# Supplementary material for: Total Panax notoginseng Saponins Repair the Epidermal Barrier by Regulating a Multi-Pathway Network: Insights from an Integrative RHE Model and Multi-Omics Study
Source: Int J Mol Sci. 2025 Dec 5;26(24):11775. doi: 10.3390/ijms262411775 (PMC12733117; doi:10.3390/ijms262411775)
Supplement: Supplementary file 1 [file ijms-26-11775-s001.zip]

Archive with 12 entries (12 files):
- Supplementary material S1.xlsx
- Supplementary material S10.xlsx
- Supplementary material S11.xlsx
- Supplementary material S2.xlsx
- Supplementary material S3.xlsx
- Supplementary material S4.xlsx
- Supplementary material S5.xlsx
- Supplementary material S6.xlsx
- Supplementary material S7.xlsx
- Supplementary material S8.xlsx
- Supplementary material S9.xlsx
- Supplementary material S12.pdf
