# Supplementary material for: Total Panax notoginseng Saponins Repair the Epidermal Barrier by Regulating a Multi-Pathway Network: Insights from an Integrative RHE Model and Multi-Omics Study
Source: Int J Mol Sci. 2025 Dec 5;26(24):11775. doi: 10.3390/ijms262411775 (PMC12733117; doi:10.3390/ijms262411775)
Supplement: Supplementary file 1 [file ijms-26-11775-s001.zip › Supplementary material S1.xlsx]

## Sheet: M.VS.C-up
gene_id	BaseMean_DESeq2	BaseMean_control_C	BaseMean_case_M	FoldChange	log2FoldChange	p-value	q-value	Regulation	FPKM_M1	FPKM_M2	FPKM_M3	FPKM_C1	FPKM_C2	FPKM_C3	gene_Dbxref	description	coding_type	pathway	pathway_description	GO_ID	GO_term	wiki_ID	wiki_term	Reactome_ID	Reactome_term	TF_family
AADACL3	5.53436	0.947535	10.1212	10.666	3.41494	0.00555896	0.04575	Up	0.0694193	0.0395698	0.0867248	0.00676438	0.00649859	0.00657417	126767	arylacetamide deacetylase like 3	protein_coding			GO:0016020,GO:0052689	membrane|carboxylic ester hydrolase activity
AARD	6.74985	0.630326	12.8694	20.4804	4.35617	0.0032048	0.0305324	Up	0.319462	0.093383	0.0590386	0.0119727	0.0115023	0	441376	alanine and arginine rich domain containing protein	protein_coding			GO:0005515	protein binding
ABALON	38.7558	23.6707	53.8408	2.27949	1.18871	0.00393504	0.0355111	Up	1.06504	0.646431	0.568607	0.317105	0.346188	0.392239	103021294	apoptotic BCL2L1-antisense long non-coding RNA	non_coding
ABCB11	144.277	15.7968	272.757	17.2782	4.11088	1.48824e-07	7.36472e-06	Up	2.41239	0.458364	0.194666	0.0645992	0.0586132	0.0523189	8647	ATP binding cassette subfamily B member 11	protein_coding	hsa02010,hsa04976,hsa04979,hsa01522	ABC transporters|Bile secretion|Cholesterol metabolism|Endocrine resistance	GO:0000139,GO:0005515,GO:0005524,GO:0005768,GO:0005886,GO:0006631,GO:0006699,GO:0006805,GO:0006855,GO:0006979,GO:0008206,GO:0008559,GO:0009986,GO:0014070,GO:0015125,GO:0015126,GO:0015144,GO:0015432,GO:0015721,GO:0015722,GO:0016323,GO:0016324,GO:0016567,GO:0016887,GO:0031998,GO:0034219,GO:0038183,GO:0042632,GO:0043627,GO:0045471,GO:0046581,GO:0046618,GO:0046691,GO:0055037,GO:0055038,GO:0055085,GO:…	Golgi membrane|protein binding|ATP binding|endosome|plasma membrane|fatty acid metabolic process|bile acid biosynthetic process|xenobiotic metabolic process|xenobiotic transmembrane transport|response to oxidative stress|bile acid metabolic process|ABC-type xenobiotic transporter activity|cell surface|response to organic cyclic compound|bile acid transmembrane transporter activity|canalicular bil…	WP299,WP5238,WP2882,WP5304,WP5396,WP5329,WP5176,WP2879,WP4389,WP2289	Nuclear receptors in lipid metabolism and toxicity|Cholestasis|Nuclear receptors meta-pathway|Cholesterol metabolism|Enterohepatic circulation of bile acids|Cholesterol biosynthesis pathway in hepatocytes|Disorders of bile acid synthesis and biliary transport|Farnesoid X receptor pathway|Bile acids synthesis and enterohepatic circulation |Drug induction of bile acid pathway	R-HSA-1430728,R-HSA-159418,R-HSA-1643685,R-HSA-192105,R-HSA-193368,R-HSA-194068,R-HSA-556833,R-HSA-5619084,R-HSA-5619115,R-HSA-5678520,R-HSA-8957322	Metabolism|Recycling of bile acids and salts|Disease|Synthesis of bile acids and bile salts|Synthesis of bile acids and bile salts via 7alpha-hydroxycholesterol|Bile acid and bile salt metabolism|Metabolism of lipids|ABC transporter disorders|Disorders of transmembrane transporters|Defective ABCB11 causes PFIC2 and BRIC2|Metabolism of steroids
ABCC1	4911.58	3927.8	5895.36	1.50085	0.585775	1.3484e-05	0.000374691	Up	23.1835	20.1584	20.8352	15.1222	16.847	14.0535	4363	ATP binding cassette subfamily C member 1	protein_coding	hsa02010,hsa04071,hsa04977,hsa05206,hsa01523	ABC transporters|Sphingolipid signaling pathway|Vitamin digestion and absorption|MicroRNAs in cancer|Antifolate resistance	GO:0005524,GO:0005886,GO:0006691,GO:0006805,GO:0008559,GO:0009410,GO:0009925,GO:0015420,GO:0015431,GO:0015562,GO:0015889,GO:0016020,GO:0016323,GO:0016324,GO:0016328,GO:0016887,GO:0034040,GO:0034599,GO:0034634,GO:0034775,GO:0042167,GO:0042626,GO:0042908,GO:0042910,GO:0043225,GO:0045332,GO:0046943,GO:0050729,GO:0055085,GO:0060326,GO:0070062,GO:0070633,GO:0070729,GO:0071716,GO:0098656,GO:0099039,GO:…	ATP binding|plasma membrane|leukotriene metabolic process|xenobiotic metabolic process|ABC-type xenobiotic transporter activity|response to xenobiotic stimulus|basal plasma membrane|ABC-type vitamin B12 transporter activity|ABC-type glutathione S-conjugate transporter activity|efflux transmembrane transporter activity|cobalamin transport|membrane|basolateral plasma membrane|apical plasma membrane…	WP5413,WP229,WP5300,WP5171	IL-24 Signaling pathway|Irinotecan pathway|TROP2 regulatory signaling|Leukotriene metabolic pathway	R-HSA-1430728,R-HSA-189445,R-HSA-189483,R-HSA-196741,R-HSA-196849,R-HSA-196854,R-HSA-2142691,R-HSA-2142753,R-HSA-2262752,R-HSA-382551,R-HSA-382556,R-HSA-556833,R-HSA-8953897,R-HSA-8978868,R-HSA-9707564,R-HSA-9711123,R-HSA-9748784,R-HSA-9753281,R-HSA-9758890	Metabolism|Metabolism of porphyrins|Heme degradation|Cobalamin (Cbl, vitamin B12) transport and metabolism|Metabolism of water-soluble vitamins and cofactors|Metabolism of vitamins and cofactors|Synthesis of Leukotrienes (LT) and Eoxins (EX)|Arachidonic acid metabolism|Cellular responses to stress|Transport of small molecules|ABC-family proteins mediated transport|Metabolism of lipids|Cellular re…
ABCC2	109.096	42.9294	175.263	4.0862	2.03076	0.00312476	0.0300191	Up	1.4976	0.227347	0.311576	0.203098	0.191505	0.106004	1244	ATP binding cassette subfamily C member 2	protein_coding	hsa02010,hsa04976,hsa01524,hsa01523	ABC transporters|Bile secretion|Platinum drug resistance|Antifolate resistance	GO:0005515,GO:0005524,GO:0005886,GO:0006805,GO:0006855,GO:0008514,GO:0008559,GO:0009986,GO:0010629,GO:0015127,GO:0015431,GO:0015721,GO:0015723,GO:0016324,GO:0016887,GO:0042167,GO:0042626,GO:0042910,GO:0043225,GO:0046581,GO:0046618,GO:0055085,GO:0070633,GO:0071716,GO:0098656,GO:0140359,GO:0150104,GO:1990962	protein binding|ATP binding|plasma membrane|xenobiotic metabolic process|xenobiotic transmembrane transport|organic anion transmembrane transporter activity|ABC-type xenobiotic transporter activity|cell surface|negative regulation of gene expression|bilirubin transmembrane transporter activity|ABC-type glutathione S-conjugate transporter activity|bile acid and bile salt transport|bilirubin transp…	WP2876,WP229,WP1604,WP299,WP5238,WP3612,WP2882,WP4917,WP5066,WP2884,WP5396,WP5176,WP2875,WP2289	Pregnane X receptor pathway|Irinotecan pathway|Codeine and morphine metabolism|Nuclear receptors in lipid metabolism and toxicity|Cholestasis|Photodynamic therapy-induced NFE2L2 (NRF2) survival signaling|Nuclear receptors meta-pathway|Proximal tubule transport|FOXA2 pathway|NRF2 pathway|Enterohepatic circulation of bile acids|Disorders of bile acid synthesis and biliary transport|Constitutive and…	R-HSA-1430728,R-HSA-1643685,R-HSA-189445,R-HSA-189483,R-HSA-382551,R-HSA-382556,R-HSA-5619084,R-HSA-5619115,R-HSA-5679001,R-HSA-9748784,R-HSA-9749641,R-HSA-9753281,R-HSA-9754706	Metabolism|Disease|Metabolism of porphyrins|Heme degradation|Transport of small molecules|ABC-family proteins mediated transport|ABC transporter disorders|Disorders of transmembrane transporters|Defective ABCC2 causes DJS|Drug ADME|Aspirin ADME|Paracetamol ADME|Atorvastatin ADME
ABCG2	14.2951	5.38563	23.2046	4.32579	2.11297	0.0457882	0.198295	Up	0.273591	0.0288797	0.0535576	0.0444323	0.0284577	0.0095962	9429	ATP binding cassette subfamily G member 2 (Junior blood group)	protein_coding	hsa02010,hsa04976,hsa01523	ABC transporters|Bile secretion|Antifolate resistance	GO:0005515,GO:0005524,GO:0005654,GO:0005886,GO:0006869,GO:0008514,GO:0008559,GO:0015143,GO:0015225,GO:0015562,GO:0015711,GO:0015747,GO:0015878,GO:0016324,GO:0016887,GO:0031526,GO:0031966,GO:0032217,GO:0032218,GO:0042626,GO:0042802,GO:0042803,GO:0042910,GO:0045121,GO:0046415,GO:0055085,GO:0070633,GO:0097744,GO:0098591,GO:0140115,GO:0150104,GO:1990748,GO:1990962	protein binding|ATP binding|nucleoplasm|plasma membrane|lipid transport|organic anion transmembrane transporter activity|ABC-type xenobiotic transporter activity|urate transmembrane transporter activity|biotin transmembrane transporter activity|efflux transmembrane transporter activity|organic anion transport|urate transport|biotin transport|apical plasma membrane|ATP hydrolysis activity|brush bo…	WP3640,WP5413,WP229,WP3612,WP4917,WP5322,WP1601	Imatinib and chronic myeloid leukemia|IL-24 Signaling pathway|Irinotecan pathway|Photodynamic therapy-induced NFE2L2 (NRF2) survival signaling|Proximal tubule transport|CKAP4 signaling pathway map|Fluoropyrimidine activity	R-HSA-1430728,R-HSA-189445,R-HSA-189451,R-HSA-189483,R-HSA-2161517,R-HSA-2161522,R-HSA-382551,R-HSA-917937,R-HSA-9748784,R-HSA-9748784,R-HSA-9753281,R-HSA-9793528	Metabolism|Metabolism of porphyrins|Heme biosynthesis|Heme degradation|Abacavir transmembrane transport|Abacavir ADME|Transport of small molecules|Iron uptake and transport|Drug ADME|Drug ADME|Paracetamol ADME|Ciprofloxacin ADME
ABHD17B	2184.6	1595.86	2773.34	1.73758	0.797081	5.88422e-08	3.22909e-06	Up	17.837	17.6922	16.5666	9.89166	11.4149	11.0323	51104	abhydrolase domain containing 17B%2C depalmitoylase	protein_coding			GO:0002084,GO:0005886,GO:0006508,GO:0008236,GO:0008474,GO:0010008,GO:0016020,GO:0043197,GO:0055038,GO:0098839,GO:0099175,GO:1902473,GO:1902817,GO:1902950,GO:1905668	protein depalmitoylation|plasma membrane|proteolysis|serine-type peptidase activity|palmitoyl-(protein) hydrolase activity|endosome membrane|membrane|dendritic spine|recycling endosome membrane|postsynaptic density membrane|regulation of postsynapse organization|regulation of protein localization to synapse|negative regulation of protein localization to microtubule|regulation of dendritic spine m…			R-HSA-162582,R-HSA-5673001,R-HSA-5683057,R-HSA-5684996,R-HSA-9648002	Signal Transduction|RAF/MAP kinase cascade|MAPK family signaling cascades|MAPK1/MAPK3 signaling|RAS processing
ABL2	2069.64	843.144	3296.13	3.90966	1.96704	1.3698e-05	0.000379632	Up	11.2704	2.66161	3.79418	1.61455	1.40265	1.61576	27	ABL proto-oncogene 2%2C non-receptor tyrosine kinase	protein_coding	hsa04012,hsa04014,hsa05208,hsa05416	ErbB signaling pathway|Ras signaling pathway|Chemical carcinogenesis - reactive oxygen species|Viral myocarditis	GO:0000287,GO:0001784,GO:0003785,GO:0004672,GO:0004713,GO:0004715,GO:0005515,GO:0005524,GO:0005829,GO:0006468,GO:0007155,GO:0007165,GO:0007204,GO:0010506,GO:0010863,GO:0010976,GO:0015629,GO:0018108,GO:0030100,GO:0030145,GO:0030155,GO:0032956,GO:0035024,GO:0035640,GO:0036211,GO:0042981,GO:0051015,GO:0051353,GO:0071300,GO:1903905,GO:2000145,GO:2000406	magnesium ion binding|phosphotyrosine residue binding|actin monomer binding|protein kinase activity|protein tyrosine kinase activity|non-membrane spanning protein tyrosine kinase activity|protein binding|ATP binding|cytosol|protein phosphorylation|cell adhesion|signal transduction|positive regulation of cytosolic calcium ion concentration|regulation of autophagy|positive regulation of phospholipa…	WP4223,WP673,WP4298	Ras signaling|ErbB signaling pathway|Acute viral myocarditis	R-HSA-1266738,R-HSA-1266738,R-HSA-1280215,R-HSA-162582,R-HSA-168256,R-HSA-194315,R-HSA-376176,R-HSA-376176,R-HSA-422475,R-HSA-422475,R-HSA-428890,R-HSA-428890,R-HSA-9012999,R-HSA-9013149,R-HSA-9013423,R-HSA-9607240,R-HSA-9675108,R-HSA-9675108,R-HSA-9706369,R-HSA-9716542	Developmental Biology|Developmental Biology|Cytokine Signaling in Immune system|Signal Transduction|Immune System|Signaling by Rho GTPases|Signaling by ROBO receptors|Signaling by ROBO receptors|Axon guidance|Axon guidance|Role of ABL in ROBO-SLIT signaling|Role of ABL in ROBO-SLIT signaling|RHO GTPase cycle|RAC1 GTPase cycle|RAC3 GTPase cycle|FLT3 Signaling|Nervous system development|Nervous sys…
ABLIM2	298.232	132.423	464.041	3.50411	1.80905	2.11208e-18	1.15261e-15	Up	2.43707	2.15096	2.22617	0.806902	0.696696	0.590641	84448	actin binding LIM protein family member 2	protein_coding	hsa04360	Axon guidance	GO:0005737,GO:0007010,GO:0015629,GO:0030032,GO:0046872,GO:0051015	cytoplasm|cytoskeleton organization|actin cytoskeleton|lamellipodium assembly|metal ion binding|actin filament binding			R-HSA-1266738,R-HSA-373752,R-HSA-418885,R-HSA-422475,R-HSA-9675108	Developmental Biology|Netrin-1 signaling|DCC mediated attractive signaling|Axon guidance|Nervous system development
ABLIM3	301.466	68.8288	534.104	7.76641	2.95725	2.78716e-08	1.71114e-06	Up	3.15462	0.997857	1.38576	0.378171	0.109994	0.249521	22885	actin binding LIM protein family member 3	protein_coding	hsa04360	Axon guidance	GO:0001725,GO:0005515,GO:0005737,GO:0006366,GO:0007010,GO:0015629,GO:0030027,GO:0030032,GO:0045944,GO:0046872,GO:0051015,GO:0060271,GO:0098978,GO:1903955	stress fiber|protein binding|cytoplasm|transcription by RNA polymerase II|cytoskeleton organization|actin cytoskeleton|lamellipodium|lamellipodium assembly|positive regulation of transcription by RNA polymerase II|metal ion binding|actin filament binding|cilium assembly|glutamatergic synapse|positive regulation of protein targeting to mitochondrion			R-HSA-1266738,R-HSA-373752,R-HSA-418885,R-HSA-422475,R-HSA-9675108	Developmental Biology|Netrin-1 signaling|DCC mediated attractive signaling|Axon guidance|Nervous system development
ABR-AS1	10.0585	0	20.117	115.526	6.85207	0.035303	0.167602	Up	0.653452	0	0	0	0	0	105371479		non_coding
ABTB2	578.225	380.721	775.73	2.03724	1.02662	2.22041e-08	1.40358e-06	Up	4.63133	3.72379	4.14183	1.97403	2.10599	2.50549	25841	ankyrin repeat and BTB domain containing 2	protein_coding			GO:0003674,GO:0046982,GO:0097237	molecular_function|protein heterodimerization activity|cellular response to toxic substance
ACAP1	71.8681	33.8357	109.901	3.24354	1.69757	0.000537544	0.0076085	Up	0.64456	1.10855	1.55922	0.411497	0.343312	0.378878	9744	ArfGAP with coiled-coil%2C ankyrin repeat and PH domains 1	protein_coding	hsa04144	Endocytosis	GO:0005096,GO:0005515,GO:0015031,GO:0016020,GO:0046872,GO:0055038	GTPase activator activity|protein binding|protein transport|membrane|metal ion binding|recycling endosome membrane	WP1433	Nucleotide-binding oligomerization domain (NOD) pathway
ACOT11	794.619	571.086	1018.15	1.7822	0.83366	8.8772e-05	0.00178938	Up	3.12691	3.69601	3.45568	2.07971	2.33157	1.85595	26027	acyl-CoA thioesterase 11	protein_coding			GO:0005759,GO:0005829,GO:0006631,GO:0006637,GO:0008289,GO:0009266,GO:0009409,GO:0016290,GO:0035556,GO:0047617,GO:0052689,GO:0070062,GO:0102991,GO:0120163	mitochondrial matrix|cytosol|fatty acid metabolic process|acyl-CoA metabolic process|lipid binding|response to temperature stimulus|response to cold|palmitoyl-CoA hydrolase activity|intracellular signal transduction|acyl-CoA hydrolase activity|carboxylic ester hydrolase activity|extracellular exosome|myristoyl-CoA hydrolase activity|negative regulation of cold-induced thermogenesis	WP5064,WP4545	7-oxo-C and 7-beta-HC pathways|Oxysterols derived from cholesterol	R-HSA-1430728,R-HSA-556833,R-HSA-77289,R-HSA-8978868	Metabolism|Metabolism of lipids|Mitochondrial Fatty Acid Beta-Oxidation|Fatty acid metabolism
ACP7	8952	2617.24	15286.8	5.84066	2.54613	3.23261e-24	4.53627e-21	Up	70.6977	82.8752	103.813	16.2517	15.7848	16.1998	390928	acid phosphatase 7%2C tartrate resistant (putative)	protein_coding			GO:0003993,GO:0005576,GO:0046872	acid phosphatase activity|extracellular region|metal ion binding
ACSL5	6.27279	0.953412	11.5922	12.2522	3.61496	0.00890829	0.0655722	Up	0.164181	0.0638078	0.0286866	0.0145438	0.00698616	0	51703	acyl-CoA synthetase long chain family member 5	protein_coding	hsa00061,hsa00071,hsa04146,hsa04216,hsa04920,hsa03320,hsa04714	Fatty acid biosynthesis|Fatty acid degradation|Peroxisome|Ferroptosis|Adipocytokine signaling pathway|PPAR signaling pathway|Thermogenesis	GO:0001676,GO:0004467,GO:0005515,GO:0005524,GO:0005654,GO:0005730,GO:0005739,GO:0005741,GO:0005783,GO:0005789,GO:0005886,GO:0010747,GO:0016020,GO:0035338,GO:0047676	long-chain fatty acid metabolic process|long-chain fatty acid-CoA ligase activity|protein binding|ATP binding|nucleoplasm|nucleolus|mitochondrion|mitochondrial outer membrane|endoplasmic reticulum|endoplasmic reticulum membrane|plasma membrane|positive regulation of long-chain fatty acid import across plasma membrane|membrane|long-chain fatty-acyl-CoA biosynthetic process|arachidonate-CoA ligase …	WP4321,WP5323,WP5061,WP4313,WP357,WP143,WP3942	Thermogenesis|Fatty Acids and Lipoproteins Transport in Hepatocytes|Fatty acid transporters|Ferroptosis|Fatty acid biosynthesis|Fatty acid beta-oxidation|PPAR signaling pathway	R-HSA-1430728,R-HSA-556833,R-HSA-75105,R-HSA-75876,R-HSA-8978868	Metabolism|Metabolism of lipids|Fatty acyl-CoA biosynthesis|Synthesis of very long-chain fatty acyl-CoAs|Fatty acid metabolism
ACTB	44722.7	23149.5	66295.8	2.86382	1.51794	1.49804e-06	5.59516e-05	Up	1599.46	634.501	748.544	414.229	328.627	341.629	60	actin beta	protein_coding	hsa03082,hsa04015,hsa04390,hsa04145,hsa04210,hsa04510,hsa04520,hsa04530,hsa04814,hsa04810,hsa04611,hsa04613,hsa04670,hsa04921,hsa04919,hsa04971,hsa04714,hsa05205,hsa05225,hsa05164,hsa05110,hsa05130,hsa05132,hsa05131,hsa05135,hsa05100,hsa05014,hsa05418,hsa05410,hsa05412,hsa05414,hsa05416	ATP-dependent chromatin remodeling|Rap1 signaling pathway|Hippo signaling pathway|Phagosome|Apoptosis|Focal adhesion|Adherens junction|Tight junction|Motor proteins|Regulation of actin cytoskeleton|Platelet activation|Neutrophil extracellular trap formation|Leukocyte transendothelial migration|Oxytocin signaling pathway|Thyroid hormone signaling pathway|Gastric acid secretion|Thermogenesis|Proteo…	GO:0000079,GO:0000776,GO:0000785,GO:0000786,GO:0001738,GO:0001895,GO:0005200,GO:0005515,GO:0005524,GO:0005615,GO:0005634,GO:0005654,GO:0005737,GO:0005829,GO:0005856,GO:0005884,GO:0005886,GO:0005903,GO:0005911,GO:0005912,GO:0005925,GO:0006338,GO:0006357,GO:0007163,GO:0007409,GO:0008284,GO:0015629,GO:0016020,GO:0016363,GO:0016514,GO:0016586,GO:0016787,GO:0019894,GO:0019901,GO:0021762,GO:0022898,GO:…	regulation of cyclin-dependent protein serine/threonine kinase activity|kinetochore|chromatin|nucleosome|morphogenesis of a polarized epithelium|retina homeostasis|structural constituent of cytoskeleton|protein binding|ATP binding|extracellular space|nucleus|nucleoplasm|cytoplasm|cytosol|cytoskeleton|actin filament|plasma membrane|brush border|cell-cell junction|adherens junction|focal adhesion|c…	WP306,WP5115,WP4321,WP289,WP5413,WP2636,WP2118,WP51,WP4298,WP314,WP4879,WP2272,WP4534,WP5087,WP4217	Focal adhesion|Network map of SARS-CoV-2 signaling pathway|Thermogenesis|Myometrial relaxation and contraction pathways|IL-24 Signaling pathway|Common pathways underlying drug addiction|Arrhythmogenic right ventricular cardiomyopathy|Regulation of actin cytoskeleton|Acute viral myocarditis|Fas ligand pathway and stress induction of heat shock proteins|Overlap between signal transduction pathways …	R-HSA-109582,R-HSA-1266738,R-HSA-1266738,R-HSA-1445148,R-HSA-1500931,R-HSA-1500931,R-HSA-157858,R-HSA-162582,R-HSA-162582,R-HSA-1643685,R-HSA-1643685,R-HSA-168249,R-HSA-168249,R-HSA-168256,R-HSA-168256,R-HSA-190828,R-HSA-190873,R-HSA-194138,R-HSA-194315,R-HSA-194315,R-HSA-195258,R-HSA-195258,R-HSA-196025,R-HSA-199991,R-HSA-199991,R-HSA-2029480,R-HSA-2029480,R-HSA-2029482,R-HSA-2029482,R-HSA-21216…	Hemostasis|Developmental Biology|Developmental Biology|Translocation of SLC2A4 (GLUT4) to the plasma membrane|Cell-Cell communication|Cell-Cell communication|Gap junction trafficking and regulation|Signal Transduction|Signal Transduction|Disease|Disease|Innate Immune System|Innate Immune System|Immune System|Immune System|Gap junction trafficking|Gap junction degradation|Signaling by VEGF|Signali…
ACTBL2	61.7132	0.307239	123.119	362.817	8.5031	0.000987552	0.012334	Up	3.79827	0.114857	0.00968199	0	0.00943157	0	345651	actin beta like 2	protein_coding			GO:0003674,GO:0005515,GO:0005524,GO:0005615,GO:0005737,GO:0005884,GO:0007409,GO:0008150,GO:0016020,GO:0019901,GO:0030424,GO:0035267,GO:0048870,GO:0070062,GO:0098973,GO:0098974,GO:0098978	molecular_function|protein binding|ATP binding|extracellular space|cytoplasm|actin filament|axonogenesis|biological_process|membrane|protein kinase binding|axon|NuA4 histone acetyltransferase complex|cell motility|extracellular exosome|structural constituent of postsynaptic actin cytoskeleton|postsynaptic actin cytoskeleton organization|glutamatergic synapse
ACTG1	37723.8	21039.2	54408.3	2.58607	1.37076	1.13492e-06	4.40645e-05	Up	1115.65	494.318	557.794	323.004	268.535	284.725	71	actin gamma 1	protein_coding	hsa03082,hsa04015,hsa04390,hsa04145,hsa04210,hsa04510,hsa04520,hsa04530,hsa04814,hsa04810,hsa04611,hsa04613,hsa04670,hsa04921,hsa04919,hsa04971,hsa04714,hsa05205,hsa05225,hsa05164,hsa05110,hsa05130,hsa05132,hsa05131,hsa05135,hsa05100,hsa05014,hsa05418,hsa05410,hsa05412,hsa05414,hsa05416	ATP-dependent chromatin remodeling|Rap1 signaling pathway|Hippo signaling pathway|Phagosome|Apoptosis|Focal adhesion|Adherens junction|Tight junction|Motor proteins|Regulation of actin cytoskeleton|Platelet activation|Neutrophil extracellular trap formation|Leukocyte transendothelial migration|Oxytocin signaling pathway|Thyroid hormone signaling pathway|Gastric acid secretion|Thermogenesis|Proteo…	GO:0001525,GO:0001738,GO:0001895,GO:0005200,GO:0005515,GO:0005522,GO:0005524,GO:0005615,GO:0005634,GO:0005737,GO:0005829,GO:0005856,GO:0005884,GO:0005886,GO:0005911,GO:0005925,GO:0007409,GO:0010628,GO:0016020,GO:0016787,GO:0019901,GO:0030016,GO:0030335,GO:0030424,GO:0031625,GO:0031941,GO:0035267,GO:0035633,GO:0042802,GO:0043296,GO:0044305,GO:0045202,GO:0045214,GO:0045335,GO:0048870,GO:0051492,GO:…	angiogenesis|morphogenesis of a polarized epithelium|retina homeostasis|structural constituent of cytoskeleton|protein binding|profilin binding|ATP binding|extracellular space|nucleus|cytoplasm|cytosol|cytoskeleton|actin filament|plasma membrane|cell-cell junction|focal adhesion|axonogenesis|positive regulation of gene expression|membrane|hydrolase activity|protein kinase binding|myofibril|positi…	WP306,WP5115,WP4321,WP289,WP2636,WP383,WP2118,WP51,WP314,WP2272,WP4534,WP5087,WP3888,WP4217	Focal adhesion|Network map of SARS-CoV-2 signaling pathway|Thermogenesis|Myometrial relaxation and contraction pathways|Common pathways underlying drug addiction|Striated muscle contraction pathway|Arrhythmogenic right ventricular cardiomyopathy|Regulation of actin cytoskeleton|Fas ligand pathway and stress induction of heat shock proteins|Pathogenic Escherichia coli infection|Mechanoregulation a…	R-HSA-1266738,R-HSA-1266738,R-HSA-1445148,R-HSA-1500931,R-HSA-1500931,R-HSA-157858,R-HSA-162582,R-HSA-162582,R-HSA-1643685,R-HSA-1643685,R-HSA-168249,R-HSA-168249,R-HSA-168256,R-HSA-168256,R-HSA-190828,R-HSA-190873,R-HSA-194138,R-HSA-194315,R-HSA-194315,R-HSA-195258,R-HSA-195258,R-HSA-196025,R-HSA-199991,R-HSA-199991,R-HSA-2029480,R-HSA-2029480,R-HSA-2029482,R-HSA-2029482,R-HSA-2682334,R-HSA-3737…	Developmental Biology|Developmental Biology|Translocation of SLC2A4 (GLUT4) to the plasma membrane|Cell-Cell communication|Cell-Cell communication|Gap junction trafficking and regulation|Signal Transduction|Signal Transduction|Disease|Disease|Innate Immune System|Innate Immune System|Immune System|Immune System|Gap junction trafficking|Gap junction degradation|Signaling by VEGF|Signaling by Rho G…
ACTN1	1903.2	1276.9	2529.5	1.98126	0.986422	0.000824362	0.010676	Up	20.6528	10.7262	10.0411	9.26696	6.36298	6.27538	87	actinin alpha 1	protein_coding	hsa04510,hsa04520,hsa04530,hsa04810,hsa04670,hsa05203,hsa05131,hsa05146,hsa05322	Focal adhesion|Adherens junction|Tight junction|Regulation of actin cytoskeleton|Leukocyte transendothelial migration|Viral carcinogenesis|Shigellosis|Amoebiasis|Systemic lupus erythematosus	GO:0001725,GO:0001726,GO:0003725,GO:0005178,GO:0005509,GO:0005515,GO:0005576,GO:0005615,GO:0005737,GO:0005829,GO:0005884,GO:0005886,GO:0005903,GO:0005911,GO:0005916,GO:0005925,GO:0007015,GO:0017166,GO:0030018,GO:0030036,GO:0030054,GO:0030168,GO:0030220,GO:0030374,GO:0030864,GO:0031093,GO:0031143,GO:0036344,GO:0042803,GO:0042981,GO:0042995,GO:0044325,GO:0045893,GO:0048041,GO:0051015,GO:0051017,GO:…	stress fiber|ruffle|double-stranded RNA binding|integrin binding|calcium ion binding|protein binding|extracellular region|extracellular space|cytoplasm|cytosol|actin filament|plasma membrane|brush border|cell-cell junction|fascia adherens|focal adhesion|actin filament organization|vinculin binding|Z disc|actin cytoskeleton organization|cell junction|platelet activation|platelet formation|nuclear …	WP306,WP2118,WP4560,WP51,WP4217	Focal adhesion|Arrhythmogenic right ventricular cardiomyopathy|MFAP5 effect on permeability and motility of endothelial cells via cytoskeleton rearrangement|Regulation of actin cytoskeleton|Ebola virus infection in host	R-HSA-109582,R-HSA-114608,R-HSA-1474244,R-HSA-1500931,R-HSA-1500931,R-HSA-162582,R-HSA-194315,R-HSA-3000170,R-HSA-3000171,R-HSA-373753,R-HSA-446353,R-HSA-446388,R-HSA-446728,R-HSA-76002,R-HSA-76005,R-HSA-9012999,R-HSA-9013405,R-HSA-9013418,R-HSA-9035034,R-HSA-9706574,R-HSA-9716542	Hemostasis|Platelet degranulation |Extracellular matrix organization|Cell-Cell communication|Cell-Cell communication|Signal Transduction|Signaling by Rho GTPases|Syndecan interactions|Non-integrin membrane-ECM interactions|Nephrin family interactions|Cell-extracellular matrix interactions|Regulation of cytoskeletal remodeling and cell spreading by IPP complex components|Cell junction organization…
ACTN2	42.8963	0	85.7925	492.407	8.94371	0.00372265	0.0341752	Up	1.47162	0.0316542	0.00533665	0	0	0	88	actinin alpha 2	protein_coding	hsa05412	Arrhythmogenic right ventricular cardiomyopathy	GO:0005178,GO:0005509,GO:0005515,GO:0005546,GO:0005576,GO:0005829,GO:0005856,GO:0005884,GO:0005886,GO:0005925,GO:0007155,GO:0008092,GO:0008307,GO:0019904,GO:0030018,GO:0030035,GO:0030036,GO:0030054,GO:0030175,GO:0030274,GO:0030374,GO:0030864,GO:0031093,GO:0031143,GO:0031432,GO:0042391,GO:0042802,GO:0042981,GO:0042995,GO:0043197,GO:0043267,GO:0043268,GO:0044325,GO:0045214,GO:0045893,GO:0048041,GO:…	integrin binding|calcium ion binding|protein binding|phosphatidylinositol-4,5-bisphosphate binding|extracellular region|cytosol|cytoskeleton|actin filament|plasma membrane|focal adhesion|cell adhesion|cytoskeletal protein binding|structural constituent of muscle|protein domain specific binding|Z disc|microspike assembly|actin cytoskeleton organization|cell junction|filopodium|LIM domain binding|n…	WP5402,WP383,WP2118,WP4008	10q22q23 copy number variation|Striated muscle contraction pathway|Arrhythmogenic right ventricular cardiomyopathy|NO/cGMP/PKG mediated neuroprotection	R-HSA-109582,R-HSA-112314,R-HSA-112314,R-HSA-112315,R-HSA-112315,R-HSA-112316,R-HSA-112316,R-HSA-114608,R-HSA-1500931,R-HSA-162582,R-HSA-373753,R-HSA-390522,R-HSA-397014,R-HSA-438064,R-HSA-438066,R-HSA-438066,R-HSA-442742,R-HSA-442755,R-HSA-442755,R-HSA-442982,R-HSA-5673001,R-HSA-5683057,R-HSA-5684996,R-HSA-76002,R-HSA-76005,R-HSA-9609736,R-HSA-9617324,R-HSA-9620244	Hemostasis|Neurotransmitter receptors and postsynaptic signal transmission|Neurotransmitter receptors and postsynaptic signal transmission|Transmission across Chemical Synapses|Transmission across Chemical Synapses|Neuronal System|Neuronal System|Platelet degranulation |Cell-Cell communication|Signal Transduction|Nephrin family interactions|Striated Muscle Contraction|Muscle contraction|Post NMDA…
ACTN4	11779.5	9348.76	14210.2	1.52004	0.60411	5.15596e-05	0.00115632	Up	92.7751	62.7634	65.0035	53.8029	52.6575	47.9403	81	actinin alpha 4	protein_coding	hsa04510,hsa04520,hsa04530,hsa04810,hsa04670,hsa05203,hsa05131,hsa05146,hsa05322	Focal adhesion|Adherens junction|Tight junction|Regulation of actin cytoskeleton|Leukocyte transendothelial migration|Viral carcinogenesis|Shigellosis|Amoebiasis|Systemic lupus erythematosus	GO:0000977,GO:0001882,GO:0003713,GO:0003723,GO:0003779,GO:0005178,GO:0005509,GO:0005515,GO:0005576,GO:0005615,GO:0005634,GO:0005737,GO:0005886,GO:0005925,GO:0015031,GO:0015629,GO:0016922,GO:0030018,GO:0030036,GO:0030050,GO:0030054,GO:0030335,GO:0030374,GO:0030864,GO:0031093,GO:0031143,GO:0031490,GO:0032417,GO:0032991,GO:0033209,GO:0035357,GO:0042803,GO:0042974,GO:0042981,GO:0042995,GO:0044325,GO:…	RNA polymerase II transcription regulatory region sequence-specific DNA binding|nucleoside binding|transcription coactivator activity|RNA binding|actin binding|integrin binding|calcium ion binding|protein binding|extracellular region|extracellular space|nucleus|cytoplasm|plasma membrane|focal adhesion|protein transport|actin cytoskeleton|nuclear receptor binding|Z disc|actin cytoskeleton organiza…	WP306,WP2572,WP383,WP2118,WP5202,WP4758,WP4217	Focal adhesion|Primary focal segmental glomerulosclerosis (FSGS)|Striated muscle contraction pathway|Arrhythmogenic right ventricular cardiomyopathy|Alstrom syndrome|Nephrotic syndrome|Ebola virus infection in host	R-HSA-109582,R-HSA-114608,R-HSA-1500931,R-HSA-373753,R-HSA-76002,R-HSA-76005	Hemostasis|Platelet degranulation |Cell-Cell communication|Nephrin family interactions|Platelet activation, signaling and aggregation|Response to elevated platelet cytosolic Ca2+
ACVR1C	37.6708	20.7906	54.5511	2.61934	1.3892	0.00084205	0.0108621	Up	0.155453	0.168359	0.14939	0.0484728	0.0698523	0.0765534	130399	activin A receptor type 1C	protein_coding	hsa04350,hsa04060,hsa04550	TGF-beta signaling pathway|Cytokine-cytokine receptor interaction|Signaling pathways regulating pluripotency of stem cells	GO:0001834,GO:0002021,GO:0004674,GO:0005524,GO:0005886,GO:0006468,GO:0007399,GO:0009749,GO:0016361,GO:0019838,GO:0019915,GO:0030073,GO:0030154,GO:0030262,GO:0032868,GO:0032924,GO:0038092,GO:0038100,GO:0043065,GO:0043280,GO:0046676,GO:0046872,GO:0048179,GO:0071363,GO:1901164,GO:1901383	trophectodermal cell proliferation|response to dietary excess|protein serine/threonine kinase activity|ATP binding|plasma membrane|protein phosphorylation|nervous system development|response to glucose|activin receptor activity, type I|growth factor binding|lipid storage|insulin secretion|cell differentiation|apoptotic nuclear changes|response to insulin|activin receptor signaling pathway|nodal s…			R-HSA-1181150,R-HSA-1266738,R-HSA-1433617,R-HSA-1502540,R-HSA-1502540,R-HSA-162582,R-HSA-162582,R-HSA-9006936,R-HSA-9006936	Signaling by NODAL|Developmental Biology|Regulation of signaling by NODAL|Signaling by Activin|Signaling by Activin|Signal Transduction|Signal Transduction|Signaling by TGFB family members|Signaling by TGFB family members
ADAM32	23.0194	8.90023	37.1386	4.18678	2.06584	0.0110386	0.0758796	Up	0.661777	0.109339	0.276506	0.140185	0.0628493	0.0544973	203102	ADAM metallopeptidase domain 32	protein_coding			GO:0004222,GO:0005515,GO:0005886,GO:0006508,GO:0007155,GO:0007339,GO:0008584	metalloendopeptidase activity|protein binding|plasma membrane|proteolysis|cell adhesion|binding of sperm to zona pellucida|male gonad development
ADAM8	718.968	181.93	1256.01	6.90383	2.7874	5.77509e-28	1.31683e-24	Up	8.16789	7.44221	10.2612	1.52668	1.18865	1.35717	101	ADAM metallopeptidase domain 8	protein_coding			GO:0000902,GO:0001525,GO:0002102,GO:0002523,GO:0002675,GO:0002693,GO:0004222,GO:0004252,GO:0005509,GO:0005515,GO:0005737,GO:0005886,GO:0006508,GO:0006954,GO:0008237,GO:0008270,GO:0009986,GO:0010718,GO:0010954,GO:0022407,GO:0022617,GO:0032010,GO:0032127,GO:0033089,GO:0035579,GO:0042581,GO:0043406,GO:0043524,GO:0043621,GO:0045089,GO:0045780,GO:0045785,GO:0048247,GO:0050714,GO:0050839,GO:0051044,GO:…	cell morphogenesis|angiogenesis|podosome|leukocyte migration involved in inflammatory response|positive regulation of acute inflammatory response|positive regulation of cellular extravasation|metalloendopeptidase activity|serine-type endopeptidase activity|calcium ion binding|protein binding|cytoplasm|plasma membrane|proteolysis|inflammatory response|metallopeptidase activity|zinc ion binding|cel…			R-HSA-1474228,R-HSA-1474244,R-HSA-168249,R-HSA-168256,R-HSA-6798695	Degradation of the extracellular matrix|Extracellular matrix organization|Innate Immune System|Immune System|Neutrophil degranulation
ADAMTS1	1156.61	607.059	1706.16	2.81099	1.49108	0.000106906	0.00207018	Up	14.1372	4.82945	7.78193	4.40842	2.53705	2.99346	9510	ADAM metallopeptidase with thrombospondin type 1 motif 1	protein_coding			GO:0001542,GO:0001822,GO:0004222,GO:0005515,GO:0005576,GO:0005604,GO:0006508,GO:0007229,GO:0008201,GO:0008237,GO:0008270,GO:0008285,GO:0016525,GO:0030198,GO:0031012,GO:0031410,GO:0060347,GO:0062023,GO:1900087,GO:1904707,GO:1904754	ovulation from ovarian follicle|kidney development|metalloendopeptidase activity|protein binding|extracellular region|basement membrane|proteolysis|integrin-mediated signaling pathway|heparin binding|metallopeptidase activity|zinc ion binding|negative regulation of cell population proliferation|negative regulation of angiogenesis|extracellular matrix organization|extracellular matrix|cytoplasmic …	WP4808,WP474,WP5087,WP3888	Endochondral ossification with skeletal dysplasias|Endochondral ossification|Pleural mesothelioma|VEGFA-VEGFR2 signaling	R-HSA-1474228,R-HSA-1474244,R-HSA-1643685,R-HSA-3781865,R-HSA-3906995,R-HSA-392499,R-HSA-5083635,R-HSA-5173105,R-HSA-5173214,R-HSA-5668914,R-HSA-597592	Degradation of the extracellular matrix|Extracellular matrix organization|Disease|Diseases of glycosylation|Diseases associated with O-glycosylation of proteins|Metabolism of proteins|Defective B3GALTL causes PpS|O-linked glycosylation|O-glycosylation of TSR domain-containing proteins|Diseases of metabolism|Post-translational protein modification
ADAMTS14	75.8627	13.4559	138.27	10.2398	3.35611	7.61527e-11	8.40504e-09	Up	0.453084	0.626479	0.629405	0.0262275	0.0923888	0.0637249	140766	ADAM metallopeptidase with thrombospondin type 1 motif 14	protein_coding			GO:0004222,GO:0005576,GO:0006508,GO:0030198,GO:0030199,GO:0030574,GO:0031012,GO:0046872	metalloendopeptidase activity|extracellular region|proteolysis|extracellular matrix organization|collagen fibril organization|collagen catabolic process|extracellular matrix|metal ion binding			R-HSA-1474244,R-HSA-1474290,R-HSA-1643685,R-HSA-1650814,R-HSA-3781865,R-HSA-3906995,R-HSA-392499,R-HSA-5083635,R-HSA-5173105,R-HSA-5173214,R-HSA-5668914,R-HSA-597592	Extracellular matrix organization|Collagen formation|Disease|Collagen biosynthesis and modifying enzymes|Diseases of glycosylation|Diseases associated with O-glycosylation of proteins|Metabolism of proteins|Defective B3GALTL causes PpS|O-linked glycosylation|O-glycosylation of TSR domain-containing proteins|Diseases of metabolism|Post-translational protein modification
ADAMTS3	102.432	42.327	162.538	3.84355	1.94244	0.0146715	0.0921769	Up	1.55584	0.312378	0.119458	0.13285	0.142645	0.235443	9508	ADAM metallopeptidase with thrombospondin type 1 motif 3	protein_coding			GO:0001701,GO:0004175,GO:0004222,GO:0005515,GO:0005576,GO:0005615,GO:0006508,GO:0008201,GO:0008270,GO:0010573,GO:0016485,GO:0030198,GO:0030199,GO:0030574,GO:0031012,GO:0032964,GO:0062023,GO:0070062,GO:0097435,GO:1900748	in utero embryonic development|endopeptidase activity|metalloendopeptidase activity|protein binding|extracellular region|extracellular space|proteolysis|heparin binding|zinc ion binding|vascular endothelial growth factor production|protein processing|extracellular matrix organization|collagen fibril organization|collagen catabolic process|extracellular matrix|collagen biosynthetic process|collage…			R-HSA-1474244,R-HSA-1474290,R-HSA-1643685,R-HSA-1650814,R-HSA-3781865,R-HSA-3906995,R-HSA-392499,R-HSA-5083635,R-HSA-5173105,R-HSA-5173214,R-HSA-5668914,R-HSA-597592	Extracellular matrix organization|Collagen formation|Disease|Collagen biosynthesis and modifying enzymes|Diseases of glycosylation|Diseases associated with O-glycosylation of proteins|Metabolism of proteins|Defective B3GALTL causes PpS|O-linked glycosylation|O-glycosylation of TSR domain-containing proteins|Diseases of metabolism|Post-translational protein modification
ADAMTS9	43.3833	15.8901	70.8766	4.45738	2.1562	0.00280745	0.0276466	Up	0.114459	0.154338	0.43288	0.0791514	0.0345643	0.0629392	56999	ADAM metallopeptidase with thrombospondin type 1 motif 9	protein_coding			GO:0003179,GO:0003229,GO:0004222,GO:0005615,GO:0005783,GO:0006508,GO:0008237,GO:0008270,GO:0009617,GO:0009986,GO:0010596,GO:0015031,GO:0016192,GO:0030198,GO:0030318,GO:0031012,GO:0035909,GO:0043231,GO:0045636,GO:0062023,GO:0090673,GO:1903671	heart valve morphogenesis|ventricular cardiac muscle tissue development|metalloendopeptidase activity|extracellular space|endoplasmic reticulum|proteolysis|metallopeptidase activity|zinc ion binding|response to bacterium|cell surface|negative regulation of endothelial cell migration|protein transport|vesicle-mediated transport|extracellular matrix organization|melanocyte differentiation|extracell…	WP3888	VEGFA-VEGFR2 signaling	R-HSA-1474228,R-HSA-1474244,R-HSA-1643685,R-HSA-3781865,R-HSA-3906995,R-HSA-392499,R-HSA-5083635,R-HSA-5173105,R-HSA-5173214,R-HSA-5668914,R-HSA-597592	Degradation of the extracellular matrix|Extracellular matrix organization|Disease|Diseases of glycosylation|Diseases associated with O-glycosylation of proteins|Metabolism of proteins|Defective B3GALTL causes PpS|O-linked glycosylation|O-glycosylation of TSR domain-containing proteins|Diseases of metabolism|Post-translational protein modification
ADAMTSL4	615.452	349.37	881.534	2.52254	1.33487	1.06963e-09	9.21667e-08	Up	3.88091	4.16869	4.60472	1.91603	1.64214	1.89156	54507	ADAMTS like 4	protein_coding			GO:0002020,GO:0002064,GO:0005515,GO:0005576,GO:0005614,GO:0005788,GO:0006915,GO:0030198,GO:0043065,GO:0062023,GO:0070285	protease binding|epithelial cell development|protein binding|extracellular region|interstitial matrix|endoplasmic reticulum lumen|apoptotic process|extracellular matrix organization|positive regulation of apoptotic process|collagen-containing extracellular matrix|pigment cell development			R-HSA-1643685,R-HSA-3781865,R-HSA-3906995,R-HSA-392499,R-HSA-5083635,R-HSA-5173105,R-HSA-5173214,R-HSA-5668914,R-HSA-597592	Disease|Diseases of glycosylation|Diseases associated with O-glycosylation of proteins|Metabolism of proteins|Defective B3GALTL causes PpS|O-linked glycosylation|O-glycosylation of TSR domain-containing proteins|Diseases of metabolism|Post-translational protein modification
ADAMTSL5	309.732	202.8	416.664	2.05622	1.03999	5.14027e-06	0.000162357	Up	5.43254	3.22918	3.19943	2.10772	1.98758	2.00126	339366	ADAMTS like 5	protein_coding			GO:0001527,GO:0005515,GO:0005576,GO:0008201,GO:0030198,GO:0031012,GO:0050436	microfibril|protein binding|extracellular region|heparin binding|extracellular matrix organization|extracellular matrix|microfibril binding			R-HSA-1643685,R-HSA-3781865,R-HSA-3906995,R-HSA-392499,R-HSA-5083635,R-HSA-5173105,R-HSA-5173214,R-HSA-5668914,R-HSA-597592	Disease|Diseases of glycosylation|Diseases associated with O-glycosylation of proteins|Metabolism of proteins|Defective B3GALTL causes PpS|O-linked glycosylation|O-glycosylation of TSR domain-containing proteins|Diseases of metabolism|Post-translational protein modification
ADAP2	2147.99	1172.23	3123.75	2.66482	1.41404	1.37991e-21	1.29094e-18	Up	34.0282	24.9832	24.8793	10.0964	12.1001	11.3864	55803	ArfGAP with dual PH domains 2	protein_coding			GO:0005096,GO:0005515,GO:0005546,GO:0005547,GO:0005737,GO:0005740,GO:0005886,GO:0007507,GO:0030674,GO:0043087,GO:0043231,GO:0043325,GO:0043533,GO:0046872	GTPase activator activity|protein binding|phosphatidylinositol-4,5-bisphosphate binding|phosphatidylinositol-3,4,5-trisphosphate binding|cytoplasm|mitochondrial envelope|plasma membrane|heart development|protein-macromolecule adaptor activity|regulation of GTPase activity|intracellular membrane-bounded organelle|phosphatidylinositol-3,4-bisphosphate binding|inositol 1,3,4,5 tetrakisphosphate bind…	WP3945,WP5366	TYROBP causal network in microglia|NF1 copy number variation syndrome
ADCY7	634.876	479.295	790.458	1.64866	0.721298	8.44927e-06	0.000247384	Up	3.05793	3.21131	2.85526	1.97709	1.98451	2.0115	113	adenylate cyclase 7	protein_coding	hsa00230,hsa04015,hsa04371,hsa04020,hsa04072,hsa04024,hsa04022,hsa04114,hsa04540,hsa04611,hsa04062,hsa04911,hsa04923,hsa04912,hsa04913,hsa04915,hsa04914,hsa04921,hsa04926,hsa04935,hsa04918,hsa04928,hsa04916,hsa04925,hsa04927,hsa04261,hsa04270,hsa04970,hsa04971,hsa04972,hsa04976,hsa04724,hsa04727,hsa04725,hsa04723,hsa04750,hsa04211,hsa04213,hsa04713,hsa04714,hsa05200,hsa05207,hsa05166,hsa05163,hsa…	Purine metabolism|Rap1 signaling pathway|Apelin signaling pathway|Calcium signaling pathway|Phospholipase D signaling pathway|cAMP signaling pathway|cGMP-PKG signaling pathway|Oocyte meiosis|Gap junction|Platelet activation|Chemokine signaling pathway|Insulin secretion|Regulation of lipolysis in adipocytes|GnRH signaling pathway|Ovarian steroidogenesis|Estrogen signaling pathway|Progesterone-medi…	GO:0002819,GO:0004016,GO:0005524,GO:0005886,GO:0006171,GO:0007189,GO:0007193,GO:0016020,GO:0035556,GO:0046872,GO:0060135,GO:0071285,GO:0071361,GO:1900016	regulation of adaptive immune response|adenylate cyclase activity|ATP binding|plasma membrane|cAMP biosynthetic process|adenylate cyclase-activating G protein-coupled receptor signaling pathway|adenylate cyclase-inhibiting G protein-coupled receptor signaling pathway|membrane|intracellular signal transduction|metal ion binding|maternal process involved in female pregnancy|cellular response to lit…	WP35,WP4321,WP289,WP4589,WP4222,WP3869,WP3929,WP4535,WP536	G protein signaling pathways|Thermogenesis|Myometrial relaxation and contraction pathways|Major receptors targeted by epinephrine and norepinephrine|Phosphodiesterases in neuronal function|Cannabinoid receptor signaling|Chemokine signaling pathway|Envelope proteins and their potential roles in EDMD physiopathology|Calcium regulation in cardiac cells	R-HSA-111885,R-HSA-111885,R-HSA-111931,R-HSA-111933,R-HSA-111996,R-HSA-111997,R-HSA-112040,R-HSA-112040,R-HSA-112043,R-HSA-112314,R-HSA-112314,R-HSA-112315,R-HSA-112315,R-HSA-112316,R-HSA-112316,R-HSA-1430728,R-HSA-1489509,R-HSA-162582,R-HSA-162582,R-HSA-163359,R-HSA-163615,R-HSA-163685,R-HSA-1643685,R-HSA-1643685,R-HSA-164378,R-HSA-170660,R-HSA-170670,R-HSA-170670,R-HSA-372790,R-HSA-372790,R-HSA…	Opioid Signalling|Opioid Signalling|PKA-mediated phosphorylation of CREB|Calmodulin induced events|Ca-dependent events|CaM pathway|G-protein mediated events|G-protein mediated events|PLC beta mediated events|Neurotransmitter receptors and postsynaptic signal transmission|Neurotransmitter receptors and postsynaptic signal transmission|Transmission across Chemical Synapses|Transmission across Chemi…
ADCY9	609.123	468.469	749.777	1.601	0.678974	6.6904e-05	0.00142097	Up	2.97798	2.07929	2.24905	1.78341	1.5391	1.5472	115	adenylate cyclase 9	protein_coding	hsa00230,hsa04015,hsa04371,hsa04020,hsa04072,hsa04024,hsa04022,hsa04114,hsa04540,hsa04611,hsa04062,hsa04911,hsa04923,hsa04912,hsa04913,hsa04915,hsa04914,hsa04921,hsa04926,hsa04935,hsa04918,hsa04928,hsa04916,hsa04925,hsa04927,hsa04261,hsa04270,hsa04970,hsa04971,hsa04972,hsa04976,hsa04962,hsa04961,hsa04724,hsa04727,hsa04725,hsa04723,hsa04750,hsa04211,hsa04213,hsa04713,hsa04714,hsa05200,hsa05207,hsa…	Purine metabolism|Rap1 signaling pathway|Apelin signaling pathway|Calcium signaling pathway|Phospholipase D signaling pathway|cAMP signaling pathway|cGMP-PKG signaling pathway|Oocyte meiosis|Gap junction|Platelet activation|Chemokine signaling pathway|Insulin secretion|Regulation of lipolysis in adipocytes|GnRH signaling pathway|Ovarian steroidogenesis|Estrogen signaling pathway|Progesterone-medi…	GO:0001701,GO:0004016,GO:0005524,GO:0005829,GO:0005886,GO:0006171,GO:0007165,GO:0007189,GO:0016020,GO:0030424,GO:0030425,GO:0035556,GO:0046872,GO:0071880	in utero embryonic development|adenylate cyclase activity|ATP binding|cytosol|plasma membrane|cAMP biosynthetic process|signal transduction|adenylate cyclase-activating G protein-coupled receptor signaling pathway|membrane|axon|dendrite|intracellular signal transduction|metal ion binding|adenylate cyclase-activating adrenergic receptor signaling pathway	WP35,WP4321,WP4941,WP289,WP4589,WP4222,WP3929,WP5085,WP4535,WP536	G protein signaling pathways|Thermogenesis|GPR143 in melanocytes and retinal pigment epithelium cells|Myometrial relaxation and contraction pathways|Major receptors targeted by epinephrine and norepinephrine|Phosphodiesterases in neuronal function|Chemokine signaling pathway|Vasopressin-regulated water reabsorption|Envelope proteins and their potential roles in EDMD physiopathology|Calcium regula…	R-HSA-111885,R-HSA-111885,R-HSA-111931,R-HSA-111933,R-HSA-111996,R-HSA-111997,R-HSA-112040,R-HSA-112040,R-HSA-112043,R-HSA-112314,R-HSA-112314,R-HSA-112315,R-HSA-112315,R-HSA-112316,R-HSA-112316,R-HSA-1430728,R-HSA-1489509,R-HSA-162582,R-HSA-162582,R-HSA-163359,R-HSA-163615,R-HSA-163685,R-HSA-1643685,R-HSA-1643685,R-HSA-164378,R-HSA-170660,R-HSA-170670,R-HSA-170670,R-HSA-372790,R-HSA-372790,R-HSA…	Opioid Signalling|Opioid Signalling|PKA-mediated phosphorylation of CREB|Calmodulin induced events|Ca-dependent events|CaM pathway|G-protein mediated events|G-protein mediated events|PLC beta mediated events|Neurotransmitter receptors and postsynaptic signal transmission|Neurotransmitter receptors and postsynaptic signal transmission|Transmission across Chemical Synapses|Transmission across Chemi…
ADGRE2	67.1949	42.0578	92.332	2.1996	1.13724	0.0336531	0.162126	Up	0.443052	0.291653	0.191094	0.234557	0.0718478	0.135455	30817	adhesion G protein-coupled receptor E2	protein_coding			GO:0004930,GO:0005509,GO:0005515,GO:0005886,GO:0006954,GO:0007155,GO:0007166,GO:0007186,GO:0007189,GO:0016020,GO:0016477,GO:0031256,GO:0032587,GO:0035374,GO:0043304,GO:0071621	G protein-coupled receptor activity|calcium ion binding|protein binding|plasma membrane|inflammatory response|cell adhesion|cell surface receptor signaling pathway|G protein-coupled receptor signaling pathway|adenylate cyclase-activating G protein-coupled receptor signaling pathway|membrane|cell migration|leading edge membrane|ruffle membrane|chondroitin sulfate binding|regulation of mast cell de…	WP334,WP117	GPCRs, class B secretin-like|GPCRs, other	R-HSA-162582,R-HSA-372790,R-HSA-373080,R-HSA-500792	Signal Transduction|Signaling by GPCR|Class B/2 (Secretin family receptors)|GPCR ligand binding
ADGRF1	297.546	158.538	436.555	2.75531	1.46222	0.00417585	0.0371384	Up	3.45484	1.10729	1.36105	1.15836	0.408622	0.650845	266977	adhesion G protein-coupled receptor F1	protein_coding			GO:0004930,GO:0004949,GO:0005576,GO:0005886,GO:0006112,GO:0007166,GO:0007186,GO:0007189,GO:0007416,GO:0007613,GO:0016020,GO:0019216,GO:0031175,GO:0031410,GO:0038171,GO:0045444	G protein-coupled receptor activity|cannabinoid receptor activity|extracellular region|plasma membrane|energy reserve metabolic process|cell surface receptor signaling pathway|G protein-coupled receptor signaling pathway|adenylate cyclase-activating G protein-coupled receptor signaling pathway|synapse assembly|memory|membrane|regulation of lipid metabolic process|neuron projection development|cyt…
ADGRG1	5387.81	4252.03	6523.59	1.53414	0.617427	0.00105776	0.0130043	Up	24.6757	28.2775	28.2893	19.8374	18.9193	18.7993	9289	adhesion G protein-coupled receptor G1	protein_coding			GO:0001525,GO:0004930,GO:0005515,GO:0005518,GO:0005886,GO:0007155,GO:0007166,GO:0007186,GO:0007189,GO:0007266,GO:0007267,GO:0007420,GO:0008201,GO:0008285,GO:0010573,GO:0016020,GO:0016477,GO:0021796,GO:0021801,GO:0021819,GO:0035025,GO:0045121,GO:0045785,GO:0050840,GO:0061351,GO:0061484,GO:0070062,GO:0070528,GO:0072520,GO:0097451,GO:2000179,GO:2001223	angiogenesis|G protein-coupled receptor activity|protein binding|collagen binding|plasma membrane|cell adhesion|cell surface receptor signaling pathway|G protein-coupled receptor signaling pathway|adenylate cyclase-activating G protein-coupled receptor signaling pathway|Rho protein signal transduction|cell-cell signaling|brain development|heparin binding|negative regulation of cell population pro…	WP117	GPCRs, other
ADGRG2	4.65146	0.931686	8.37124	8.94304	3.16077	0.0488417	0.205866	Up	0.0818002	0.00485699	0.0393047	0	0.00957203	0.00484167	10149	adhesion G protein-coupled receptor G2	protein_coding			GO:0004930,GO:0005829,GO:0005886,GO:0007166,GO:0007186,GO:0007189,GO:0007283,GO:0009986,GO:0016020,GO:0016324,GO:0070062	G protein-coupled receptor activity|cytosol|plasma membrane|cell surface receptor signaling pathway|G protein-coupled receptor signaling pathway|adenylate cyclase-activating G protein-coupled receptor signaling pathway|spermatogenesis|cell surface|membrane|apical plasma membrane|extracellular exosome	WP334	GPCRs, class B secretin-like
ADGRG3	12.0953	3.49696	20.6935	5.92394	2.56656	0.00349059	0.0325159	Up	0.063813	0.0757794	0.088153	0.0116589	0.00373361	0.0264392	222487	adhesion G protein-coupled receptor G3	protein_coding			GO:0004930,GO:0005515,GO:0005886,GO:0007166,GO:0007186,GO:0007189,GO:0016020,GO:0030183,GO:0030334,GO:0032792,GO:0035579,GO:1901223	G protein-coupled receptor activity|protein binding|plasma membrane|cell surface receptor signaling pathway|G protein-coupled receptor signaling pathway|adenylate cyclase-activating G protein-coupled receptor signaling pathway|membrane|B cell differentiation|regulation of cell migration|negative regulation of CREB transcription factor activity|specific granule membrane|negative regulation of non-…			R-HSA-168249,R-HSA-168256,R-HSA-6798695	Innate Immune System|Immune System|Neutrophil degranulation
ADGRL2	12685.3	9517.01	15853.6	1.66586	0.736265	0.000986058	0.0123232	Up	56.7952	32.8656	31.402	24.4116	23.4924	28.6137	23266	adhesion G protein-coupled receptor L2	protein_coding			GO:0004930,GO:0007166,GO:0007186,GO:0007189,GO:0016020,GO:0016524,GO:0030246	G protein-coupled receptor activity|cell surface receptor signaling pathway|G protein-coupled receptor signaling pathway|adenylate cyclase-activating G protein-coupled receptor signaling pathway|membrane|latrotoxin receptor activity|carbohydrate binding	WP334,WP117	GPCRs, class B secretin-like|GPCRs, other
ADIRF	135.093	88.1082	182.078	2.0696	1.04935	0.00126464	0.0150212	Up	10.9545	6.31244	6.12649	5.07469	3.19416	3.65647	10974	adipogenesis regulatory factor	protein_coding			GO:0003674,GO:0005515,GO:0005634,GO:0005654,GO:0005829,GO:0030154,GO:0045600,GO:0045944,GO:0070062	molecular_function|protein binding|nucleus|nucleoplasm|cytosol|cell differentiation|positive regulation of fat cell differentiation|positive regulation of transcription by RNA polymerase II|extracellular exosome	WP5402	10q22q23 copy number variation	R-HSA-1266738,R-HSA-381340	Developmental Biology|Transcriptional regulation of white adipocyte differentiation
ADIRF-AS1	811.147	444.73	1177.56	2.6486	1.40523	0.000200107	0.00345154	Up	16.2418	6.5268	6.92772	5.23032	2.9596	3.45463	100133190	ADIRF antisense RNA 1	non_coding
ADM	1936.98	560.487	3313.48	5.91148	2.56352	1.62371e-06	5.99613e-05	Up	32.3568	28.8397	107.046	10.6997	10.0321	11.1493	133	adrenomedullin	protein_coding	hsa04080,hsa04270	Neuroactive ligand-receptor interaction|Vascular smooth muscle contraction	GO:0001570,GO:0001666,GO:0001843,GO:0002026,GO:0002031,GO:0003073,GO:0005102,GO:0005179,GO:0005576,GO:0005615,GO:0005737,GO:0006954,GO:0007165,GO:0007189,GO:0007204,GO:0007507,GO:0007565,GO:0008209,GO:0008284,GO:0008285,GO:0010460,GO:0019933,GO:0031100,GO:0031102,GO:0031623,GO:0031700,GO:0032496,GO:0032868,GO:0035809,GO:0042475,GO:0042594,GO:0043065,GO:0043116,GO:0045766,GO:0045906,GO:0048589,GO:…	vasculogenesis|response to hypoxia|neural tube closure|regulation of the force of heart contraction|G protein-coupled receptor internalization|regulation of systemic arterial blood pressure|signaling receptor binding|hormone activity|extracellular region|extracellular space|cytoplasm|inflammatory response|signal transduction|adenylate cyclase-activating G protein-coupled receptor signaling pathwa…	WP2806,WP289	Complement system|Myometrial relaxation and contraction pathways	R-HSA-162582,R-HSA-372790,R-HSA-373080,R-HSA-388396,R-HSA-418555,R-HSA-419812,R-HSA-500792	Signal Transduction|Signaling by GPCR|Class B/2 (Secretin family receptors)|GPCR downstream signalling|G alpha (s) signalling events|Calcitonin-like ligand receptors|GPCR ligand binding
ADM2	206.534	110.841	302.228	2.72896	1.44835	0.00731896	0.0567212	Up	3.94724	1.12935	0.83313	0.908772	0.627131	0.659303	79924	adrenomedullin 2	protein_coding	hsa04080,hsa04270	Neuroactive ligand-receptor interaction|Vascular smooth muscle contraction	GO:0001525,GO:0003073,GO:0005179,GO:0005576,GO:0006468,GO:0007189,GO:0007631,GO:0010460,GO:0010628,GO:0044877,GO:0045766,GO:0045776	angiogenesis|regulation of systemic arterial blood pressure|hormone activity|extracellular region|protein phosphorylation|adenylate cyclase-activating G protein-coupled receptor signaling pathway|feeding behavior|positive regulation of heart rate|positive regulation of gene expression|protein-containing complex binding|positive regulation of angiogenesis|negative regulation of blood pressure			R-HSA-162582,R-HSA-372790,R-HSA-373080,R-HSA-388396,R-HSA-418555,R-HSA-419812,R-HSA-500792	Signal Transduction|Signaling by GPCR|Class B/2 (Secretin family receptors)|GPCR downstream signalling|G alpha (s) signalling events|Calcitonin-like ligand receptors|GPCR ligand binding
ADNP2	1453.73	1016.89	1890.58	1.85943	0.894858	0.0374756	0.174507	Up	18.052	5.35928	5.32712	4.78913	5.82112	5.19602	22850	ADNP homeobox 2	protein_coding			GO:0000785,GO:0000981,GO:0003674,GO:0003677,GO:0005515,GO:0005575,GO:0005634,GO:0006357,GO:0007399,GO:0010468,GO:0046872	chromatin|DNA-binding transcription factor activity, RNA polymerase II-specific|molecular_function|DNA binding|protein binding|cellular_component|nucleus|regulation of transcription by RNA polymerase II|nervous system development|regulation of gene expression|metal ion binding
ADPRHL1	184.61	54.446	314.773	5.78292	2.5318	0.0188916	0.110818	Up	2.19387	0.0448701	0.0953156	0.0966477	0.150329	0.140895	113622	ADP-ribosylhydrolase like 1	protein_coding			GO:0000287,GO:0003242,GO:0003875,GO:0030017,GO:0055003	magnesium ion binding|cardiac chamber ballooning|ADP-ribosylarginine hydrolase activity|sarcomere|cardiac myofibril assembly
ADRA2C	30.7519	3.15572	58.348	18.5122	4.2104	0.00182398	0.0199521	Up	2.26037	0.124849	0.0252582	0.0512223	0.0492097	0.024891	152	adrenoceptor alpha 2C	protein_coding	hsa04022,hsa04080	cGMP-PKG signaling pathway|Neuroactive ligand-receptor interaction	GO:0004938,GO:0005515,GO:0005737,GO:0005768,GO:0005886,GO:0006940,GO:0007186,GO:0007267,GO:0010700,GO:0019229,GO:0030168,GO:0031694,GO:0032148,GO:0032811,GO:0035624,GO:0042803,GO:0043410,GO:0045666,GO:0046982,GO:0051379,GO:0071875,GO:0071880	alpha2-adrenergic receptor activity|protein binding|cytoplasm|endosome|plasma membrane|regulation of smooth muscle contraction|G protein-coupled receptor signaling pathway|cell-cell signaling|negative regulation of norepinephrine secretion|regulation of vasoconstriction|platelet activation|alpha-2A adrenergic receptor binding|activation of protein kinase B activity|negative regulation of epinephr…	WP4589,WP455,WP58	Major receptors targeted by epinephrine and norepinephrine|GPCRs, class A rhodopsin-like|Monoamine GPCRs	R-HSA-109582,R-HSA-1430728,R-HSA-162582,R-HSA-163685,R-HSA-372790,R-HSA-373076,R-HSA-375280,R-HSA-388396,R-HSA-390696,R-HSA-392023,R-HSA-392499,R-HSA-400042,R-HSA-418594,R-HSA-418597,R-HSA-422356,R-HSA-500792,R-HSA-5683826,R-HSA-76002,R-HSA-76009	Hemostasis|Metabolism|Signal Transduction|Integration of energy metabolism|Signaling by GPCR|Class A/1 (Rhodopsin-like receptors)|Amine ligand-binding receptors|GPCR downstream signalling|Adrenoceptors|Adrenaline signalling through Alpha-2 adrenergic receptor|Metabolism of proteins|Adrenaline,noradrenaline inhibits insulin secretion|G alpha (i) signalling events|G alpha (z) signalling events|Regu…
ADSS1	197.407	124.59	270.224	2.16729	1.11589	0.0200794	0.115244	Up	1.39502	3.73923	3.94999	1.56567	1.71403	1.40369	122622	adenylosuccinate synthase 1	protein_coding	hsa00230,hsa00250	Purine metabolism|Alanine, aspartate and glutamate metabolism	GO:0000287,GO:0002376,GO:0003924,GO:0004019,GO:0005525,GO:0005737,GO:0005829,GO:0006167,GO:0006531,GO:0006541,GO:0014850,GO:0042301,GO:0042594,GO:0042802,GO:0044208,GO:0046040,GO:0051015,GO:0071257,GO:0071466	magnesium ion binding|immune system process|GTPase activity|adenylosuccinate synthase activity|GTP binding|cytoplasm|cytosol|AMP biosynthetic process|aspartate metabolic process|glutamine metabolic process|response to muscle activity|phosphate ion binding|response to starvation|identical protein binding|'de novo' AMP biosynthetic process|IMP metabolic process|actin filament binding|cellular respo…			R-HSA-1430728,R-HSA-15869,R-HSA-73817,R-HSA-8956320	Metabolism|Metabolism of nucleotides|Purine ribonucleoside monophosphate biosynthesis|Nucleotide biosynthesis
AEBP1	18.1473	7.2531	29.0414	4.01693	2.00609	0.00575792	0.0470549	Up	0.361591	0.103704	0.118014	0.0531838	0.0574809	0.0387662	165	AE binding protein 1	protein_coding			GO:0000122,GO:0000977,GO:0001227,GO:0004181,GO:0005201,GO:0005516,GO:0005518,GO:0005576,GO:0005615,GO:0005634,GO:0005737,GO:0006518,GO:0008270,GO:0016485,GO:0062023,GO:0070062,GO:1904026	negative regulation of transcription by RNA polymerase II|RNA polymerase II transcription regulatory region sequence-specific DNA binding|DNA-binding transcription repressor activity, RNA polymerase II-specific|metallocarboxypeptidase activity|extracellular matrix structural constituent|calmodulin binding|collagen binding|extracellular region|extracellular space|nucleus|cytoplasm|peptide metaboli…
AFAP1	666.853	522.716	810.99	1.55211	0.634232	0.00366654	0.0337707	Up	3.32848	1.86076	1.99245	1.60356	1.6595	1.62303	60312	actin filament associated protein 1	protein_coding			GO:0003779,GO:0005829,GO:0005925,GO:0015629,GO:0017124,GO:0042169	actin binding|cytosol|focal adhesion|actin cytoskeleton|SH3 domain binding|SH2 domain binding	WP5199	PtdIns(4,5)P2 in cytokinesis pathway
AFAP1L1	647.071	434.492	859.649	1.97896	0.984746	0.000279384	0.00448795	Up	5.23245	2.78421	2.76181	1.70663	2.30195	1.72069	134265	actin filament associated protein 1 like 1	protein_coding			GO:0002102,GO:0005515,GO:0005829,GO:0017124,GO:0042995,GO:0070161	podosome|protein binding|cytosol|SH3 domain binding|cell projection|anchoring junction
AFDN	9076.01	6536.24	11615.8	1.77708	0.829508	5.43974e-14	1.24266e-11	Up	30.3412	25.8239	26.9779	16.7267	17.3402	16.2395	4301	afadin%2C adherens junction formation factor	protein_coding	hsa04014,hsa04015,hsa04024,hsa04520,hsa04530,hsa04670	Ras signaling pathway|Rap1 signaling pathway|cAMP signaling pathway|Adherens junction|Tight junction|Leukocyte transendothelial migration	GO:0005515,GO:0005654,GO:0005829,GO:0005886,GO:0005911,GO:0005912,GO:0007155,GO:0007165,GO:0007267,GO:0010628,GO:0016607,GO:0022409,GO:0030054,GO:0030336,GO:0031267,GO:0032880,GO:0044291,GO:0044331,GO:0045296,GO:0046930,GO:0046931,GO:0050839,GO:0051015,GO:0061951,GO:0070160,GO:0070830,GO:0090557,GO:2000049	protein binding|nucleoplasm|cytosol|plasma membrane|cell-cell junction|adherens junction|cell adhesion|signal transduction|cell-cell signaling|positive regulation of gene expression|nuclear speck|positive regulation of cell-cell adhesion|cell junction|negative regulation of cell migration|small GTPase binding|regulation of protein localization|cell-cell contact zone|cell-cell adhesion mediated by…	WP4223,WP3888,WP4905	Ras signaling|VEGFA-VEGFR2 signaling|1q21.1 copy number variation syndrome	R-HSA-1500931,R-HSA-1500931,R-HSA-418990,R-HSA-418990,R-HSA-421270,R-HSA-421270,R-HSA-446728,R-HSA-446728	Cell-Cell communication|Cell-Cell communication|Adherens junctions interactions|Adherens junctions interactions|Cell-cell junction organization|Cell-cell junction organization|Cell junction organization|Cell junction organization
AFF4	9193.76	6770.5	11617	1.71589	0.778955	0.00194094	0.02094	Up	47.4732	23.6627	23.7914	19.1669	19.0596	19.7329	27125	AF4/FMR2 family member 4	protein_coding	hsa03250	Viral life cycle - HIV-1	GO:0000791,GO:0001650,GO:0005515,GO:0005654,GO:0007286,GO:0008023,GO:0010468,GO:0032783,GO:0034976	euchromatin|fibrillar center|protein binding|nucleoplasm|spermatid development|transcription elongation factor complex|regulation of gene expression|super elongation complex|response to endoplasmic reticulum stress			R-HSA-112382,R-HSA-674695,R-HSA-73857,R-HSA-74160,R-HSA-75955	Formation of RNA Pol II elongation complex |RNA Polymerase II Pre-transcription Events|RNA Polymerase II Transcription|Gene expression (Transcription)|RNA Polymerase II Transcription Elongation	AF_4
AGAP11	105.077	63.198	146.956	2.32582	1.21774	0.00271974	0.0269995	Up	1.12372	0.944668	1.24303	0.779875	0.385968	0.375145	119385	ArfGAP with GTPase domain%2C ankyrin repeat and PH domain 11	non_coding			GO:0003924,GO:0005096,GO:0046872,GO:0090630	GTPase activity|GTPase activator activity|metal ion binding|activation of GTPase activity
AGPAT2	690.385	540.983	839.787	1.55177	0.633916	0.00992491	0.0704049	Up	12.9094	13.1291	16.3254	10.7696	10.7384	8.22509	10555	1-acylglycerol-3-phosphate O-acyltransferase 2	protein_coding	hsa00561,hsa00564,hsa04072,hsa04975	Glycerolipid metabolism|Glycerophospholipid metabolism|Phospholipase D signaling pathway|Fat digestion and absorption	GO:0001819,GO:0001961,GO:0003841,GO:0005783,GO:0005789,GO:0005886,GO:0006644,GO:0006654,GO:0008544,GO:0009410,GO:0016024,GO:0019432,GO:0035579	positive regulation of cytokine production|positive regulation of cytokine-mediated signaling pathway|1-acylglycerol-3-phosphate O-acyltransferase activity|endoplasmic reticulum|endoplasmic reticulum membrane|plasma membrane|phospholipid metabolic process|phosphatidic acid biosynthetic process|epidermis development|response to xenobiotic stimulus|CDP-diacylglycerol biosynthetic process|triglyceri…	WP5101,WP236,WP4352,WP325	Congenital generalized lipodystrophy|Adipogenesis|Ciliary landscape|Triacylglyceride synthesis	R-HSA-1430728,R-HSA-1483166,R-HSA-1483206,R-HSA-1483257,R-HSA-168249,R-HSA-168256,R-HSA-556833,R-HSA-6798695	Metabolism|Synthesis of PA|Glycerophospholipid biosynthesis|Phospholipid metabolism|Innate Immune System|Immune System|Metabolism of lipids|Neutrophil degranulation
AGXT	31.6036	1.23893	61.9683	49.6484	5.63368	3.13076e-05	0.000750083	Up	1.57249	0.0737726	0.205218	0	0.0272605	0.0091925	189	alanine--glyoxylate and serine--pyruvate aminotransferase	protein_coding	hsa00630,hsa00250,hsa00260,hsa04146	Glyoxylate and dicarboxylate metabolism|Alanine, aspartate and glutamate metabolism|Glycine, serine and threonine metabolism|Peroxisome	GO:0004760,GO:0005515,GO:0005777,GO:0005782,GO:0005829,GO:0006563,GO:0007219,GO:0008453,GO:0008483,GO:0009436,GO:0016597,GO:0019265,GO:0019448,GO:0030170,GO:0042802,GO:0042803,GO:0042853,GO:0043231,GO:0043621,GO:0046487,GO:0046724	serine-pyruvate transaminase activity|protein binding|peroxisome|peroxisomal matrix|cytosol|L-serine metabolic process|Notch signaling pathway|alanine-glyoxylate transaminase activity|transaminase activity|glyoxylate catabolic process|amino acid binding|glycine biosynthetic process, by transamination of glyoxylate|L-cysteine catabolic process|pyridoxal phosphate binding|identical protein binding|…	WP106,WP5224,WP5166	Alanine and aspartate metabolism|2q37 copy number variation syndrome|Glyoxylate metabolism	R-HSA-1430728,R-HSA-389661,R-HSA-71291,R-HSA-9033241,R-HSA-9033241,R-HSA-9609507,R-HSA-9609507	Metabolism|Glyoxylate metabolism and glycine degradation|Metabolism of amino acids and derivatives|Peroxisomal protein import|Peroxisomal protein import|Protein localization|Protein localization
AIFM2	173.846	115.62	232.072	2.00937	1.00674	0.023827	0.129063	Up	3.71498	1.29578	1.11241	1.12796	1.04164	0.960275	84883	apoptosis inducing factor mitochondria associated 2	protein_coding	hsa04115	p53 signaling pathway	GO:0003677,GO:0004174,GO:0005515,GO:0005615,GO:0005634,GO:0005737,GO:0005739,GO:0005741,GO:0005811,GO:0005829,GO:0005886,GO:0006743,GO:0008637,GO:0016655,GO:0022904,GO:0042373,GO:0043065,GO:0050660,GO:0110076,GO:1900407,GO:1990748	DNA binding|electron-transferring-flavoprotein dehydrogenase activity|protein binding|extracellular space|nucleus|cytoplasm|mitochondrion|mitochondrial outer membrane|lipid droplet|cytosol|plasma membrane|ubiquinone metabolic process|apoptotic mitochondrial changes|oxidoreductase activity, acting on NAD(P)H, quinone or similar compound as acceptor|respiratory electron transport chain|vitamin K me…	WP5186,WP4313,WP5158,WP1772	Vitamin K metabolism and activation of dependent proteins|Ferroptosis|Urotensin-II-mediated signaling pathway|Apoptosis modulation and signaling	R-HSA-212436,R-HSA-3700989,R-HSA-5633008,R-HSA-6803204,R-HSA-73857,R-HSA-74160	Generic Transcription Pathway|Transcriptional Regulation by TP53|TP53 Regulates Transcription of Cell Death Genes|TP53 Regulates Transcription of Genes Involved in Cytochrome C Release|RNA Polymerase II Transcription|Gene expression (Transcription)
AJAP1	479.959	233.505	726.413	3.11184	1.63777	0.00148872	0.0170241	Up	3.144	0.694001	0.820056	0.543845	0.556771	0.418353	55966	adherens junctions associated protein 1	protein_coding			GO:0001953,GO:0005515,GO:0005886,GO:0005912,GO:0007155,GO:0008013,GO:0009898,GO:0009986,GO:0016323,GO:0016324,GO:0030860,GO:0044291,GO:0044877,GO:0061045	negative regulation of cell-matrix adhesion|protein binding|plasma membrane|adherens junction|cell adhesion|beta-catenin binding|cytoplasmic side of plasma membrane|cell surface|basolateral plasma membrane|apical plasma membrane|regulation of polarized epithelial cell differentiation|cell-cell contact zone|protein-containing complex binding|negative regulation of wound healing
AKAP12	80.3958	35.8744	124.917	3.48668	1.80185	0.0100541	0.0709748	Up	0.427633	0.233538	0.253462	0.189634	0.0239714	0.0630505	9590	A-kinase anchoring protein 12	protein_coding			GO:0005515,GO:0005516,GO:0005737,GO:0005829,GO:0005856,GO:0005886,GO:0005925,GO:0005938,GO:0007165,GO:0007186,GO:0007193,GO:0008179,GO:0010738,GO:0010739,GO:0032496,GO:0032760,GO:0035733,GO:0043025,GO:0043116,GO:0050804,GO:0051018,GO:0051602,GO:0051770,GO:0061870,GO:0070374,GO:0071347,GO:0071356,GO:0090036,GO:0098685,GO:1900143	protein binding|calmodulin binding|cytoplasm|cytosol|cytoskeleton|plasma membrane|focal adhesion|cell cortex|signal transduction|G protein-coupled receptor signaling pathway|adenylate cyclase-inhibiting G protein-coupled receptor signaling pathway|adenylate cyclase binding|regulation of protein kinase A signaling|positive regulation of protein kinase A signaling|response to lipopolysaccharide|pos…	WP35	G protein signaling pathways	R-HSA-162582,R-HSA-194315,R-HSA-9012999,R-HSA-9013405,R-HSA-9035034,R-HSA-9716542	Signal Transduction|Signaling by Rho GTPases|RHO GTPase cycle|RHOD GTPase cycle|RHOF GTPase cycle|Signaling by Rho GTPases, Miro GTPases and RHOBTB3
AKIRIN2	1056.33	753.385	1359.27	1.80465	0.85172	0.00423358	0.0374835	Up	30.8043	13.4558	14.0673	11.0701	11.5515	11.0819	55122	akirin 2	protein_coding			GO:0000122,GO:0000785,GO:0002250,GO:0002821,GO:0003712,GO:0005515,GO:0005634,GO:0005654,GO:0005737,GO:0006606,GO:0008284,GO:0009792,GO:0010629,GO:0016020,GO:0017053,GO:0019899,GO:0021987,GO:0030674,GO:0031144,GO:0032496,GO:0032755,GO:0042742,GO:0042802,GO:0045087,GO:0045089,GO:0045944,GO:0050871,GO:0051147,GO:0071630	negative regulation of transcription by RNA polymerase II|chromatin|adaptive immune response|positive regulation of adaptive immune response|transcription coregulator activity|protein binding|nucleus|nucleoplasm|cytoplasm|protein import into nucleus|positive regulation of cell population proliferation|embryo development ending in birth or egg hatching|negative regulation of gene expression|membra…
AKNA	95.9679	64.2532	127.683	1.99099	0.993487	0.00864353	0.0641764	Up	0.595066	0.314405	0.262992	0.257365	0.187674	0.171775	80709	AT-hook transcription factor	protein_coding			GO:0001650,GO:0001837,GO:0003677,GO:0005515,GO:0005654,GO:0005813,GO:0005814,GO:0005829,GO:0005874,GO:0016020,GO:0021849,GO:0043231,GO:0045944,GO:0050727,GO:0060232,GO:0060234	fibrillar center|epithelial to mesenchymal transition|DNA binding|protein binding|nucleoplasm|centrosome|centriole|cytosol|microtubule|membrane|neuroblast division in subventricular zone|intracellular membrane-bounded organelle|positive regulation of transcription by RNA polymerase II|regulation of inflammatory response|delamination|neuroblast delamination
AKR1B1	2396	974.356	3817.65	3.91838	1.97026	1.28494e-10	1.32863e-08	Up	74.4398	36.7725	29.9713	10.8599	13.887	12.779	231	aldo-keto reductase family 1 member B	protein_coding	hsa00040,hsa00051,hsa00052,hsa00561,hsa00790	Pentose and glucuronate interconversions|Fructose and mannose metabolism|Galactose metabolism|Glycerolipid metabolism|Folate biosynthesis	GO:0001523,GO:0001758,GO:0002070,GO:0003091,GO:0004032,GO:0005515,GO:0005615,GO:0005654,GO:0005829,GO:0005975,GO:0006693,GO:0006700,GO:0009055,GO:0019853,GO:0022900,GO:0035809,GO:0036130,GO:0042572,GO:0043066,GO:0043795,GO:0044597,GO:0044598,GO:0046370,GO:0047655,GO:0047939,GO:0047956,GO:0052650,GO:0070062,GO:0071475,GO:0072205	retinoid metabolic process|retinal dehydrogenase activity|epithelial cell maturation|renal water homeostasis|alditol:NADP+ 1-oxidoreductase activity|protein binding|extracellular space|nucleoplasm|cytosol|carbohydrate metabolic process|prostaglandin metabolic process|C21-steroid hormone biosynthetic process|electron transfer activity|L-ascorbic acid biosynthetic process|electron transport chain|r…	WP98,WP702,WP690,WP4719,WP5173	Prostaglandin synthesis and regulation|Metapathway biotransformation Phase I and II|Polyol pathway|Eicosanoid metabolism via cyclooxygenases (COX)|Disorders of galactose metabolism	R-HSA-1430728,R-HSA-196071,R-HSA-196108,R-HSA-556833,R-HSA-5652084,R-HSA-5652227,R-HSA-71387,R-HSA-8957322	Metabolism|Metabolism of steroid hormones|Pregnenolone biosynthesis|Metabolism of lipids|Fructose metabolism|Fructose biosynthesis|Metabolism of carbohydrates|Metabolism of steroids
AKR1C1	3403.69	1590.99	5216.39	3.27886	1.71319	0.00166159	0.0185889	Up	48.0861	9.02046	10.212	6.95066	6.29495	7.38673	1645	aldo-keto reductase family 1 member C1	protein_coding	hsa00140,hsa00980,hsa05208	Steroid hormone biosynthesis|Metabolism of xenobiotics by cytochrome P450|Chemical carcinogenesis - reactive oxygen species	GO:0001523,GO:0004032,GO:0004033,GO:0004303,GO:0005515,GO:0005829,GO:0006693,GO:0006805,GO:0007586,GO:0008206,GO:0015721,GO:0016655,GO:0018636,GO:0030283,GO:0030299,GO:0030855,GO:0031406,GO:0032052,GO:0033703,GO:0033764,GO:0035410,GO:0042448,GO:0042574,GO:0042632,GO:0044597,GO:0044598,GO:0046683,GO:0047006,GO:0047023,GO:0047024,GO:0047042,GO:0047044,GO:0047045,GO:0047086,GO:0047115,GO:0047718,GO:…	retinoid metabolic process|alditol:NADP+ 1-oxidoreductase activity|aldo-keto reductase (NADP) activity|estradiol 17-beta-dehydrogenase [NAD(P)] activity|protein binding|cytosol|prostaglandin metabolic process|xenobiotic metabolic process|digestion|bile acid metabolic process|bile acid and bile salt transport|oxidoreductase activity, acting on NAD(P)H, quinone or similar compound as acceptor|phena…	WP98,WP696,WP5280,WP702,WP5279,WP4313,WP5277	Prostaglandin synthesis and regulation|Benzo(a)pyrene metabolism|Glucocorticoid biosynthesis|Metapathway biotransformation Phase I and II|Mineralocorticoid biosynthesis|Ferroptosis|Steroid hormone precursor biosynthesis	R-HSA-1430728,R-HSA-192105,R-HSA-193368,R-HSA-193775,R-HSA-193807,R-HSA-194068,R-HSA-196854,R-HSA-2187338,R-HSA-556833,R-HSA-6806667,R-HSA-8957322,R-HSA-9709957,R-HSA-9748784,R-HSA-975634,R-HSA-9757110	Metabolism|Synthesis of bile acids and bile salts|Synthesis of bile acids and bile salts via 7alpha-hydroxycholesterol|Synthesis of bile acids and bile salts via 24-hydroxycholesterol|Synthesis of bile acids and bile salts via 27-hydroxycholesterol|Bile acid and bile salt metabolism|Metabolism of vitamins and cofactors|Visual phototransduction|Metabolism of lipids|Metabolism of fat-soluble vitami…
ALDH1A3	2931.95	1527.36	4336.54	2.8394	1.50559	0.0162788	0.0993824	Up	73.9239	12.2496	19.0195	18.5657	5.68208	13.0563	220	aldehyde dehydrogenase 1 family member A3	protein_coding	hsa00830	Retinol metabolism	GO:0001758,GO:0002072,GO:0002138,GO:0004029,GO:0004030,GO:0005737,GO:0005829,GO:0006915,GO:0007626,GO:0021768,GO:0031076,GO:0042472,GO:0042572,GO:0042573,GO:0042574,GO:0042803,GO:0043065,GO:0048048,GO:0050885,GO:0051289,GO:0060013,GO:0060166,GO:0060324,GO:0070062,GO:0070324,GO:0070384,GO:0070403	retinal dehydrogenase activity|optic cup morphogenesis involved in camera-type eye development|retinoic acid biosynthetic process|aldehyde dehydrogenase (NAD+) activity|aldehyde dehydrogenase [NAD(P)+] activity|cytoplasm|cytosol|apoptotic process|locomotory behavior|nucleus accumbens development|embryonic camera-type eye development|inner ear morphogenesis|retinol metabolic process|retinoic acid …	WP3996,WP716	Ethanol effects on histone modifications|Vitamin A and carotenoid metabolism	R-HSA-162582,R-HSA-5362517,R-HSA-5365859,R-HSA-9006931	Signal Transduction|Signaling by Retinoic Acid|RA biosynthesis pathway|Signaling by Nuclear Receptors
ALDH3B1	105.29	49.0604	161.52	3.28729	1.7169	7.99399e-05	0.00164107	Up	0.971001	1.60076	1.63754	0.306113	0.552523	0.549933	221	aldehyde dehydrogenase 3 family member B1	protein_coding	hsa00010,hsa00340,hsa00350,hsa00360,hsa00410,hsa00980,hsa00982	Glycolysis / Gluconeogenesis|Histidine metabolism|Tyrosine metabolism|Phenylalanine metabolism|beta-Alanine metabolism|Metabolism of xenobiotics by cytochrome P450|Drug metabolism - cytochrome P450	GO:0004028,GO:0004029,GO:0004030,GO:0005515,GO:0005737,GO:0005829,GO:0005886,GO:0006066,GO:0006068,GO:0006081,GO:0006629,GO:0006979,GO:0018477,GO:0018479,GO:0030148,GO:0030667,GO:0031982,GO:0034599,GO:0035579,GO:0046185,GO:0070062	3-chloroallyl aldehyde dehydrogenase activity|aldehyde dehydrogenase (NAD+) activity|aldehyde dehydrogenase [NAD(P)+] activity|protein binding|cytoplasm|cytosol|plasma membrane|alcohol metabolic process|ethanol catabolic process|cellular aldehyde metabolic process|lipid metabolic process|response to oxidative stress|benzaldehyde dehydrogenase (NADP+) activity|benzaldehyde dehydrogenase (NAD+) act…			R-HSA-1430728,R-HSA-1660661,R-HSA-168249,R-HSA-168256,R-HSA-428157,R-HSA-556833,R-HSA-6798695	Metabolism|Sphingolipid de novo biosynthesis|Innate Immune System|Immune System|Sphingolipid metabolism|Metabolism of lipids|Neutrophil degranulation
ALMS1-IT1	8.67794	1.26474	16.0911	12.7801	3.67583	0.01071	0.0741662	Up	0.685407	0.030286	0.0765897	0.015532	0.0149217	0.0301905	100874291	ALMS1 intronic transcript 1	non_coding
AMIGO2	744.73	440.686	1048.77	2.37929	1.25053	2.97592e-07	1.36282e-05	Up	5.95088	7.02971	7.61591	3.14845	2.78542	3.49705	347902	adhesion molecule with Ig like domain 2	protein_coding			GO:0005515,GO:0005634,GO:0005886,GO:0007156,GO:0007157,GO:0007420,GO:0043069,GO:0051965	protein binding|nucleus|plasma membrane|homophilic cell adhesion via plasma membrane adhesion molecules|heterophilic cell-cell adhesion via plasma membrane cell adhesion molecules|brain development|negative regulation of programmed cell death|positive regulation of synapse assembly	WP2882,WP2880	Nuclear receptors meta-pathway|Glucocorticoid receptor pathway	R-HSA-162582,R-HSA-194315,R-HSA-9012999,R-HSA-9013149,R-HSA-9013423,R-HSA-9716542	Signal Transduction|Signaling by Rho GTPases|RHO GTPase cycle|RAC1 GTPase cycle|RAC3 GTPase cycle|Signaling by Rho GTPases, Miro GTPases and RHOBTB3
AMOTL2	1665.78	1061.23	2270.33	2.13943	1.09723	3.55694e-07	1.59543e-05	Up	15.3513	8.52796	11.08	5.38238	6.35325	5.62118	51421	angiomotin like 2	protein_coding	hsa04530	Tight junction	GO:0001525,GO:0003365,GO:0005515,GO:0005829,GO:0005886,GO:0005923,GO:0016055,GO:0030036,GO:0030334,GO:0031410,GO:0035329,GO:0055037	angiogenesis|establishment of cell polarity involved in ameboidal cell migration|protein binding|cytosol|plasma membrane|bicellular tight junction|Wnt signaling pathway|actin cytoskeleton organization|regulation of cell migration|cytoplasmic vesicle|hippo signaling|recycling endosome			R-HSA-162582,R-HSA-2028269	Signal Transduction|Signaling by Hippo
AMPD3	2101.86	1265.13	2938.58	2.32249	1.21567	3.65085e-06	0.000121157	Up	11.9096	13.2328	17.7661	7.16856	6.53461	6.52025	272	adenosine monophosphate deaminase 3	protein_coding	hsa00230	Purine metabolism	GO:0003876,GO:0005515,GO:0005576,GO:0005829,GO:0006188,GO:0006196,GO:0032264,GO:0034774,GO:0046033,GO:0046872,GO:1904813	AMP deaminase activity|protein binding|extracellular region|cytosol|IMP biosynthetic process|AMP catabolic process|IMP salvage|secretory granule lumen|AMP metabolic process|metal ion binding|ficolin-1-rich granule lumen			R-HSA-1430728,R-HSA-15869,R-HSA-168249,R-HSA-168256,R-HSA-6798695,R-HSA-74217,R-HSA-8956321	Metabolism|Metabolism of nucleotides|Innate Immune System|Immune System|Neutrophil degranulation|Purine salvage|Nucleotide salvage
AMZ1	312.866	197.61	428.123	2.16573	1.11486	0.00722142	0.0560981	Up	0.380258	0.964989	0.680792	0.382376	0.321839	0.330515	155185	archaelysin family metallopeptidase 1	protein_coding			GO:0005575,GO:0006508,GO:0008237,GO:0046872	cellular_component|proteolysis|metallopeptidase activity|metal ion binding
ANG	190.756	142.585	238.926	1.67481	0.743993	0.0185747	0.109454	Up	3.61287	4.38673	4.75304	3.16278	2.07993	3.05554	283	angiogenin	protein_coding	hsa05014	Amyotrophic lateral sclerosis	GO:0001525,GO:0001541,GO:0001556,GO:0001666,GO:0001890,GO:0001938,GO:0003677,GO:0003779,GO:0004519,GO:0004521,GO:0004540,GO:0005102,GO:0005507,GO:0005515,GO:0005576,GO:0005604,GO:0005615,GO:0005634,GO:0005694,GO:0005730,GO:0005829,GO:0006651,GO:0007154,GO:0007202,GO:0008201,GO:0009303,GO:0009725,GO:0015629,GO:0016078,GO:0016477,GO:0017148,GO:0019731,GO:0019843,GO:0030041,GO:0030426,GO:0031410,GO:…	angiogenesis|ovarian follicle development|oocyte maturation|response to hypoxia|placenta development|positive regulation of endothelial cell proliferation|DNA binding|actin binding|endonuclease activity|RNA endonuclease activity|RNA nuclease activity|signaling receptor binding|copper ion binding|protein binding|extracellular region|basement membrane|extracellular space|nucleus|chromosome|nucleolu…			R-HSA-1500931,R-HSA-211000,R-HSA-418990,R-HSA-421270,R-HSA-446728,R-HSA-74160,R-HSA-9708296	Cell-Cell communication|Gene Silencing by RNA|Adherens junctions interactions|Cell-cell junction organization|Cell junction organization|Gene expression (Transcription)|tRNA-derived small RNA (tsRNA or tRNA-related fragment, tRF) biogenesis
ANGPTL4	1251.74	260.675	2242.8	8.60336	3.1049	2.41322e-12	4.05216e-10	Up	14.8595	28.8218	43.4622	3.95659	3.19457	4.15896	51129	angiopoietin like 4	protein_coding	hsa03320,hsa04979	PPAR signaling pathway|Cholesterol metabolism	GO:0001525,GO:0001666,GO:0004857,GO:0005515,GO:0005576,GO:0005615,GO:0006629,GO:0042802,GO:0043066,GO:0043335,GO:0045766,GO:0051005,GO:0062023,GO:0070328,GO:0072562,GO:0072577,GO:2000352	angiogenesis|response to hypoxia|enzyme inhibitor activity|protein binding|extracellular region|extracellular space|lipid metabolic process|identical protein binding|negative regulation of apoptotic process|protein unfolding|positive regulation of angiogenesis|negative regulation of lipoprotein lipase activity|collagen-containing extracellular matrix|triglyceride homeostasis|blood microparticle|e…	WP2882,WP2880,WP3942,WP5108	Nuclear receptors meta-pathway|Glucocorticoid receptor pathway|PPAR signaling pathway|Familial hyperlipidemia type 1	R-HSA-1266738,R-HSA-1430728,R-HSA-1500931,R-HSA-174824,R-HSA-1989781,R-HSA-381340,R-HSA-382551,R-HSA-400206,R-HSA-418990,R-HSA-421270,R-HSA-446728,R-HSA-556833,R-HSA-8963889,R-HSA-8963899,R-HSA-9759475,R-HSA-9759476,R-HSA-9762292,R-HSA-9764260	Developmental Biology|Metabolism|Cell-Cell communication|Plasma lipoprotein assembly, remodeling, and clearance|PPARA activates gene expression|Transcriptional regulation of white adipocyte differentiation|Transport of small molecules|Regulation of lipid metabolism by PPARalpha|Adherens junctions interactions|Cell-cell junction organization|Cell junction organization|Metabolism of lipids|Assembly…
ANKLE2	4969.74	3839.14	6100.33	1.58907	0.668181	0.00110736	0.0134755	Up	43.9387	24.2982	27.2993	20.9076	21.9915	20.6366	23141	ankyrin repeat and LEM domain containing 2	protein_coding			GO:0005515,GO:0005783,GO:0005789,GO:0007084,GO:0007417,GO:0016020,GO:0019888,GO:0035307,GO:0042326,GO:0043066,GO:0050790,GO:0051301,GO:0051721	protein binding|endoplasmic reticulum|endoplasmic reticulum membrane|mitotic nuclear membrane reassembly|central nervous system development|membrane|protein phosphatase regulator activity|positive regulation of protein dephosphorylation|negative regulation of phosphorylation|negative regulation of apoptotic process|regulation of catalytic activity|cell division|protein phosphatase 2A binding			R-HSA-162582,R-HSA-1640170,R-HSA-194315,R-HSA-2555396,R-HSA-2995383,R-HSA-2995410,R-HSA-68882,R-HSA-68886,R-HSA-69278,R-HSA-9012999,R-HSA-9013404,R-HSA-9013408,R-HSA-9716542	Signal Transduction|Cell Cycle|Signaling by Rho GTPases|Mitotic Metaphase and Anaphase|Initiation of Nuclear Envelope (NE) Reformation|Nuclear Envelope (NE) Reassembly|Mitotic Anaphase|M Phase|Cell Cycle, Mitotic|RHO GTPase cycle|RAC2 GTPase cycle|RHOG GTPase cycle|Signaling by Rho GTPases, Miro GTPases and RHOBTB3
ANKRD1	14.449	1.84343	27.0546	14.5898	3.86689	0.00986764	0.0702136	Up	0.990737	0.16434	0.136013	0	0.0883301	0	27063	ankyrin repeat domain 1	protein_coding			GO:0001650,GO:0002039,GO:0003677,GO:0003713,GO:0003714,GO:0005515,GO:0005634,GO:0005654,GO:0005667,GO:0005737,GO:0005829,GO:0006357,GO:0031432,GO:0031674,GO:0035914,GO:0035994,GO:0042826,GO:0043065,GO:0043517,GO:0045214,GO:0045892,GO:0045893,GO:0050714,GO:0055008,GO:0061629,GO:0070412,GO:0070528,GO:0071222,GO:0071260,GO:0071347,GO:0071356,GO:0071466,GO:0071560,GO:2000279	fibrillar center|p53 binding|DNA binding|transcription coactivator activity|transcription corepressor activity|protein binding|nucleus|nucleoplasm|transcription regulator complex|cytoplasm|cytosol|regulation of transcription by RNA polymerase II|titin binding|I band|skeletal muscle cell differentiation|response to muscle stretch|histone deacetylase binding|positive regulation of apoptotic process…	WP5344,WP2882,WP2880,WP516	Cardiomyocyte signaling pathways converging on Titin|Nuclear receptors meta-pathway|Glucocorticoid receptor pathway|Hypertrophy model	R-HSA-1430728,R-HSA-1989781,R-HSA-400206,R-HSA-556833	Metabolism|PPARA activates gene expression|Regulation of lipid metabolism by PPARalpha|Metabolism of lipids
ANKRD13A	7927.46	5964.9	9890.02	1.65803	0.729472	7.16306e-12	1.01241e-09	Up	66.8099	54.1122	55.6461	37.5479	37.4629	39.1549	88455	ankyrin repeat domain 13A	protein_coding			GO:0002091,GO:0005737,GO:0005770,GO:0005886,GO:0048471,GO:0140036,GO:1905667	negative regulation of receptor internalization|cytoplasm|late endosome|plasma membrane|perinuclear region of cytoplasm|ubiquitin-dependent protein binding|negative regulation of protein localization to endosome
ANKRD22	5496.47	3575.96	7416.97	2.07419	1.05255	8.64539e-09	6.33758e-07	Up	64.6023	40.2941	48.3954	26.2138	24.1456	28.289	118932	ankyrin repeat domain 22	protein_coding
ANKRD31	42.0558	15.4542	68.6574	4.44461	2.15206	4.30087e-07	1.8735e-05	Up	0.341809	0.283621	0.216212	0.0505925	0.0648061	0.0860472	256006	ankyrin repeat domain 31	protein_coding			GO:0000785,GO:0005634,GO:0007129,GO:0010780,GO:1903343	chromatin|nucleus|homologous chromosome pairing at meiosis|meiotic DNA double-strand break formation involved in reciprocal meiotic recombination|positive regulation of meiotic DNA double-strand break formation	WP5316	Primary ovarian insufficiency
ANKRD37	604.229	335.244	873.213	2.60424	1.38086	0.019747	0.113969	Up	6.94847	18.0883	38.5135	10.2094	7.52909	9.89645	353322	ankyrin repeat domain 37	protein_coding			GO:0001673,GO:0005515,GO:0005654,GO:0005737,GO:0005739,GO:0005829	male germ cell nucleus|protein binding|nucleoplasm|cytoplasm|mitochondrion|cytosol
ANXA1	32552.4	5917.2	59187.5	10.0027	3.32232	5.39295e-08	3.02714e-06	Up	2062.47	385.804	541.697	155.055	44.9661	101.661	301	annexin A1	protein_coding			GO:0001533,GO:0001780,GO:0001891,GO:0002250,GO:0002548,GO:0002685,GO:0005102,GO:0005509,GO:0005515,GO:0005543,GO:0005544,GO:0005576,GO:0005615,GO:0005634,GO:0005654,GO:0005737,GO:0005768,GO:0005829,GO:0005884,GO:0005886,GO:0005912,GO:0005925,GO:0006909,GO:0006954,GO:0007165,GO:0007166,GO:0007187,GO:0008289,GO:0008360,GO:0009986,GO:0010165,GO:0014839,GO:0016323,GO:0016324,GO:0016328,GO:0018149,GO:…	cornified envelope|neutrophil homeostasis|phagocytic cup|adaptive immune response|monocyte chemotaxis|regulation of leukocyte migration|signaling receptor binding|calcium ion binding|protein binding|phospholipid binding|calcium-dependent phospholipid binding|extracellular region|extracellular space|nucleus|nucleoplasm|cytoplasm|endosome|cytosol|actin filament|plasma membrane|adherens junction|foc…	WP98,WP2431,WP3888	Prostaglandin synthesis and regulation|Spinal cord injury|VEGFA-VEGFR2 signaling	R-HSA-1280215,R-HSA-162582,R-HSA-168256,R-HSA-372790,R-HSA-373076,R-HSA-375276,R-HSA-388396,R-HSA-397014,R-HSA-416476,R-HSA-418594,R-HSA-444473,R-HSA-445355,R-HSA-449147,R-HSA-500792,R-HSA-6785807	Cytokine Signaling in Immune system|Signal Transduction|Immune System|Signaling by GPCR|Class A/1 (Rhodopsin-like receptors)|Peptide ligand-binding receptors|GPCR downstream signalling|Muscle contraction|G alpha (q) signalling events|G alpha (i) signalling events|Formyl peptide receptors bind formyl peptides and many other ligands|Smooth Muscle Contraction|Signaling by Interleukins|GPCR ligand bi…
ANXA11	2624.69	1744.92	3504.46	2.00857	1.00617	0.00132841	0.0155715	Up	16.8443	6.89406	7.83195	6.26762	5.13869	4.97153	311	annexin A11	protein_coding	hsa05014	Amyotrophic lateral sclerosis	GO:0003723,GO:0005509,GO:0005515,GO:0005544,GO:0005635,GO:0005654,GO:0005737,GO:0005819,GO:0005829,GO:0006909,GO:0008429,GO:0016020,GO:0023026,GO:0030496,GO:0032506,GO:0042470,GO:0042581,GO:0042582,GO:0044548,GO:0045335,GO:0048306,GO:0051592,GO:0062023,GO:0070062	RNA binding|calcium ion binding|protein binding|calcium-dependent phospholipid binding|nuclear envelope|nucleoplasm|cytoplasm|spindle|cytosol|phagocytosis|phosphatidylethanolamine binding|membrane|MHC class II protein complex binding|midbody|cytokinetic process|melanosome|specific granule|azurophil granule|S100 protein binding|phagocytic vesicle|calcium-dependent protein binding|response to calci…
ANXA2	37499.8	26426.8	48572.7	1.83802	0.878156	0.016983	0.102409	Up	430.202	144.86	181.367	166.791	116.541	142.449	302	annexin A2	protein_coding	hsa05132	Salmonella infection	GO:0001525,GO:0001533,GO:0001765,GO:0001786,GO:0001921,GO:0002020,GO:0002091,GO:0003723,GO:0004867,GO:0005262,GO:0005509,GO:0005515,GO:0005544,GO:0005546,GO:0005576,GO:0005604,GO:0005615,GO:0005634,GO:0005737,GO:0005765,GO:0005768,GO:0005769,GO:0005811,GO:0005829,GO:0005886,GO:0005912,GO:0006900,GO:0008092,GO:0009986,GO:0010756,GO:0016020,GO:0016323,GO:0016363,GO:0019834,GO:0030199,GO:0030496,GO:…	angiogenesis|cornified envelope|membrane raft assembly|phosphatidylserine binding|positive regulation of receptor recycling|protease binding|negative regulation of receptor internalization|RNA binding|serine-type endopeptidase inhibitor activity|calcium channel activity|calcium ion binding|protein binding|calcium-dependent phospholipid binding|phosphatidylinositol-4,5-bisphosphate binding|extrace…	WP98,WP4659,WP4522	Prostaglandin synthesis and regulation|Gastrin signaling pathway|Metabolic pathway of LDL, HDL and TG, including diseases	R-HSA-109582,R-HSA-1280215,R-HSA-168249,R-HSA-168256,R-HSA-397014,R-HSA-445355,R-HSA-447115,R-HSA-449147,R-HSA-6798695,R-HSA-75205,R-HSA-8950505,R-HSA-9020591	Hemostasis|Cytokine Signaling in Immune system|Innate Immune System|Immune System|Muscle contraction|Smooth Muscle Contraction|Interleukin-12 family signaling|Signaling by Interleukins|Neutrophil degranulation|Dissolution of Fibrin Clot|Gene and protein expression by JAK-STAT signaling after Interleukin-12 stimulation|Interleukin-12 signaling
ANXA3	1014.92	243.212	1786.62	7.34744	2.87724	5.95677e-06	0.000184294	Up	74.2266	13.1472	17.7384	6.45514	2.06103	5.86407	306	annexin A3	protein_coding			GO:0005509,GO:0005544,GO:0005737,GO:0005886,GO:0006909,GO:0010595,GO:0016020,GO:0019834,GO:0021766,GO:0030424,GO:0030425,GO:0030670,GO:0031100,GO:0042581,GO:0042742,GO:0043025,GO:0043312,GO:0045766,GO:0048306,GO:0051054,GO:0051091,GO:0051384,GO:0070062,GO:0070848	calcium ion binding|calcium-dependent phospholipid binding|cytoplasm|plasma membrane|phagocytosis|positive regulation of endothelial cell migration|membrane|phospholipase A2 inhibitor activity|hippocampus development|axon|dendrite|phagocytic vesicle membrane|animal organ regeneration|specific granule|defense response to bacterium|neuronal cell body|neutrophil degranulation|positive regulation of …	WP98	Prostaglandin synthesis and regulation
ANXA5	4533.17	2953.86	6112.49	2.06941	1.04922	0.0398668	0.181849	Up	135.954	27.8376	32.8076	32.2058	31.3842	32.3715	308	annexin A5	protein_coding			GO:0001786,GO:0004859,GO:0005509,GO:0005515,GO:0005543,GO:0005544,GO:0005576,GO:0005737,GO:0005829,GO:0005925,GO:0007165,GO:0007596,GO:0009897,GO:0010033,GO:0016020,GO:0042383,GO:0043066,GO:0050819,GO:0062023,GO:0070062,GO:0072563	phosphatidylserine binding|phospholipase inhibitor activity|calcium ion binding|protein binding|phospholipid binding|calcium-dependent phospholipid binding|extracellular region|cytoplasm|cytosol|focal adhesion|signal transduction|blood coagulation|external side of plasma membrane|response to organic substance|membrane|sarcolemma|negative regulation of apoptotic process|negative regulation of coag…	WP98,WP2864,WP5413,WP3670	Prostaglandin synthesis and regulation|Apoptosis-related network due to altered Notch3 in ovarian cancer|IL-24 Signaling pathway|Interactions between LOXL4 and oxidative stress pathway	R-HSA-109582,R-HSA-114608,R-HSA-76002,R-HSA-76005	Hemostasis|Platelet degranulation |Platelet activation, signaling and aggregation|Response to elevated platelet cytosolic Ca2+
AOX1	44.2553	24.674	63.8365	2.59374	1.37503	0.0469972	0.201069	Up	0.734051	0.165301	0.141084	0.12716	0.106894	0.169929	316	aldehyde oxidase 1	protein_coding	hsa00280,hsa00350,hsa00380,hsa00750,hsa00760,hsa00830,hsa00982,hsa04630	Valine, leucine and isoleucine degradation|Tyrosine metabolism|Tryptophan metabolism|Vitamin B6 metabolism|Nicotinate and nicotinamide metabolism|Retinol metabolism|Drug metabolism - cytochrome P450|JAK-STAT signaling pathway	GO:0004031,GO:0005506,GO:0005829,GO:0006629,GO:0006805,GO:0042802,GO:0042803,GO:0043546,GO:0050660,GO:0051287,GO:0051537,GO:0070062,GO:0071949	aldehyde oxidase activity|iron ion binding|cytosol|lipid metabolic process|xenobiotic metabolic process|identical protein binding|protein homodimerization activity|molybdopterin cofactor binding|flavin adenine dinucleotide binding|NAD binding|2 iron, 2 sulfur cluster binding|extracellular exosome|FAD binding	WP5188,WP1600,WP4507,WP465,WP4224,WP1995	Retinol metabolism|Nicotine metabolism in liver cells|Molybdenum cofactor (Moco) biosynthesis|Tryptophan metabolism|Purine metabolism and related disorders|Effects of nitric oxide	R-HSA-1430728,R-HSA-196849,R-HSA-196854,R-HSA-964975	Metabolism|Metabolism of water-soluble vitamins and cofactors|Metabolism of vitamins and cofactors|Vitamins B6 activation to pyridoxal phosphate
AP1M1	957.634	701.718	1213.55	1.72983	0.790632	0.0411179	0.185863	Up	4.617	1.59481	1.55449	1.64854	1.50815	1.46367	8907	adaptor related protein complex 1 subunit mu 1	protein_coding	hsa04142,hsa05170	Lysosome|Human immunodeficiency virus 1 infection	GO:0000139,GO:0005515,GO:0005765,GO:0005769,GO:0005829,GO:0005886,GO:0006886,GO:0016020,GO:0016192,GO:0030121,GO:0030136,GO:0030659,GO:0032438,GO:0032588,GO:0035579,GO:0035615,GO:0035646,GO:0043231,GO:0060155,GO:0070062,GO:1903232	Golgi membrane|protein binding|lysosomal membrane|early endosome|cytosol|plasma membrane|intracellular protein transport|membrane|vesicle-mediated transport|AP-1 adaptor complex|clathrin-coated vesicle|cytoplasmic vesicle membrane|melanosome organization|trans-Golgi network membrane|specific granule membrane|clathrin adaptor activity|endosome to melanosome transport|intracellular membrane-bounded…			R-HSA-1280218,R-HSA-162906,R-HSA-162909,R-HSA-1643685,R-HSA-164938,R-HSA-164940,R-HSA-164952,R-HSA-168249,R-HSA-168256,R-HSA-199991,R-HSA-199992,R-HSA-2132295,R-HSA-432720,R-HSA-432722,R-HSA-5653656,R-HSA-5663205,R-HSA-6798695,R-HSA-9824446	Adaptive Immune System|HIV Infection|Host Interactions of HIV factors|Disease|Nef-mediates down modulation of cell surface receptors by recruiting them to clathrin adapters|Nef mediated downregulation of MHC class I complex cell surface expression|The role of Nef in HIV-1 replication and disease pathogenesis|Innate Immune System|Immune System|Membrane Trafficking|trans-Golgi Network Vesicle Buddi…
AP1S3	416.478	282.164	550.792	1.95287	0.965593	0.0370453	0.173483	Up	7.37283	2.14021	1.99527	1.89929	2.22794	1.88601	130340	adaptor related protein complex 1 subunit sigma 3	protein_coding	hsa04142,hsa05170	Lysosome|Human immunodeficiency virus 1 infection	GO:0000139,GO:0005515,GO:0005765,GO:0005769,GO:0005829,GO:0005905,GO:0006605,GO:0016192,GO:0030121,GO:0030659,GO:0032588,GO:0035615,GO:0043231,GO:0060155,GO:1903232	Golgi membrane|protein binding|lysosomal membrane|early endosome|cytosol|clathrin-coated pit|protein targeting|vesicle-mediated transport|AP-1 adaptor complex|cytoplasmic vesicle membrane|trans-Golgi network membrane|clathrin adaptor activity|intracellular membrane-bounded organelle|platelet dense granule organization|melanosome assembly			R-HSA-1280218,R-HSA-162906,R-HSA-162909,R-HSA-1643685,R-HSA-164938,R-HSA-164940,R-HSA-164952,R-HSA-168256,R-HSA-199991,R-HSA-199992,R-HSA-2132295,R-HSA-432720,R-HSA-432722,R-HSA-5653656,R-HSA-5663205,R-HSA-9824446	Adaptive Immune System|HIV Infection|Host Interactions of HIV factors|Disease|Nef-mediates down modulation of cell surface receptors by recruiting them to clathrin adapters|Nef mediated downregulation of MHC class I complex cell surface expression|The role of Nef in HIV-1 replication and disease pathogenesis|Immune System|Membrane Trafficking|trans-Golgi Network Vesicle Budding|MHC class II antig…
AP3S2	5.0348	1.56201	8.5076	5.43268	2.44166	0.044644	0.19534	Up	0.0507839	0.0578948	0.0146409	0.0049485	0.0142622	0.00480935	10239	ARPIN-AP3S2 readthrough	protein_coding	hsa04142	Lysosome	GO:0005769,GO:0005794,GO:0006886,GO:0006896,GO:0008089,GO:0016183,GO:0016192,GO:0030123,GO:0030659,GO:0035654,GO:0036465,GO:0043231,GO:0046907,GO:0048490,GO:0060155,GO:0098793,GO:1903232,GO:1904115	early endosome|Golgi apparatus|intracellular protein transport|Golgi to vacuole transport|anterograde axonal transport|synaptic vesicle coating|vesicle-mediated transport|AP-3 adaptor complex|cytoplasmic vesicle membrane|clathrin-coated vesicle cargo loading, AP-3-mediated|synaptic vesicle recycling|intracellular membrane-bounded organelle|intracellular transport|anterograde synaptic vesicle tran…
AP5B1	3285.2	2486.7	4083.69	1.64236	0.715767	0.000132438	0.00247798	Up	21.1121	13.218	12.6382	9.65929	10.839	9.75814	91056	adaptor related protein complex 5 subunit beta 1	protein_coding			GO:0005515,GO:0005765,GO:0005770,GO:0015031,GO:0016192,GO:0016197,GO:0030119,GO:0044599	protein binding|lysosomal membrane|late endosome|protein transport|vesicle-mediated transport|endosomal transport|AP-type membrane coat adaptor complex|AP-5 adaptor complex
APBB1	52.2353	33.0809	71.3898	2.1602	1.11116	0.00424492	0.0375318	Up	0.739121	0.418319	0.44582	0.199209	0.279712	0.305304	322	amyloid beta precursor protein binding family B member 1	protein_coding	hsa05010	Alzheimer disease	GO:0000122,GO:0001540,GO:0003682,GO:0003713,GO:0005515,GO:0005634,GO:0005654,GO:0005737,GO:0005783,GO:0005886,GO:0006325,GO:0006355,GO:0006915,GO:0006939,GO:0006974,GO:0007165,GO:0007409,GO:0008134,GO:0016607,GO:0030027,GO:0030426,GO:0031625,GO:0042393,GO:0043065,GO:0045202,GO:0045893,GO:0045944,GO:0050714,GO:0050750,GO:0070064,GO:1902807	negative regulation of transcription by RNA polymerase II|amyloid-beta binding|chromatin binding|transcription coactivator activity|protein binding|nucleus|nucleoplasm|cytoplasm|endoplasmic reticulum|plasma membrane|chromatin organization|regulation of DNA-templated transcription|apoptotic process|smooth muscle contraction|DNA damage response|signal transduction|axonogenesis|transcription factor …	WP5124,WP2059,WP5381	Alzheimer's disease|Alzheimer's disease and miRNA effects|Smith-Magenis and Potocki-Lupski syndrome copy number variation	R-HSA-5693532,R-HSA-5693565,R-HSA-5693606,R-HSA-73894	DNA Double-Strand Break Repair|Recruitment and ATM-mediated phosphorylation of repair and signaling proteins at DNA double strand breaks|DNA Double Strand Break Response|DNA Repair
APCDD1L	21.3148	5.37209	37.2576	6.94037	2.79501	1.19093e-06	4.57589e-05	Up	0.277472	0.237243	0.213319	0.0337969	0.0324689	0.0459851	164284	APC down-regulated 1 like	protein_coding	hsa04310	Wnt signaling pathway	GO:0005515,GO:0005886,GO:0017147,GO:0030178	protein binding|plasma membrane|Wnt-protein binding|negative regulation of Wnt signaling pathway
APCDD1L-DT	30.0166	3.50463	56.5285	16.229	4.0205	6.35148e-07	2.66626e-05	Up	1.41016	0.484837	0.348468	0.0785197	0.0251448	0.0381559	149773	APCDD1L divergent transcript	non_coding
APOBEC3B	148.954	72.9822	224.925	3.08509	1.62531	5.39583e-06	0.000169069	Up	5.08107	2.64062	3.60686	1.62162	0.878393	1.39159	9582	apolipoprotein B mRNA editing enzyme catalytic subunit 3B	protein_coding	hsa03250,hsa05170	Viral life cycle - HIV-1|Human immunodeficiency virus 1 infection	GO:0000932,GO:0003723,GO:0004126,GO:0005515,GO:0005634,GO:0005654,GO:0005737,GO:0008270,GO:0009972,GO:0010526,GO:0016554,GO:0044355,GO:0045087,GO:0045869,GO:0047844,GO:0051607,GO:0070383,GO:0080111	P-body|RNA binding|cytidine deaminase activity|protein binding|nucleus|nucleoplasm|cytoplasm|zinc ion binding|cytidine deamination|retrotransposon silencing|cytidine to uridine editing|clearance of foreign intracellular DNA|innate immune response|negative regulation of single stranded viral RNA replication via double stranded DNA intermediate|deoxycytidine deaminase activity|defense response to v…			R-HSA-72200,R-HSA-75072,R-HSA-75094,R-HSA-8953854	mRNA Editing: C to U Conversion|mRNA Editing|Formation of the Editosome|Metabolism of RNA
ARAP2	7458.28	5811.04	9105.52	1.56701	0.648013	0.000108636	0.00209653	Up	40.6178	26.1089	26.1521	20.8185	20.306	21.7069	116984	ArfGAP with RhoGAP domain%2C ankyrin repeat and PH domain 2	protein_coding	hsa04144	Endocytosis	GO:0005096,GO:0005547,GO:0005737,GO:0007165,GO:0046872	GTPase activator activity|phosphatidylinositol-3,4,5-trisphosphate binding|cytoplasm|signal transduction|metal ion binding			R-HSA-162582,R-HSA-194315,R-HSA-8980692,R-HSA-9012999,R-HSA-9013148,R-HSA-9013149,R-HSA-9013423,R-HSA-9716542	Signal Transduction|Signaling by Rho GTPases|RHOA GTPase cycle|RHO GTPase cycle|CDC42 GTPase cycle|RAC1 GTPase cycle|RAC3 GTPase cycle|Signaling by Rho GTPases, Miro GTPases and RHOBTB3
ARAP3	371.805	270.685	472.926	1.7461	0.804136	1.69179e-05	0.000449755	Up	2.37678	2.05749	2.22129	1.26816	1.56643	1.27057	64411	ArfGAP with RhoGAP domain%2C ankyrin repeat and PH domain 3	protein_coding	hsa04015,hsa04024,hsa04144	Rap1 signaling pathway|cAMP signaling pathway|Endocytosis	GO:0001726,GO:0005096,GO:0005515,GO:0005547,GO:0005737,GO:0005856,GO:0005886,GO:0007010,GO:0007165,GO:0016192,GO:0030027,GO:0043325,GO:0046872	ruffle|GTPase activator activity|protein binding|phosphatidylinositol-3,4,5-trisphosphate binding|cytoplasm|cytoskeleton|plasma membrane|cytoskeleton organization|signal transduction|vesicle-mediated transport|lamellipodium|phosphatidylinositol-3,4-bisphosphate binding|metal ion binding			R-HSA-162582,R-HSA-194315,R-HSA-8980692,R-HSA-9012999,R-HSA-9013148,R-HSA-9013149,R-HSA-9013423,R-HSA-9716542	Signal Transduction|Signaling by Rho GTPases|RHOA GTPase cycle|RHO GTPase cycle|CDC42 GTPase cycle|RAC1 GTPase cycle|RAC3 GTPase cycle|Signaling by Rho GTPases, Miro GTPases and RHOBTB3
ARC	3229.81	22.9512	6436.66	280.422	8.13146	1.88094e-07	9.05709e-06	Up	187.676	3.54452	2.85187	0.14877	0.267984	0.243991	23237	activity regulated cytoskeleton associated protein	protein_coding	hsa05031	Amphetamine addiction	GO:0001669,GO:0003729,GO:0005515,GO:0005737,GO:0005829,GO:0005886,GO:0005938,GO:0006897,GO:0007010,GO:0007492,GO:0007612,GO:0007616,GO:0009952,GO:0015629,GO:0016477,GO:0022604,GO:0031901,GO:0043025,GO:0043197,GO:0045121,GO:0048168,GO:0050804,GO:0051028,GO:0051260,GO:0060291,GO:0060997,GO:0061001,GO:0071598,GO:0098839,GO:0098845,GO:0098978,GO:0099149,GO:0110077,GO:1900271,GO:1900452,GO:1903561,GO:…	acrosomal vesicle|mRNA binding|protein binding|cytoplasm|cytosol|plasma membrane|cell cortex|endocytosis|cytoskeleton organization|endoderm development|learning|long-term memory|anterior/posterior pattern specification|actin cytoskeleton|cell migration|regulation of cell morphogenesis|early endosome membrane|neuronal cell body|dendritic spine|membrane raft|regulation of neuronal synaptic plastici…	WP5083,WP3944,WP4549,WP5323,WP4875,WP3676,WP5093,WP4539,WP3947,WP5094	Neuroinflammation and glutamatergic signaling|Serotonin and anxiety-related events|Fragile X syndrome|Fatty Acids and Lipoproteins Transport in Hepatocytes|Disruption of postsynaptic signaling by CNV|BDNF-TrkB signaling|Opioid receptor pathways|Synaptic signaling pathways associated with autism spectrum disorder|Serotonin and anxiety|Orexin receptor pathway	R-HSA-162582,R-HSA-162582,R-HSA-166520,R-HSA-166520,R-HSA-187037,R-HSA-187037,R-HSA-198725,R-HSA-198725,R-HSA-9006934,R-HSA-9006934,R-HSA-9031628,R-HSA-9031628	Signal Transduction|Signal Transduction|Signaling by NTRKs|Signaling by NTRKs|Signaling by NTRK1 (TRKA)|Signaling by NTRK1 (TRKA)|Nuclear Events (kinase and transcription factor activation)|Nuclear Events (kinase and transcription factor activation)|Signaling by Receptor Tyrosine Kinases|Signaling by Receptor Tyrosine Kinases|NGF-stimulated transcription|NGF-stimulated transcription
AREG	1258.37	360.624	2156.12	5.97956	2.58004	2.67839e-06	9.34628e-05	Up	104.774	19.0492	23.5659	8.31333	7.51688	8.96529	374	amphiregulin	protein_coding	hsa04010,hsa04012,hsa04390,hsa04151,hsa05210	MAPK signaling pathway|ErbB signaling pathway|Hippo signaling pathway|PI3K-Akt signaling pathway|Colorectal cancer	GO:0005125,GO:0005154,GO:0005515,GO:0005576,GO:0005615,GO:0005634,GO:0005789,GO:0007173,GO:0007186,GO:0007267,GO:0008083,GO:0008284,GO:0009986,GO:0010838,GO:0012507,GO:0014009,GO:0030297,GO:0030669,GO:0031175,GO:0032355,GO:0033116,GO:0038134,GO:0042542,GO:0043434,GO:0045668,GO:0048018,GO:0050731,GO:0051384,GO:0051591,GO:0060598,GO:0060744,GO:0060749,GO:0060750	cytokine activity|epidermal growth factor receptor binding|protein binding|extracellular region|extracellular space|nucleus|endoplasmic reticulum membrane|epidermal growth factor receptor signaling pathway|G protein-coupled receptor signaling pathway|cell-cell signaling|growth factor activity|positive regulation of cell population proliferation|cell surface|positive regulation of keratinocyte pro…	WP3893,WP5095,WP673,WP2643,WP2814,WP2035,WP5088,WP5390,WP5087	Development and heterogeneity of the ILC family|Overview of proinflammatory and profibrotic mediators|ErbB signaling pathway|Nanoparticle-mediated activation of receptor signaling|Mammary gland development pathway - Puberty (Stage 2 of 4)|Follicle stimulating hormone (FSH) signaling pathway|Prostaglandin signaling|Pancreatic cancer subtypes|Pleural mesothelioma	R-HSA-1257604,R-HSA-162582,R-HSA-1643685,R-HSA-1643713,R-HSA-177929,R-HSA-179812,R-HSA-180292,R-HSA-180336,R-HSA-182971,R-HSA-199418,R-HSA-199977,R-HSA-199991,R-HSA-204005,R-HSA-212718,R-HSA-2219528,R-HSA-2219530,R-HSA-392499,R-HSA-446203,R-HSA-5638302,R-HSA-5638303,R-HSA-5653656,R-HSA-5663202,R-HSA-5673001,R-HSA-5683057,R-HSA-5684996,R-HSA-5694530,R-HSA-597592,R-HSA-6811558,R-HSA-8856825,R-HSA-8…	PIP3 activates AKT signaling|Signal Transduction|Disease|Signaling by EGFR in Cancer|Signaling by EGFR|GRB2 events in EGFR signaling|GAB1 signalosome|SHC1 events in EGFR signaling|EGFR downregulation|Negative regulation of the PI3K/AKT network|ER to Golgi Anterograde Transport|Membrane Trafficking|COPII-mediated vesicle transport|EGFR interacts with phospholipase C-gamma|PI3K/AKT Signaling in Can…
ARFGEF3	77.9835	16.5899	139.377	8.38736	3.06822	6.31377e-10	5.7426e-08	Up	0.371311	0.196173	0.191157	0.0147679	0.0478833	0.0322935	57221	ARFGEF family member 3	protein_coding			GO:0005085,GO:0030658,GO:0032012	guanyl-nucleotide exchange factor activity|transport vesicle membrane|regulation of ARF protein signal transduction
ARG1	51591.1	36429.1	66753.2	1.83241	0.873741	0.00313474	0.0300855	Up	837.137	1421.99	1247.59	664.91	655.606	780.664	383	arginase 1	protein_coding	hsa00220,hsa00330,hsa05146	Arginine biosynthesis|Arginine and proline metabolism|Amoebiasis	GO:0000050,GO:0002250,GO:0004053,GO:0005515,GO:0005576,GO:0005615,GO:0005634,GO:0005737,GO:0005829,GO:0006527,GO:0019547,GO:0030145,GO:0035578,GO:0035580,GO:0042130,GO:0042832,GO:0045087,GO:0046007,GO:0060336,GO:0070965,GO:2000552	urea cycle|adaptive immune response|arginase activity|protein binding|extracellular region|extracellular space|nucleus|cytoplasm|cytosol|arginine catabolic process|arginine catabolic process to ornithine|manganese ion binding|azurophil granule lumen|specific granule lumen|negative regulation of T cell proliferation|defense response to protozoan|innate immune response|negative regulation of activa…	WP497,WP4754,WP4583,WP4571,WP5355,WP2431,WP5078,WP4595,WP3925	Urea cycle and metabolism of amino groups|IL-18 signaling pathway|Biomarkers for urea cycle disorders|Urea cycle and related diseases|Metabolic Epileptic Disorders|Spinal cord injury|T cell modulation in pancreatic cancer|Urea cycle and associated pathways|Amino acid metabolism	R-HSA-1430728,R-HSA-168249,R-HSA-168256,R-HSA-6798695,R-HSA-70635,R-HSA-71291	Metabolism|Innate Immune System|Immune System|Neutrophil degranulation|Urea cycle|Metabolism of amino acids and derivatives
ARG2	1058.02	789.788	1326.26	1.67947	0.748005	4.82146e-05	0.00109253	Up	21.1821	19.0598	14.8776	10.9948	10.7007	13.364	384	arginase 2	protein_coding	hsa00220,hsa00330,hsa05146	Arginine biosynthesis|Arginine and proline metabolism|Amoebiasis	GO:0000050,GO:0001657,GO:0002250,GO:0002829,GO:0004053,GO:0005515,GO:0005737,GO:0005739,GO:0005759,GO:0006809,GO:0006941,GO:0019547,GO:0030145,GO:0032651,GO:0032696,GO:0032700,GO:0032720,GO:0045087,GO:0071641,GO:0071644,GO:0071650,GO:1900425,GO:1903426,GO:1905403,GO:2000562,GO:2000774	urea cycle|ureteric bud development|adaptive immune response|negative regulation of type 2 immune response|arginase activity|protein binding|cytoplasm|mitochondrion|mitochondrial matrix|nitric oxide biosynthetic process|striated muscle contraction|arginine catabolic process to ornithine|manganese ion binding|regulation of interleukin-1 beta production|negative regulation of interleukin-13 product…	WP497,WP5381,WP3925	Urea cycle and metabolism of amino groups|Smith-Magenis and Potocki-Lupski syndrome copy number variation|Amino acid metabolism	R-HSA-1430728,R-HSA-70635,R-HSA-71291	Metabolism|Urea cycle|Metabolism of amino acids and derivatives
ARHGAP21	3007.44	1945.75	4069.12	2.09145	1.0645	0.00409778	0.0366933	Up	16.0045	5.46583	6.03119	5.12854	4.14554	4.29449	57584	Rho GTPase activating protein 21	protein_coding			GO:0000139,GO:0005096,GO:0005515,GO:0005794,GO:0005829,GO:0005886,GO:0007030,GO:0007165,GO:0015629,GO:0030054,GO:0030659,GO:0051056,GO:0051645,GO:0051683,GO:0051684,GO:0070161,GO:0072384	Golgi membrane|GTPase activator activity|protein binding|Golgi apparatus|cytosol|plasma membrane|Golgi organization|signal transduction|actin cytoskeleton|cell junction|cytoplasmic vesicle membrane|regulation of small GTPase mediated signal transduction|Golgi localization|establishment of Golgi localization|maintenance of Golgi location|anchoring junction|organelle transport along microtubule			R-HSA-162582,R-HSA-194315,R-HSA-8980692,R-HSA-9012999,R-HSA-9013026,R-HSA-9013106,R-HSA-9013148,R-HSA-9013149,R-HSA-9013404,R-HSA-9013405,R-HSA-9013406,R-HSA-9013408,R-HSA-9013409,R-HSA-9013423,R-HSA-9035034,R-HSA-9696264,R-HSA-9716542	Signal Transduction|Signaling by Rho GTPases|RHOA GTPase cycle|RHO GTPase cycle|RHOB GTPase cycle|RHOC GTPase cycle|CDC42 GTPase cycle|RAC1 GTPase cycle|RAC2 GTPase cycle|RHOD GTPase cycle|RHOQ GTPase cycle|RHOG GTPase cycle|RHOJ GTPase cycle|RAC3 GTPase cycle|RHOF GTPase cycle|RND3 GTPase cycle|Signaling by Rho GTPases, Miro GTPases and RHOBTB3
ARHGAP30	371.898	175.67	568.127	3.23535	1.69392	9.0302e-15	2.49869e-12	Up	4.4075	2.63438	3.20877	1.20849	1.10146	1.06007	257106	Rho GTPase activating protein 30	protein_coding			GO:0005096,GO:0005515,GO:0005829,GO:0007264,GO:0031410,GO:0043231,GO:0051056	GTPase activator activity|protein binding|cytosol|small GTPase mediated signal transduction|cytoplasmic vesicle|intracellular membrane-bounded organelle|regulation of small GTPase mediated signal transduction			R-HSA-162582,R-HSA-194315,R-HSA-8980692,R-HSA-9012999,R-HSA-9013148,R-HSA-9013149,R-HSA-9013420,R-HSA-9716542	Signal Transduction|Signaling by Rho GTPases|RHOA GTPase cycle|RHO GTPase cycle|CDC42 GTPase cycle|RAC1 GTPase cycle|RHOU GTPase cycle|Signaling by Rho GTPases, Miro GTPases and RHOBTB3
ARHGAP45	61.3831	32.7619	90.0044	2.74241	1.45544	0.000128518	0.00241614	Up	0.397535	0.406349	0.454565	0.117681	0.174297	0.204917	23526	Rho GTPase activating protein 45	protein_coding			GO:0005096,GO:0005515,GO:0005576,GO:0005829,GO:0005886,GO:0007165,GO:0016020,GO:0032587,GO:0034774,GO:0035578,GO:0046872,GO:0051056,GO:0090630	GTPase activator activity|protein binding|extracellular region|cytosol|plasma membrane|signal transduction|membrane|ruffle membrane|secretory granule lumen|azurophil granule lumen|metal ion binding|regulation of small GTPase mediated signal transduction|activation of GTPase activity			R-HSA-162582,R-HSA-168249,R-HSA-168256,R-HSA-194315,R-HSA-6798695,R-HSA-8980692,R-HSA-9012999,R-HSA-9013148,R-HSA-9013149,R-HSA-9716542	Signal Transduction|Innate Immune System|Immune System|Signaling by Rho GTPases|Neutrophil degranulation|RHOA GTPase cycle|RHO GTPase cycle|CDC42 GTPase cycle|RAC1 GTPase cycle|Signaling by Rho GTPases, Miro GTPases and RHOBTB3
ARHGDIA	3447.71	2699.27	4196.16	1.55469	0.636624	0.0298333	0.150283	Up	76.8448	33.6686	35.7019	35.7312	32.2855	30.1046	396	Rho GDP dissociation inhibitor alpha	protein_coding	hsa04962,hsa04722	Vasopressin-regulated water reabsorption|Neurotrophin signaling pathway	GO:0001772,GO:0005094,GO:0005096,GO:0005515,GO:0005634,GO:0005829,GO:0005856,GO:0007266,GO:0016020,GO:0032880,GO:0035023,GO:0043066,GO:0070062,GO:0071526,GO:0098685,GO:0098693	immunological synapse|Rho GDP-dissociation inhibitor activity|GTPase activator activity|protein binding|nucleus|cytosol|cytoskeleton|Rho protein signal transduction|membrane|regulation of protein localization|regulation of Rho protein signal transduction|negative regulation of apoptotic process|extracellular exosome|semaphorin-plexin signaling pathway|Schaffer collateral - CA1 synapse|regulation …	WP5085,WP4352,WP4758	Vasopressin-regulated water reabsorption|Ciliary landscape|Nephrotic syndrome	R-HSA-162582,R-HSA-193634,R-HSA-193697,R-HSA-193704,R-HSA-194315,R-HSA-209563,R-HSA-73887,R-HSA-8980692,R-HSA-9012999,R-HSA-9013106,R-HSA-9013148,R-HSA-9013149,R-HSA-9013404,R-HSA-9013407,R-HSA-9013408,R-HSA-9716542	Signal Transduction|Axonal growth inhibition (RHOA activation)|p75NTR regulates axonogenesis|p75 NTR receptor-mediated signalling|Signaling by Rho GTPases|Axonal growth stimulation|Death Receptor Signaling|RHOA GTPase cycle|RHO GTPase cycle|RHOC GTPase cycle|CDC42 GTPase cycle|RAC1 GTPase cycle|RAC2 GTPase cycle|RHOH GTPase cycle|RHOG GTPase cycle|Signaling by Rho GTPases, Miro GTPases and RHOBTB3
ARHGDIG	16.1389	2.8743	29.4035	10.2517	3.3578	0.000471989	0.0068515	Up	0.40881	0.554825	1.34696	0.142269	0.0273359	0.0829613	398	Rho GDP dissociation inhibitor gamma	protein_coding	hsa04962,hsa04722	Vasopressin-regulated water reabsorption|Neurotrophin signaling pathway	GO:0001835,GO:0005094,GO:0005096,GO:0005515,GO:0005829,GO:0005886,GO:0007162,GO:0007266,GO:0016020,GO:0031410,GO:0032880	blastocyst hatching|Rho GDP-dissociation inhibitor activity|GTPase activator activity|protein binding|cytosol|plasma membrane|negative regulation of cell adhesion|Rho protein signal transduction|membrane|cytoplasmic vesicle|regulation of protein localization	WP5085,WP2858,WP524	Vasopressin-regulated water reabsorption|Ectoderm differentiation|G13 signaling pathway	R-HSA-162582,R-HSA-194315,R-HSA-9012999,R-HSA-9013026,R-HSA-9013148,R-HSA-9013407,R-HSA-9013408,R-HSA-9716542	Signal Transduction|Signaling by Rho GTPases|RHO GTPase cycle|RHOB GTPase cycle|CDC42 GTPase cycle|RHOH GTPase cycle|RHOG GTPase cycle|Signaling by Rho GTPases, Miro GTPases and RHOBTB3
ARHGEF10	493.992	281.396	706.588	2.51217	1.32893	1.17578e-06	4.54797e-05	Up	4.53138	2.16115	2.58639	1.38263	1.17833	1.32208	9639	Rho guanine nucleotide exchange factor 10	protein_coding			GO:0005085,GO:0005515,GO:0005813,GO:0005829,GO:0019894,GO:0022011,GO:0030036,GO:0051056,GO:0051298,GO:0051496,GO:0090307,GO:0090630	guanyl-nucleotide exchange factor activity|protein binding|centrosome|cytosol|kinesin binding|myelination in peripheral nervous system|actin cytoskeleton organization|regulation of small GTPase mediated signal transduction|centrosome duplication|positive regulation of stress fiber assembly|mitotic spindle assembly|activation of GTPase activity			R-HSA-162582,R-HSA-193648,R-HSA-193704,R-HSA-194315,R-HSA-204998,R-HSA-372790,R-HSA-388396,R-HSA-416482,R-HSA-73887,R-HSA-8980692,R-HSA-9012999,R-HSA-9013026,R-HSA-9013106,R-HSA-9013148,R-HSA-9013149,R-HSA-9716542	Signal Transduction|NRAGE signals death through JNK|p75 NTR receptor-mediated signalling|Signaling by Rho GTPases|Cell death signalling via NRAGE, NRIF and NADE|Signaling by GPCR|GPCR downstream signalling|G alpha (12/13) signalling events|Death Receptor Signaling|RHOA GTPase cycle|RHO GTPase cycle|RHOB GTPase cycle|RHOC GTPase cycle|CDC42 GTPase cycle|RAC1 GTPase cycle|Signaling by Rho GTPases, …
ARHGEF18	2241.36	1567.76	2914.95	1.85954	0.894945	0.00020091	0.00346064	Up	13.3721	6.88312	7.04723	5.13768	5.20443	5.07658	23370	Rho/Rac guanine nucleotide exchange factor 18	protein_coding	hsa04530	Tight junction	GO:0005085,GO:0005515,GO:0005829,GO:0005856,GO:0005886,GO:0007264,GO:0008360,GO:0016324,GO:0030036,GO:0030054,GO:0035023,GO:0045177,GO:0046872,GO:0051497,GO:0070062,GO:0150105	guanyl-nucleotide exchange factor activity|protein binding|cytosol|cytoskeleton|plasma membrane|small GTPase mediated signal transduction|regulation of cell shape|apical plasma membrane|actin cytoskeleton organization|cell junction|regulation of Rho protein signal transduction|apical part of cell|metal ion binding|negative regulation of stress fiber assembly|extracellular exosome|protein localiza…			R-HSA-162582,R-HSA-162582,R-HSA-170834,R-HSA-170834,R-HSA-193648,R-HSA-193704,R-HSA-194315,R-HSA-204998,R-HSA-2173791,R-HSA-2173791,R-HSA-372790,R-HSA-388396,R-HSA-416482,R-HSA-73887,R-HSA-8980692,R-HSA-9006936,R-HSA-9006936,R-HSA-9012999,R-HSA-9013149,R-HSA-9716542	Signal Transduction|Signal Transduction|Signaling by TGF-beta Receptor Complex|Signaling by TGF-beta Receptor Complex|NRAGE signals death through JNK|p75 NTR receptor-mediated signalling|Signaling by Rho GTPases|Cell death signalling via NRAGE, NRIF and NADE|TGF-beta receptor signaling in EMT (epithelial to mesenchymal transition)|TGF-beta receptor signaling in EMT (epithelial to mesenchymal tran…
ARHGEF2	707.446	335.497	1079.39	3.218	1.68616	0.00305271	0.0295291	Up	14.1503	3.03071	2.43283	1.98406	1.90611	2.22009	9181	Rho/Rac guanine nucleotide exchange factor 2	protein_coding	hsa04530,hsa05130,hsa05131,hsa05418	Tight junction|Pathogenic Escherichia coli infection|Shigellosis|Fluid shear stress and atherosclerosis	GO:0000902,GO:0005085,GO:0005515,GO:0005737,GO:0005794,GO:0005819,GO:0005829,GO:0005856,GO:0005874,GO:0005923,GO:0005925,GO:0006886,GO:0007015,GO:0007026,GO:0007049,GO:0008017,GO:0008270,GO:0031267,GO:0031410,GO:0031982,GO:0032587,GO:0032755,GO:0032760,GO:0032991,GO:0035023,GO:0042127,GO:0045087,GO:0045666,GO:0045944,GO:0050731,GO:0051056,GO:0051092,GO:0055059,GO:0060546,GO:0071225,GO:0071356,GO:…	cell morphogenesis|guanyl-nucleotide exchange factor activity|protein binding|cytoplasm|Golgi apparatus|spindle|cytosol|cytoskeleton|microtubule|bicellular tight junction|focal adhesion|intracellular protein transport|actin filament organization|negative regulation of microtubule depolymerization|cell cycle|microtubule binding|zinc ion binding|small GTPase binding|cytoplasmic vesicle|vesicle|ruff…	WP2272	Pathogenic Escherichia coli infection	R-HSA-162582,R-HSA-193648,R-HSA-193704,R-HSA-194315,R-HSA-204998,R-HSA-372790,R-HSA-388396,R-HSA-416482,R-HSA-73887,R-HSA-8980692,R-HSA-9012999,R-HSA-9013026,R-HSA-9716542	Signal Transduction|NRAGE signals death through JNK|p75 NTR receptor-mediated signalling|Signaling by Rho GTPases|Cell death signalling via NRAGE, NRIF and NADE|Signaling by GPCR|GPCR downstream signalling|G alpha (12/13) signalling events|Death Receptor Signaling|RHOA GTPase cycle|RHO GTPase cycle|RHOB GTPase cycle|Signaling by Rho GTPases, Miro GTPases and RHOBTB3
ARID3A	552.743	435.446	670.04	1.53797	0.621027	0.0160138	0.09853	Up	1.98139	2.27558	2.82484	1.68424	1.66829	1.68043	1820	AT-rich interaction domain 3A	protein_coding			GO:0003677,GO:0003682,GO:0003712,GO:0005515,GO:0005634,GO:0005654,GO:0005829,GO:0006357,GO:0042802,GO:0045121,GO:0045944	DNA binding|chromatin binding|transcription coregulator activity|protein binding|nucleus|nucleoplasm|cytosol|regulation of transcription by RNA polymerase II|identical protein binding|membrane raft|positive regulation of transcription by RNA polymerase II			R-HSA-212436,R-HSA-3700989,R-HSA-6791312,R-HSA-6804116,R-HSA-73857,R-HSA-74160	Generic Transcription Pathway|Transcriptional Regulation by TP53|TP53 Regulates Transcription of Cell Cycle Genes|TP53 Regulates Transcription of Genes Involved in G1 Cell Cycle Arrest|RNA Polymerase II Transcription|Gene expression (Transcription)	ARID
ARID3B	267.235	139.844	394.627	2.82302	1.49724	0.000731798	0.00970756	Up	4.52415	1.27677	1.87334	0.726095	1.03389	1.04592	10620	AT-rich interaction domain 3B	protein_coding			GO:0003677,GO:0005515,GO:0005634,GO:0005654,GO:0006357,GO:0008150,GO:0045944	DNA binding|protein binding|nucleus|nucleoplasm|regulation of transcription by RNA polymerase II|biological_process|positive regulation of transcription by RNA polymerase II
ARID5B	4984.22	3498.63	6469.81	1.84933	0.887	9.02347e-08	4.66513e-06	Up	29.45	19.0592	19.4285	12.3809	13.9005	12.7151	84159	AT-rich interaction domain 5B	protein_coding			GO:0000122,GO:0000976,GO:0001822,GO:0001889,GO:0003677,GO:0003713,GO:0005515,GO:0005634,GO:0005654,GO:0006357,GO:0006807,GO:0008584,GO:0008585,GO:0009791,GO:0010761,GO:0030325,GO:0035264,GO:0045444,GO:0045892,GO:0045893,GO:0048008,GO:0048468,GO:0048644,GO:0048705,GO:0051091,GO:0060021,GO:0060325,GO:0060612,GO:0060613,GO:1990830	negative regulation of transcription by RNA polymerase II|transcription cis-regulatory region binding|kidney development|liver development|DNA binding|transcription coactivator activity|protein binding|nucleus|nucleoplasm|regulation of transcription by RNA polymerase II|nitrogen compound metabolic process|male gonad development|female gonad development|post-embryonic development|fibroblast migrat…	WP3651,WP3407,WP2857	Pathways affected in adenoid cystic carcinoma|FTO obesity variant mechanism|Mesodermal commitment pathway	R-HSA-3214842,R-HSA-3247509,R-HSA-4839726	HDMs demethylate histones|Chromatin modifying enzymes|Chromatin organization
ARL14	33.7575	0.307239	67.2078	198.164	7.63055	0.00013885	0.00257345	Up	4.52052	0.103734	0.0209864	0	0.0204436	0	80117	ADP ribosylation factor like GTPase 14	protein_coding			GO:0003924,GO:0005515,GO:0005525,GO:0005737,GO:0006886,GO:0016192,GO:0031410	GTPase activity|protein binding|GTP binding|cytoplasm|intracellular protein transport|vesicle-mediated transport|cytoplasmic vesicle	WP5222	2q13 copy number variation syndrome
ARL5B	4585.27	3054.33	6116.2	2.00257	1.00185	1.71613e-07	8.32473e-06	Up	29.3958	17.8572	18.7333	10.723	11.5145	12.6457	221079	ADP ribosylation factor like GTPase 5B	protein_coding			GO:0003924,GO:0005515,GO:0005525,GO:0005737,GO:0005802,GO:0006886,GO:0016192,GO:1903292	GTPase activity|protein binding|GTP binding|cytoplasm|trans-Golgi network|intracellular protein transport|vesicle-mediated transport|protein localization to Golgi membrane	WP2882,WP2880	Nuclear receptors meta-pathway|Glucocorticoid receptor pathway
ARTN	216.392	143.779	289.005	2.0111	1.00798	4.98499e-07	2.1477e-05	Up	6.34951	4.46014	4.89996	2.98107	2.68381	2.67858	9048	artemin	protein_coding	hsa04010,hsa04151	MAPK signaling pathway|PI3K-Akt signaling pathway	GO:0005102,GO:0005515,GO:0005576,GO:0005615,GO:0007165,GO:0007405,GO:0007411,GO:0007422,GO:0008083,GO:0030116,GO:0030971,GO:0050930,GO:0061146,GO:0097021	signaling receptor binding|protein binding|extracellular region|extracellular space|signal transduction|neuroblast proliferation|axon guidance|peripheral nervous system development|growth factor activity|glial cell-derived neurotrophic factor receptor binding|receptor tyrosine kinase binding|induction of positive chemotaxis|Peyer's patch morphogenesis|lymphocyte migration into lymphoid organs			R-HSA-1266738,R-HSA-1266738,R-HSA-162582,R-HSA-375165,R-HSA-419037,R-HSA-422475,R-HSA-422475,R-HSA-5673001,R-HSA-5683057,R-HSA-5684996,R-HSA-8853659,R-HSA-9675108,R-HSA-9675108	Developmental Biology|Developmental Biology|Signal Transduction|NCAM signaling for neurite out-growth|NCAM1 interactions|Axon guidance|Axon guidance|RAF/MAP kinase cascade|MAPK family signaling cascades|MAPK1/MAPK3 signaling|RET signaling|Nervous system development|Nervous system development
ASAP2	1101.71	803.43	1399.99	1.74275	0.801369	1.89386e-05	0.000489563	Up	6.3955	4.1304	4.84154	3.4731	3.14421	2.78409	8853	ArfGAP with SH3 domain%2C ankyrin repeat and PH domain 2	protein_coding	hsa04144,hsa04666	Endocytosis|Fc gamma R-mediated phagocytosis	GO:0005096,GO:0005515,GO:0005829,GO:0005886,GO:0032580,GO:0046872	GTPase activator activity|protein binding|cytosol|plasma membrane|Golgi cisterna membrane|metal ion binding	WP2877	Vitamin D receptor pathway
ASPG	193.016	116.085	269.947	2.32328	1.21616	8.85002e-09	6.42137e-07	Up	0.992678	1.01042	0.965313	0.429906	0.483079	0.466314	374569	asparaginase	protein_coding			GO:0003847,GO:0004067,GO:0004622,GO:0005515,GO:0005829,GO:0009066,GO:0016042,GO:0016747,GO:0102545	1-alkyl-2-acetylglycerophosphocholine esterase activity|asparaginase activity|lysophospholipase activity|protein binding|cytosol|aspartate family amino acid metabolic process|lipid catabolic process|acyltransferase activity, transferring groups other than amino-acyl groups|phosphatidyl phospholipase B activity			R-HSA-1430728,R-HSA-71291,R-HSA-8963693	Metabolism|Metabolism of amino acids and derivatives|Aspartate and asparagine metabolism
ASTL	95.9462	38.2138	153.679	4.02544	2.00915	1.22183e-06	4.67006e-05	Up	1.38157	0.902356	0.644691	0.187696	0.211411	0.364837	431705	astacin like metalloendopeptidase	protein_coding			GO:0004222,GO:0005515,GO:0005737,GO:0005886,GO:0006508,GO:0007155,GO:0008270,GO:0009566,GO:0010954,GO:0060468,GO:0060473,GO:0070001,GO:0070002,GO:2000360	metalloendopeptidase activity|protein binding|cytoplasm|plasma membrane|proteolysis|cell adhesion|zinc ion binding|fertilization|positive regulation of protein processing|prevention of polyspermy|cortical granule|aspartic-type peptidase activity|glutamic-type peptidase activity|negative regulation of binding of sperm to zona pellucida	WP5221	2q11.2 copy number variation syndrome
ATF3	1174.65	235.588	2113.71	8.97239	3.16549	1.38066e-10	1.40866e-08	Up	38.6098	7.40879	15.0926	1.98113	2.67564	2.32539	467	activating transcription factor 3	protein_coding			GO:0000122,GO:0000785,GO:0000976,GO:0000977,GO:0000978,GO:0000981,GO:0001227,GO:0001228,GO:0003700,GO:0005515,GO:0005634,GO:0005654,GO:0005730,GO:0006094,GO:0006357,GO:0008284,GO:0010628,GO:0030968,GO:0034198,GO:0035914,GO:0042802,GO:0042803,GO:0045944,GO:0046982,GO:0070373,GO:0090575,GO:1903984,GO:1990440,GO:1990622,GO:1990837	negative regulation of transcription by RNA polymerase II|chromatin|transcription cis-regulatory region binding|RNA polymerase II transcription regulatory region sequence-specific DNA binding|RNA polymerase II cis-regulatory region sequence-specific DNA binding|DNA-binding transcription factor activity, RNA polymerase II-specific|DNA-binding transcription repressor activity, RNA polymerase II-spe…	WP289,WP5097,WP4258,WP4754,WP516,WP3613,WP5087	Myometrial relaxation and contraction pathways|CCL18 signaling pathway|lncRNA in canonical Wnt signaling and colorectal cancer|IL-18 signaling pathway|Hypertrophy model|Photodynamic therapy-induced unfolded protein response|Pleural mesothelioma	R-HSA-2262752,R-HSA-2262752,R-HSA-380994,R-HSA-381042,R-HSA-381119,R-HSA-8953897,R-HSA-8953897,R-HSA-9633012,R-HSA-9648895,R-HSA-9648895,R-HSA-9711097	Cellular responses to stress|Cellular responses to stress|ATF4 activates genes in response to endoplasmic reticulum stress|PERK regulates gene expression|Unfolded Protein Response (UPR)|Cellular responses to stimuli|Cellular responses to stimuli|Response of EIF2AK4 (GCN2) to amino acid deficiency|Response of EIF2AK1 (HRI) to heme deficiency|Response of EIF2AK1 (HRI) to heme deficiency|Cellular re…	TF_bZIP
ATF4	14782.7	11339.5	18226	1.60734	0.684677	0.00187109	0.0203428	Up	89.1693	49.1285	51.9048	43.8176	37.5742	43.3145	468	activating transcription factor 4	protein_coding	hsa04141,hsa04010,hsa04668,hsa04022,hsa04151,hsa04137,hsa04210,hsa04911,hsa04922,hsa04912,hsa04915,hsa04926,hsa04935,hsa04918,hsa04928,hsa04925,hsa04927,hsa04261,hsa04725,hsa04728,hsa04720,hsa04722,hsa04211,hsa05207,hsa05203,hsa05215,hsa05166,hsa05161,hsa05163,hsa05010,hsa05012,hsa05014,hsa05020,hsa05022,hsa05030,hsa05031,hsa05034,hsa05417,hsa04932,hsa04934	Protein processing in endoplasmic reticulum|MAPK signaling pathway|TNF signaling pathway|cGMP-PKG signaling pathway|PI3K-Akt signaling pathway|Mitophagy - animal|Apoptosis|Insulin secretion|Glucagon signaling pathway|GnRH signaling pathway|Estrogen signaling pathway|Relaxin signaling pathway|Growth hormone synthesis, secretion and action|Thyroid hormone synthesis|Parathyroid hormone synthesis, se…	GO:0000122,GO:0000785,GO:0000976,GO:0000977,GO:0000978,GO:0000981,GO:0001228,GO:0003677,GO:0003700,GO:0005515,GO:0005634,GO:0005654,GO:0005737,GO:0005813,GO:0006094,GO:0006355,GO:0006357,GO:0006366,GO:0006874,GO:0007214,GO:0008140,GO:0009636,GO:0010575,GO:0010628,GO:0016607,GO:0019901,GO:0030182,GO:0030282,GO:0030968,GO:0031667,GO:0032057,GO:0032590,GO:0032922,GO:0032991,GO:0034198,GO:0034399,GO:…	negative regulation of transcription by RNA polymerase II|chromatin|transcription cis-regulatory region binding|RNA polymerase II transcription regulatory region sequence-specific DNA binding|RNA polymerase II cis-regulatory region sequence-specific DNA binding|DNA-binding transcription factor activity, RNA polymerase II-specific|DNA-binding transcription activator activity, RNA polymerase II-spe…	WP4932,WP5124,WP4656,WP4666,WP289,WP5413,WP4861,WP2059,WP3953,WP3932,WP382,WP3594,WP4925,WP4396,WP4756,WP3613,WP4172,WP3888,WP5272	7q11.23 copy number variation syndrome|Alzheimer's disease|Joubert syndrome|Hepatitis B infection|Myometrial relaxation and contraction pathways|IL-24 Signaling pathway|Endoplasmic reticulum stress response in coronavirus infection|Alzheimer's disease and miRNA effects|mRNA, protein, and metabolite inducation pathway by cyclosporin A|Focal adhesion: PI3K-Akt-mTOR-signaling pathway|MAPK signaling …	R-HSA-2262752,R-HSA-2262752,R-HSA-380994,R-HSA-380994,R-HSA-381033,R-HSA-381033,R-HSA-381042,R-HSA-381042,R-HSA-381119,R-HSA-381119,R-HSA-381183,R-HSA-381183,R-HSA-8953897,R-HSA-8953897,R-HSA-9633012,R-HSA-9633012,R-HSA-9648895,R-HSA-9648895,R-HSA-9711097,R-HSA-9711097,R-HSA-9711123,R-HSA-9755511,R-HSA-9759194,R-HSA-9818027	Cellular responses to stress|Cellular responses to stress|ATF4 activates genes in response to endoplasmic reticulum stress|ATF4 activates genes in response to endoplasmic reticulum stress|ATF6 (ATF6-alpha) activates chaperones|ATF6 (ATF6-alpha) activates chaperones|PERK regulates gene expression|PERK regulates gene expression|Unfolded Protein Response (UPR)|Unfolded Protein Response (UPR)|ATF6 (A…
ATG2A	2000.66	1594.61	2406.7	1.50902	0.593615	0.00174579	0.0192576	Up	9.12778	10.5581	9.77035	6.91638	7.72046	6.55093	23130	autophagy related 2A	protein_coding	hsa04140,hsa04136,hsa05010,hsa05014,hsa05016,hsa05017,hsa05022	Autophagy - animal|Autophagy - other|Alzheimer disease|Amyotrophic lateral sclerosis|Huntington disease|Spinocerebellar ataxia|Pathways of neurodegeneration - multiple diseases	GO:0000045,GO:0000407,GO:0000422,GO:0005515,GO:0005789,GO:0005811,GO:0032266,GO:0034045,GO:0034727,GO:0044232,GO:0044805,GO:0061709,GO:0120009,GO:0120013,GO:2000786	autophagosome assembly|phagophore assembly site|autophagy of mitochondrion|protein binding|endoplasmic reticulum membrane|lipid droplet|phosphatidylinositol-3-phosphate binding|phagophore assembly site membrane|piecemeal microautophagy of the nucleus|organelle membrane contact site|late nucleophagy|reticulophagy|intermembrane lipid transfer|lipid transfer activity|positive regulation of autophago…	WP5124,WP2059,WP4577	Alzheimer's disease|Alzheimer's disease and miRNA effects|Neurodegeneration with brain iron accumulation (NBIA) subtypes pathway
ATP13A2	1712.59	1252.44	2172.75	1.73513	0.795041	0.00307948	0.0297294	Up	22.2409	11.1074	10.3251	9.03681	8.5839	8.69692	23400	ATPase cation transporting 13A2	protein_coding			GO:0000421,GO:0005515,GO:0005524,GO:0005764,GO:0005765,GO:0005770,GO:0005771,GO:0005776,GO:0006874,GO:0006879,GO:0006882,GO:0006914,GO:0007041,GO:0008270,GO:0010628,GO:0010821,GO:0015203,GO:0015417,GO:0015662,GO:0016020,GO:0016241,GO:0016243,GO:0016887,GO:0019829,GO:0030003,GO:0030133,GO:0030145,GO:0031902,GO:0031982,GO:0032585,GO:0033157,GO:0034220,GO:0034599,GO:0043005,GO:0043025,GO:0043202,GO:…	autophagosome membrane|protein binding|ATP binding|lysosome|lysosomal membrane|late endosome|multivesicular body|autophagosome|intracellular calcium ion homeostasis|intracellular iron ion homeostasis|intracellular zinc ion homeostasis|autophagy|lysosomal transport|zinc ion binding|positive regulation of gene expression|regulation of mitochondrion organization|polyamine transmembrane transporter a…	WP4577	Neurodegeneration with brain iron accumulation (NBIA) subtypes pathway	R-HSA-382551,R-HSA-936837,R-HSA-983712	Transport of small molecules|Ion transport by P-type ATPases|Ion channel transport
ATP13A3	4059.39	2622.68	5496.09	2.09573	1.06745	0.00197956	0.02124	Up	23.3884	8.559	9.51668	7.46633	6.23451	6.78293	79572	ATPase 13A3	protein_coding			GO:0005524,GO:0006874,GO:0015203,GO:0015594,GO:0015662,GO:0015847,GO:0016020,GO:0016887,GO:0019829,GO:0031901,GO:0031902,GO:0046872,GO:0055038,GO:0098655,GO:0140358,GO:1902047	ATP binding|intracellular calcium ion homeostasis|polyamine transmembrane transporter activity|ABC-type putrescine transporter activity|P-type ion transporter activity|putrescine transport|membrane|ATP hydrolysis activity|ATPase-coupled monoatomic cation transmembrane transporter activity|early endosome membrane|late endosome membrane|metal ion binding|recycling endosome membrane|monoatomic catio…
ATP13A5	5.12214	0.931686	9.31259	9.97906	3.3189	0.0491576	0.206887	Up	0.171853	0.0130611	0.013212	0	0.0128702	0.00650995	344905	ATPase 13A5	protein_coding			GO:0005524,GO:0005886,GO:0006874,GO:0015203,GO:0015662,GO:0016887,GO:0019829,GO:0031902,GO:0034220,GO:0046872,GO:0098655,GO:1902047	ATP binding|plasma membrane|intracellular calcium ion homeostasis|polyamine transmembrane transporter activity|P-type ion transporter activity|ATP hydrolysis activity|ATPase-coupled monoatomic cation transmembrane transporter activity|late endosome membrane|monoatomic ion transmembrane transport|metal ion binding|monoatomic cation transmembrane transport|polyamine transmembrane transport			R-HSA-382551,R-HSA-936837,R-HSA-983712	Transport of small molecules|Ion transport by P-type ATPases|Ion channel transport
ATP1B2	30.3896	0.624448	60.1547	95.9688	6.58449	0.00132143	0.0155083	Up	1.54921	0.0234859	0	0	0.00771423	0.00780394	482	ATPase Na+/K+ transporting subunit beta 2	protein_coding	hsa04024,hsa04022,hsa04911,hsa04918,hsa04919,hsa04925,hsa04260,hsa04261,hsa04970,hsa04971,hsa04972,hsa04976,hsa04973,hsa04974,hsa04978,hsa04960,hsa04961,hsa04964	cAMP signaling pathway|cGMP-PKG signaling pathway|Insulin secretion|Thyroid hormone synthesis|Thyroid hormone signaling pathway|Aldosterone synthesis and secretion|Cardiac muscle contraction|Adrenergic signaling in cardiomyocytes|Salivary secretion|Gastric acid secretion|Pancreatic secretion|Bile secretion|Carbohydrate digestion and absorption|Protein digestion and absorption|Mineral absorption|A…	GO:0001671,GO:0001895,GO:0001917,GO:0005515,GO:0005737,GO:0005886,GO:0005890,GO:0006883,GO:0009897,GO:0010976,GO:0016020,GO:0016324,GO:0016328,GO:0021670,GO:0021678,GO:0021944,GO:0030007,GO:0030674,GO:0031253,GO:0031589,GO:0032781,GO:0036376,GO:0044298,GO:0045494,GO:0046982,GO:0050821,GO:0051117,GO:0061744,GO:0071944,GO:0086009,GO:0086064,GO:0097449,GO:0097450,GO:0098984,GO:0120036,GO:0150104,GO:…	ATPase activator activity|retina homeostasis|photoreceptor inner segment|protein binding|cytoplasm|plasma membrane|sodium:potassium-exchanging ATPase complex|intracellular sodium ion homeostasis|external side of plasma membrane|positive regulation of neuron projection development|membrane|apical plasma membrane|lateral plasma membrane|lateral ventricle development|third ventricle development|neur…	WP536	Calcium regulation in cardiac cells	R-HSA-109582,R-HSA-1643685,R-HSA-202733,R-HSA-210991,R-HSA-382551,R-HSA-397014,R-HSA-5576891,R-HSA-5578775,R-HSA-5663205,R-HSA-936837,R-HSA-9679191,R-HSA-9679506,R-HSA-9824446,R-HSA-983712	Hemostasis|Disease|Cell surface interactions at the vascular wall|Basigin interactions|Transport of small molecules|Muscle contraction|Cardiac conduction|Ion homeostasis|Infectious disease|Ion transport by P-type ATPases|Potential therapeutics for SARS|SARS-CoV Infections|Viral Infection Pathways|Ion channel transport
ATP2A3	20.8788	10.0558	31.7018	3.14088	1.65117	0.0261651	0.137591	Up	0.0782172	0.0990771	0.196267	0.0465769	0.0650863	0.020576	489	ATPase sarcoplasmic/endoplasmic reticulum Ca2+ transporting 3	protein_coding	hsa04020,hsa04024,hsa04022,hsa04919,hsa04260,hsa04261,hsa04972,hsa04380,hsa05010,hsa05017,hsa05022,hsa05410,hsa05412,hsa05414,hsa05415	Calcium signaling pathway|cAMP signaling pathway|cGMP-PKG signaling pathway|Thyroid hormone signaling pathway|Cardiac muscle contraction|Adrenergic signaling in cardiomyocytes|Pancreatic secretion|Osteoclast differentiation|Alzheimer disease|Spinocerebellar ataxia|Pathways of neurodegeneration - multiple diseases|Hypertrophic cardiomyopathy|Arrhythmogenic right ventricular cardiomyopathy|Dilated …	GO:0005388,GO:0005515,GO:0005524,GO:0005783,GO:0005789,GO:0006816,GO:0006874,GO:0006919,GO:0008656,GO:0015085,GO:0016529,GO:0016887,GO:0030899,GO:0031090,GO:0031095,GO:0031965,GO:0033017,GO:0034220,GO:0044325,GO:0046872,GO:0070059,GO:0070588,GO:0150104,GO:1900121,GO:1903515,GO:1903779	P-type calcium transporter activity|protein binding|ATP binding|endoplasmic reticulum|endoplasmic reticulum membrane|calcium ion transport|intracellular calcium ion homeostasis|activation of cysteine-type endopeptidase activity involved in apoptotic process|cysteine-type endopeptidase activator activity involved in apoptotic process|calcium ion transmembrane transporter activity|sarcoplasmic reti…	WP5124,WP289,WP2059,WP536	Alzheimer's disease|Myometrial relaxation and contraction pathways|Alzheimer's disease and miRNA effects|Calcium regulation in cardiac cells	R-HSA-109582,R-HSA-157118,R-HSA-162582,R-HSA-1912420,R-HSA-1912422,R-HSA-382551,R-HSA-397014,R-HSA-418346,R-HSA-418359,R-HSA-418360,R-HSA-5576891,R-HSA-5578775,R-HSA-936837,R-HSA-983712	Hemostasis|Signaling by NOTCH|Signal Transduction|Pre-NOTCH Processing in Golgi|Pre-NOTCH Expression and Processing|Transport of small molecules|Muscle contraction|Platelet homeostasis|Reduction of cytosolic Ca++ levels|Platelet calcium homeostasis|Cardiac conduction|Ion homeostasis|Ion transport by P-type ATPases|Ion channel transport
ATP2B1-AS1	9.62917	2.22225	17.0361	7.70345	2.9455	0.00139762	0.0162471	Up	0.206567	0.151642	0.0992549	0.0182986	0.00878979	0.035568	338758	ATP2B1 antisense RNA 1	non_coding
ATP2B3	23.5747	0	47.1493	2.772e+06	21.4025	4.36087e-08	2.53189e-06	Up	0.442881	0	0	0	0	0	492	ATPase plasma membrane Ca2+ transporting 3	protein_coding	hsa04020,hsa04024,hsa04022,hsa04925,hsa04261,hsa04970,hsa04972,hsa04978,hsa04961	Calcium signaling pathway|cAMP signaling pathway|cGMP-PKG signaling pathway|Aldosterone synthesis and secretion|Adrenergic signaling in cardiomyocytes|Salivary secretion|Pancreatic secretion|Mineral absorption|Endocrine and other factor-regulated calcium reabsorption	GO:0005388,GO:0005515,GO:0005516,GO:0005524,GO:0005886,GO:0015085,GO:0016887,GO:0030165,GO:0034220,GO:0042734,GO:0043231,GO:0046872,GO:0051480,GO:0098688,GO:0098978,GO:0098982,GO:0099509,GO:1903561,GO:1903779,GO:1905056,GO:1990032,GO:1990034	P-type calcium transporter activity|protein binding|calmodulin binding|ATP binding|plasma membrane|calcium ion transmembrane transporter activity|ATP hydrolysis activity|PDZ domain binding|monoatomic ion transmembrane transport|presynaptic membrane|intracellular membrane-bounded organelle|metal ion binding|regulation of cytosolic calcium ion concentration|parallel fiber to Purkinje cell synapse|g…	WP4698,WP536	Vitamin D-sensitive calcium signaling in depression|Calcium regulation in cardiac cells	R-HSA-109582,R-HSA-382551,R-HSA-397014,R-HSA-418346,R-HSA-418359,R-HSA-418360,R-HSA-5576891,R-HSA-5578775,R-HSA-936837,R-HSA-983712	Hemostasis|Transport of small molecules|Muscle contraction|Platelet homeostasis|Reduction of cytosolic Ca++ levels|Platelet calcium homeostasis|Cardiac conduction|Ion homeostasis|Ion transport by P-type ATPases|Ion channel transport
ATP2C2-AS1	94.8988	74.3453	115.452	1.55136	0.633538	0.0322489	0.157931	Up	0.938943	1.0169	1.05571	0.823435	0.641655	0.640225	105371374	ATP2C2 antisense RNA 1	non_coding
ATP6V1C2	10759.5	8566.53	12952.6	1.51196	0.596417	0.0474666	0.201977	Up	68.2097	109.243	111.325	61.4311	77.2123	71.6074	245973	ATPase H+ transporting V1 subunit C2	protein_coding	hsa00190,hsa04150,hsa04145,hsa04966,hsa04721,hsa05165,hsa05110,hsa05120,hsa05323	Oxidative phosphorylation|mTOR signaling pathway|Phagosome|Collecting duct acid secretion|Synaptic vesicle cycle|Human papillomavirus infection|Vibrio cholerae infection|Epithelial cell signaling in Helicobacter pylori infection|Rheumatoid arthritis	GO:0000221,GO:0005765,GO:0005829,GO:0016241,GO:0030177,GO:0042802,GO:0046961,GO:0070062,GO:1902600	vacuolar proton-transporting V-type ATPase, V1 domain|lysosomal membrane|cytosol|regulation of macroautophagy|positive regulation of Wnt signaling pathway|identical protein binding|proton-transporting ATPase activity, rotational mechanism|extracellular exosome|proton transmembrane transport			R-HSA-1222556,R-HSA-162582,R-HSA-168249,R-HSA-168256,R-HSA-2262752,R-HSA-382551,R-HSA-74752,R-HSA-77387,R-HSA-8953897,R-HSA-9006934,R-HSA-917937,R-HSA-917977,R-HSA-9639288,R-HSA-9711097,R-HSA-983712	ROS and RNS production in phagocytes|Signal Transduction|Innate Immune System|Immune System|Cellular responses to stress|Transport of small molecules|Signaling by Insulin receptor|Insulin receptor recycling|Cellular responses to stimuli|Signaling by Receptor Tyrosine Kinases|Iron uptake and transport|Transferrin endocytosis and recycling|Amino acids regulate mTORC1|Cellular response to starvation…
ATP7B	343.403	248.745	438.061	1.7606	0.816067	4.13707e-07	1.81421e-05	Up	1.0284	0.860789	0.896854	0.542985	0.566181	0.589927	540	ATPase copper transporting beta	protein_coding	hsa04978,hsa01524	Mineral absorption|Platinum drug resistance	GO:0000139,GO:0005375,GO:0005507,GO:0005515,GO:0005524,GO:0005739,GO:0005770,GO:0005794,GO:0005802,GO:0005886,GO:0006825,GO:0006878,GO:0006882,GO:0007595,GO:0015677,GO:0015680,GO:0016020,GO:0016323,GO:0016887,GO:0031410,GO:0032588,GO:0034220,GO:0043682,GO:0046688,GO:0048471,GO:0051208,GO:0051649,GO:0060003,GO:0140581,GO:1990961	Golgi membrane|copper ion transmembrane transporter activity|copper ion binding|protein binding|ATP binding|mitochondrion|late endosome|Golgi apparatus|trans-Golgi network|plasma membrane|copper ion transport|intracellular copper ion homeostasis|intracellular zinc ion homeostasis|lactation|copper ion import|protein maturation by copper ion transfer|membrane|basolateral plasma membrane|ATP hydroly…	WP3286,WP5189	Copper homeostasis|Copper metabolism	R-HSA-382551,R-HSA-936837,R-HSA-983712	Transport of small molecules|Ion transport by P-type ATPases|Ion channel transport
ATP8B2	439.742	203.992	675.492	3.31285	1.72807	2.10029e-10	2.09453e-08	Up	3.81218	1.87878	2.43019	0.98812	0.799614	0.800943	57198	ATPase phospholipid transporting 8B2	protein_coding			GO:0000287,GO:0005515,GO:0005524,GO:0005730,GO:0005789,GO:0005794,GO:0005802,GO:0005829,GO:0005886,GO:0007030,GO:0016887,GO:0034220,GO:0045332,GO:0090554,GO:0140326,GO:0140345,GO:1990531	magnesium ion binding|protein binding|ATP binding|nucleolus|endoplasmic reticulum membrane|Golgi apparatus|trans-Golgi network|cytosol|plasma membrane|Golgi organization|ATP hydrolysis activity|monoatomic ion transmembrane transport|phospholipid translocation|phosphatidylcholine floppase activity|ATPase-coupled intramembrane lipid transporter activity|phosphatidylcholine flippase activity|phospho…	WP5090,WP2853,WP2857	Complement system in neuronal development and plasticity|Endoderm differentiation|Mesodermal commitment pathway	R-HSA-382551,R-HSA-936837,R-HSA-983712	Transport of small molecules|Ion transport by P-type ATPases|Ion channel transport
AVPI1	4170.39	2183.56	6157.21	2.81991	1.49565	4.73995e-06	0.000151663	Up	172.865	69.2441	78.2733	32.1528	42.4519	43.6087	60370	arginine vasopressin induced 1	protein_coding			GO:0005515,GO:0007049,GO:0043410	protein binding|cell cycle|positive regulation of MAPK cascade
AXL	171.087	126.338	215.837	1.71035	0.774291	0.0351543	0.167185	Up	1.88241	0.773477	0.943334	0.793347	0.572983	0.83119	558	AXL receptor tyrosine kinase	protein_coding	hsa01521	EGFR tyrosine kinase inhibitor resistance	GO:0001618,GO:0001764,GO:0001779,GO:0001786,GO:0001961,GO:0001974,GO:0004713,GO:0004714,GO:0005515,GO:0005524,GO:0005615,GO:0005886,GO:0006909,GO:0006954,GO:0007165,GO:0007169,GO:0007275,GO:0007283,GO:0007399,GO:0009986,GO:0010936,GO:0015629,GO:0016310,GO:0016477,GO:0021885,GO:0030168,GO:0031100,GO:0031668,GO:0032036,GO:0032689,GO:0032720,GO:0032825,GO:0032940,GO:0033674,GO:0034101,GO:0034446,GO:…	virus receptor activity|neuron migration|natural killer cell differentiation|phosphatidylserine binding|positive regulation of cytokine-mediated signaling pathway|blood vessel remodeling|protein tyrosine kinase activity|transmembrane receptor protein tyrosine kinase activity|protein binding|ATP binding|extracellular space|plasma membrane|phagocytosis|inflammatory response|signal transduction|tran…	WP5090,WP4806,WP4217	Complement system in neuronal development and plasticity|EGFR tyrosine kinase inhibitor resistance|Ebola virus infection in host	R-HSA-162582,R-HSA-194138,R-HSA-4420097,R-HSA-9006934	Signal Transduction|Signaling by VEGF|VEGFA-VEGFR2 Pathway|Signaling by Receptor Tyrosine Kinases
B3GAT1	12.8516	2.49958	23.2036	9.28018	3.21415	0.00379261	0.0345112	Up	0.202123	0.0443124	0.0261475	0.00757513	0.0181937	0.00368106	27087	beta-1%2C3-glucuronyltransferase 1	protein_coding	hsa00515	Mannose type O-glycan biosynthesis	GO:0000139,GO:0005515,GO:0005576,GO:0005789,GO:0005975,GO:0006024,GO:0008542,GO:0015018,GO:0016020,GO:0043231,GO:0046872,GO:0050650	Golgi membrane|protein binding|extracellular region|endoplasmic reticulum membrane|carbohydrate metabolic process|glycosaminoglycan biosynthetic process|visual learning|galactosylgalactosylxylosylprotein 3-beta-glucuronosyltransferase activity|membrane|intracellular membrane-bounded organelle|metal ion binding|chondroitin sulfate proteoglycan biosynthetic process	WP5395	Glycosaminoglycan synthesis in fibroblasts	R-HSA-1430728,R-HSA-1630316,R-HSA-1638091,R-HSA-1793185,R-HSA-1971475,R-HSA-71387	Metabolism|Glycosaminoglycan metabolism|Heparan sulfate/heparin (HS-GAG) metabolism|Chondroitin sulfate/dermatan sulfate metabolism|A tetrasaccharide linker sequence is required for GAG synthesis|Metabolism of carbohydrates
B3GNT2	1748.7	1110.72	2386.68	2.14906	1.10371	0.000394915	0.00594521	Up	36.3512	14.4704	17.2017	11.2443	10.314	11.413	10678	UDP-GlcNAc:betaGal beta-1%2C3-N-acetylglucosaminyltransferase 2	protein_coding	hsa00533,hsa00601	Glycosaminoglycan biosynthesis - keratan sulfate|Glycosphingolipid biosynthesis - lacto and neolacto series	GO:0000139,GO:0005515,GO:0006493,GO:0007411,GO:0007608,GO:0008457,GO:0008499,GO:0008532,GO:0016020,GO:0016266,GO:0018146,GO:0030311,GO:1990830	Golgi membrane|protein binding|protein O-linked glycosylation|axon guidance|sensory perception of smell|beta-galactosyl-N-acetylglucosaminylgalactosylglucosyl-ceramide beta-1,3-acetylglucosaminyltransferase activity|UDP-galactose:beta-N-acetylglucosamine beta-1,3-galactosyltransferase activity|N-acetyllactosaminide beta-1,3-N-acetylglucosaminyltransferase activity|membrane|O-glycan processing|ker…			R-HSA-1430728,R-HSA-1630316,R-HSA-1638074,R-HSA-2022854,R-HSA-392499,R-HSA-5173105,R-HSA-597592,R-HSA-71387,R-HSA-913709	Metabolism|Glycosaminoglycan metabolism|Keratan sulfate/keratin metabolism|Keratan sulfate biosynthesis|Metabolism of proteins|O-linked glycosylation|Post-translational protein modification|Metabolism of carbohydrates|O-linked glycosylation of mucins
B3GNT4	100.922	78.5738	123.27	1.5687	0.649568	0.00622706	0.0499538	Up	1.28528	1.05453	1.03864	0.768521	0.811245	0.728468	79369	UDP-GlcNAc:betaGal beta-1%2C3-N-acetylglucosaminyltransferase 4	protein_coding	hsa00601	Glycosphingolipid biosynthesis - lacto and neolacto series	GO:0000139,GO:0006493,GO:0008457,GO:0008499,GO:0008532,GO:0016020,GO:0016266,GO:0018146,GO:0030311	Golgi membrane|protein O-linked glycosylation|beta-galactosyl-N-acetylglucosaminylgalactosylglucosyl-ceramide beta-1,3-acetylglucosaminyltransferase activity|UDP-galactose:beta-N-acetylglucosamine beta-1,3-galactosyltransferase activity|N-acetyllactosaminide beta-1,3-N-acetylglucosaminyltransferase activity|membrane|O-glycan processing|keratan sulfate biosynthetic process|poly-N-acetyllactosamine…			R-HSA-1430728,R-HSA-1630316,R-HSA-1638074,R-HSA-2022854,R-HSA-392499,R-HSA-5173105,R-HSA-597592,R-HSA-71387,R-HSA-913709	Metabolism|Glycosaminoglycan metabolism|Keratan sulfate/keratin metabolism|Keratan sulfate biosynthesis|Metabolism of proteins|O-linked glycosylation|Post-translational protein modification|Metabolism of carbohydrates|O-linked glycosylation of mucins
B3GNT5	5092.18	3697.97	6486.4	1.75414	0.810766	0.0102207	0.0718334	Up	40.0977	16.6317	17.0612	15.1529	13.1557	15.3876	84002	UDP-GlcNAc:betaGal beta-1%2C3-N-acetylglucosaminyltransferase 5	protein_coding	hsa00601	Glycosphingolipid biosynthesis - lacto and neolacto series	GO:0000139,GO:0005515,GO:0006486,GO:0006493,GO:0007417,GO:0008457,GO:0008499,GO:0009247,GO:0016020,GO:0016266,GO:0047256	Golgi membrane|protein binding|protein glycosylation|protein O-linked glycosylation|central nervous system development|beta-galactosyl-N-acetylglucosaminylgalactosylglucosyl-ceramide beta-1,3-acetylglucosaminyltransferase activity|UDP-galactose:beta-N-acetylglucosamine beta-1,3-galactosyltransferase activity|glycolipid biosynthetic process|membrane|O-glycan processing|lactosylceramide 1,3-N-acety…	WP5303,WP5302,WP2882,WP5194,WP5292,WP2880	Lacto series sphingolipid metabolism|Neolacto series sphingolipid metabolism|Nuclear receptors meta-pathway|Synthesis of ceramides and 1-deoxyceramides|Glycosphingolipid metabolism|Glucocorticoid receptor pathway	R-HSA-392499,R-HSA-5173105,R-HSA-597592,R-HSA-913709	Metabolism of proteins|O-linked glycosylation|Post-translational protein modification|O-linked glycosylation of mucins
B3GNT8	243.102	190.025	296.178	1.55765	0.639373	0.0185212	0.109237	Up	4.31105	3.11093	4.98013	2.7371	2.86861	3.00154	374907	UDP-GlcNAc:betaGal beta-1%2C3-N-acetylglucosaminyltransferase 8	protein_coding			GO:0000139,GO:0005515,GO:0006493,GO:0008499,GO:0016020,GO:0016262,GO:0016266,GO:0030311,GO:0070062	Golgi membrane|protein binding|protein O-linked glycosylation|UDP-galactose:beta-N-acetylglucosamine beta-1,3-galactosyltransferase activity|membrane|protein N-acetylglucosaminyltransferase activity|O-glycan processing|poly-N-acetyllactosamine biosynthetic process|extracellular exosome			R-HSA-392499,R-HSA-5173105,R-HSA-597592,R-HSA-913709	Metabolism of proteins|O-linked glycosylation|Post-translational protein modification|O-linked glycosylation of mucins
B4GALNT3	3566.12	2170.18	4962.07	2.28657	1.19318	1.42463e-15	4.51424e-13	Up	29.1693	19.8196	22.8507	11.595	11.0723	10.8759	283358	beta-1%2C4-N-acetyl-galactosaminyltransferase 3	protein_coding	hsa00513	Various types of N-glycan biosynthesis	GO:0005794,GO:0008376,GO:0032580,GO:0033842,GO:0043231	Golgi apparatus|acetylgalactosaminyltransferase activity|Golgi cisterna membrane|N-acetyl-beta-glucosaminyl-glycoprotein 4-beta-N-acetylgalactosaminyltransferase activity|intracellular membrane-bounded organelle
B4GALNT4	45.3971	13.3031	77.4911	5.82142	2.54137	3.27331e-07	1.47494e-05	Up	0.312652	0.322631	0.512849	0.0892957	0.0605556	0.0663648	338707	beta-1%2C4-N-acetyl-galactosaminyltransferase 4	protein_coding	hsa00513	Various types of N-glycan biosynthesis	GO:0008376,GO:0032580,GO:0033842	acetylgalactosaminyltransferase activity|Golgi cisterna membrane|N-acetyl-beta-glucosaminyl-glycoprotein 4-beta-N-acetylgalactosaminyltransferase activity
BABAM2-AS1	12.8954	0.307239	25.4837	75.2801	6.2342	3.53405e-05	0.000831497	Up	0.848388	0.257915	0.179365	0	0.0158841	0	100302650	BABAM2 antisense RNA 1	non_coding
BACE2	610.238	469.492	750.985	1.59893	0.677106	0.0260633	0.137275	Up	1.5427	2.35266	2.53289	1.53063	1.51141	1.38112	25825	beta-secretase 2	protein_coding	hsa05010	Alzheimer disease	GO:0004190,GO:0005515,GO:0005768,GO:0005783,GO:0005794,GO:0005802,GO:0005886,GO:0006508,GO:0006509,GO:0016020,GO:0016485,GO:0016486,GO:0032438,GO:0033162,GO:0042593,GO:0042985,GO:0050435	aspartic-type endopeptidase activity|protein binding|endosome|endoplasmic reticulum|Golgi apparatus|trans-Golgi network|plasma membrane|proteolysis|membrane protein ectodomain proteolysis|membrane|protein processing|peptide hormone processing|melanosome organization|melanosome membrane|glucose homeostasis|negative regulation of amyloid precursor protein biosynthetic process|amyloid-beta metabolic…
BACH2	136.362	95.2912	177.432	1.86429	0.898623	0.031411	0.155212	Up	0.452251	0.185395	0.163723	0.164502	0.166738	0.114407	60468	BTB domain and CNC homolog 2	protein_coding			GO:0000122,GO:0000785,GO:0000978,GO:0000981,GO:0001227,GO:0005515,GO:0005634,GO:0005654,GO:0005829,GO:0006357,GO:0051170,GO:0090575,GO:0090721,GO:1990837	negative regulation of transcription by RNA polymerase II|chromatin|RNA polymerase II cis-regulatory region sequence-specific DNA binding|DNA-binding transcription factor activity, RNA polymerase II-specific|DNA-binding transcription repressor activity, RNA polymerase II-specific|protein binding|nucleus|nucleoplasm|cytosol|regulation of transcription by RNA polymerase II|import into nucleus|RNA p…	WP5218	Extrafollicular and follicular B cell activation by SARS-CoV-2			TF_bZIP
BAIAP2L2	56.154	26.4934	85.8147	3.2368	1.69457	2.46257e-07	1.15465e-05	Up	0.685601	0.658908	0.574585	0.194205	0.22389	0.218943	80115	BAR/IMD domain containing adaptor protein 2 like 2	protein_coding			GO:0005543,GO:0005654,GO:0005829,GO:0005886,GO:0007009,GO:0012506,GO:0030659,GO:0030838,GO:0044291,GO:0051017,GO:0051764,GO:0061024,GO:0071439	phospholipid binding|nucleoplasm|cytosol|plasma membrane|plasma membrane organization|vesicle membrane|cytoplasmic vesicle membrane|positive regulation of actin filament polymerization|cell-cell contact zone|actin filament bundle assembly|actin crosslink formation|membrane organization|clathrin complex			R-HSA-162582,R-HSA-194315,R-HSA-9012999,R-HSA-9035034,R-HSA-9716542	Signal Transduction|Signaling by Rho GTPases|RHO GTPase cycle|RHOF GTPase cycle|Signaling by Rho GTPases, Miro GTPases and RHOBTB3
BAMBI	968.944	379.916	1557.97	4.10144	2.03613	1.58188e-07	7.78886e-06	Up	44.0138	13.3792	18.3169	5.80708	6.42043	6.84191	25805	BMP and activin membrane bound inhibitor	protein_coding	hsa04310,hsa04350	Wnt signaling pathway|TGF-beta signaling pathway	GO:0005109,GO:0005114,GO:0005515,GO:0005737,GO:0005886,GO:0007179,GO:0008284,GO:0008360,GO:0010718,GO:0016477,GO:0030512,GO:0030514,GO:0032092,GO:0045668,GO:0045893,GO:0090263	frizzled binding|type II transforming growth factor beta receptor binding|protein binding|cytoplasm|plasma membrane|transforming growth factor beta receptor signaling pathway|positive regulation of cell population proliferation|regulation of cell shape|positive regulation of epithelial to mesenchymal transition|cell migration|negative regulation of transforming growth factor beta receptor signali…	WP4816,WP560	TGF-beta receptor signaling in skeletal dysplasias|TGF-beta receptor signaling	R-HSA-162582,R-HSA-170834,R-HSA-2173788,R-HSA-2173789,R-HSA-9006936	Signal Transduction|Signaling by TGF-beta Receptor Complex|Downregulation of TGF-beta receptor signaling|TGF-beta receptor signaling activates SMADs|Signaling by TGFB family members
BARX1	5.3691	0.323087	10.4151	30.667	4.93862	0.00142572	0.0164718	Up	0.186297	0.176986	0.17903	0.0181532	0	0	56033	BARX homeobox 1	protein_coding			GO:0000785,GO:0000977,GO:0000981,GO:0003700,GO:0005634,GO:0006357,GO:0009952,GO:0016055,GO:0030178,GO:0045446,GO:0048536,GO:0055123	chromatin|RNA polymerase II transcription regulatory region sequence-specific DNA binding|DNA-binding transcription factor activity, RNA polymerase II-specific|DNA-binding transcription factor activity|nucleus|regulation of transcription by RNA polymerase II|anterior/posterior pattern specification|Wnt signaling pathway|negative regulation of Wnt signaling pathway|endothelial cell differentiation…
BASP1	1248.42	809.999	1686.85	2.08293	1.05862	0.00242068	0.0248019	Up	41.1324	15.0054	17.2773	13.3504	10.8936	12.2809	10409	brain abundant membrane attached signal protein 1	protein_coding			GO:0000785,GO:0000976,GO:0003714,GO:0005515,GO:0005634,GO:0005737,GO:0005856,GO:0005886,GO:0007356,GO:0008406,GO:0016363,GO:0016605,GO:0016607,GO:0019904,GO:0021762,GO:0030054,GO:0030426,GO:0031982,GO:0045892,GO:0060231,GO:0060421,GO:0060539,GO:0070062,GO:0072075,GO:0072112,GO:2001076	chromatin|transcription cis-regulatory region binding|transcription corepressor activity|protein binding|nucleus|cytoplasm|cytoskeleton|plasma membrane|thorax and anterior abdomen determination|gonad development|nuclear matrix|PML body|nuclear speck|protein domain specific binding|substantia nigra development|cell junction|growth cone|vesicle|negative regulation of DNA-templated transcription|mes…			R-HSA-162582,R-HSA-194315,R-HSA-9012999,R-HSA-9035034,R-HSA-9716542	Signal Transduction|Signaling by Rho GTPases|RHO GTPase cycle|RHOF GTPase cycle|Signaling by Rho GTPases, Miro GTPases and RHOBTB3
BCAR3	663.12	337.316	988.924	2.93227	1.55202	9.30957e-09	6.67503e-07	Up	8.80905	4.12193	5.65415	2.03704	2.2524	2.39688	8412	BCAR3 adaptor protein%2C NSP family member	protein_coding			GO:0001784,GO:0002089,GO:0005085,GO:0005515,GO:0005737,GO:0005925,GO:0007165,GO:0007264,GO:0008286,GO:0009410,GO:0016020,GO:0019900,GO:0033138,GO:0043410,GO:0043547,GO:0045740,GO:0045742,GO:0086100	phosphotyrosine residue binding|lens morphogenesis in camera-type eye|guanyl-nucleotide exchange factor activity|protein binding|cytoplasm|focal adhesion|signal transduction|small GTPase mediated signal transduction|insulin receptor signaling pathway|response to xenobiotic stimulus|membrane|kinase binding|positive regulation of peptidyl-serine phosphorylation|positive regulation of MAPK cascade|p…
BCKDK	1505.59	1165.24	1845.95	1.5838	0.663393	0.000734543	0.0097374	Up	18.6476	20.6268	21.5727	13.6685	15.0216	13.0704	10295	branched chain keto acid dehydrogenase kinase	protein_coding			GO:0004674,GO:0004740,GO:0005515,GO:0005524,GO:0005739,GO:0005759,GO:0005947,GO:0006468,GO:0009063,GO:0009083,GO:0010906,GO:0016301,GO:0016310,GO:0045763,GO:0047323	protein serine/threonine kinase activity|pyruvate dehydrogenase (acetyl-transferring) kinase activity|protein binding|ATP binding|mitochondrion|mitochondrial matrix|mitochondrial alpha-ketoglutarate dehydrogenase complex|protein phosphorylation|amino acid catabolic process|branched-chain amino acid catabolic process|regulation of glucose metabolic process|kinase activity|phosphorylation|negative …	WP4297	Thiamine metabolic pathways	R-HSA-1430728,R-HSA-70895,R-HSA-71291	Metabolism|Branched-chain amino acid catabolism|Metabolism of amino acids and derivatives
BCL10	1267.23	996.639	1537.81	1.54333	0.626048	0.01613	0.0988425	Up	15.7686	7.58846	8.197	6.92862	7.34405	7.16605	8915	BCL10 immune signaling adaptor	protein_coding	hsa04064,hsa04625,hsa04660,hsa04662,hsa05131,hsa05152	NF-kappa B signaling pathway|C-type lectin receptor signaling pathway|T cell receptor signaling pathway|B cell receptor signaling pathway|Shigellosis|Tuberculosis	GO:0001772,GO:0001783,GO:0001843,GO:0002020,GO:0002096,GO:0002224,GO:0002250,GO:0002906,GO:0003713,GO:0005515,GO:0005634,GO:0005737,GO:0005764,GO:0005829,GO:0005881,GO:0006968,GO:0007249,GO:0012501,GO:0016064,GO:0019209,GO:0031398,GO:0031625,GO:0031663,GO:0032094,GO:0032449,GO:0032755,GO:0032757,GO:0032761,GO:0032765,GO:0032991,GO:0042327,GO:0042802,GO:0043065,GO:0043123,GO:0043280,GO:0043422,GO:…	immunological synapse|B cell apoptotic process|neural tube closure|protease binding|polkadots|toll-like receptor signaling pathway|adaptive immune response|negative regulation of mature B cell apoptotic process|transcription coactivator activity|protein binding|nucleus|cytoplasm|lysosome|cytosol|cytoplasmic microtubule|cellular defense response|canonical NF-kappaB signal transduction|programmed c…	WP69,WP3863,WP5072,WP23,WP5098	T-cell receptor signaling pathway|T-cell antigen receptor (TCR) pathway during Staphylococcus aureus infection|Modulators of TCR signaling and T cell activation|B cell receptor signaling pathway|T-cell activation SARS-CoV-2	R-HSA-1168372,R-HSA-1168372,R-HSA-1169091,R-HSA-1169091,R-HSA-1280218,R-HSA-1280218,R-HSA-168249,R-HSA-168249,R-HSA-168256,R-HSA-168256,R-HSA-202403,R-HSA-202424,R-HSA-2454202,R-HSA-2454202,R-HSA-2871837,R-HSA-2871837,R-HSA-392499,R-HSA-5607764,R-HSA-5621481,R-HSA-597592,R-HSA-8852135,R-HSA-8866654,R-HSA-983705,R-HSA-983705	Downstream signaling events of B Cell Receptor (BCR)|Downstream signaling events of B Cell Receptor (BCR)|Activation of NF-kappaB in B cells|Activation of NF-kappaB in B cells|Adaptive Immune System|Adaptive Immune System|Innate Immune System|Innate Immune System|Immune System|Immune System|TCR signaling|Downstream TCR signaling|Fc epsilon receptor (FCERI) signaling|Fc epsilon receptor (FCERI) si…
BCL2L1	3634.01	2683.9	4584.11	1.70809	0.772387	5.49953e-05	0.00121946	Up	54.9336	32.1854	37.3655	23.9869	26.6736	26.6311	598	BCL2 like 1	protein_coding	hsa04014,hsa04630,hsa04064,hsa04151,hsa04140,hsa04137,hsa04210,hsa04215,hsa04115,hsa04621,hsa05200,hsa05202,hsa05212,hsa05225,hsa05220,hsa05222,hsa05166,hsa05170,hsa05162,hsa05168,hsa05131,hsa05145,hsa05012,hsa05014,hsa05022,hsa05417,hsa01521,hsa01524	Ras signaling pathway|JAK-STAT signaling pathway|NF-kappa B signaling pathway|PI3K-Akt signaling pathway|Autophagy - animal|Mitophagy - animal|Apoptosis|Apoptosis - multiple species|p53 signaling pathway|NOD-like receptor signaling pathway|Pathways in cancer|Transcriptional misregulation in cancer|Pancreatic cancer|Hepatocellular carcinoma|Chronic myeloid leukemia|Small cell lung cancer|Human T-c…	GO:0001541,GO:0001701,GO:0001836,GO:0005515,GO:0005737,GO:0005739,GO:0005741,GO:0005743,GO:0005759,GO:0005783,GO:0005813,GO:0005829,GO:0006897,GO:0007281,GO:0007283,GO:0008584,GO:0008630,GO:0008637,GO:0009566,GO:0019050,GO:0019901,GO:0030672,GO:0031965,GO:0032465,GO:0032946,GO:0034097,GO:0035234,GO:0040008,GO:0042802,GO:0042803,GO:0043066,GO:0043524,GO:0044565,GO:0046898,GO:0046902,GO:0046982,GO:…	ovarian follicle development|in utero embryonic development|release of cytochrome c from mitochondria|protein binding|cytoplasm|mitochondrion|mitochondrial outer membrane|mitochondrial inner membrane|mitochondrial matrix|endoplasmic reticulum|centrosome|cytosol|endocytosis|germ cell development|spermatogenesis|male gonad development|intrinsic apoptotic signaling pathway in response to DNA damage|…	WP3614,WP4630,WP4806,WP5413,WP364,WP5323,WP4223,WP286,WP2447,WP2817,WP4754,WP4298,WP2034,WP3672,WP3872,WP4658,WP4864,WP4659,WP3657,WP3646,WP254,WP4263,WP205,WP3611,WP231,WP1772,WP4172,WP3888,WP5098	Photodynamic therapy-induced HIF-1 survival signaling|Measles virus infection|EGFR tyrosine kinase inhibitor resistance|IL-24 Signaling pathway|IL6 signaling pathway|Fatty Acids and Lipoproteins Transport in Hepatocytes|Ras signaling|IL-3 signaling pathway|Amyotrophic lateral sclerosis (ALS)|Mammary gland development pathway - Pregnancy and lactation (Stage 3 of 4)|IL-18 signaling pathway|Acute v…	R-HSA-109581,R-HSA-109606,R-HSA-111453,R-HSA-1280215,R-HSA-162582,R-HSA-1643685,R-HSA-168249,R-HSA-168256,R-HSA-168643,R-HSA-449147,R-HSA-5357801,R-HSA-5663202,R-HSA-5663205,R-HSA-5673001,R-HSA-5683057,R-HSA-5684996,R-HSA-622312,R-HSA-6785807,R-HSA-844455,R-HSA-9648002,R-HSA-9678108,R-HSA-9679506,R-HSA-9682385,R-HSA-9692913,R-HSA-9692914,R-HSA-9702518,R-HSA-9703648,R-HSA-9824446	Apoptosis|Intrinsic Pathway for Apoptosis|BH3-only proteins associate with and inactivate anti-apoptotic BCL-2 members|Cytokine Signaling in Immune system|Signal Transduction|Disease|Innate Immune System|Immune System|Nucleotide-binding domain, leucine rich repeat containing receptor (NLR) signaling pathways|Signaling by Interleukins|Programmed Cell Death|Diseases of signal transduction by growth…
BDH1	2841.71	1624.37	4059.06	2.49868	1.32117	2.8739e-12	4.7848e-10	Up	9.80662	8.68115	10.7194	4.60178	4.23485	3.81705	622	3-hydroxybutyrate dehydrogenase 1	protein_coding	hsa00650	Butanoate metabolism	GO:0003858,GO:0005739,GO:0005759,GO:0008202,GO:0043231,GO:0099617	3-hydroxybutyrate dehydrogenase activity|mitochondrion|mitochondrial matrix|steroid metabolic process|intracellular membrane-bounded organelle|matrix side of mitochondrial inner membrane	WP5195,WP4742,WP5175	Disorders in ketolysis|Ketogenesis and ketolysis|Disorders in ketone body synthesis	R-HSA-1430728,R-HSA-556833,R-HSA-74182,R-HSA-77108,R-HSA-77111	Metabolism|Metabolism of lipids|Ketone body metabolism|Utilization of Ketone Bodies|Synthesis of Ketone Bodies
BEST1	221.349	151.815	290.883	1.91504	0.937377	0.00029942	0.00474387	Up	1.34742	0.895645	1.27418	0.595656	0.773749	0.603368	7439	bestrophin 1	protein_coding			GO:0005229,GO:0005254,GO:0005829,GO:0005886,GO:0006821,GO:0007601,GO:0009925,GO:0015106,GO:0015701,GO:0016020,GO:0016323,GO:0030321,GO:0034220,GO:0034707,GO:0042802,GO:0050908,GO:0051924,GO:1902476	intracellular calcium activated chloride channel activity|chloride channel activity|cytosol|plasma membrane|chloride transport|visual perception|basal plasma membrane|bicarbonate transmembrane transporter activity|bicarbonate transport|membrane|basolateral plasma membrane|transepithelial chloride transport|monoatomic ion transmembrane transport|chloride channel complex|identical protein binding|d…			R-HSA-2672351,R-HSA-382551,R-HSA-983712	Stimuli-sensing channels|Transport of small molecules|Ion channel transport
BEX5	4.69998	0.323087	9.07688	26.8635	4.74757	0.0116649	0.0788881	Up	0.635168	0.109713	0.0554902	0.0281329	0	0	340542	brain expressed X-linked 5	protein_coding			GO:0005102,GO:0005515,GO:0005737,GO:0007165	signaling receptor binding|protein binding|cytoplasm|signal transduction
BHLHA15	52.3062	3.14218	101.47	32.2858	5.01283	0.00112006	0.0136	Up	2.65789	0.0819821	0.0248787	0	0.0242353	0.0572065	168620	basic helix-loop-helix family member a15	protein_coding	hsa04950	Maturity onset diabetes of the young	GO:0000785,GO:0000981,GO:0001228,GO:0003700,GO:0005515,GO:0005634,GO:0006851,GO:0007030,GO:0007186,GO:0007267,GO:0007423,GO:0010832,GO:0019722,GO:0030968,GO:0042149,GO:0042593,GO:0042802,GO:0045944,GO:0046983,GO:0048312,GO:0048663,GO:0051649,GO:0061564,GO:0070888,GO:0072560,GO:1990837	chromatin|DNA-binding transcription factor activity, RNA polymerase II-specific|DNA-binding transcription activator activity, RNA polymerase II-specific|DNA-binding transcription factor activity|protein binding|nucleus|mitochondrial calcium ion transmembrane transport|Golgi organization|G protein-coupled receptor signaling pathway|cell-cell signaling|sensory organ development|negative regulation …
BHLHE40	7028.37	4254.72	9802.01	2.30374	1.20398	0.0021368	0.0225091	Up	42.429	67.8676	107.167	36.852	33.5568	34.6449	8553	basic helix-loop-helix family member e40	protein_coding	hsa04710	Circadian rhythm	GO:0000122,GO:0000785,GO:0000978,GO:0000981,GO:0001227,GO:0003700,GO:0005515,GO:0005634,GO:0005737,GO:0006355,GO:0006357,GO:0007623,GO:0009952,GO:0016604,GO:0019904,GO:0032922,GO:0042752,GO:0042803,GO:0043153,GO:0043425,GO:0043426,GO:0043433,GO:0045892,GO:0046982,GO:0050767,GO:0061629,GO:0070888,GO:1990837	negative regulation of transcription by RNA polymerase II|chromatin|RNA polymerase II cis-regulatory region sequence-specific DNA binding|DNA-binding transcription factor activity, RNA polymerase II-specific|DNA-binding transcription repressor activity, RNA polymerase II-specific|DNA-binding transcription factor activity|protein binding|nucleus|cytoplasm|regulation of DNA-templated transcription|…	WP2857,WP5205,WP706,WP2882,WP3594,WP1591,WP2880,WP5094	Mesodermal commitment pathway|Clock-controlled autophagy in bone metabolism|Sudden infant death syndrome (SIDS) susceptibility pathways|Nuclear receptors meta-pathway|Circadian rhythm genes|Heart development|Glucocorticoid receptor pathway|Orexin receptor pathway	R-HSA-1368108,R-HSA-400253	BMAL1:CLOCK,NPAS2 activates circadian gene expression|Circadian Clock	bHLH
BICD1	274.889	181.253	368.524	2.03456	1.02471	0.000256289	0.00418541	Up	1.00827	0.581925	0.623036	0.369201	0.309372	0.470451	636	BICD cargo adaptor 1	protein_coding	hsa03250	Viral life cycle - HIV-1	GO:0005200,GO:0005515,GO:0005794,GO:0005802,GO:0005813,GO:0005829,GO:0005856,GO:0005881,GO:0006396,GO:0008093,GO:0008298,GO:0009653,GO:0016020,GO:0016032,GO:0019901,GO:0031267,GO:0031410,GO:0031871,GO:0033365,GO:0034063,GO:0034452,GO:0045505,GO:0048260,GO:0048471,GO:0070507,GO:0070840,GO:0072385,GO:0072393,GO:0099503,GO:1900275,GO:1900276,GO:1900737,GO:1904781	structural constituent of cytoskeleton|protein binding|Golgi apparatus|trans-Golgi network|centrosome|cytosol|cytoskeleton|cytoplasmic microtubule|RNA processing|cytoskeletal anchor activity|intracellular mRNA localization|anatomical structure morphogenesis|membrane|viral process|protein kinase binding|small GTPase binding|cytoplasmic vesicle|proteinase activated receptor binding|protein localiza…			R-HSA-199991,R-HSA-5653656,R-HSA-6811436,R-HSA-6811442,R-HSA-8856688	Membrane Trafficking|Vesicle-mediated transport|COPI-independent Golgi-to-ER retrograde traffic|Intra-Golgi and retrograde Golgi-to-ER traffic|Golgi-to-ER retrograde transport
BIN2	13.2627	5.99245	20.533	3.43913	1.78204	0.0129175	0.0843675	Up	0.304628	0.162789	0.100631	0.0556568	0.0623817	0.0540918	51411	bridging integrator 2	protein_coding			GO:0001891,GO:0002102,GO:0005515,GO:0005543,GO:0005576,GO:0005886,GO:0005938,GO:0006911,GO:0034774,GO:0042995,GO:0060326,GO:0070161,GO:0071800,GO:0097320,GO:1904813	phagocytic cup|podosome|protein binding|phospholipid binding|extracellular region|plasma membrane|cell cortex|phagocytosis, engulfment|secretory granule lumen|cell projection|cell chemotaxis|anchoring junction|podosome assembly|plasma membrane tubulation|ficolin-1-rich granule lumen	WP3945	TYROBP causal network in microglia	R-HSA-1643685,R-HSA-168249,R-HSA-168256,R-HSA-5663202,R-HSA-6798695,R-HSA-9671555,R-HSA-9673768	Disease|Innate Immune System|Immune System|Diseases of signal transduction by growth factor receptors and second messengers|Neutrophil degranulation|Signaling by PDGFR in disease|Signaling by membrane-tethered fusions of PDGFRA or PDGFRB
BLACAT1	121.551	55.2783	187.823	3.40033	1.76567	6.10233e-05	0.00133059	Up	0.901713	0.72942	0.729266	0.408877	0.196406	0.139506	101669762	bladder cancer associated transcript 1	protein_coding
BLOC1S3	1358.78	1050.84	1666.72	1.58637	0.665733	0.0145317	0.0916797	Up	26.7316	12.4576	13.5838	11.8672	12.3579	10.6279	388552	biogenesis of lysosomal organelles complex 1 subunit 3	protein_coding			GO:0001654,GO:0003674,GO:0005515,GO:0005829,GO:0008089,GO:0008320,GO:0009410,GO:0030133,GO:0030168,GO:0031083,GO:0031175,GO:0032402,GO:0032438,GO:0032816,GO:0033299,GO:0035646,GO:0043473,GO:0048490,GO:0060155,GO:0071806,GO:1904115	eye development|molecular_function|protein binding|cytosol|anterograde axonal transport|protein transmembrane transporter activity|response to xenobiotic stimulus|transport vesicle|platelet activation|BLOC-1 complex|neuron projection development|melanosome transport|melanosome organization|positive regulation of natural killer cell activation|secretion of lysosomal enzymes|endosome to melanosome …			R-HSA-199991,R-HSA-199992,R-HSA-432722,R-HSA-5653656	Membrane Trafficking|trans-Golgi Network Vesicle Budding|Golgi Associated Vesicle Biogenesis|Vesicle-mediated transport
BMERB1	42.5955	21.0374	64.1535	3.05242	1.60995	0.00651713	0.0517733	Up	1.33434	0.633826	0.431541	0.262544	0.408369	0.145806	89927	bMERB domain containing 1	protein_coding			GO:0005515,GO:0007019,GO:0007026,GO:0015630,GO:0021814,GO:0021822	protein binding|microtubule depolymerization|negative regulation of microtubule depolymerization|microtubule cytoskeleton|cell motility involved in cerebral cortex radial glia guided migration|negative regulation of cell motility involved in cerebral cortex radial glia guided migration
BMP2	792.772	352.083	1233.46	3.50323	1.80869	2.22189e-08	1.40358e-06	Up	10.704	5.41641	11.3548	2.75456	2.51996	3.15086	650	bone morphogenetic protein 2	protein_coding	hsa04350,hsa04390,hsa04060,hsa05200,hsa05217	TGF-beta signaling pathway|Hippo signaling pathway|Cytokine-cytokine receptor interaction|Pathways in cancer|Basal cell carcinoma	GO:0000122,GO:0001501,GO:0001649,GO:0001658,GO:0001666,GO:0001701,GO:0001837,GO:0001934,GO:0002062,GO:0003129,GO:0003133,GO:0003176,GO:0003181,GO:0003203,GO:0003210,GO:0003272,GO:0003308,GO:0003331,GO:0005102,GO:0005125,GO:0005515,GO:0005576,GO:0005615,GO:0006029,GO:0006355,GO:0006366,GO:0006954,GO:0007219,GO:0007267,GO:0007507,GO:0008083,GO:0008284,GO:0008285,GO:0009617,GO:0009887,GO:0009986,GO:…	negative regulation of transcription by RNA polymerase II|skeletal system development|osteoblast differentiation|branching involved in ureteric bud morphogenesis|response to hypoxia|in utero embryonic development|epithelial to mesenchymal transition|positive regulation of protein phosphorylation|chondrocyte differentiation|heart induction|endodermal-mesodermal cell signaling|aortic valve developm…	WP4304,WP5402,WP4767,WP4787,WP5053,WP3670,WP5205,WP236,WP5352,WP4754,WP2380,WP2895,WP4879,WP1591,WP4659,WP1425,WP3876,WP3888	Oligodendrocyte specification and differentiation, leading to myelin components for CNS|10q22q23 copy number variation|FGFR3 signaling in chondrocyte proliferation and terminal differentiation|Osteoblast differentiation and related diseases|Development of ureteric collection system|Interactions between LOXL4 and oxidative stress pathway|Clock-controlled autophagy in bone metabolism|Adipogenesis|1…	R-HSA-1474244,R-HSA-1566948,R-HSA-162582,R-HSA-201451,R-HSA-212436,R-HSA-212436,R-HSA-2129379,R-HSA-73857,R-HSA-73857,R-HSA-74160,R-HSA-74160,R-HSA-8878166,R-HSA-8878166,R-HSA-8939902,R-HSA-9006936	Extracellular matrix organization|Elastic fibre formation|Signal Transduction|Signaling by BMP|Generic Transcription Pathway|Generic Transcription Pathway|Molecules associated with elastic fibres|RNA Polymerase II Transcription|RNA Polymerase II Transcription|Gene expression (Transcription)|Gene expression (Transcription)|Transcriptional regulation by RUNX2|Transcriptional regulation by RUNX2|Reg…
BMP2K	3503.38	2600.06	4406.69	1.69498	0.76127	0.000259042	0.00422335	Up	18.5373	10.9425	10.4238	7.68805	8.62784	8.51229	55589	BMP2 inducible kinase	protein_coding	hsa05202	Transcriptional misregulation in cancer	GO:0004674,GO:0005515,GO:0005524,GO:0005634,GO:0005737,GO:0016310,GO:0016607,GO:0019208,GO:0030500,GO:0035612,GO:0045747,GO:0106310,GO:2000369	protein serine/threonine kinase activity|protein binding|ATP binding|nucleus|cytoplasm|phosphorylation|nuclear speck|phosphatase regulator activity|regulation of bone mineralization|AP-2 adaptor complex binding|positive regulation of Notch signaling pathway|protein serine kinase activity|regulation of clathrin-dependent endocytosis
BNIP3	5075.91	3191.57	6960.26	2.18075	1.12482	0.00350538	0.0326228	Up	64.7329	122.319	157.397	56.7269	56.3778	62.5483	664	BCL2 interacting protein 3	protein_coding	hsa04068,hsa04140,hsa04137,hsa05131,hsa05134	FoxO signaling pathway|Autophagy - animal|Mitophagy - animal|Shigellosis|Legionellosis	GO:0000422,GO:0001666,GO:0005515,GO:0005634,GO:0005635,GO:0005654,GO:0005737,GO:0005739,GO:0005741,GO:0005783,GO:0009617,GO:0010508,GO:0010637,GO:0010659,GO:0010666,GO:0010917,GO:0014069,GO:0016239,GO:0021987,GO:0030425,GO:0031966,GO:0035694,GO:0042802,GO:0042803,GO:0043065,GO:0043066,GO:0043068,GO:0043069,GO:0043243,GO:0043653,GO:0045837,GO:0046902,GO:0048102,GO:0048678,GO:0048709,GO:0050873,GO:…	autophagy of mitochondrion|response to hypoxia|protein binding|nucleus|nuclear envelope|nucleoplasm|cytoplasm|mitochondrion|mitochondrial outer membrane|endoplasmic reticulum|response to bacterium|positive regulation of autophagy|negative regulation of mitochondrial fusion|cardiac muscle cell apoptotic process|positive regulation of cardiac muscle cell apoptotic process|negative regulation of mit…	WP3614,WP1772	Photodynamic therapy-induced HIF-1 survival signaling|Apoptosis modulation and signaling
BNIP5	44.3204	0	88.6407	5.10642e+06	22.2839	1.18127e-08	8.20043e-07	Up	1.62235	0	0	0	0	0	389384	BCL2 interacting protein 5	protein_coding			GO:0005515	protein binding
BRD2	6988.86	5490.62	8487.1	1.54581	0.628361	0.0441926	0.194273	Up	69.0746	28.1014	29.5732	29.1743	28.606	27.433	6046	bromodomain containing 2	protein_coding			GO:0001843,GO:0003682,GO:0004674,GO:0005515,GO:0005634,GO:0005654,GO:0005737,GO:0006334,GO:0006357,GO:0006468,GO:0007283,GO:0016607,GO:0070577	neural tube closure|chromatin binding|protein serine/threonine kinase activity|protein binding|nucleus|nucleoplasm|cytoplasm|nucleosome assembly|regulation of transcription by RNA polymerase II|protein phosphorylation|spermatogenesis|nuclear speck|lysine-acetylated histone binding			R-HSA-212436,R-HSA-73857,R-HSA-74160,R-HSA-8878159,R-HSA-8951936	Generic Transcription Pathway|RNA Polymerase II Transcription|Gene expression (Transcription)|Transcriptional regulation by RUNX3|RUNX3 regulates p14-ARF	other
BRSK2	41.6936	23.9458	59.4415	2.48303	1.3121	0.000871027	0.0111335	Up	0.310455	0.268526	0.200381	0.112879	0.13447	0.0877638	9024	BR serine/threonine kinase 2	protein_coding			GO:0000086,GO:0000287,GO:0004674,GO:0005515,GO:0005524,GO:0005737,GO:0005783,GO:0005813,GO:0006468,GO:0006887,GO:0007409,GO:0010975,GO:0019901,GO:0030010,GO:0030036,GO:0030182,GO:0035556,GO:0036503,GO:0043462,GO:0048156,GO:0048471,GO:0050321,GO:0050770,GO:0051117,GO:0051301,GO:0060590,GO:0061178,GO:0070059,GO:0090176,GO:0106310,GO:0150034,GO:1904152,GO:2000807	G2/M transition of mitotic cell cycle|magnesium ion binding|protein serine/threonine kinase activity|protein binding|ATP binding|cytoplasm|endoplasmic reticulum|centrosome|protein phosphorylation|exocytosis|axonogenesis|regulation of neuron projection development|protein kinase binding|establishment of cell polarity|actin cytoskeleton organization|neuron differentiation|intracellular signal trans…
BTBD19	299.243	225.486	372.999	1.65393	0.725895	0.00324041	0.0307393	Up	2.14091	2.26929	2.19171	1.77664	1.22511	1.31757	149478	BTB domain containing 19	protein_coding
BTK	33.6118	20.81	46.4137	2.23153	1.15803	0.00421735	0.0374228	Up	0.478514	0.410886	0.318357	0.188304	0.215363	0.174294	695	Bruton tyrosine kinase	protein_coding	hsa04064,hsa04611,hsa04662,hsa04664,hsa04380,hsa05169,hsa05340	NF-kappa B signaling pathway|Platelet activation|B cell receptor signaling pathway|Fc epsilon RI signaling pathway|Osteoclast differentiation|Epstein-Barr virus infection|Primary immunodeficiency	GO:0001780,GO:0001805,GO:0001812,GO:0002250,GO:0002344,GO:0002553,GO:0002639,GO:0002721,GO:0002755,GO:0002902,GO:0004713,GO:0004715,GO:0005515,GO:0005524,GO:0005547,GO:0005634,GO:0005737,GO:0005829,GO:0005886,GO:0006468,GO:0007249,GO:0007498,GO:0016004,GO:0018108,GO:0019722,GO:0030167,GO:0030889,GO:0030890,GO:0031410,GO:0032496,GO:0032693,GO:0032755,GO:0032760,GO:0034614,GO:0035556,GO:0038095,GO:…	neutrophil homeostasis|positive regulation of type III hypersensitivity|positive regulation of type I hypersensitivity|adaptive immune response|B cell affinity maturation|histamine secretion by mast cell|positive regulation of immunoglobulin production|regulation of B cell cytokine production|MyD88-dependent toll-like receptor signaling pathway|regulation of B cell apoptotic process|protein tyros…	WP4932,WP5269,WP127,WP23,WP2203,WP304	7q11.23 copy number variation syndrome|Genetic causes of porto-sinusoidal vascular disease|IL-5 signaling pathway|B cell receptor signaling pathway|Thymic stromal lymphopoietin (TSLP) signaling pathway|Kit receptor signaling pathway	R-HSA-1236974,R-HSA-1236975,R-HSA-1280218,R-HSA-1280218,R-HSA-162582,R-HSA-1643685,R-HSA-166016,R-HSA-166058,R-HSA-168179,R-HSA-168188,R-HSA-168249,R-HSA-168249,R-HSA-168256,R-HSA-168256,R-HSA-168898,R-HSA-181438,R-HSA-194315,R-HSA-195258,R-HSA-2029480,R-HSA-2029482,R-HSA-2172127,R-HSA-2424491,R-HSA-2454202,R-HSA-2454202,R-HSA-2871809,R-HSA-2871809,R-HSA-372790,R-HSA-388396,R-HSA-397795,R-HSA-416…	ER-Phagosome pathway|Antigen processing-Cross presentation|Adaptive Immune System|Adaptive Immune System|Signal Transduction|Disease|Toll Like Receptor 4 (TLR4) Cascade|MyD88:MAL(TIRAP) cascade initiated on plasma membrane|Toll Like Receptor TLR1:TLR2 Cascade|Toll Like Receptor TLR6:TLR2 Cascade|Innate Immune System|Innate Immune System|Immune System|Immune System|Toll-like Receptor Cascades|Toll…
BZW1	15368.8	11839	18898.6	1.59633	0.674762	0.0059088	0.0479094	Up	107.797	54.3003	59.4944	48.8588	44.3073	52.647	9689	basic leucine zipper and W2 domains 1	protein_coding			GO:0003723,GO:0005737,GO:0006446,GO:0016020,GO:0045296	RNA binding|cytoplasm|regulation of translational initiation|membrane|cadherin binding
BZW1-AS1	28.9254	19.3372	38.5137	1.99855	0.998952	0.0361538	0.170249	Up	1.63697	1.03677	0.863673	0.781914	0.480763	0.607942	101927795	BZW1 antisense RNA 1	non_coding
C11orf68	380.88	291.533	470.227	1.61342	0.690121	0.00233294	0.0240846	Up	10.5425	5.92377	7.60282	5.23304	5.61789	5.00055	83638	chromosome 11 open reading frame 68	protein_coding			GO:0003723,GO:0005515	RNA binding|protein binding
C11orf91	53.377	22.977	83.7769	3.65105	1.86831	0.0229577	0.125967	Up	3.51223	0.425264	0.463267	0.2852	0.451285	0.456533	100131378	chromosome 11 open reading frame 91	protein_coding
C11orf96	140.433	46.1853	234.681	5.08349	2.34582	1.2651e-11	1.70234e-09	Up	6.27811	3.16518	5.57583	1.1705	0.933558	1.05173	387763	chromosome 11 open reading frame 96	protein_coding					WP5348	11p11.2 copy number variation syndrome
C11orf98	12.4397	4.46392	20.4156	4.57916	2.19508	0.0356048	0.168715	Up	0.348601	1.61449	0.460629	0.382145	0.122377	0.0825333	102288414	LBH domain containing 1	protein_coding
C12orf56	132.949	98.3979	167.5	1.70198	0.767211	0.00260216	0.0261093	Up	1.04962	1.03798	0.802224	0.514379	0.620583	0.68593	115749	chromosome 12 open reading frame 56	protein_coding
C13orf46	6.98559	0.317209	13.654	40.3511	5.33454	0.00985218	0.0701544	Up	0.200139	0.00950678	0.0048083	0	0	0.0047384	100507747	chromosome 13 open reading frame 46	protein_coding
C15orf62	1548.54	954.214	2142.87	2.24571	1.16717	4.07131e-08	2.38761e-06	Up	29.6652	17.832	21.7617	9.28385	12.3331	11.1921	643338	chromosome 15 open reading frame 62	protein_coding			GO:0005737,GO:0005739,GO:0005856,GO:0005886,GO:0007266,GO:0008360,GO:0030838,GO:0031267,GO:0031274	cytoplasm|mitochondrion|cytoskeleton|plasma membrane|Rho protein signal transduction|regulation of cell shape|positive regulation of actin filament polymerization|small GTPase binding|positive regulation of pseudopodium assembly
C16orf74	386.061	306.751	465.37	1.51773	0.601918	0.0458312	0.198369	Up	20.0538	8.42493	12.7091	9.99628	9.31425	9.27625	404550	chromosome 16 open reading frame 74	protein_coding			GO:0005515	protein binding
C17orf67	270.73	107.79	433.67	4.02061	2.00741	6.13405e-09	4.56476e-07	Up	3.89699	6.73487	5.81667	1.23884	1.60414	1.64896	339210	chromosome 17 open reading frame 67	protein_coding			GO:0005515,GO:0005576	protein binding|extracellular region
C19orf25	315.934	239.998	391.87	1.63387	0.708291	0.0433502	0.191988	Up	7.60233	3.24364	3.12768	2.51318	3.03529	3.3381	148223	chromosome 19 open reading frame 25	protein_coding			GO:0005515	protein binding
C1orf115	39.166	20.3059	58.0261	2.86343	1.51774	0.045871	0.198411	Up	1.09054	0.157255	0.421071	0.313101	0.173187	0.110653	79762	chromosome 1 open reading frame 115	protein_coding			GO:0016020,GO:0097731,GO:2001023	membrane|9+0 non-motile cilium|regulation of response to drug
C1orf74	928.374	344.712	1512.04	4.38794	2.13355	2.82569e-24	4.27027e-21	Up	11.4064	7.74758	6.73399	2.39511	1.94657	1.9066	148304	chromosome 1 open reading frame 74	protein_coding			GO:0005515	protein binding
C2CD4C	27.6473	4.12319	51.1714	12.4526	3.63837	1.06484e-07	5.41965e-06	Up	0.660957	0.232245	0.435051	0.0441131	0.0254279	0.0428727	126567	C2 calcium dependent domain containing 4C	protein_coding			GO:0005829	cytosol
C3	372.603	285.941	459.265	1.60516	0.682717	0.00321512	0.0305584	Up	2.10408	2.54594	2.21852	1.33189	1.6473	1.66136	718	complement C3	protein_coding	hsa04080,hsa04145,hsa04610,hsa04613,hsa05203,hsa05171,hsa05168,hsa05167,hsa05131,hsa05133,hsa05134,hsa05150,hsa05152,hsa05140,hsa05142,hsa05322,hsa04936	Neuroactive ligand-receptor interaction|Phagosome|Complement and coagulation cascades|Neutrophil extracellular trap formation|Viral carcinogenesis|Coronavirus disease - COVID-19|Herpes simplex virus 1 infection|Kaposi sarcoma-associated herpesvirus infection|Shigellosis|Pertussis|Legionellosis|Staphylococcus aureus infection|Tuberculosis|Leishmaniasis|Chagas disease|Systemic lupus erythematosus|A…	GO:0001798,GO:0001934,GO:0001970,GO:0004866,GO:0005102,GO:0005515,GO:0005576,GO:0005615,GO:0005788,GO:0005886,GO:0006631,GO:0006954,GO:0006955,GO:0006956,GO:0006957,GO:0006958,GO:0007165,GO:0007186,GO:0009617,GO:0009986,GO:0010575,GO:0010828,GO:0010866,GO:0010884,GO:0016322,GO:0031715,GO:0032991,GO:0034774,GO:0035578,GO:0035846,GO:0045745,GO:0045766,GO:0048260,GO:0060100,GO:0070062,GO:0072562,GO:…	positive regulation of type IIa hypersensitivity|positive regulation of protein phosphorylation|positive regulation of activation of membrane attack complex|endopeptidase inhibitor activity|signaling receptor binding|protein binding|extracellular region|extracellular space|endoplasmic reticulum lumen|plasma membrane|fatty acid metabolic process|inflammatory response|immune response|complement act…	WP2806,WP545,WP5090,WP5104,WP5218,WP558,WP4493,WP5283,WP3945,WP2328,WP4950	Complement system|Complement activation|Complement system in neuronal development and plasticity|Acquired partial lipodystrophy / Barraquer-Simons syndrome|Extrafollicular and follicular B cell activation by SARS-CoV-2|Complement and coagulation cascades|Cells and molecules involved in local acute inflammatory response |Chronic hyperglycemia impairment of neuron function|TYROBP causal network in …	R-HSA-1280218,R-HSA-162582,R-HSA-1643685,R-HSA-166658,R-HSA-166663,R-HSA-168249,R-HSA-168256,R-HSA-173736,R-HSA-174577,R-HSA-198933,R-HSA-372790,R-HSA-373076,R-HSA-375276,R-HSA-381426,R-HSA-388396,R-HSA-392499,R-HSA-418594,R-HSA-500792,R-HSA-5663205,R-HSA-597592,R-HSA-6798695,R-HSA-8957275,R-HSA-9658195,R-HSA-9660826,R-HSA-9664424,R-HSA-977606,R-HSA-9824443	Adaptive Immune System|Signal Transduction|Disease|Complement cascade|Initial triggering of complement|Innate Immune System|Immune System|Alternative complement activation|Activation of C3 and C5|Immunoregulatory interactions between a Lymphoid and a non-Lymphoid cell|Signaling by GPCR|Class A/1 (Rhodopsin-like receptors)|Peptide ligand-binding receptors|Regulation of Insulin-like Growth Factor (…
C4orf47	71.4111	41.8894	100.933	2.40783	1.26773	0.00652075	0.0517812	Up	0.52903	0.907902	0.918389	0.490556	0.263598	0.323228	441054	chromosome 4 open reading frame 47	protein_coding			GO:0005813,GO:0005881,GO:0097731	centrosome|cytoplasmic microtubule|9+0 non-motile cilium
C5AR2	282.444	107.89	456.998	4.23823	2.08346	0.000105693	0.00205775	Up	3.44726	0.881313	0.731025	0.448361	0.350848	0.40764	27202	complement C5a receptor 2	protein_coding			GO:0002430,GO:0004878,GO:0004930,GO:0005515,GO:0005886,GO:0006935,GO:0006954,GO:0007200,GO:0007204,GO:0009925,GO:0032677,GO:0032715,GO:0032720,GO:0038178,GO:0045177,GO:0090024	complement receptor mediated signaling pathway|complement component C5a receptor activity|G protein-coupled receptor activity|protein binding|plasma membrane|chemotaxis|inflammatory response|phospholipase C-activating G protein-coupled receptor signaling pathway|positive regulation of cytosolic calcium ion concentration|basal plasma membrane|regulation of interleukin-8 production|negative regulat…	WP2806,WP5090,WP455,WP117	Complement system|Complement system in neuronal development and plasticity|GPCRs, class A rhodopsin-like|GPCRs, other	R-HSA-162582,R-HSA-166658,R-HSA-168249,R-HSA-168256,R-HSA-372790,R-HSA-373076,R-HSA-375276,R-HSA-500792,R-HSA-977606	Signal Transduction|Complement cascade|Innate Immune System|Immune System|Signaling by GPCR|Class A/1 (Rhodopsin-like receptors)|Peptide ligand-binding receptors|GPCR ligand binding|Regulation of Complement cascade
C6orf15	1141.98	262.723	2021.24	7.69168	2.9433	2.28418e-13	4.6263e-11	Up	26.4206	45.157	62.0125	5.22016	7.86451	6.22641	29113	chromosome 6 open reading frame 15	protein_coding			GO:0003674,GO:0005515,GO:0005575,GO:0005576,GO:0008150,GO:0030198,GO:0031012	molecular_function|protein binding|cellular_component|extracellular region|biological_process|extracellular matrix organization|extracellular matrix
C6orf223	279.537	164.739	394.334	2.39309	1.25887	0.0285104	0.145598	Up	0.654145	2.45043	2.51963	1.11418	0.577519	0.946864	221416	chromosome 6 open reading frame 223	non_coding
C7orf57	25.7901	7.83819	43.742	5.56366	2.47603	6.79679e-05	0.00144045	Up	0.517113	0.642426	0.458716	0.0387606	0.136538	0.138126	136288	chromosome 7 open reading frame 57	protein_coding
C9orf152	5.32595	0.317209	10.3347	30.5573	4.93344	0.0128472	0.0841026	Up	0.282857	0.00995257	0.0402702	0	0	0.00992119	401546	chromosome 9 open reading frame 152	protein_coding			GO:0005515	protein binding
CA2	1541.21	778.847	2303.56	2.95797	1.56461	4.15551e-12	6.53113e-10	Up	54.6591	28.7286	35.0873	13.2933	14.34	14.6945	760	carbonic anhydrase 2	protein_coding	hsa00910,hsa04971,hsa04972,hsa04976,hsa04964,hsa04966	Nitrogen metabolism|Gastric acid secretion|Pancreatic secretion|Bile secretion|Proximal tubule bicarbonate reclamation|Collecting duct acid secretion	GO:0002009,GO:0004064,GO:0004089,GO:0005515,GO:0005737,GO:0005829,GO:0005886,GO:0006730,GO:0008270,GO:0015670,GO:0018820,GO:0032230,GO:0032849,GO:0038166,GO:0043209,GO:0044070,GO:0045177,GO:0046903,GO:0051453,GO:0070050,GO:0070062,GO:2001150,GO:2001225	morphogenesis of an epithelium|arylesterase activity|carbonate dehydratase activity|protein binding|cytoplasm|cytosol|plasma membrane|one-carbon metabolic process|zinc ion binding|carbon dioxide transport|cyanamide hydratase activity|positive regulation of synaptic transmission, GABAergic|positive regulation of cellular pH reduction|angiotensin-activated signaling pathway|myelin sheath|regulation…	WP5314,WP4917	Lactate shuttle in glial cells|Proximal tubule transport	R-HSA-1237044,R-HSA-1247673,R-HSA-1430728,R-HSA-1475029,R-HSA-1480926,R-HSA-382551	Erythrocytes take up carbon dioxide and release oxygen|Erythrocytes take up oxygen and release carbon dioxide|Metabolism|Reversible hydration of carbon dioxide|O2/CO2 exchange in erythrocytes|Transport of small molecules
CACNA1G	9.50996	2.86433	16.1556	5.63512	2.49445	0.0142671	0.0903289	Up	0.0156764	0.0372321	0.0602595	0.0127295	0.00489174	0.00494863	8913	calcium voltage-gated channel subunit alpha1 G	protein_coding	hsa04010,hsa04020,hsa04929,hsa04925,hsa04927,hsa04713,hsa04930,hsa04934	MAPK signaling pathway|Calcium signaling pathway|GnRH secretion|Aldosterone synthesis and secretion|Cortisol synthesis and secretion|Circadian entrainment|Type II diabetes mellitus|Cushing syndrome	GO:0003163,GO:0005737,GO:0005886,GO:0005891,GO:0007268,GO:0008331,GO:0008332,GO:0010045,GO:0034765,GO:0042391,GO:0045202,GO:0060371,GO:0070509,GO:0070588,GO:0086002,GO:0086015,GO:0086016,GO:0086018,GO:0086027,GO:0086045,GO:0086046,GO:0086056,GO:0086059,GO:0086091,GO:0097110,GO:0098703	sinoatrial node development|cytoplasm|plasma membrane|voltage-gated calcium channel complex|chemical synaptic transmission|high voltage-gated calcium channel activity|low voltage-gated calcium channel activity|response to nickel cation|regulation of monoatomic ion transmembrane transport|regulation of membrane potential|synapse|regulation of atrial cardiac muscle cell membrane depolarization|calc…	WP382,WP1603	MAPK signaling pathway|Nicotine effect on chromaffin cells	R-HSA-1266738,R-HSA-375165,R-HSA-397014,R-HSA-419037,R-HSA-422475,R-HSA-445355,R-HSA-9675108	Developmental Biology|NCAM signaling for neurite out-growth|Muscle contraction|NCAM1 interactions|Axon guidance|Smooth Muscle Contraction|Nervous system development
CACNA1I	7.18276	0	14.3655	82.3031	6.36288	0.00071676	0.00952737	Up	0.0036869	0.0402802	0.0265732	0	0	0	8911	calcium voltage-gated channel subunit alpha1 I	protein_coding	hsa04010,hsa04020,hsa04929,hsa04925,hsa04927,hsa04713,hsa04934	MAPK signaling pathway|Calcium signaling pathway|GnRH secretion|Aldosterone synthesis and secretion|Cortisol synthesis and secretion|Circadian entrainment|Cushing syndrome	GO:0005245,GO:0005515,GO:0005886,GO:0005891,GO:0007165,GO:0008331,GO:0019228,GO:0030431,GO:0034765,GO:0098703	voltage-gated calcium channel activity|protein binding|plasma membrane|voltage-gated calcium channel complex|signal transduction|high voltage-gated calcium channel activity|neuronal action potential|sleep|regulation of monoatomic ion transmembrane transport|calcium ion import across plasma membrane	WP3591,WP382	Sleep regulation|MAPK signaling pathway	R-HSA-1266738,R-HSA-375165,R-HSA-397014,R-HSA-419037,R-HSA-422475,R-HSA-445355,R-HSA-9675108	Developmental Biology|NCAM signaling for neurite out-growth|Muscle contraction|NCAM1 interactions|Axon guidance|Smooth Muscle Contraction|Nervous system development
CACNG4	11.6315	1.59192	21.6711	13.687	3.77473	0.0081932	0.0617665	Up	0.432102	0.0373187	0.0528497	0.00765547	0	0.0297608	27092	calcium voltage-gated channel auxiliary subunit gamma 4	protein_coding	hsa04010,hsa04921,hsa04260,hsa04261,hsa05410,hsa05412,hsa05414	MAPK signaling pathway|Oxytocin signaling pathway|Cardiac muscle contraction|Adrenergic signaling in cardiomyocytes|Hypertrophic cardiomyopathy|Arrhythmogenic right ventricular cardiomyopathy|Dilated cardiomyopathy	GO:0005245,GO:0005246,GO:0005886,GO:0009986,GO:0016247,GO:0019226,GO:0030666,GO:0032281,GO:0034765,GO:0035255,GO:0036477,GO:0042220,GO:0044297,GO:0051968,GO:0070588,GO:0098839,GO:0098943,GO:0098970,GO:0098978,GO:0099590,GO:1990454,GO:2000311	voltage-gated calcium channel activity|calcium channel regulator activity|plasma membrane|cell surface|channel regulator activity|transmission of nerve impulse|endocytic vesicle membrane|AMPA glutamate receptor complex|regulation of monoatomic ion transmembrane transport|ionotropic glutamate receptor binding|somatodendritic compartment|response to cocaine|cell body|positive regulation of synaptic…	WP2118,WP382	Arrhythmogenic right ventricular cardiomyopathy|MAPK signaling pathway	R-HSA-112308,R-HSA-112314,R-HSA-112315,R-HSA-112316,R-HSA-1266738,R-HSA-397014,R-HSA-399719,R-HSA-399721,R-HSA-5576891,R-HSA-5576892,R-HSA-5576893,R-HSA-5682910	Presynaptic depolarization and calcium channel opening|Neurotransmitter receptors and postsynaptic signal transmission|Transmission across Chemical Synapses|Neuronal System|Developmental Biology|Muscle contraction|Trafficking of AMPA receptors|Glutamate binding, activation of AMPA receptors and synaptic plasticity|Cardiac conduction|Phase 0 - rapid depolarisation|Phase 2 - plateau phase|LGI-ADAM …
CACTIN-AS1	3.53943	0.614478	6.46438	10.3827	3.37611	0.0478193	0.202951	Up	0.117719	0.111835	0.0424226	0	0.0275502	0	404665	CACTIN antisense RNA 1	non_coding
CAHM	15.2627	2.50955	28.0159	11.175	3.4822	0.00355801	0.0330136	Up	2.28754	0.332018	0.122129	0.0619177	0.11897	0.0601766	100526820	colon adenocarcinoma hypermethylated	non_coding
CALB1	9.30337	0	18.6067	106.934	6.74057	1.87937e-05	0.000488183	Up	0.277828	0.242826	0.0747573	0	0	0	793	calbindin 1	protein_coding	hsa04961	Endocrine and other factor-regulated calcium reabsorption	GO:0005499,GO:0005509,GO:0005515,GO:0005634,GO:0005829,GO:0007614,GO:0007616,GO:0007626,GO:0008270,GO:0010842,GO:0030424,GO:0030425,GO:0032420,GO:0032437,GO:0035502,GO:0043025,GO:0043195,GO:0043197,GO:0044305,GO:0045202,GO:0070062,GO:0071310,GO:0072205,GO:0072221,GO:0072286,GO:0090102,GO:0098686,GO:0098978,GO:0098982,GO:0099509,GO:0099523,GO:0099524,GO:0099534,GO:0099566,GO:0099567,GO:1900271	vitamin D binding|calcium ion binding|protein binding|nucleus|cytosol|short-term memory|long-term memory|locomotory behavior|zinc ion binding|retina layer formation|axon|dendrite|stereocilium|cuticular plate|metanephric part of ureteric bud development|neuronal cell body|terminal bouton|dendritic spine|calyx of Held|synapse|extracellular exosome|cellular response to organic substance|metanephric …	WP4698	Vitamin D-sensitive calcium signaling in depression	R-HSA-392499,R-HSA-977225	Metabolism of proteins|Amyloid fiber formation
CALM2	11754	8420.86	15087.1	1.79168	0.841316	0.00203595	0.0216676	Up	126.826	57.6053	67.3195	53.9947	44.1006	49.105	805	calmodulin 2	protein_coding	hsa04014,hsa04015,hsa04371,hsa04020,hsa04070,hsa04024,hsa04022,hsa04114,hsa04218,hsa04625,hsa04910,hsa04922,hsa04912,hsa04915,hsa04921,hsa04916,hsa04924,hsa04925,hsa04261,hsa04270,hsa04970,hsa04971,hsa04728,hsa04720,hsa04722,hsa04744,hsa04740,hsa04750,hsa04713,hsa05200,hsa05214,hsa05170,hsa05163,hsa05167,hsa05133,hsa05152,hsa05010,hsa05012,hsa05022,hsa05031,hsa05034,hsa05417,hsa05418	Ras signaling pathway|Rap1 signaling pathway|Apelin signaling pathway|Calcium signaling pathway|Phosphatidylinositol signaling system|cAMP signaling pathway|cGMP-PKG signaling pathway|Oocyte meiosis|Cellular senescence|C-type lectin receptor signaling pathway|Insulin signaling pathway|Glucagon signaling pathway|GnRH signaling pathway|Estrogen signaling pathway|Oxytocin signaling pathway|Melanogen…	GO:0000086,GO:0000922,GO:0002027,GO:0005509,GO:0005513,GO:0005515,GO:0005634,GO:0005737,GO:0005813,GO:0005876,GO:0005886,GO:0007186,GO:0008076,GO:0008179,GO:0010800,GO:0010801,GO:0010856,GO:0010880,GO:0010881,GO:0016020,GO:0019855,GO:0019901,GO:0021762,GO:0030017,GO:0031432,GO:0031954,GO:0031982,GO:0032465,GO:0032516,GO:0032991,GO:0034704,GO:0035307,GO:0043209,GO:0043539,GO:0044325,GO:0048306,GO:…	G2/M transition of mitotic cell cycle|spindle pole|regulation of heart rate|calcium ion binding|detection of calcium ion|protein binding|nucleus|cytoplasm|centrosome|spindle microtubule|plasma membrane|G protein-coupled receptor signaling pathway|voltage-gated potassium channel complex|adenylate cyclase binding|positive regulation of peptidyl-threonine phosphorylation|negative regulation of pepti…	WP5124,WP289,WP4223,WP4685,WP2059,WP536,WP500,WP4756	Alzheimer's disease|Myometrial relaxation and contraction pathways|Ras signaling|Melanoma|Alzheimer's disease and miRNA effects|Calcium regulation in cardiac cells|Glycogen synthesis and degradation|Renin-angiotensin-aldosterone system (RAAS)	R-HSA-109582,R-HSA-111885,R-HSA-111885,R-HSA-111931,R-HSA-111932,R-HSA-111932,R-HSA-111933,R-HSA-111933,R-HSA-111957,R-HSA-111996,R-HSA-111996,R-HSA-111997,R-HSA-111997,R-HSA-112040,R-HSA-112040,R-HSA-112043,R-HSA-112043,R-HSA-112314,R-HSA-112314,R-HSA-112315,R-HSA-112315,R-HSA-112316,R-HSA-112316,R-HSA-114608,R-HSA-1168372,R-HSA-1168372,R-HSA-1280218,R-HSA-1280218,R-HSA-1430728,R-HSA-1430728,R-H…	Hemostasis|Opioid Signalling|Opioid Signalling|PKA-mediated phosphorylation of CREB|CaMK IV-mediated phosphorylation of CREB|CaMK IV-mediated phosphorylation of CREB|Calmodulin induced events|Calmodulin induced events|Cam-PDE 1 activation|Ca-dependent events|Ca-dependent events|CaM pathway|CaM pathway|G-protein mediated events|G-protein mediated events|PLC beta mediated events|PLC beta mediated e…
CAMK2D	3475.76	2700.61	4250.91	1.57393	0.654374	9.08425e-07	3.64223e-05	Up	16.3954	15.0734	14.5351	9.55331	10.9709	10.9266	817	calcium/calmodulin dependent protein kinase II delta	protein_coding	hsa04012,hsa04310,hsa04066,hsa04020,hsa04024,hsa04114,hsa04217,hsa04911,hsa04922,hsa04912,hsa04921,hsa04916,hsa04925,hsa04261,hsa04971,hsa04725,hsa04728,hsa04720,hsa04722,hsa04740,hsa04750,hsa04360,hsa04713,hsa05200,hsa05205,hsa05214,hsa05152,hsa05012,hsa05022,hsa05031,hsa05417,hsa05415,hsa04934	ErbB signaling pathway|Wnt signaling pathway|HIF-1 signaling pathway|Calcium signaling pathway|cAMP signaling pathway|Oocyte meiosis|Necroptosis|Insulin secretion|Glucagon signaling pathway|GnRH signaling pathway|Oxytocin signaling pathway|Melanogenesis|Aldosterone synthesis and secretion|Adrenergic signaling in cardiomyocytes|Gastric acid secretion|Cholinergic synapse|Dopaminergic synapse|Long-t…	GO:0001558,GO:0002026,GO:0003254,GO:0004674,GO:0004683,GO:0005515,GO:0005516,GO:0005524,GO:0005634,GO:0005654,GO:0005737,GO:0005829,GO:0005954,GO:0006357,GO:0006468,GO:0008016,GO:0010613,GO:0010649,GO:0010666,GO:0010880,GO:0010881,GO:0016020,GO:0018105,GO:0018107,GO:0019871,GO:0030666,GO:0031432,GO:0032469,GO:0033017,GO:0042383,GO:0042802,GO:0042803,GO:0043005,GO:0044325,GO:0046777,GO:0055119,GO:…	regulation of cell growth|regulation of the force of heart contraction|regulation of membrane depolarization|protein serine/threonine kinase activity|calmodulin-dependent protein kinase activity|protein binding|calmodulin binding|ATP binding|nucleus|nucleoplasm|cytoplasm|cytosol|calcium- and calmodulin-dependent protein kinase complex|regulation of transcription by RNA polymerase II|protein phosp…	WP5083,WP428,WP289,WP673,WP1528,WP1544,WP4008,WP1991,WP4875,WP5356,WP536,WP2795,WP4756,WP4341	Neuroinflammation and glutamatergic signaling|Wnt signaling|Myometrial relaxation and contraction pathways|ErbB signaling pathway|Physiological and pathological hypertrophy of the heart|MicroRNAs in cardiomyocyte hypertrophy|NO/cGMP/PKG mediated neuroprotection|SRF and miRs in smooth muscle differentiation and proliferation|Disruption of postsynaptic signaling by CNV|Disturbed pathways in Duchenn…	R-HSA-111885,R-HSA-111932,R-HSA-111933,R-HSA-111996,R-HSA-111997,R-HSA-112040,R-HSA-112043,R-HSA-112314,R-HSA-112314,R-HSA-112315,R-HSA-112315,R-HSA-112316,R-HSA-112316,R-HSA-1280215,R-HSA-1489509,R-HSA-162582,R-HSA-162582,R-HSA-1643685,R-HSA-168256,R-HSA-212436,R-HSA-2262752,R-HSA-3371556,R-HSA-3371571,R-HSA-372790,R-HSA-382551,R-HSA-388396,R-HSA-397014,R-HSA-399719,R-HSA-399721,R-HSA-418594,R-H…	Opioid Signalling|CaMK IV-mediated phosphorylation of CREB|Calmodulin induced events|Ca-dependent events|CaM pathway|G-protein mediated events|PLC beta mediated events|Neurotransmitter receptors and postsynaptic signal transmission|Neurotransmitter receptors and postsynaptic signal transmission|Transmission across Chemical Synapses|Transmission across Chemical Synapses|Neuronal System|Neuronal Sy…
CAMK2N1	659.625	56.8135	1262.44	22.224	4.47405	0.000131767	0.00246778	Up	41.4981	2.11549	3.72161	0.766518	0.396523	0.905418	55450	calcium/calmodulin dependent protein kinase II inhibitor 1	protein_coding			GO:0005575,GO:0006469,GO:0007616,GO:0008427,GO:0014069,GO:0019901,GO:0030425,GO:0045202,GO:0050729	cellular_component|negative regulation of protein kinase activity|long-term memory|calcium-dependent protein kinase inhibitor activity|postsynaptic density|protein kinase binding|dendrite|synapse|positive regulation of inflammatory response
CAMSAP1	3526.94	2818.87	4235.01	1.50248	0.58735	0.00490228	0.0415667	Up	17.2478	9.60209	10.6673	8.67852	9.49374	8.22288	157922	calmodulin regulated spectrin associated protein 1	protein_coding			GO:0000226,GO:0005516,GO:0005737,GO:0005815,GO:0005874,GO:0007010,GO:0008017,GO:0022604,GO:0030507,GO:0031113,GO:0031175,GO:0036449,GO:0051011	microtubule cytoskeleton organization|calmodulin binding|cytoplasm|microtubule organizing center|microtubule|cytoskeleton organization|microtubule binding|regulation of cell morphogenesis|spectrin binding|regulation of microtubule polymerization|neuron projection development|microtubule minus-end|microtubule minus-end binding
CAMSAP3	2247.09	1765.94	2728.24	1.54471	0.627335	2.69593e-06	9.39084e-05	Up	17.8854	16.4779	16.5977	12.0175	12.5449	10.997	57662	calmodulin regulated spectrin associated protein family member 3	protein_coding			GO:0000076,GO:0000226,GO:0001701,GO:0003341,GO:0003677,GO:0005515,GO:0005516,GO:0005737,GO:0005813,GO:0005915,GO:0005930,GO:0009792,GO:0030334,GO:0030507,GO:0030951,GO:0031113,GO:0031175,GO:0031298,GO:0031514,GO:0033043,GO:0034453,GO:0036064,GO:0036449,GO:0043111,GO:0045198,GO:0045218,GO:0051011,GO:0051015,GO:0051893,GO:0070507,GO:0090136,GO:0098840,GO:1903358	DNA replication checkpoint signaling|microtubule cytoskeleton organization|in utero embryonic development|cilium movement|DNA binding|protein binding|calmodulin binding|cytoplasm|centrosome|zonula adherens|axoneme|embryo development ending in birth or egg hatching|regulation of cell migration|spectrin binding|establishment or maintenance of microtubule cytoskeleton polarity|regulation of microtub…
CAMTA1	889.599	684.165	1095.03	1.60079	0.678784	0.00451867	0.0391419	Up	2.13063	1.15665	1.39335	1.04318	1.17905	0.874693	23261	calmodulin binding transcription activator 1	protein_coding			GO:0003690,GO:0003712,GO:0005634,GO:0005730,GO:0005829,GO:0006357,GO:0035307,GO:0043565,GO:0045944,GO:0050885,GO:0070886	double-stranded DNA binding|transcription coregulator activity|nucleus|nucleolus|cytosol|regulation of transcription by RNA polymerase II|positive regulation of protein dephosphorylation|sequence-specific DNA binding|positive regulation of transcription by RNA polymerase II|neuromuscular process controlling balance|positive regulation of calcineurin-NFAT signaling cascade
CAP1	11150.7	8911.84	13389.5	1.50248	0.587346	0.0417825	0.187867	Up	164.55	76.9241	70.5489	75.543	70.4649	70.3467	10487	cyclase associated actin cytoskeleton regulatory protein 1	protein_coding			GO:0000902,GO:0001667,GO:0003779,GO:0005515,GO:0005576,GO:0005737,GO:0005886,GO:0005925,GO:0006898,GO:0007015,GO:0007163,GO:0007165,GO:0007190,GO:0008179,GO:0019933,GO:0030864,GO:0035578,GO:0070062	cell morphogenesis|ameboidal-type cell migration|actin binding|protein binding|extracellular region|cytoplasm|plasma membrane|focal adhesion|receptor-mediated endocytosis|actin filament organization|establishment or maintenance of cell polarity|signal transduction|activation of adenylate cyclase activity|adenylate cyclase binding|cAMP-mediated signaling|cortical actin cytoskeleton|azurophil granu…	WP5090,WP481,WP5093,WP3915	Complement system in neuronal development and plasticity|Insulin signaling|Opioid receptor pathways|Angiopoietin-like protein 8 regulatory pathway	R-HSA-109582,R-HSA-114608,R-HSA-1266738,R-HSA-168249,R-HSA-168256,R-HSA-376176,R-HSA-422475,R-HSA-428890,R-HSA-6798695,R-HSA-76002,R-HSA-76005,R-HSA-9675108	Hemostasis|Platelet degranulation |Developmental Biology|Innate Immune System|Immune System|Signaling by ROBO receptors|Axon guidance|Role of ABL in ROBO-SLIT signaling|Neutrophil degranulation|Platelet activation, signaling and aggregation|Response to elevated platelet cytosolic Ca2+|Nervous system development
CAPN10-DT	58.2056	19.4294	96.9817	5.00057	2.32209	0.00888242	0.0654799	Up	1.76773	0.262403	0.288185	0.299903	0.110815	0.052315	101752400	CAPN10 divergent transcript	non_coding
CAPN14	60.7614	22.077	99.4458	4.51094	2.17343	5.34508e-05	0.00119058	Up	1.16244	0.338831	0.425258	0.122281	0.148391	0.168881	440854	calpain 14	protein_coding			GO:0004198,GO:0005509,GO:0005737,GO:0006508	calcium-dependent cysteine-type endopeptidase activity|calcium ion binding|cytoplasm|proteolysis			R-HSA-1474228,R-HSA-1474244	Degradation of the extracellular matrix|Extracellular matrix organization
CAPN2	4750.23	3551.12	5949.35	1.67544	0.744539	0.0277265	0.143216	Up	74.9351	28.6586	31.6039	32.5407	26.1396	25.0518	824	calpain 2	protein_coding	hsa04141,hsa04210,hsa04217,hsa04218,hsa04510,hsa05131,hsa05010,hsa05022	Protein processing in endoplasmic reticulum|Apoptosis|Necroptosis|Cellular senescence|Focal adhesion|Shigellosis|Alzheimer disease|Pathways of neurodegeneration - multiple diseases	GO:0000785,GO:0001666,GO:0001824,GO:0004198,GO:0005509,GO:0005515,GO:0005634,GO:0005737,GO:0005764,GO:0005783,GO:0005794,GO:0005829,GO:0005886,GO:0005925,GO:0006508,GO:0007520,GO:0007565,GO:0008092,GO:0008234,GO:0009612,GO:0009897,GO:0010666,GO:0016540,GO:0019899,GO:0030425,GO:0030864,GO:0031143,GO:0032675,GO:0035458,GO:0042542,GO:0043025,GO:0044877,GO:0045121,GO:0048266,GO:0051493,GO:0051603,GO:…	chromatin|response to hypoxia|blastocyst development|calcium-dependent cysteine-type endopeptidase activity|calcium ion binding|protein binding|nucleus|cytoplasm|lysosome|endoplasmic reticulum|Golgi apparatus|cytosol|plasma membrane|focal adhesion|proteolysis|myoblast fusion|female pregnancy|cytoskeletal protein binding|cysteine-type peptidase activity|response to mechanical stimulus|external sid…	WP306,WP185,WP5124,WP2059,WP3888	Focal adhesion|Integrin-mediated cell adhesion|Alzheimer's disease|Alzheimer's disease and miRNA effects|VEGFA-VEGFR2 signaling	R-HSA-1474228,R-HSA-1474244,R-HSA-1643685,R-HSA-1643685,R-HSA-8862803,R-HSA-8862803,R-HSA-8863678,R-HSA-8863678,R-HSA-9645723,R-HSA-9645723,R-HSA-9734009,R-HSA-9734009	Degradation of the extracellular matrix|Extracellular matrix organization|Disease|Disease|Deregulated CDK5 triggers multiple neurodegenerative pathways in Alzheimer's disease models|Deregulated CDK5 triggers multiple neurodegenerative pathways in Alzheimer's disease models|Neurodegenerative Diseases|Neurodegenerative Diseases|Diseases of programmed cell death|Diseases of programmed cell death|Def…
CAPN5	113.744	66.1454	161.342	2.43945	1.28656	0.00314333	0.0301238	Up	0.810942	0.892975	1.03908	0.54476	0.212793	0.465443	726	calpain 5	protein_coding			GO:0004198,GO:0005737,GO:0005925,GO:0006508,GO:0007165,GO:0009986,GO:0045202,GO:0070062	calcium-dependent cysteine-type endopeptidase activity|cytoplasm|focal adhesion|proteolysis|signal transduction|cell surface|synapse|extracellular exosome	WP185	Integrin-mediated cell adhesion	R-HSA-1474228,R-HSA-1474244	Degradation of the extracellular matrix|Extracellular matrix organization
CARD11	26.4593	3.15393	49.7646	15.8041	3.98223	0.000252219	0.00413614	Up	0.796318	0.147613	0.0435511	0.0126171	0.018182	0.0306558	84433	caspase recruitment domain family member 11	protein_coding	hsa04064,hsa04660,hsa04662	NF-kappa B signaling pathway|T cell receptor signaling pathway|B cell receptor signaling pathway	GO:0001772,GO:0004385,GO:0005515,GO:0005737,GO:0005829,GO:0005886,GO:0007249,GO:0030183,GO:0030890,GO:0031295,GO:0032449,GO:0032743,GO:0035739,GO:0038202,GO:0042100,GO:0042981,GO:0043123,GO:0043621,GO:0045061,GO:0045121,GO:0045577,GO:0045580,GO:0046037,GO:0046710,GO:0048872,GO:0050700,GO:0050862,GO:0051092,GO:0051260,GO:0070062,GO:2000563	immunological synapse|guanylate kinase activity|protein binding|cytoplasm|cytosol|plasma membrane|canonical NF-kappaB signal transduction|B cell differentiation|positive regulation of B cell proliferation|T cell costimulation|CBM complex|positive regulation of interleukin-2 production|CD4-positive, alpha-beta T cell proliferation|TORC1 signaling|B cell proliferation|regulation of apoptotic proces…	WP5115,WP69,WP3863,WP5072,WP23,WP5098	Network map of SARS-CoV-2 signaling pathway|T-cell receptor signaling pathway|T-cell antigen receptor (TCR) pathway during Staphylococcus aureus infection|Modulators of TCR signaling and T cell activation|B cell receptor signaling pathway|T-cell activation SARS-CoV-2	R-HSA-1168372,R-HSA-1168372,R-HSA-1169091,R-HSA-1169091,R-HSA-1280218,R-HSA-1280218,R-HSA-168249,R-HSA-168249,R-HSA-168256,R-HSA-168256,R-HSA-202403,R-HSA-202424,R-HSA-2454202,R-HSA-2454202,R-HSA-2871837,R-HSA-2871837,R-HSA-5607764,R-HSA-5621481,R-HSA-983705,R-HSA-983705	Downstream signaling events of B Cell Receptor (BCR)|Downstream signaling events of B Cell Receptor (BCR)|Activation of NF-kappaB in B cells|Activation of NF-kappaB in B cells|Adaptive Immune System|Adaptive Immune System|Innate Immune System|Innate Immune System|Immune System|Immune System|TCR signaling|Downstream TCR signaling|Fc epsilon receptor (FCERI) signaling|Fc epsilon receptor (FCERI) si…
CARHSP1	1677.62	1309.3	2045.94	1.56243	0.643792	4.64179e-06	0.000149007	Up	15.2598	12.5908	13.8681	8.94719	9.71178	10.045	23589	calcium regulated heat stable protein 1	protein_coding			GO:0000932,GO:0003730,GO:0005515,GO:0005737,GO:0005829,GO:0019902,GO:0035556,GO:0043186,GO:0043488	P-body|mRNA 3'-UTR binding|protein binding|cytoplasm|cytosol|phosphatase binding|intracellular signal transduction|P granule|regulation of mRNA stability
CARS1	4195.97	3191.9	5200.05	1.62928	0.704235	8.27343e-06	0.000243323	Up	49.869	34.7554	33.6468	27.0467	23.5673	26.5368	833	cysteinyl-tRNA synthetase 1	protein_coding	hsa00970	Aminoacyl-tRNA biosynthesis	GO:0000049,GO:0004817,GO:0005515,GO:0005524,GO:0005737,GO:0005829,GO:0006423,GO:0042802,GO:0046872	tRNA binding|cysteine-tRNA ligase activity|protein binding|ATP binding|cytoplasm|cytosol|cysteinyl-tRNA aminoacylation|identical protein binding|metal ion binding			R-HSA-1643685,R-HSA-379716,R-HSA-379724,R-HSA-392499,R-HSA-5663202,R-HSA-72766,R-HSA-9700206,R-HSA-9725370	Disease|Cytosolic tRNA aminoacylation|tRNA Aminoacylation|Metabolism of proteins|Diseases of signal transduction by growth factor receptors and second messengers|Translation|Signaling by ALK in cancer|Signaling by ALK fusions and activated point mutants
CASKIN1	133.768	78.0772	189.46	2.42423	1.27753	0.00808945	0.0612172	Up	0.438706	0.806078	1.22308	0.371114	0.333967	0.429162	57524	CASK interacting protein 1	protein_coding			GO:0005515,GO:0005737,GO:0007165,GO:0042802	protein binding|cytoplasm|signal transduction|identical protein binding
CASTOR2	493.215	370.684	615.746	1.66175	0.732707	0.0416267	0.187377	Up	3.39598	1.57193	1.2434	1.25064	1.57819	1.0545	729438	cytosolic arginine sensor for mTORC1 subunit 2	protein_coding	hsa04150	mTOR signaling pathway	GO:0005515,GO:0005829,GO:0034618,GO:0042802,GO:1903577,GO:1904262	protein binding|cytosol|arginine binding|identical protein binding|cellular response to L-arginine|negative regulation of TORC1 signaling			R-HSA-2262752,R-HSA-8953897,R-HSA-9639288,R-HSA-9711097	Cellular responses to stress|Cellular responses to stimuli|Amino acids regulate mTORC1|Cellular response to starvation
CATSPERB	6.21517	2.21228	10.2181	4.63355	2.21212	0.0223774	0.123908	Up	0.10654	0.0578374	0.0585055	0.0148308	0.0142481	0.0216206	79820	cation channel sperm associated auxiliary subunit beta	protein_coding			GO:0005886,GO:0005929,GO:0007283,GO:0030154,GO:0036128,GO:0097228	plasma membrane|cilium|spermatogenesis|cell differentiation|CatSper complex|sperm principal piece			R-HSA-1187000,R-HSA-1300642,R-HSA-1474165	Fertilization|Sperm Motility And Taxes|Reproduction
CAVIN1	7497.19	4659.83	10334.6	2.21786	1.14917	0.0153998	0.0956209	Up	127.848	31.9809	33.5312	35.099	27.1836	26.2882	284119	caveolae associated protein 1	protein_coding			GO:0003723,GO:0005515,GO:0005634,GO:0005654,GO:0005737,GO:0005739,GO:0005783,GO:0005829,GO:0005886,GO:0005901,GO:0006361,GO:0006363,GO:0009303,GO:0009306,GO:0032991,GO:0042134,GO:0042802,GO:0043231,GO:0045121,GO:2000147	RNA binding|protein binding|nucleus|nucleoplasm|cytoplasm|mitochondrion|endoplasmic reticulum|cytosol|plasma membrane|caveola|transcription initiation at RNA polymerase I promoter|termination of RNA polymerase I transcription|rRNA transcription|protein secretion|protein-containing complex|rRNA primary transcript binding|identical protein binding|intracellular membrane-bounded organelle|membrane r…	WP5101	Congenital generalized lipodystrophy	R-HSA-162582,R-HSA-194315,R-HSA-73863,R-HSA-73864,R-HSA-74160,R-HSA-8980692,R-HSA-9012999,R-HSA-9013026,R-HSA-9013106,R-HSA-9716542	Signal Transduction|Signaling by Rho GTPases|RNA Polymerase I Transcription Termination|RNA Polymerase I Transcription|Gene expression (Transcription)|RHOA GTPase cycle|RHO GTPase cycle|RHOB GTPase cycle|RHOC GTPase cycle|Signaling by Rho GTPases, Miro GTPases and RHOBTB3
CAVIN4	19.882	5.36212	34.402	6.43196	2.68526	0.0143407	0.0906783	Up	0.835944	0.0517932	0.0785873	0.0442698	0.0510364	0.0516299	347273	caveolae associated protein 4	protein_coding			GO:0005515,GO:0005737,GO:0005829,GO:0005886,GO:0005901,GO:0007517,GO:0010468,GO:0016528,GO:0030018,GO:0030154,GO:0042383,GO:0045944	protein binding|cytoplasm|cytosol|plasma membrane|caveola|muscle organ development|regulation of gene expression|sarcoplasm|Z disc|cell differentiation|sarcolemma|positive regulation of transcription by RNA polymerase II
CBL	2480.82	1723.08	3238.56	1.87974	0.91053	8.89443e-05	0.00178938	Up	11.3198	6.07742	6.02651	4.37429	4.57995	4.14864	867	Cbl proto-oncogene	protein_coding	hsa04120,hsa04012,hsa04144,hsa04910,hsa05200,hsa05205,hsa05220,hsa05100	Ubiquitin mediated proteolysis|ErbB signaling pathway|Endocytosis|Insulin signaling pathway|Pathways in cancer|Proteoglycans in cancer|Chronic myeloid leukemia|Bacterial invasion of epithelial cells	GO:0001784,GO:0004842,GO:0005509,GO:0005515,GO:0005794,GO:0005829,GO:0005886,GO:0005925,GO:0005929,GO:0006511,GO:0006974,GO:0007165,GO:0007175,GO:0008584,GO:0010332,GO:0014823,GO:0016567,GO:0016600,GO:0017124,GO:0019221,GO:0030426,GO:0030971,GO:0032487,GO:0033574,GO:0035635,GO:0036120,GO:0036312,GO:0042059,GO:0042594,GO:0043066,GO:0043303,GO:0045121,GO:0045296,GO:0045471,GO:0045742,GO:0046875,GO:…	phosphotyrosine residue binding|ubiquitin-protein transferase activity|calcium ion binding|protein binding|Golgi apparatus|cytosol|plasma membrane|focal adhesion|cilium|ubiquitin-dependent protein catabolic process|DNA damage response|signal transduction|negative regulation of epidermal growth factor-activated receptor activity|male gonad development|response to gamma radiation|response to activi…	WP4205,WP673,WP2261,WP286,WP69,WP395,WP5365,WP3863,WP481,WP49,WP23,WP437,WP2037,WP3680,WP2018,WP304,WP585,WP3888,WP3915	MET in type 1 papillary renal cell carcinoma|ErbB signaling pathway|Glioblastoma signaling pathways|IL-3 signaling pathway|T-cell receptor signaling pathway|IL-4 signaling pathway|4p16.3 copy number variation|T-cell antigen receptor (TCR) pathway during Staphylococcus aureus infection|Insulin signaling|IL-2 signaling pathway|B cell receptor signaling pathway|EGF/EGFR signaling pathway|Prolactin s…	R-HSA-1059683,R-HSA-1236382,R-HSA-1280215,R-HSA-1280215,R-HSA-1295596,R-HSA-1433557,R-HSA-1433559,R-HSA-162582,R-HSA-1643685,R-HSA-1643685,R-HSA-1643713,R-HSA-168256,R-HSA-168256,R-HSA-170834,R-HSA-177929,R-HSA-182971,R-HSA-190236,R-HSA-199991,R-HSA-2173789,R-HSA-449147,R-HSA-449147,R-HSA-512988,R-HSA-512988,R-HSA-5637810,R-HSA-5637812,R-HSA-5637815,R-HSA-5653656,R-HSA-5654726,R-HSA-5654727,R-HSA…	Interleukin-6 signaling|Constitutive Signaling by Ligand-Responsive EGFR Cancer Variants|Cytokine Signaling in Immune system|Cytokine Signaling in Immune system|Spry regulation of FGF signaling|Signaling by SCF-KIT|Regulation of KIT signaling|Signal Transduction|Disease|Disease|Signaling by EGFR in Cancer|Immune System|Immune System|Signaling by TGF-beta Receptor Complex|Signaling by EGFR|EGFR do…
CBLC	988.072	771.274	1204.87	1.56213	0.643511	0.000151158	0.00274459	Up	17.9187	16.7001	15.3443	12.9945	11.5704	9.84283	23624	Cbl proto-oncogene C	protein_coding	hsa04120,hsa04144	Ubiquitin mediated proteolysis|Endocytosis	GO:0001784,GO:0005154,GO:0005509,GO:0005515,GO:0005886,GO:0006511,GO:0007165,GO:0007166,GO:0007175,GO:0008270,GO:0016567,GO:0017124,GO:0030971,GO:0042059,GO:0043407,GO:0045121,GO:0061630	phosphotyrosine residue binding|epidermal growth factor receptor binding|calcium ion binding|protein binding|plasma membrane|ubiquitin-dependent protein catabolic process|signal transduction|cell surface receptor signaling pathway|negative regulation of epidermal growth factor-activated receptor activity|zinc ion binding|protein ubiquitination|SH3 domain binding|receptor tyrosine kinase binding|n…	WP481,WP437,WP3915	Insulin signaling|EGF/EGFR signaling pathway|Angiopoietin-like protein 8 regulatory pathway
CBLN1	26.2465	0	52.4929	2.682e+06	21.3549	4.66383e-08	2.68697e-06	Up	1.92505	0	0	0	0	0	869	cerebellin 1 precursor	protein_coding			GO:0005515,GO:0005576,GO:0007157,GO:0007268,GO:0007399,GO:0007416,GO:0009306,GO:0021707,GO:0042802,GO:0043083,GO:0045211,GO:0050808,GO:0051649,GO:0051965,GO:0062023,GO:0090394,GO:0098688,GO:0098978,GO:0099151,GO:0099558,GO:1900454,GO:1905606,GO:1905703	protein binding|extracellular region|heterophilic cell-cell adhesion via plasma membrane cell adhesion molecules|chemical synaptic transmission|nervous system development|synapse assembly|protein secretion|cerebellar granule cell differentiation|identical protein binding|synaptic cleft|postsynaptic membrane|synapse organization|establishment of localization in cell|positive regulation of synapse …
CBX4	1677.51	1327.74	2027.27	1.52705	0.610751	0.0299982	0.150694	Up	18.3911	8.10667	9.80213	7.57555	9.16432	8.17535	8535	chromobox 4	protein_coding	hsa03083	Polycomb repressive complex	GO:0000122,GO:0000976,GO:0003682,GO:0003714,GO:0003727,GO:0005515,GO:0005634,GO:0005654,GO:0006325,GO:0016604,GO:0016607,GO:0016925,GO:0019789,GO:0019899,GO:0031519,GO:0032183,GO:0035064,GO:0035102,GO:0043066,GO:0045892,GO:0051219,GO:0061665	negative regulation of transcription by RNA polymerase II|transcription cis-regulatory region binding|chromatin binding|transcription corepressor activity|single-stranded RNA binding|protein binding|nucleus|nucleoplasm|chromatin organization|nuclear body|nuclear speck|protein sumoylation|SUMO transferase activity|enzyme binding|PcG protein complex|SUMO binding|methylated histone binding|PRC1 comp…			R-HSA-1257604,R-HSA-1257604,R-HSA-162582,R-HSA-162582,R-HSA-212436,R-HSA-2262752,R-HSA-2559580,R-HSA-2559583,R-HSA-2990846,R-HSA-2990846,R-HSA-3108214,R-HSA-3108232,R-HSA-3108232,R-HSA-3899300,R-HSA-392499,R-HSA-392499,R-HSA-4551638,R-HSA-4570464,R-HSA-4655427,R-HSA-597592,R-HSA-597592,R-HSA-6807070,R-HSA-6807070,R-HSA-73857,R-HSA-74160,R-HSA-8878171,R-HSA-8939243,R-HSA-8943724,R-HSA-8943724,R-HS…	PIP3 activates AKT signaling|PIP3 activates AKT signaling|Signal Transduction|Signal Transduction|Generic Transcription Pathway|Cellular responses to stress|Oxidative Stress Induced Senescence|Cellular Senescence|SUMOylation|SUMOylation|SUMOylation of DNA damage response and repair proteins|SUMO E3 ligases SUMOylate target proteins|SUMO E3 ligases SUMOylate target proteins|SUMOylation of transcri…	chromosome_remodelling_factor
CBX6	579.07	306.35	851.79	2.78109	1.47565	0.0189141	0.110888	Up	8.99091	1.18424	1.78794	1.60897	1.49786	1.19372	23466	chromobox 6	protein_coding	hsa03083	Polycomb repressive complex	GO:0000122,GO:0000785,GO:0000792,GO:0003682,GO:0003727,GO:0005515,GO:0005634,GO:0005654,GO:0006325,GO:0016604,GO:0031519,GO:0035064,GO:0035102	negative regulation of transcription by RNA polymerase II|chromatin|heterochromatin|chromatin binding|single-stranded RNA binding|protein binding|nucleus|nucleoplasm|chromatin organization|nuclear body|PcG protein complex|methylated histone binding|PRC1 complex			R-HSA-1257604,R-HSA-1257604,R-HSA-162582,R-HSA-162582,R-HSA-212436,R-HSA-2262752,R-HSA-2559580,R-HSA-2559583,R-HSA-6807070,R-HSA-6807070,R-HSA-73857,R-HSA-74160,R-HSA-8878171,R-HSA-8939243,R-HSA-8943724,R-HSA-8943724,R-HSA-8953897,R-HSA-9006925,R-HSA-9006925	PIP3 activates AKT signaling|PIP3 activates AKT signaling|Signal Transduction|Signal Transduction|Generic Transcription Pathway|Cellular responses to stress|Oxidative Stress Induced Senescence|Cellular Senescence|PTEN Regulation|PTEN Regulation|RNA Polymerase II Transcription|Gene expression (Transcription)|Transcriptional regulation by RUNX1|RUNX1 interacts with co-factors whose precise effect o…
CCBE1	35.5963	4.73589	66.4567	14.0497	3.81246	1.86404e-10	1.88768e-08	Up	0.351332	0.196555	0.195074	0.0114115	0.0146176	0.0295751	147372	collagen and calcium binding EGF domains 1	protein_coding			GO:0001946,GO:0002020,GO:0002040,GO:0003016,GO:0005509,GO:0005515,GO:0005518,GO:0005581,GO:0005615,GO:0010575,GO:0010595,GO:0010954,GO:0030324,GO:0031012,GO:0045766,GO:0048845,GO:1900748,GO:1901492,GO:1904977	lymphangiogenesis|protease binding|sprouting angiogenesis|respiratory system process|calcium ion binding|protein binding|collagen binding|collagen trimer|extracellular space|positive regulation of vascular endothelial growth factor production|positive regulation of endothelial cell migration|positive regulation of protein processing|lung development|extracellular matrix|positive regulation of ang…
CCDC113	423.211	262.695	583.727	2.22163	1.15162	7.72681e-06	0.000229307	Up	2.05909	2.4111	1.55753	0.789649	1.08966	1.03954	29070	coiled-coil domain containing 113	protein_coding			GO:0005515,GO:0005930,GO:0032991,GO:0034451,GO:0036064,GO:0060271	protein binding|axoneme|protein-containing complex|centriolar satellite|ciliary basal body|cilium assembly
CCDC13-AS2	203.66	0.634418	406.685	641.642	9.32562	0.00140533	0.016279	Up	40.2315	0.0298133	0.27142	0	0	0.0594387	729083	CCDC13 antisense RNA 2	non_coding
CCDC136	19.8006	9.16632	30.4348	3.33256	1.73663	0.0471268	0.20136	Up	0.271919	0.0411827	0.0492327	0.0307205	0.0295134	0.048517	64753	coiled-coil domain containing 136	protein_coding			GO:0001675,GO:0002080,GO:0007283,GO:0007338	acrosome assembly|acrosomal membrane|spermatogenesis|single fertilization
CCDC153	37.4753	25.5888	49.3618	1.92962	0.94832	0.02791	0.143634	Up	1.95589	1.89457	1.4742	1.23321	1.07705	0.653744	283152	coiled-coil domain containing 153	protein_coding			GO:0005515	protein binding
CCDC177	8.99889	2.84848	15.1493	5.34615	2.4185	0.0267412	0.139723	Up	0.222127	0.0255787	0.058217	0.0262358	0.0189037	0.012749	56936	coiled-coil domain containing 177	protein_coding
CCDC59	658.133	515.587	800.679	1.55347	0.635497	0.0333842	0.161287	Up	21.3297	9.22914	10.4963	8.72208	10.0253	8.88048	29080	coiled-coil domain containing 59	protein_coding			GO:0003723,GO:0005515,GO:0005654	RNA binding|protein binding|nucleoplasm			R-HSA-392499,R-HSA-5683826	Metabolism of proteins|Surfactant metabolism
CCDC63	50.3441	34.328	66.3602	1.935	0.952336	0.0461672	0.199004	Up	0.914502	0.361997	0.540114	0.222778	0.34779	0.414985	160762	coiled-coil domain containing 63	protein_coding			GO:0003341,GO:0005930,GO:0007286,GO:0036158	cilium movement|axoneme|spermatid development|outer dynein arm assembly
CCDC71L	634.469	287.556	981.382	3.41367	1.77132	0.0016813	0.018748	Up	8.77731	1.75032	1.67903	1.22644	1.12399	1.23901	168455	coiled-coil domain containing 71 like	protein_coding
CCDC80	133.103	77.4167	188.789	2.44074	1.28732	0.000644002	0.00873761	Up	0.549214	0.267404	0.411237	0.218527	0.119966	0.195044	151887	coiled-coil domain containing 80	protein_coding			GO:0001968,GO:0005576,GO:0005604,GO:0005614,GO:0008201,GO:0009617,GO:0010811,GO:0030198	fibronectin binding|extracellular region|basement membrane|interstitial matrix|heparin binding|response to bacterium|positive regulation of cell-substrate adhesion|extracellular matrix organization
CCK	54.9728	0.624448	109.321	173.836	7.44158	5.49363e-08	3.07487e-06	Up	4.57926	0.410414	0.763885	0	0.0161767	0.0163648	885	cholecystokinin	protein_coding	hsa04080,hsa04911,hsa04972	Neuroactive ligand-receptor interaction|Insulin secretion|Pancreatic secretion	GO:0001764,GO:0005179,GO:0005184,GO:0005515,GO:0005576,GO:0005615,GO:0007165,GO:0007409,GO:0007586,GO:0030424,GO:0042755,GO:0051428	neuron migration|hormone activity|neuropeptide hormone activity|protein binding|extracellular region|extracellular space|signal transduction|axonogenesis|digestion|axon|eating behavior|peptide hormone receptor binding	WP3679,WP2596,WP5093,WP5094	Cell-type dependent selectivity of CCK2R signaling|Gastric acid production|Opioid receptor pathways|Orexin receptor pathway	R-HSA-162582,R-HSA-372790,R-HSA-373076,R-HSA-375276,R-HSA-388396,R-HSA-416476,R-HSA-500792	Signal Transduction|Signaling by GPCR|Class A/1 (Rhodopsin-like receptors)|Peptide ligand-binding receptors|GPCR downstream signalling|G alpha (q) signalling events|GPCR ligand binding
CCL20	1191.77	668.144	1715.39	2.56746	1.36034	0.00184563	0.0201217	Up	57.0416	36.0415	68.3099	26.8047	10.8377	30.1743	6364	C-C motif chemokine ligand 20	protein_coding	hsa04668,hsa04060,hsa04061,hsa04657,hsa04062,hsa05323	TNF signaling pathway|Cytokine-cytokine receptor interaction|Viral protein interaction with cytokine and cytokine receptor|IL-17 signaling pathway|Chemokine signaling pathway|Rheumatoid arthritis	GO:0002548,GO:0005515,GO:0005576,GO:0005615,GO:0006935,GO:0006954,GO:0006955,GO:0007165,GO:0007186,GO:0007267,GO:0008009,GO:0030593,GO:0031731,GO:0035584,GO:0042742,GO:0043547,GO:0048020,GO:0048247,GO:0060326,GO:0070098,GO:0070374,GO:0071346,GO:0071347,GO:0071356,GO:0072678,GO:0072679,GO:2000406	monocyte chemotaxis|protein binding|extracellular region|extracellular space|chemotaxis|inflammatory response|immune response|signal transduction|G protein-coupled receptor signaling pathway|cell-cell signaling|chemokine activity|neutrophil chemotaxis|CCR6 chemokine receptor binding|calcium-mediated signaling using intracellular calcium source|defense response to bacterium|positive regulation of …	WP5115,WP262,WP5413,WP5095,WP3929,WP4754,WP2882,WP5285,WP2880,WP5347	Network map of SARS-CoV-2 signaling pathway|Ebstein-Barr virus LMP1 signaling|IL-24 Signaling pathway|Overview of proinflammatory and profibrotic mediators|Chemokine signaling pathway|IL-18 signaling pathway|Nuclear receptors meta-pathway|Immune infiltration in pancreatic cancer|Glucocorticoid receptor pathway|IL-26 signaling pathways	R-HSA-1280215,R-HSA-162582,R-HSA-168256,R-HSA-372790,R-HSA-373076,R-HSA-375276,R-HSA-380108,R-HSA-388396,R-HSA-418594,R-HSA-449147,R-HSA-500792,R-HSA-6783783	Cytokine Signaling in Immune system|Signal Transduction|Immune System|Signaling by GPCR|Class A/1 (Rhodopsin-like receptors)|Peptide ligand-binding receptors|Chemokine receptors bind chemokines|GPCR downstream signalling|G alpha (i) signalling events|Signaling by Interleukins|GPCR ligand binding|Interleukin-10 signaling
CCL26	26.0931	5.38385	46.8024	8.72637	3.12538	2.83396e-05	0.000689058	Up	3.62038	1.15936	0.860018	0.277467	0.190403	0.192617	10344	C-C motif chemokine ligand 26	protein_coding	hsa04060,hsa04061,hsa04062	Cytokine-cytokine receptor interaction|Viral protein interaction with cytokine and cytokine receptor|Chemokine signaling pathway	GO:0001938,GO:0002548,GO:0005515,GO:0005615,GO:0006935,GO:0006954,GO:0007165,GO:0007186,GO:0007267,GO:0008009,GO:0010818,GO:0030335,GO:0030593,GO:0030838,GO:0031728,GO:0031737,GO:0043547,GO:0048018,GO:0048020,GO:0048245,GO:0048247,GO:0050921,GO:0070098,GO:0070374,GO:0071346,GO:0071347,GO:0071356	positive regulation of endothelial cell proliferation|monocyte chemotaxis|protein binding|extracellular space|chemotaxis|inflammatory response|signal transduction|G protein-coupled receptor signaling pathway|cell-cell signaling|chemokine activity|T cell chemotaxis|positive regulation of cell migration|neutrophil chemotaxis|positive regulation of actin filament polymerization|CCR3 chemokine recept…	WP5115,WP5095,WP3929	Network map of SARS-CoV-2 signaling pathway|Overview of proinflammatory and profibrotic mediators|Chemokine signaling pathway
CCL27	13.8311	6.65268	21.0095	3.14882	1.65481	0.0300113	0.150694	Up	0.742553	1.21849	1.88128	0.460448	0.315969	0.575358	10850	C-C motif chemokine ligand 27	protein_coding	hsa04060,hsa04061,hsa04062	Cytokine-cytokine receptor interaction|Viral protein interaction with cytokine and cytokine receptor|Chemokine signaling pathway	GO:0005515,GO:0005576,GO:0005615,GO:0006935,GO:0006955,GO:0007165,GO:0007267,GO:0008009,GO:0031728,GO:0060326	protein binding|extracellular region|extracellular space|chemotaxis|immune response|signal transduction|cell-cell signaling|chemokine activity|CCR3 chemokine receptor binding|cell chemotaxis	WP5115,WP5095,WP5046,WP3929	Network map of SARS-CoV-2 signaling pathway|Overview of proinflammatory and profibrotic mediators|NAD metabolism in oncogene-induced senescence and mitochondrial dysfunction-associated senescence|Chemokine signaling pathway	R-HSA-162582,R-HSA-372790,R-HSA-373076,R-HSA-375276,R-HSA-380108,R-HSA-388396,R-HSA-418594,R-HSA-500792	Signal Transduction|Signaling by GPCR|Class A/1 (Rhodopsin-like receptors)|Peptide ligand-binding receptors|Chemokine receptors bind chemokines|GPCR downstream signalling|G alpha (i) signalling events|GPCR ligand binding
CCN1	850.723	297.899	1403.55	4.71242	2.23647	1.96134e-07	9.42115e-06	Up	31.5848	8.68722	10.7588	3.99763	3.69018	3.41712	3491	cellular communication network factor 1	protein_coding			GO:0001649,GO:0001934,GO:0002041,GO:0003181,GO:0003278,GO:0003281,GO:0005178,GO:0005201,GO:0005515,GO:0005576,GO:0005788,GO:0006935,GO:0007165,GO:0008201,GO:0010811,GO:0019838,GO:0030198,GO:0030335,GO:0030501,GO:0030513,GO:0033690,GO:0043065,GO:0043066,GO:0044319,GO:0045669,GO:0045860,GO:0045944,GO:0050840,GO:0060413,GO:0060591,GO:0060710,GO:0060716,GO:0061036,GO:0062023,GO:0070372,GO:0072593,GO:…	osteoblast differentiation|positive regulation of protein phosphorylation|intussusceptive angiogenesis|atrioventricular valve morphogenesis|apoptotic process involved in heart morphogenesis|ventricular septum development|integrin binding|extracellular matrix structural constituent|protein binding|extracellular region|endoplasmic reticulum lumen|chemotaxis|signal transduction|heparin binding|posit…	WP2374,WP516,WP3888	Oncostatin M signaling pathway|Hypertrophy model|VEGFA-VEGFR2 signaling	R-HSA-381426,R-HSA-392499,R-HSA-597592,R-HSA-8957275	Regulation of Insulin-like Growth Factor (IGF) transport and uptake by Insulin-like Growth Factor Binding Proteins (IGFBPs)|Metabolism of proteins|Post-translational protein modification|Post-translational protein phosphorylation
CCNA1	27.2266	0.957505	53.4958	56.178	5.81193	0.000422749	0.00627764	Up	1.37879	0.0406793	0.0246895	0.00834486	0	0.0162204	8900	cyclin A1	protein_coding	hsa04152,hsa04110,hsa04218,hsa04914,hsa05200,hsa05202,hsa05203,hsa05221,hsa05166,hsa05161,hsa05169,hsa05165	AMPK signaling pathway|Cell cycle|Cellular senescence|Progesterone-mediated oocyte maturation|Pathways in cancer|Transcriptional misregulation in cancer|Viral carcinogenesis|Acute myeloid leukemia|Human T-cell leukemia virus 1 infection|Hepatitis B|Epstein-Barr virus infection|Human papillomavirus infection	GO:0000079,GO:0005515,GO:0005634,GO:0005654,GO:0005737,GO:0005829,GO:0007141,GO:0007283,GO:0015630,GO:0016538,GO:0044772,GO:0051301,GO:0097123,GO:0097124	regulation of cyclin-dependent protein serine/threonine kinase activity|protein binding|nucleus|nucleoplasm|cytoplasm|cytosol|male meiosis I|spermatogenesis|microtubule cytoskeleton|cyclin-dependent protein serine/threonine kinase regulator activity|mitotic cell cycle phase transition|cell division|cyclin A1-CDK2 complex|cyclin A2-CDK2 complex	WP179,WP1403,WP2361,WP45,WP4673	Cell cycle|AMP-activated protein kinase signaling|Gastric cancer network 1|G1 to S cell cycle control|Male infertility	R-HSA-1538133,R-HSA-157579,R-HSA-1640170,R-HSA-1640170,R-HSA-170145,R-HSA-171319,R-HSA-174143,R-HSA-174184,R-HSA-176408,R-HSA-176409,R-HSA-176814,R-HSA-179419,R-HSA-180786,R-HSA-187577,R-HSA-212436,R-HSA-2262752,R-HSA-2559582,R-HSA-2559583,R-HSA-2559586,R-HSA-3700989,R-HSA-392499,R-HSA-453274,R-HSA-453274,R-HSA-453276,R-HSA-453279,R-HSA-5633007,R-HSA-5688426,R-HSA-5689880,R-HSA-5693532,R-HSA-5693…	G0 and Early G1|Telomere Maintenance|Cell Cycle|Cell Cycle|Phosphorylation of proteins involved in the G2/M transition by Cyclin A:Cdc2 complexes|Telomere Extension By Telomerase|APC/C-mediated degradation of cell cycle proteins|Cdc20:Phospho-APC/C mediated degradation of Cyclin A|Regulation of APC/C activators between G1/S and early anaphase|APC/C:Cdc20 mediated degradation of mitotic proteins|A…
CCND2-AS1	7.34228	2.5213	12.1633	4.8327	2.27283	0.0447798	0.195585	Up	0.322387	0.128958	0.146753	0.0661351	0.0635366	0	103752584	CCND2 antisense RNA 1	non_coding
CCNE1	639.14	367.486	910.794	2.47909	1.30981	0.000238889	0.0039672	Up	21.2058	7.29467	9.62169	5.19393	5.73158	5.04788	898	cyclin E1	protein_coding	hsa04151,hsa04110,hsa04114,hsa04115,hsa04218,hsa05200,hsa05206,hsa05203,hsa05226,hsa05215,hsa05222,hsa05166,hsa05161,hsa05162,hsa05169,hsa05165,hsa04934	PI3K-Akt signaling pathway|Cell cycle|Oocyte meiosis|p53 signaling pathway|Cellular senescence|Pathways in cancer|MicroRNAs in cancer|Viral carcinogenesis|Gastric cancer|Prostate cancer|Small cell lung cancer|Human T-cell leukemia virus 1 infection|Hepatitis B|Measles|Epstein-Barr virus infection|Human papillomavirus infection|Cushing syndrome	GO:0000079,GO:0000082,GO:0000122,GO:0000723,GO:0005515,GO:0005634,GO:0005654,GO:0005737,GO:0005813,GO:0005829,GO:0006270,GO:0006468,GO:0007129,GO:0016055,GO:0016301,GO:0016538,GO:0019901,GO:0032880,GO:0051301,GO:0051726,GO:0097134,GO:1902462	regulation of cyclin-dependent protein serine/threonine kinase activity|G1/S transition of mitotic cell cycle|negative regulation of transcription by RNA polymerase II|telomere maintenance|protein binding|nucleus|nucleoplasm|cytoplasm|centrosome|cytosol|DNA replication initiation|protein phosphorylation|homologous chromosome pairing at meiosis|Wnt signaling pathway|kinase activity|cyclin-dependen…	WP4963,WP2516,WP4630,WP5413,WP2032,WP2261,WP179,WP2371,WP2446,WP138,WP5366,WP5158,WP5300,WP5322,WP4658,WP5144,WP707,WP53,WP1545,WP45,WP3611,WP2877,WP1530,WP5087,WP2359,WP4172	p53 transcriptional gene network|ATM signaling pathway|Measles virus infection|IL-24 Signaling pathway|Thyroid stimulating hormone (TSH) signaling pathway|Glioblastoma signaling pathways|Cell cycle|Parkinson's disease pathway|Retinoblastoma gene in cancer|Androgen receptor signaling pathway|NF1 copy number variation syndrome |Urotensin-II-mediated signaling pathway|TROP2 regulatory signaling|CKAP…	R-HSA-1538133,R-HSA-162582,R-HSA-1640170,R-HSA-1643685,R-HSA-187577,R-HSA-212436,R-HSA-2262752,R-HSA-2559583,R-HSA-2559586,R-HSA-3700989,R-HSA-390466,R-HSA-390471,R-HSA-391251,R-HSA-392499,R-HSA-453279,R-HSA-6791312,R-HSA-6804116,R-HSA-69017,R-HSA-69052,R-HSA-69200,R-HSA-69202,R-HSA-69205,R-HSA-69206,R-HSA-69231,R-HSA-69236,R-HSA-69239,R-HSA-69242,R-HSA-69278,R-HSA-69306,R-HSA-69563,R-HSA-69580,R…	G0 and Early G1|Signal Transduction|Cell Cycle|Disease|SCF(Skp2)-mediated degradation of p27/p21|Generic Transcription Pathway|Cellular responses to stress|Cellular Senescence|DNA Damage/Telomere Stress Induced Senescence|Transcriptional Regulation by TP53|Chaperonin-mediated protein folding|Association of TriC/CCT with target proteins during biosynthesis|Protein folding|Metabolism of proteins|Mi…
CCNE2	270.02	182.583	357.458	1.95922	0.970282	0.00492402	0.0417331	Up	3.96244	1.54634	2.08796	1.53583	1.17901	1.33919	9134	cyclin E2	protein_coding	hsa04151,hsa04110,hsa04114,hsa04115,hsa04218,hsa05200,hsa05206,hsa05203,hsa05226,hsa05215,hsa05222,hsa05166,hsa05161,hsa05162,hsa05169,hsa05165,hsa04934	PI3K-Akt signaling pathway|Cell cycle|Oocyte meiosis|p53 signaling pathway|Cellular senescence|Pathways in cancer|MicroRNAs in cancer|Viral carcinogenesis|Gastric cancer|Prostate cancer|Small cell lung cancer|Human T-cell leukemia virus 1 infection|Hepatitis B|Measles|Epstein-Barr virus infection|Human papillomavirus infection|Cushing syndrome	GO:0000079,GO:0000082,GO:0000723,GO:0005515,GO:0005634,GO:0005654,GO:0005737,GO:0005813,GO:0005829,GO:0006270,GO:0007129,GO:0016538,GO:0019901,GO:0032880,GO:0051301,GO:0097134,GO:0097135	regulation of cyclin-dependent protein serine/threonine kinase activity|G1/S transition of mitotic cell cycle|telomere maintenance|protein binding|nucleus|nucleoplasm|cytoplasm|centrosome|cytosol|DNA replication initiation|homologous chromosome pairing at meiosis|cyclin-dependent protein serine/threonine kinase regulator activity|protein kinase binding|regulation of protein localization|cell divi…	WP4630,WP179,WP2371,WP4284,WP2446,WP5366,WP4658,WP5144,WP707,WP45,WP1530,WP4172	Measles virus infection|Cell cycle|Parkinson's disease pathway|Ultraconserved region 339 modulation of tumor suppressor microRNAs in cancer|Retinoblastoma gene in cancer|NF1 copy number variation syndrome |Small cell lung cancer|NRP1-triggered signaling pathways in pancreatic cancer |DNA damage response|G1 to S cell cycle control|miRNA regulation of DNA damage response|PI3K-Akt signaling pathway	R-HSA-1538133,R-HSA-1640170,R-HSA-1643685,R-HSA-187577,R-HSA-212436,R-HSA-2262752,R-HSA-2559583,R-HSA-2559586,R-HSA-3700989,R-HSA-390466,R-HSA-390471,R-HSA-391251,R-HSA-392499,R-HSA-453279,R-HSA-6791312,R-HSA-6804116,R-HSA-69017,R-HSA-69052,R-HSA-69200,R-HSA-69202,R-HSA-69206,R-HSA-69231,R-HSA-69236,R-HSA-69239,R-HSA-69242,R-HSA-69278,R-HSA-69306,R-HSA-69563,R-HSA-69580,R-HSA-69615,R-HSA-69620,R-…	G0 and Early G1|Cell Cycle|Disease|SCF(Skp2)-mediated degradation of p27/p21|Generic Transcription Pathway|Cellular responses to stress|Cellular Senescence|DNA Damage/Telomere Stress Induced Senescence|Transcriptional Regulation by TP53|Chaperonin-mediated protein folding|Association of TriC/CCT with target proteins during biosynthesis|Protein folding|Metabolism of proteins|Mitotic G1 phase and G…
CCNP	14.9655	0.953412	28.9776	30.5338	4.93233	0.00307167	0.0296832	Up	1.03139	0.0955945	0.0120873	0.0245126	0.0117747	0	79935	cyclin P	protein_coding			GO:0000079,GO:0000307,GO:0005634,GO:0005737,GO:0005813,GO:0016538,GO:0044772	regulation of cyclin-dependent protein serine/threonine kinase activity|cyclin-dependent protein kinase holoenzyme complex|nucleus|cytoplasm|centrosome|cyclin-dependent protein serine/threonine kinase regulator activity|mitotic cell cycle phase transition
CD177	50.7982	4.79519	96.8012	20.2361	4.33886	4.17907e-06	0.000136156	Up	0.21945	0.77707	1.56251	0.0777592	0.00933799	0.0566795	57126	CD177 molecule	protein_coding			GO:0002020,GO:0005178,GO:0005515,GO:0005886,GO:0007155,GO:0007159,GO:0030027,GO:0030100,GO:0030667,GO:0032930,GO:0034394,GO:0035579,GO:0043315,GO:0044853,GO:0045087,GO:0045217,GO:0048306,GO:0070062,GO:0070821,GO:0072672,GO:0098552,GO:0098742,GO:1990266,GO:2001044	protease binding|integrin binding|protein binding|plasma membrane|cell adhesion|leukocyte cell-cell adhesion|lamellipodium|regulation of endocytosis|secretory granule membrane|positive regulation of superoxide anion generation|protein localization to cell surface|specific granule membrane|positive regulation of neutrophil degranulation|plasma membrane raft|innate immune response|cell-cell junctio…			R-HSA-109582,R-HSA-140875,R-HSA-140877,R-HSA-168249,R-HSA-168256,R-HSA-202733,R-HSA-6798695	Hemostasis|Common Pathway of Fibrin Clot Formation|Formation of Fibrin Clot (Clotting Cascade)|Innate Immune System|Immune System|Cell surface interactions at the vascular wall|Neutrophil degranulation
CD200	18.882	7.00159	30.7624	4.38927	2.13398	0.02953	0.149253	Up	0.126756	0.101894	0.571576	0.0855095	0.0273832	0.0923389	4345	CD200 molecule	protein_coding			GO:0002695,GO:0005515,GO:0005886,GO:0008285,GO:0009986,GO:0016020,GO:0030424,GO:0032088,GO:0032715,GO:0032793,GO:0034113,GO:0043005,GO:0043025,GO:0043031,GO:0044297,GO:0050776,GO:0071636,GO:0086080,GO:0098609,GO:0098632,GO:0140081,GO:0150072,GO:0150074,GO:0150077,GO:0150079,GO:1904465,GO:1905522,GO:2000405	negative regulation of leukocyte activation|protein binding|plasma membrane|negative regulation of cell population proliferation|cell surface|membrane|axon|negative regulation of NF-kappaB transcription factor activity|negative regulation of interleukin-6 production|positive regulation of CREB transcription factor activity|heterotypic cell-cell adhesion|neuron projection|neuronal cell body|negati…	WP2840,WP5413,WP2877	Hair follicle development: cytodifferentiation - part 3 of 3|IL-24 Signaling pathway|Vitamin D receptor pathway	R-HSA-1280218,R-HSA-168256,R-HSA-198933	Adaptive Immune System|Immune System|Immunoregulatory interactions between a Lymphoid and a non-Lymphoid cell
CD24	30986.9	16826.3	45147.6	2.68314	1.42392	1.68624e-14	4.35893e-12	Up	354.031	301.851	346.415	111.412	147.316	144.039	100133941	CD24 molecule	protein_coding	hsa04640	Hematopoietic cell lineage	GO:0001666,GO:0001775,GO:0001959,GO:0002237,GO:0002768,GO:0005515,GO:0005886,GO:0007204,GO:0009986,GO:0016020,GO:0016055,GO:0016477,GO:0019901,GO:0030296,GO:0030856,GO:0031295,GO:0032597,GO:0032600,GO:0032913,GO:0042104,GO:0042325,GO:0042632,GO:0043231,GO:0043406,GO:0043408,GO:0043627,GO:0045121,GO:0045730,GO:0072112,GO:0072139,GO:0097193,GO:0098552,GO:0098609,GO:2000768	response to hypoxia|cell activation|regulation of cytokine-mediated signaling pathway|response to molecule of bacterial origin|immune response-regulating cell surface receptor signaling pathway|protein binding|plasma membrane|positive regulation of cytosolic calcium ion concentration|cell surface|membrane|Wnt signaling pathway|cell migration|protein kinase binding|protein tyrosine kinase activato…	WP5094	Orexin receptor pathway	R-HSA-1266738,R-HSA-373760,R-HSA-422475,R-HSA-9675108	Developmental Biology|L1CAM interactions|Axon guidance|Nervous system development
CD300LB	33.0045	0	66.009	3.84289e+06	21.8738	2.18161e-08	1.3994e-06	Up	2.57577	0	0	0	0	0	124599	CD300 molecule like family member b	protein_coding			GO:0002376,GO:0004888,GO:0005515,GO:0005886,GO:0042802	immune system process|transmembrane signaling receptor activity|protein binding|plasma membrane|identical protein binding			R-HSA-1280218,R-HSA-168249,R-HSA-168256,R-HSA-198933,R-HSA-2172127	Adaptive Immune System|Innate Immune System|Immune System|Immunoregulatory interactions between a Lymphoid and a non-Lymphoid cell|DAP12 interactions
CD55	4591.87	2569.69	6614.05	2.57397	1.36399	0.000579343	0.0081009	Up	99.2402	31.2916	35.016	18.6634	22.5325	24.9284	1604	CD55 molecule (Cromer blood group)	protein_coding	hsa04640,hsa04610,hsa05416	Hematopoietic cell lineage|Complement and coagulation cascades|Viral myocarditis	GO:0000139,GO:0001618,GO:0002726,GO:0005515,GO:0005576,GO:0005886,GO:0006958,GO:0007204,GO:0008289,GO:0009986,GO:0030133,GO:0030449,GO:0030667,GO:0031664,GO:0033116,GO:0045087,GO:0045121,GO:0045730,GO:0045916,GO:0046718,GO:0070062,GO:0098552,GO:0101003,GO:1903659,GO:2000516,GO:2000563	Golgi membrane|virus receptor activity|positive regulation of T cell cytokine production|protein binding|extracellular region|plasma membrane|complement activation, classical pathway|positive regulation of cytosolic calcium ion concentration|lipid binding|cell surface|transport vesicle|regulation of complement activation|secretory granule membrane|regulation of lipopolysaccharide-mediated signali…	WP2806,WP545,WP5090,WP558,WP4298,WP2328	Complement system|Complement activation|Complement system in neuronal development and plasticity|Complement and coagulation cascades|Acute viral myocarditis|Allograft rejection	R-HSA-162582,R-HSA-166658,R-HSA-168249,R-HSA-168256,R-HSA-199977,R-HSA-199991,R-HSA-372790,R-HSA-373080,R-HSA-392499,R-HSA-446203,R-HSA-500792,R-HSA-5653656,R-HSA-597592,R-HSA-6798695,R-HSA-6807878,R-HSA-948021,R-HSA-977606	Signal Transduction|Complement cascade|Innate Immune System|Immune System|ER to Golgi Anterograde Transport|Membrane Trafficking|Signaling by GPCR|Class B/2 (Secretin family receptors)|Metabolism of proteins|Asparagine N-linked glycosylation|GPCR ligand binding|Vesicle-mediated transport|Post-translational protein modification|Neutrophil degranulation|COPI-mediated anterograde transport|Transport…
CD59	10997.8	7973.56	14021.9	1.7586	0.814429	9.68042e-05	0.00191329	Up	64.5832	35.2186	39.7684	28.8355	27.063	27.9025	966	CD59 molecule (CD59 blood group)	protein_coding	hsa04640,hsa04610	Hematopoietic cell lineage|Complement and coagulation cascades	GO:0000139,GO:0001848,GO:0001971,GO:0005515,GO:0005615,GO:0005789,GO:0005886,GO:0005925,GO:0007166,GO:0007596,GO:0009897,GO:0009986,GO:0012507,GO:0016020,GO:0030133,GO:0030449,GO:0031982,GO:0033116,GO:0035579,GO:0070062,GO:0070821,GO:1903659	Golgi membrane|complement binding|negative regulation of activation of membrane attack complex|protein binding|extracellular space|endoplasmic reticulum membrane|plasma membrane|focal adhesion|cell surface receptor signaling pathway|blood coagulation|external side of plasma membrane|cell surface|ER to Golgi transport vesicle membrane|membrane|transport vesicle|regulation of complement activation|…	WP2806,WP5090	Complement system|Complement system in neuronal development and plasticity	R-HSA-166658,R-HSA-168249,R-HSA-168256,R-HSA-199977,R-HSA-199991,R-HSA-204005,R-HSA-392499,R-HSA-446203,R-HSA-5653656,R-HSA-5694530,R-HSA-597592,R-HSA-6798695,R-HSA-6807878,R-HSA-948021,R-HSA-977606	Complement cascade|Innate Immune System|Immune System|ER to Golgi Anterograde Transport|Membrane Trafficking|COPII-mediated vesicle transport|Metabolism of proteins|Asparagine N-linked glycosylation|Vesicle-mediated transport|Cargo concentration in the ER|Post-translational protein modification|Neutrophil degranulation|COPI-mediated anterograde transport|Transport to the Golgi and subsequent modi…
CD63	2620.25	1850.49	3390.02	1.8321	0.873502	1.20615e-10	1.27398e-08	Up	52.2083	39.7713	40.6305	26.4026	23.7685	27.1835	967	CD63 molecule	protein_coding	hsa04142,hsa05205	Lysosome|Proteoglycans in cancer	GO:0002092,GO:0005515,GO:0005615,GO:0005654,GO:0005765,GO:0005886,GO:0007160,GO:0009986,GO:0010008,GO:0015031,GO:0016477,GO:0031088,GO:0031902,GO:0031904,GO:0032585,GO:0035577,GO:0035646,GO:0042470,GO:0043231,GO:0048757,GO:0070062,GO:0097487,GO:1900746,GO:1901379,GO:2001046	positive regulation of receptor internalization|protein binding|extracellular space|nucleoplasm|lysosomal membrane|plasma membrane|cell-matrix adhesion|cell surface|endosome membrane|protein transport|cell migration|platelet dense granule membrane|late endosome membrane|endosome lumen|multivesicular body membrane|azurophil granule membrane|endosome to melanosome transport|melanosome|intracellular…	WP5348,WP4300	11p11.2 copy number variation syndrome |Extracellular vesicles in the crosstalk of cardiac cells	R-HSA-109582,R-HSA-114608,R-HSA-168249,R-HSA-168256,R-HSA-6798695,R-HSA-76002,R-HSA-76005	Hemostasis|Platelet degranulation |Innate Immune System|Immune System|Neutrophil degranulation|Platelet activation, signaling and aggregation|Response to elevated platelet cytosolic Ca2+
CD68	1189.42	387.366	1991.47	5.14149	2.36219	6.64614e-20	4.50241e-17	Up	32.3595	25.6133	33.8897	6.86945	4.79124	7.59877	968	CD68 molecule	protein_coding	hsa04142	Lysosome	GO:0002437,GO:0002605,GO:0005515,GO:0005764,GO:0005765,GO:0005886,GO:0016020,GO:0031669,GO:0031902,GO:0035577,GO:0071222,GO:0072594,GO:0140052	inflammatory response to antigenic stimulus|negative regulation of dendritic cell antigen processing and presentation|protein binding|lysosome|lysosomal membrane|plasma membrane|membrane|cellular response to nutrient levels|late endosome membrane|azurophil granule membrane|cellular response to lipopolysaccharide|establishment of protein localization to organelle|cellular response to oxidised low-…	WP4146	Macrophage markers	R-HSA-168249,R-HSA-168256,R-HSA-6798695	Innate Immune System|Immune System|Neutrophil degranulation
CD70	30.7686	11.5626	49.9746	4.30606	2.10637	0.0027359	0.0270778	Up	0.246385	0.624188	0.522877	0.0600209	0.201819	0.0972219	970	CD70 molecule	protein_coding	hsa04060	Cytokine-cytokine receptor interaction	GO:0002020,GO:0002456,GO:0005102,GO:0005125,GO:0005164,GO:0005515,GO:0005886,GO:0007165,GO:0007267,GO:0019724,GO:0033209,GO:0042100,GO:0042102,GO:0070062,GO:0097191	protease binding|T cell mediated immunity|signaling receptor binding|cytokine activity|tumor necrosis factor receptor binding|protein binding|plasma membrane|signal transduction|cell-cell signaling|B cell mediated immunity|tumor necrosis factor-mediated signaling pathway|B cell proliferation|positive regulation of T cell proliferation|extracellular exosome|extrinsic apoptotic signaling pathway			R-HSA-1280215,R-HSA-168256,R-HSA-5668541,R-HSA-5669034	Cytokine Signaling in Immune system|Immune System|TNFR2 non-canonical NF-kB pathway|TNFs bind their physiological receptors
CD81	5049.66	3841.21	6258.12	1.62911	0.704087	0.00839723	0.0628944	Up	56.2094	77.8308	86.2004	50.0421	50.3178	48.0285	975	CD81 molecule	protein_coding	hsa04662,hsa05160,hsa05144	B cell receptor signaling pathway|Hepatitis C|Malaria	GO:0001618,GO:0001771,GO:0001772,GO:0002455,GO:0002863,GO:0005178,GO:0005515,GO:0005886,GO:0005925,GO:0009925,GO:0014905,GO:0015485,GO:0016020,GO:0016323,GO:0023026,GO:0030890,GO:0031623,GO:0031647,GO:0031982,GO:0034238,GO:0035783,GO:0042289,GO:0043410,GO:0045944,GO:0046718,GO:0050861,GO:0050862,GO:0061462,GO:0070062,GO:0070863,GO:0071404,GO:0072659,GO:0072675,GO:0097197,GO:1903911,GO:1904352,GO:…	virus receptor activity|immunological synapse formation|immunological synapse|humoral immune response mediated by circulating immunoglobulin|positive regulation of inflammatory response to antigenic stimulus|integrin binding|protein binding|plasma membrane|focal adhesion|basal plasma membrane|myoblast fusion involved in skeletal muscle regeneration|cholesterol binding|membrane|basolateral plasma …	WP4300,WP4754,WP23,WP4950	Extracellular vesicles in the crosstalk of cardiac cells|IL-18 signaling pathway|B cell receptor signaling pathway|16p11.2 distal deletion syndrome	R-HSA-1280218,R-HSA-166658,R-HSA-168249,R-HSA-168256,R-HSA-198933,R-HSA-977606	Adaptive Immune System|Complement cascade|Innate Immune System|Immune System|Immunoregulatory interactions between a Lymphoid and a non-Lymphoid cell|Regulation of Complement cascade
CD81-AS1	4.18983	0.323087	8.05658	23.7033	4.56702	0.00700463	0.0546734	Up	0.119887	0.273348	0.138253	0.0233642	0	0	101927682	CD81 antisense RNA 1	non_coding
CDA	1856.13	1128.85	2583.42	2.28837	1.19432	4.43754e-07	1.92383e-05	Up	88.3456	88.4257	75.1356	28.7519	43.5505	46.1329	978	cytidine deaminase	protein_coding	hsa00240,hsa00983	Pyrimidine metabolism|Drug metabolism - other enzymes	GO:0001882,GO:0004126,GO:0005515,GO:0005576,GO:0005829,GO:0007166,GO:0008270,GO:0008655,GO:0009972,GO:0019858,GO:0030308,GO:0034774,GO:0042802,GO:0042803,GO:0044206,GO:0045980,GO:0046898,GO:0047844,GO:0071217,GO:1904724,GO:1904813	nucleoside binding|cytidine deaminase activity|protein binding|extracellular region|cytosol|cell surface receptor signaling pathway|zinc ion binding|pyrimidine-containing compound salvage|cytidine deamination|cytosine metabolic process|negative regulation of cell growth|secretory granule lumen|identical protein binding|protein homodimerization activity|UMP salvage|negative regulation of nucleotid…	WP1601,WP4022	Fluoropyrimidine activity|Pyrimidine metabolism	R-HSA-1430728,R-HSA-15869,R-HSA-168249,R-HSA-168256,R-HSA-6798695,R-HSA-73614,R-HSA-8956321	Metabolism|Metabolism of nucleotides|Innate Immune System|Immune System|Neutrophil degranulation|Pyrimidine salvage|Nucleotide salvage
CDC20	357.398	282.426	432.37	1.53025	0.61377	0.00271033	0.0269333	Up	7.03311	6.45454	7.11967	5.43933	4.93797	4.17091	991	cell division cycle 20	protein_coding	hsa04120,hsa04110,hsa04114,hsa05203,hsa05166	Ubiquitin mediated proteolysis|Cell cycle|Oocyte meiosis|Viral carcinogenesis|Human T-cell leukemia virus 1 infection	GO:0000776,GO:0000922,GO:0005515,GO:0005654,GO:0005680,GO:0005813,GO:0005819,GO:0005829,GO:0007064,GO:0007094,GO:0007346,GO:0007399,GO:0010997,GO:0016567,GO:0030154,GO:0031145,GO:0031915,GO:0033597,GO:0040020,GO:0044784,GO:0045842,GO:0051301,GO:0051445,GO:0090129,GO:0090307,GO:1904668,GO:1905786,GO:1990757,GO:1990949	kinetochore|spindle pole|protein binding|nucleoplasm|anaphase-promoting complex|centrosome|spindle|cytosol|mitotic sister chromatid cohesion|mitotic spindle assembly checkpoint signaling|regulation of mitotic cell cycle|nervous system development|anaphase-promoting complex binding|protein ubiquitination|cell differentiation|anaphase-promoting complex-dependent catabolic process|positive regulatio…	WP179,WP4240	Cell cycle|Regulation of sister chromatid separation at the metaphase-anaphase transition	R-HSA-1280218,R-HSA-141405,R-HSA-141424,R-HSA-141430,R-HSA-141444,R-HSA-162582,R-HSA-1640170,R-HSA-168256,R-HSA-174048,R-HSA-174113,R-HSA-174143,R-HSA-174154,R-HSA-174178,R-HSA-174184,R-HSA-176407,R-HSA-176408,R-HSA-176409,R-HSA-176417,R-HSA-176814,R-HSA-179409,R-HSA-179419,R-HSA-194315,R-HSA-195258,R-HSA-2467813,R-HSA-2500257,R-HSA-2555396,R-HSA-392499,R-HSA-453276,R-HSA-5663220,R-HSA-5688426,R-…	Adaptive Immune System|Inhibition of the proteolytic activity of APC/C required for the onset of anaphase by mitotic spindle checkpoint components|Amplification of signal from the kinetochores|Inactivation of APC/C via direct inhibition of the APC/C complex|Amplification of signal from unattached kinetochores via a MAD2 inhibitory signal|Signal Transduction|Cell Cycle|Immune System|APC/C:Cdc20 me…
CDC42EP1	2413.7	1830.74	2996.65	1.63693	0.710989	3.29611e-06	0.000111647	Up	45.3564	30.4029	35.2374	24.1605	24.8428	23.3694	11135	CDC42 effector protein 1	protein_coding			GO:0005515,GO:0005737,GO:0005829,GO:0005856,GO:0005886,GO:0005912,GO:0005925,GO:0007266,GO:0008360,GO:0012505,GO:0030838,GO:0031267,GO:0031274,GO:0098609,GO:0098641	protein binding|cytoplasm|cytosol|cytoskeleton|plasma membrane|adherens junction|focal adhesion|Rho protein signal transduction|regulation of cell shape|endomembrane system|positive regulation of actin filament polymerization|small GTPase binding|positive regulation of pseudopodium assembly|cell-cell adhesion|cadherin binding involved in cell-cell adhesion			R-HSA-162582,R-HSA-194315,R-HSA-9012999,R-HSA-9013148,R-HSA-9013149,R-HSA-9013404,R-HSA-9013406,R-HSA-9013408,R-HSA-9013409,R-HSA-9013423,R-HSA-9716542	Signal Transduction|Signaling by Rho GTPases|RHO GTPase cycle|CDC42 GTPase cycle|RAC1 GTPase cycle|RAC2 GTPase cycle|RHOQ GTPase cycle|RHOG GTPase cycle|RHOJ GTPase cycle|RAC3 GTPase cycle|Signaling by Rho GTPases, Miro GTPases and RHOBTB3
CDC42EP5	182.803	133.121	232.485	1.74508	0.803295	0.0302321	0.151361	Up	4.96386	7.0438	8.03091	3.76544	3.38221	5.44471	148170	CDC42 effector protein 5	protein_coding			GO:0005737,GO:0005829,GO:0005856,GO:0005886,GO:0007254,GO:0007266,GO:0008360,GO:0012505,GO:0016020,GO:0030838,GO:0031267,GO:0031274	cytoplasm|cytosol|cytoskeleton|plasma membrane|JNK cascade|Rho protein signal transduction|regulation of cell shape|endomembrane system|membrane|positive regulation of actin filament polymerization|small GTPase binding|positive regulation of pseudopodium assembly			R-HSA-162582,R-HSA-194315,R-HSA-5683057,R-HSA-5687128,R-HSA-9012999,R-HSA-9013148,R-HSA-9716542	Signal Transduction|Signaling by Rho GTPases|MAPK family signaling cascades|MAPK6/MAPK4 signaling|RHO GTPase cycle|CDC42 GTPase cycle|Signaling by Rho GTPases, Miro GTPases and RHOBTB3
CDC6	518.664	382.017	655.312	1.71584	0.778915	1.52653e-05	0.000412521	Up	4.23404	3.92624	2.85566	2.29208	2.30794	2.26147	990	cell division cycle 6	protein_coding	hsa04110,hsa05207	Cell cycle|Chemical carcinogenesis - receptor activation	GO:0000076,GO:0000079,GO:0000166,GO:0000922,GO:0003688,GO:0005515,GO:0005524,GO:0005634,GO:0005654,GO:0005730,GO:0005737,GO:0005829,GO:0006270,GO:0007089,GO:0008156,GO:0008285,GO:0016887,GO:0019900,GO:0030071,GO:0032467,GO:0033314,GO:0045171,GO:0048146,GO:0051233,GO:0051301,GO:0051984,GO:0072686,GO:1904117,GO:1904385	DNA replication checkpoint signaling|regulation of cyclin-dependent protein serine/threonine kinase activity|nucleotide binding|spindle pole|DNA replication origin binding|protein binding|ATP binding|nucleus|nucleoplasm|nucleolus|cytoplasm|cytosol|DNA replication initiation|traversing start control point of mitotic cell cycle|negative regulation of DNA replication|negative regulation of cell popu…	WP466,WP5413,WP179,WP3998	DNA replication|IL-24 Signaling pathway|Cell cycle|Prader-Willi and Angelman syndrome	R-HSA-1362277,R-HSA-1538133,R-HSA-1640170,R-HSA-176187,R-HSA-453279,R-HSA-68689,R-HSA-68867,R-HSA-68867,R-HSA-68949,R-HSA-68962,R-HSA-69002,R-HSA-69002,R-HSA-69017,R-HSA-69052,R-HSA-69205,R-HSA-69206,R-HSA-69239,R-HSA-69242,R-HSA-69278,R-HSA-69306,R-HSA-69306,R-HSA-69481,R-HSA-69620	Transcription of E2F targets under negative control by DREAM complex|G0 and Early G1|Cell Cycle|Activation of ATR in response to replication stress|Mitotic G1 phase and G1/S transition|CDC6 association with the ORC:origin complex|Assembly of the pre-replicative complex|Assembly of the pre-replicative complex|Orc1 removal from chromatin|Activation of the pre-replicative complex|DNA Replication Pre…
CDH11	92.8141	59.1709	126.457	2.1334	1.09315	0.000377661	0.00574712	Up	0.425716	0.425724	0.46294	0.200136	0.276173	0.190972	1009	cadherin 11	protein_coding			GO:0000902,GO:0001501,GO:0001503,GO:0003189,GO:0005509,GO:0005576,GO:0005737,GO:0005886,GO:0005912,GO:0007043,GO:0007155,GO:0007156,GO:0007275,GO:0016339,GO:0016342,GO:0016477,GO:0021957,GO:0030336,GO:0034332,GO:0044331,GO:0045296,GO:0048041,GO:0050804,GO:0070062,GO:0098685,GO:0098978	cell morphogenesis|skeletal system development|ossification|aortic valve formation|calcium ion binding|extracellular region|cytoplasm|plasma membrane|adherens junction|cell-cell junction assembly|cell adhesion|homophilic cell adhesion via plasma membrane adhesion molecules|multicellular organism development|calcium-dependent cell-cell adhesion via plasma membrane cell adhesion molecules|catenin c…	WP4540,WP4564,WP4541,WP4565,WP5087	Hippo signaling regulation pathways|Neural crest cell migration during development|Hippo-Merlin signaling dysregulation|Neural crest cell migration in cancer|Pleural mesothelioma	R-HSA-1500931,R-HSA-1500931,R-HSA-418990,R-HSA-418990,R-HSA-421270,R-HSA-421270,R-HSA-446728,R-HSA-446728,R-HSA-9759475,R-HSA-9759475,R-HSA-9759476,R-HSA-9759476,R-HSA-9759811,R-HSA-9762292,R-HSA-9762292,R-HSA-9764260,R-HSA-9764260,R-HSA-9833576	Cell-Cell communication|Cell-Cell communication|Adherens junctions interactions|Adherens junctions interactions|Cell-cell junction organization|Cell-cell junction organization|Cell junction organization|Cell junction organization|Regulation of CDH11 Expression and Function|Regulation of CDH11 Expression and Function|Regulation of Homotypic Cell-Cell Adhesion|Regulation of Homotypic Cell-Cell Adhe…
CDH16	183.416	55.7995	311.032	5.57683	2.47945	6.99089e-07	2.88536e-05	Up	5.60447	1.31018	2.03967	0.505131	0.604315	0.537241	1014	cadherin 16	protein_coding			GO:0005509,GO:0005515,GO:0007155,GO:0007156,GO:0016323,GO:0016339,GO:0070062	calcium ion binding|protein binding|cell adhesion|homophilic cell adhesion via plasma membrane adhesion molecules|basolateral plasma membrane|calcium-dependent cell-cell adhesion via plasma membrane cell adhesion molecules|extracellular exosome	WP4540,WP3859,WP4541,WP5087	Hippo signaling regulation pathways|TGF-beta signaling in thyroid cells for epithelial-mesenchymal transition|Hippo-Merlin signaling dysregulation|Pleural mesothelioma
CDH3	6182.23	4706.18	7658.27	1.62723	0.702419	0.0368722	0.172803	Up	23.0148	40.6118	42.2634	27.9575	21.2322	22.6684	1001	cadherin 3	protein_coding	hsa04514	Cell adhesion molecules	GO:0000902,GO:0001895,GO:0003674,GO:0005509,GO:0005737,GO:0005886,GO:0005912,GO:0007043,GO:0007155,GO:0007156,GO:0007275,GO:0007601,GO:0009410,GO:0010628,GO:0010838,GO:0016339,GO:0016342,GO:0022405,GO:0030054,GO:0031424,GO:0032773,GO:0032912,GO:0034332,GO:0043568,GO:0044331,GO:0045296,GO:0048023,GO:0051796,GO:0060901,GO:0090263,GO:1902910	cell morphogenesis|retina homeostasis|molecular_function|calcium ion binding|cytoplasm|plasma membrane|adherens junction|cell-cell junction assembly|cell adhesion|homophilic cell adhesion via plasma membrane adhesion molecules|multicellular organism development|visual perception|response to xenobiotic stimulus|positive regulation of gene expression|positive regulation of keratinocyte proliferatio…	WP4540,WP3287,WP4541,WP5087	Hippo signaling regulation pathways|Overview of nanoparticle effects|Hippo-Merlin signaling dysregulation|Pleural mesothelioma	R-HSA-1500931,R-HSA-418990,R-HSA-421270,R-HSA-446728	Cell-Cell communication|Adherens junctions interactions|Cell-cell junction organization|Cell junction organization
CDH4	106.668	48.983	164.353	3.35484	1.74624	0.00188391	0.0204464	Up	0.32671	0.731886	0.74034	0.255469	0.0943968	0.244466	1002	cadherin 4	protein_coding	hsa04514	Cell adhesion molecules	GO:0000902,GO:0005509,GO:0005886,GO:0005912,GO:0007043,GO:0007155,GO:0007156,GO:0007157,GO:0007275,GO:0007411,GO:0016339,GO:0016342,GO:0034332,GO:0044331,GO:0045296,GO:0045773,GO:0048675	cell morphogenesis|calcium ion binding|plasma membrane|adherens junction|cell-cell junction assembly|cell adhesion|homophilic cell adhesion via plasma membrane adhesion molecules|heterophilic cell-cell adhesion via plasma membrane cell adhesion molecules|multicellular organism development|axon guidance|calcium-dependent cell-cell adhesion via plasma membrane cell adhesion molecules|catenin comple…	WP4540,WP4541,WP5087	Hippo signaling regulation pathways|Hippo-Merlin signaling dysregulation|Pleural mesothelioma	R-HSA-1266738,R-HSA-1266738,R-HSA-1500931,R-HSA-418990,R-HSA-421270,R-HSA-446728,R-HSA-525793,R-HSA-525793	Developmental Biology|Developmental Biology|Cell-Cell communication|Adherens junctions interactions|Cell-cell junction organization|Cell junction organization|Myogenesis|Myogenesis
CDK14	269.128	192.98	345.277	1.79068	0.840504	0.000510622	0.00725881	Up	2.32796	1.29212	1.40495	1.0126	0.972813	0.979302	5218	cyclin dependent kinase 14	protein_coding	hsa05202	Transcriptional misregulation in cancer	GO:0000083,GO:0000086,GO:0000307,GO:0000308,GO:0004693,GO:0005515,GO:0005524,GO:0005634,GO:0005654,GO:0005737,GO:0005829,GO:0005886,GO:0006468,GO:0016055,GO:0016310,GO:0030332,GO:0051301,GO:0051726,GO:0060828,GO:0106310	regulation of transcription involved in G1/S transition of mitotic cell cycle|G2/M transition of mitotic cell cycle|cyclin-dependent protein kinase holoenzyme complex|cytoplasmic cyclin-dependent protein kinase holoenzyme complex|cyclin-dependent protein serine/threonine kinase activity|protein binding|ATP binding|nucleus|nucleoplasm|cytoplasm|cytosol|plasma membrane|protein phosphorylation|Wnt s…
CDK2AP2	417.33	295.708	538.952	1.82359	0.866782	0.00551894	0.0454994	Up	21.34	10.5187	9.84159	9.24768	8.2569	6.42337	10263	cyclin dependent kinase 2 associated protein 2	protein_coding	hsa03082	ATP-dependent chromatin remodeling	GO:0005515,GO:0005634,GO:0005737,GO:0005874,GO:0016581,GO:0070507,GO:2000035,GO:2000134	protein binding|nucleus|cytoplasm|microtubule|NuRD complex|regulation of microtubule cytoskeleton organization|regulation of stem cell division|negative regulation of G1/S transition of mitotic cell cycle
CDK5R1	1011.19	710.681	1311.71	1.84531	0.883859	0.0201646	0.115564	Up	3.75181	7.04052	8.62587	3.78339	4.18607	3.72348	8851	cyclin dependent kinase 5 regulatory subunit 1	protein_coding	hsa05010,hsa05022,hsa05030	Alzheimer disease|Pathways of neurodegeneration - multiple diseases|Cocaine addiction	GO:0000079,GO:0000226,GO:0000307,GO:0001764,GO:0002020,GO:0004672,GO:0005509,GO:0005515,GO:0005634,GO:0005654,GO:0005737,GO:0005829,GO:0005886,GO:0007158,GO:0007213,GO:0007411,GO:0007413,GO:0007420,GO:0009792,GO:0014069,GO:0016020,GO:0016241,GO:0016301,GO:0016533,GO:0018105,GO:0018107,GO:0019901,GO:0021549,GO:0021722,GO:0021766,GO:0021819,GO:0030182,GO:0030295,GO:0030424,GO:0030425,GO:0030426,GO:…	regulation of cyclin-dependent protein serine/threonine kinase activity|microtubule cytoskeleton organization|cyclin-dependent protein kinase holoenzyme complex|neuron migration|protease binding|protein kinase activity|calcium ion binding|protein binding|nucleus|nucleoplasm|cytoplasm|cytosol|plasma membrane|neuron cell-cell adhesion|G protein-coupled acetylcholine receptor signaling pathway|axon …	WP5124,WP2059,WP5265,WP2380,WP3878	Alzheimer's disease|Alzheimer's disease and miRNA effects|Neurogenesis regulation in the olfactory epithelium|Brain-derived neurotrophic factor (BDNF) signaling pathway|ATM signaling in development and disease	R-HSA-1266738,R-HSA-1266738,R-HSA-162582,R-HSA-162582,R-HSA-1643685,R-HSA-1643685,R-HSA-166520,R-HSA-166520,R-HSA-187037,R-HSA-187037,R-HSA-198725,R-HSA-198725,R-HSA-212436,R-HSA-212436,R-HSA-3700989,R-HSA-373755,R-HSA-373755,R-HSA-399956,R-HSA-399956,R-HSA-422475,R-HSA-422475,R-HSA-5633007,R-HSA-6804756,R-HSA-73857,R-HSA-73857,R-HSA-74160,R-HSA-74160,R-HSA-8862803,R-HSA-8862803,R-HSA-8863678,R-H…	Developmental Biology|Developmental Biology|Signal Transduction|Signal Transduction|Disease|Disease|Signaling by NTRKs|Signaling by NTRKs|Signaling by NTRK1 (TRKA)|Signaling by NTRK1 (TRKA)|Nuclear Events (kinase and transcription factor activation)|Nuclear Events (kinase and transcription factor activation)|Generic Transcription Pathway|Generic Transcription Pathway|Transcriptional Regulation by…
CDK9	1620.42	1276.4	1964.43	1.53932	0.622293	0.00185174	0.0201659	Up	29.1018	17.4155	17.0829	14.0186	15.4205	14.2149	1025	cyclin dependent kinase 9	protein_coding	hsa03250,hsa05202	Viral life cycle - HIV-1|Transcriptional misregulation in cancer	GO:0000978,GO:0001223,GO:0003677,GO:0003682,GO:0004672,GO:0004674,GO:0004693,GO:0005515,GO:0005524,GO:0005634,GO:0005654,GO:0006281,GO:0006282,GO:0006366,GO:0006367,GO:0006368,GO:0006468,GO:0007346,GO:0008023,GO:0008024,GO:0008283,GO:0008353,GO:0016020,GO:0016301,GO:0016605,GO:0019901,GO:0031297,GO:0031440,GO:0032968,GO:0036464,GO:0043923,GO:0045944,GO:0051147,GO:0051647,GO:0051726,GO:0070691,GO:…	RNA polymerase II cis-regulatory region sequence-specific DNA binding|transcription coactivator binding|DNA binding|chromatin binding|protein kinase activity|protein serine/threonine kinase activity|cyclin-dependent protein serine/threonine kinase activity|protein binding|ATP binding|nucleus|nucleoplasm|DNA repair|regulation of DNA repair|transcription by RNA polymerase II|transcription initiatio…	WP3414,WP1544,WP22,WP4673,WP2795	Initiation of transcription and translation elongation at the HIV-1 LTR|MicroRNAs in cardiomyocyte hypertrophy|IL-9 signaling pathway|Male infertility|Cardiac hypertrophic response	R-HSA-112382,R-HSA-162582,R-HSA-162587,R-HSA-162587,R-HSA-162599,R-HSA-162599,R-HSA-162906,R-HSA-162906,R-HSA-162909,R-HSA-1643685,R-HSA-1643685,R-HSA-167152,R-HSA-167169,R-HSA-167169,R-HSA-167172,R-HSA-167172,R-HSA-167200,R-HSA-167200,R-HSA-167238,R-HSA-167243,R-HSA-167246,R-HSA-167246,R-HSA-167287,R-HSA-167290,R-HSA-170834,R-HSA-176034,R-HSA-212436,R-HSA-2173793,R-HSA-2173796,R-HSA-3700989,R-HS…	Formation of RNA Pol II elongation complex |Signal Transduction|HIV Life Cycle|HIV Life Cycle|Late Phase of HIV Life Cycle|Late Phase of HIV Life Cycle|HIV Infection|HIV Infection|Host Interactions of HIV factors|Disease|Disease|Formation of HIV elongation complex in the absence of HIV Tat|HIV Transcription Elongation|HIV Transcription Elongation|Transcription of the HIV genome|Transcription of t…	other
CDKL5	954.014	507.977	1400.05	2.75685	1.46302	3.27262e-09	2.60299e-07	Up	3.56429	1.80535	2.09272	0.986622	0.869449	0.994132	6792	cyclin dependent kinase like 5	protein_coding			GO:0001764,GO:0004672,GO:0004674,GO:0004693,GO:0005515,GO:0005524,GO:0005634,GO:0005654,GO:0005813,GO:0006468,GO:0016301,GO:0031267,GO:0032587,GO:0032839,GO:0036064,GO:0043547,GO:0044294,GO:0045773,GO:0046777,GO:0048471,GO:0050773,GO:0050775,GO:0050804,GO:0051726,GO:0060999,GO:0097542,GO:0098978,GO:0099092,GO:0099175,GO:0106310,GO:1902017	neuron migration|protein kinase activity|protein serine/threonine kinase activity|cyclin-dependent protein serine/threonine kinase activity|protein binding|ATP binding|nucleus|nucleoplasm|centrosome|protein phosphorylation|kinase activity|small GTPase binding|ruffle membrane|dendrite cytoplasm|ciliary basal body|positive regulation of GTPase activity|dendritic growth cone|positive regulation of a…	WP2380,WP4312	Brain-derived neurotrophic factor (BDNF) signaling pathway|Rett syndrome causing genes
CDKN1A	15845.8	10910.7	20781	1.90468	0.929545	8.36329e-05	0.00170264	Up	269.314	134.265	154.947	97.5659	105.574	105.416	1026	cyclin dependent kinase inhibitor 1A	protein_coding	hsa04012,hsa04630,hsa04066,hsa04068,hsa04151,hsa04110,hsa04115,hsa04218,hsa04921,hsa04928,hsa05200,hsa05202,hsa05206,hsa05205,hsa05203,hsa05210,hsa05212,hsa05225,hsa05226,hsa05214,hsa05216,hsa05220,hsa05217,hsa05218,hsa05211,hsa05219,hsa05215,hsa05213,hsa05224,hsa05222,hsa05223,hsa05166,hsa05161,hsa05160,hsa05163,hsa05167,hsa05169,hsa05165,hsa04934,hsa01524,hsa01522	ErbB signaling pathway|JAK-STAT signaling pathway|HIF-1 signaling pathway|FoxO signaling pathway|PI3K-Akt signaling pathway|Cell cycle|p53 signaling pathway|Cellular senescence|Oxytocin signaling pathway|Parathyroid hormone synthesis, secretion and action|Pathways in cancer|Transcriptional misregulation in cancer|MicroRNAs in cancer|Proteoglycans in cancer|Viral carcinogenesis|Colorectal cancer|P…	GO:0000079,GO:0000082,GO:0000307,GO:0001933,GO:0001934,GO:0004860,GO:0004861,GO:0005515,GO:0005634,GO:0005654,GO:0005730,GO:0005829,GO:0006606,GO:0006974,GO:0006977,GO:0006978,GO:0007095,GO:0007265,GO:0007507,GO:0008285,GO:0009410,GO:0009636,GO:0010165,GO:0010243,GO:0010389,GO:0010629,GO:0016604,GO:0019901,GO:0019912,GO:0030216,GO:0030308,GO:0030332,GO:0030890,GO:0031100,GO:0031625,GO:0031668,GO:…	regulation of cyclin-dependent protein serine/threonine kinase activity|G1/S transition of mitotic cell cycle|cyclin-dependent protein kinase holoenzyme complex|negative regulation of protein phosphorylation|positive regulation of protein phosphorylation|protein kinase inhibitor activity|cyclin-dependent protein serine/threonine kinase inhibitor activity|protein binding|nucleus|nucleoplasm|nucleo…	WP4205,WP5121,WP1971,WP4963,WP2516,WP4216,WP2572,WP4666,WP4262,WP2864,WP5413,WP2828,WP61,WP4685,WP673,WP4767,WP5342,WP2261,WP179,WP3981,WP236,WP5122,WP2586,WP3932,WP2446,WP138,WP3941,WP4970,WP710,WP3596,WP4879,WP3672,WP5149,WP5044,WP4658,WP4659,WP4790,WP1403,WP707,WP1742,WP1545,WP3680,WP3646,WP45,WP4263,WP4674,WP4241,WP3611,WP2877,WP4255,WP4155,WP1530,WP5087,WP4172,WP5321,WP5098,WP5094	MET in type 1 papillary renal cell carcinoma|Sphingolipid metabolism in senescence|Integrated cancer pathway|p53 transcriptional gene network|ATM signaling pathway|Chromosomal and microsatellite instability in colorectal cancer |Primary focal segmental glomerulosclerosis (FSGS)|Hepatitis B infection|Breast cancer pathway|Apoptosis-related network due to altered Notch3 in ovarian cancer|IL-24 Sign…	R-HSA-1257604,R-HSA-1266738,R-HSA-1280215,R-HSA-162582,R-HSA-1640170,R-HSA-1643685,R-HSA-168256,R-HSA-187577,R-HSA-198323,R-HSA-212436,R-HSA-2219528,R-HSA-2262752,R-HSA-2559582,R-HSA-2559583,R-HSA-2559586,R-HSA-3700989,R-HSA-392499,R-HSA-449147,R-HSA-453274,R-HSA-453279,R-HSA-5663202,R-HSA-5674400,R-HSA-597592,R-HSA-6785807,R-HSA-6791312,R-HSA-6804116,R-HSA-69202,R-HSA-69206,R-HSA-69231,R-HSA-692…	PIP3 activates AKT signaling|Developmental Biology|Cytokine Signaling in Immune system|Signal Transduction|Cell Cycle|Disease|Immune System|SCF(Skp2)-mediated degradation of p27/p21|AKT phosphorylates targets in the cytosol|Generic Transcription Pathway|PI3K/AKT Signaling in Cancer|Cellular responses to stress|Senescence-Associated Secretory Phenotype (SASP)|Cellular Senescence|DNA Damage/Telomer…
CDKN1C	411.55	84.7689	738.331	8.70417	3.12171	1.00332e-30	2.8159e-27	Up	9.92488	8.02277	11.8525	1.07456	1.37192	1.26421	1028	cyclin dependent kinase inhibitor 1C	protein_coding	hsa04110	Cell cycle	GO:0000122,GO:0001501,GO:0001822,GO:0004860,GO:0004861,GO:0005515,GO:0005634,GO:0005737,GO:0007049,GO:0007096,GO:0030099,GO:0030325,GO:0030511,GO:0033673,GO:0035264,GO:0042326,GO:0042551,GO:0043010,GO:0044877,GO:0045736,GO:0045892,GO:0045893,GO:0045930,GO:0050680,GO:0055123,GO:0060065,GO:0060669,GO:0071514,GO:0140678,GO:1902746,GO:1904030	negative regulation of transcription by RNA polymerase II|skeletal system development|kidney development|protein kinase inhibitor activity|cyclin-dependent protein serine/threonine kinase inhibitor activity|protein binding|nucleus|cytoplasm|cell cycle|regulation of exit from mitosis|myeloid cell differentiation|adrenal gland development|positive regulation of transforming growth factor beta recep…	WP4932,WP2572,WP179,WP4808,WP2882,WP3941,WP4970,WP4658,WP2855,WP2880,WP45,WP474	7q11.23 copy number variation syndrome|Primary focal segmental glomerulosclerosis (FSGS)|Cell cycle|Endochondral ossification with skeletal dysplasias|Nuclear receptors meta-pathway|Oxidative damage response|Galanin receptor pathway|Small cell lung cancer|Dopaminergic neurogenesis|Glucocorticoid receptor pathway|G1 to S cell cycle control|Endochondral ossification	R-HSA-1640170,R-HSA-1643685,R-HSA-453279,R-HSA-69231,R-HSA-69236,R-HSA-69278,R-HSA-9659787,R-HSA-9661069,R-HSA-9675126,R-HSA-9687139	Cell Cycle|Disease|Mitotic G1 phase and G1/S transition|Cyclin D associated events in G1|G1 Phase|Cell Cycle, Mitotic|Aberrant regulation of mitotic G1/S transition in cancer due to RB1 defects|Defective binding of RB1 mutants to E2F1,(E2F2, E2F3)|Diseases of mitotic cell cycle|Aberrant regulation of mitotic cell cycle due to RB1 defects
CDKN2A-DT	14.0172	0	28.0345	161.017	7.33107	0.00513169	0.0430475	Up	4.02136	0	0.0439147	0	0	0	51198	CDKN2A divergent transcript	non_coding
CDR2L	620.753	432.751	808.756	1.86969	0.902799	0.00441577	0.0385542	Up	9.81571	4.60583	4.21532	4.07254	3.19709	3.12119	30850	cerebellar degeneration related protein 2 like	protein_coding			GO:0005515,GO:0005737,GO:0042802,GO:0047496,GO:0055107	protein binding|cytoplasm|identical protein binding|vesicle transport along microtubule|Golgi to secretory granule transport
CDSN	66323.4	44641.3	88005.5	1.97138	0.979209	0.00014198	0.00260686	Up	708.376	960.995	1001.29	443.639	556.946	483.49	1041	corneodesmosin	protein_coding			GO:0001533,GO:0003336,GO:0005576,GO:0005886,GO:0005911,GO:0007155,GO:0008544,GO:0030057,GO:0030216,GO:0042803,GO:0043589,GO:0098609,GO:1905716,GO:1990000	cornified envelope|corneocyte desquamation|extracellular region|plasma membrane|cell-cell junction|cell adhesion|epidermis development|desmosome|keratinocyte differentiation|protein homodimerization activity|skin morphogenesis|cell-cell adhesion|negative regulation of cornification|amyloid fibril formation			R-HSA-1266738,R-HSA-6805567,R-HSA-6809371	Developmental Biology|Keratinization|Formation of the cornified envelope
CDYL	1878.53	1402.7	2354.37	1.67862	0.747275	1.21896e-05	0.000343091	Up	19.0565	12.2503	14.0519	10.1461	9.79836	8.8367	9425	chromodomain Y like	protein_coding			GO:0003682,GO:0003714,GO:0005515,GO:0005634,GO:0005694,GO:0005737,GO:0007283,GO:0007286,GO:0016607,GO:0030674,GO:0035064,GO:0045892,GO:0060816,GO:0120092,GO:0120094	chromatin binding|transcription corepressor activity|protein binding|nucleus|chromosome|cytoplasm|spermatogenesis|spermatid development|nuclear speck|protein-macromolecule adaptor activity|methylated histone binding|negative regulation of DNA-templated transcription|random inactivation of X chromosome|crotonyl-CoA hydratase activity|negative regulation of peptidyl-lysine crotonylation	WP2853	Endoderm differentiation
CDYL2	244.716	152.25	337.181	2.21616	1.14806	0.0336993	0.162269	Up	2.04994	0.527795	0.41398	0.46319	0.44221	0.458606	124359	chromodomain Y like 2	protein_coding			GO:0003714,GO:0005515,GO:0005634,GO:0035064,GO:0045892	transcription corepressor activity|protein binding|nucleus|methylated histone binding|negative regulation of DNA-templated transcription
CEACAM1	153.562	45.052	262.071	5.8221	2.54154	0.000285247	0.00456716	Up	4.62484	0.566927	1.01113	0.413165	0.227868	0.423855	634	CEA cell adhesion molecule 1	protein_coding			GO:0001525,GO:0001558,GO:0001568,GO:0001915,GO:0002682,GO:0002859,GO:0003674,GO:0003779,GO:0005515,GO:0005516,GO:0005886,GO:0005911,GO:0005912,GO:0006469,GO:0007155,GO:0007156,GO:0007165,GO:0007229,GO:0009925,GO:0009986,GO:0010594,GO:0015125,GO:0015721,GO:0016020,GO:0016324,GO:0016328,GO:0016477,GO:0019900,GO:0019903,GO:0030054,GO:0030334,GO:0030658,GO:0030853,GO:0031005,GO:0031528,GO:0032692,GO:…	angiogenesis|regulation of cell growth|blood vessel development|negative regulation of T cell mediated cytotoxicity|regulation of immune system process|negative regulation of natural killer cell mediated cytotoxicity directed against tumor cell target|molecular_function|actin binding|protein binding|calmodulin binding|plasma membrane|cell-cell junction|adherens junction|negative regulation of pro…	WP2877	Vitamin D receptor pathway	R-HSA-109582,R-HSA-1474244,R-HSA-1566977,R-HSA-168249,R-HSA-168256,R-HSA-202733,R-HSA-6798695	Hemostasis|Extracellular matrix organization|Fibronectin matrix formation|Innate Immune System|Immune System|Cell surface interactions at the vascular wall|Neutrophil degranulation
CELF2	332.572	250.4	414.745	1.65738	0.728901	0.000698413	0.00932135	Up	1.23072	0.730476	0.806498	0.612185	0.599104	0.55945	10659	CUGBP Elav-like family member 2	protein_coding			GO:0000381,GO:0003723,GO:0003730,GO:0005634,GO:0005654,GO:0005737,GO:0006376,GO:0006396,GO:0008016,GO:0036002,GO:0043231,GO:0090543,GO:1990904	regulation of alternative mRNA splicing, via spliceosome|RNA binding|mRNA 3'-UTR binding|nucleus|nucleoplasm|cytoplasm|mRNA splice site recognition|RNA processing|regulation of heart contraction|pre-mRNA binding|intracellular membrane-bounded organelle|Flemming body|ribonucleoprotein complex	WP5093,WP411	Opioid receptor pathways|mRNA processing
CELF5	18.9513	2.85436	35.0482	12.3087	3.62161	0.0212469	0.119982	Up	0.510349	0.00448927	0.00908225	0.023023	0.013271	0.00447511	60680	CUGBP Elav-like family member 5	protein_coding			GO:0000381,GO:0003729,GO:0005515,GO:0005575,GO:0005634,GO:0005737,GO:0006376,GO:0036002,GO:1990904	regulation of alternative mRNA splicing, via spliceosome|mRNA binding|protein binding|cellular_component|nucleus|cytoplasm|mRNA splice site recognition|pre-mRNA binding|ribonucleoprotein complex
CEMIP	856.659	550.777	1162.54	2.11	1.07725	8.02843e-08	4.23996e-06	Up	3.99115	3.65177	4.56845	1.99789	2.21984	2.05614	57214	cell migration inducing hyaluronidase 1	protein_coding			GO:0001650,GO:0004415,GO:0005515,GO:0005540,GO:0005576,GO:0005737,GO:0005783,GO:0005886,GO:0005905,GO:0007605,GO:0010800,GO:0030213,GO:0030214,GO:0030335,GO:0030665,GO:0031965,GO:0032050,GO:0045334,GO:0046923,GO:0051281,GO:0090314,GO:1900020	fibrillar center|hyalurononglucosaminidase activity|protein binding|hyaluronic acid binding|extracellular region|cytoplasm|endoplasmic reticulum|plasma membrane|clathrin-coated pit|sensory perception of sound|positive regulation of peptidyl-threonine phosphorylation|hyaluronan biosynthetic process|hyaluronan catabolic process|positive regulation of cell migration|clathrin-coated vesicle membrane|…			R-HSA-1430728,R-HSA-1630316,R-HSA-2142845,R-HSA-2142850,R-HSA-71387	Metabolism|Glycosaminoglycan metabolism|Hyaluronan metabolism|Hyaluronan biosynthesis and export|Metabolism of carbohydrates
CEMIP2	1234.71	637.414	1832	2.87449	1.52331	0.00721942	0.0560981	Up	17.8537	3.49055	3.23521	3.03276	2.58801	2.94748	23670	cell migration inducing hyaluronidase 2	protein_coding			GO:0001525,GO:0004415,GO:0005509,GO:0005730,GO:0005829,GO:0005886,GO:0016020,GO:0030214,GO:0043231,GO:0045296,GO:0070062,GO:1903670	angiogenesis|hyalurononglucosaminidase activity|calcium ion binding|nucleolus|cytosol|plasma membrane|membrane|hyaluronan catabolic process|intracellular membrane-bounded organelle|cadherin binding|extracellular exosome|regulation of sprouting angiogenesis
CENPV	12.1775	1.58195	22.773	14.4549	3.85348	0.000691745	0.00925751	Up	1.19362	0.188993	0.310662	0.0242311	0.023279	0.0706491	201161	centromere protein V	protein_coding			GO:0000776,GO:0001667,GO:0003674,GO:0005515,GO:0005634,GO:0005654,GO:0005829,GO:0007049,GO:0015630,GO:0016846,GO:0030496,GO:0031508,GO:0031965,GO:0032467,GO:0033044,GO:0034508,GO:0046872,GO:0051233,GO:0051301	kinetochore|ameboidal-type cell migration|molecular_function|protein binding|nucleus|nucleoplasm|cytosol|cell cycle|microtubule cytoskeleton|carbon-sulfur lyase activity|midbody|pericentric heterochromatin formation|nuclear membrane|positive regulation of cytokinesis|regulation of chromosome organization|centromere complex assembly|metal ion binding|spindle midzone|cell division
CEP72	167.418	125.11	209.726	1.67852	0.747193	0.0081385	0.0614249	Up	2.99243	1.57828	1.63618	1.33729	1.24611	1.30946	55722	centrosomal protein 72	protein_coding			GO:0005515,GO:0005813,GO:0005829,GO:0007051,GO:0007099,GO:0033566,GO:0034451,GO:1904779	protein binding|centrosome|cytosol|spindle organization|centriole replication|gamma-tubulin complex localization|centriolar satellite|regulation of protein localization to centrosome			R-HSA-1640170,R-HSA-1852241,R-HSA-2565942,R-HSA-380259,R-HSA-380270,R-HSA-380284,R-HSA-380287,R-HSA-380320,R-HSA-453274,R-HSA-5617833,R-HSA-5620912,R-HSA-68877,R-HSA-68886,R-HSA-69275,R-HSA-69278,R-HSA-8854518	Cell Cycle|Organelle biogenesis and maintenance|Regulation of PLK1 Activity at G2/M Transition|Loss of Nlp from mitotic centrosomes|Recruitment of mitotic centrosome proteins and complexes|Loss of proteins required for interphase microtubule organization from the centrosome|Centrosome maturation|Recruitment of NuMA to mitotic centrosomes|Mitotic G2-G2/M phases|Cilium Assembly|Anchoring of the bas…
CERCAM	400.741	230.432	571.05	2.47782	1.30907	1.07078e-05	0.000305247	Up	2.34209	2.38932	3.07695	1.42998	0.892733	1.10901	51148	cerebral endothelial cell adhesion molecule	protein_coding			GO:0005515,GO:0005788,GO:0005886,GO:0007155,GO:0007159,GO:0042802,GO:0050211	protein binding|endoplasmic reticulum lumen|plasma membrane|cell adhesion|leukocyte cell-cell adhesion|identical protein binding|procollagen galactosyltransferase activity
CES2	4271.99	3237.11	5306.87	1.63929	0.713067	0.00124858	0.0148709	Up	28.1697	35.6397	35.0097	23.4867	20.9251	21.3151	8824	carboxylesterase 2	protein_coding	hsa00983	Drug metabolism - other enzymes	GO:0005783,GO:0005788,GO:0006693,GO:0006805,GO:0009056,GO:0043231,GO:0047374,GO:0052689,GO:0106435	endoplasmic reticulum|endoplasmic reticulum lumen|prostaglandin metabolic process|xenobiotic metabolic process|catabolic process|intracellular membrane-bounded organelle|methylumbelliferyl-acetate deacetylase activity|carboxylic ester hydrolase activity|carboxylesterase activity	WP229,WP2826,WP136,WP2882,WP2884,WP2645,WP1601	Irinotecan pathway|Cocaine metabolism|Phase I biotransformations, non P450|Nuclear receptors meta-pathway|NRF2 pathway|Heroin metabolism|Fluoropyrimidine activity	R-HSA-1430728,R-HSA-211859,R-HSA-211945,R-HSA-9748784,R-HSA-9749641	Metabolism|Biological oxidations|Phase I - Functionalization of compounds|Drug ADME|Aspirin ADME
CES3	183.043	136.896	229.189	1.67341	0.74279	0.00290359	0.0283801	Up	1.34734	1.51726	1.33268	1.05671	0.879829	0.778025	23491	carboxylesterase 3	protein_coding			GO:0005788,GO:0005829,GO:0006805,GO:0034383,GO:0052689,GO:0070062,GO:0106435	endoplasmic reticulum lumen|cytosol|xenobiotic metabolic process|low-density lipoprotein particle clearance|carboxylic ester hydrolase activity|extracellular exosome|carboxylesterase activity	WP2882,WP2873,WP2884	Nuclear receptors meta-pathway|Aryl hydrocarbon receptor pathway|NRF2 pathway	R-HSA-1430728,R-HSA-174824,R-HSA-211859,R-HSA-211945,R-HSA-382551,R-HSA-8964038,R-HSA-8964043	Metabolism|Plasma lipoprotein assembly, remodeling, and clearance|Biological oxidations|Phase I - Functionalization of compounds|Transport of small molecules|LDL clearance|Plasma lipoprotein clearance
CFAP119	63.7999	46.5406	81.0591	1.74332	0.801842	0.0132809	0.0858325	Up	0.896222	0.735324	0.694882	0.506117	0.371823	0.549754	90835	cilia and flagella associated protein 119	protein_coding			GO:0001669,GO:0005737,GO:0097228	acrosomal vesicle|cytoplasm|sperm principal piece
CFAP161	10.2403	0.931686	19.5489	20.8669	4.38314	0.00167708	0.0187204	Up	0.62125	0.131155	0.0663352	0	0.0258478	0.0130742	161502	cilia and flagella associated protein 161	protein_coding			GO:0005515,GO:0005879,GO:0031514,GO:0060271	protein binding|axonemal microtubule|motile cilium|cilium assembly
CFAP20DC	170.691	71.0347	270.347	3.80908	1.92944	4.13932e-13	7.97265e-11	Up	1.53189	0.980028	0.902	0.345134	0.335718	0.268343	200844	CFAP20 domain containing	protein_coding
CFAP251	254.171	145.466	362.877	2.49664	1.31999	6.20356e-05	0.00134967	Up	3.60637	1.55275	1.77418	1.1026	0.904411	0.896128	144406	cilia and flagella associated protein 251	protein_coding			GO:0003341,GO:0005930,GO:0030317,GO:0031514,GO:0036126	cilium movement|axoneme|flagellated sperm motility|motile cilium|sperm flagellum
CFAP43	15.863	4.45625	27.2698	6.14696	2.61987	0.0286428	0.146047	Up	0.388124	0.0249139	0.030242	0.0306647	0.00981994	0.0298024	80217	cilia and flagella associated protein 43	protein_coding			GO:0003356,GO:0005576,GO:0005930,GO:0007288,GO:0007420,GO:0051649,GO:0060271,GO:0090660,GO:0097729,GO:0120197	regulation of cilium beat frequency|extracellular region|axoneme|sperm axoneme assembly|brain development|establishment of localization in cell|cilium assembly|cerebrospinal fluid circulation|9+2 motile cilium|mucociliary clearance
CFAP53	116.604	44.5617	188.647	4.23702	2.08305	2.13828e-16	7.63794e-14	Up	3.17032	2.33945	2.3523	0.718427	0.634983	0.628403	220136	cilia and flagella associated protein 53	protein_coding			GO:0003341,GO:0005515,GO:0005575,GO:0005576,GO:0005879,GO:0007368,GO:0060287	cilium movement|protein binding|cellular_component|extracellular region|axonemal microtubule|determination of left/right symmetry|epithelial cilium movement involved in determination of left/right asymmetry	WP4803	Ciliopathies
CFAP58-DT	163.182	119.311	207.054	1.73321	0.793446	0.0110757	0.0760281	Up	3.86569	5.12668	5.78428	2.93256	3.10878	3.29235	100505869	CFAP58 divergent transcript	non_coding
CFLAR-AS1	27.1388	7.26128	47.0162	6.49018	2.69826	0.00411472	0.0367612	Up	3.13674	0.35965	0.389791	0.158095	0.177197	0.256083	65072	CFLAR antisense RNA 1	non_coding
CGA	62.9166	28.2379	97.5953	3.45416	1.78834	0.025021	0.133818	Up	0.525831	4.59586	3.97519	1.19556	0.656334	1.12874	1081	glycoprotein hormones%2C alpha polypeptide	protein_coding	hsa04024,hsa04080,hsa04923,hsa04929,hsa04912,hsa04913,hsa04917,hsa04918,hsa05320	cAMP signaling pathway|Neuroactive ligand-receptor interaction|Regulation of lipolysis in adipocytes|GnRH secretion|GnRH signaling pathway|Ovarian steroidogenesis|Prolactin signaling pathway|Thyroid hormone synthesis|Autoimmune thyroid disease	GO:0005179,GO:0005515,GO:0005576,GO:0005615,GO:0005796,GO:0006590,GO:0007186,GO:0008284,GO:0009755,GO:0010469,GO:0010893,GO:0016913,GO:0016914,GO:0030335,GO:0030878,GO:0032275,GO:0035265,GO:0042699,GO:0045944,GO:0046621,GO:0046884,GO:0061696	hormone activity|protein binding|extracellular region|extracellular space|Golgi lumen|thyroid hormone generation|G protein-coupled receptor signaling pathway|positive regulation of cell population proliferation|hormone-mediated signaling pathway|regulation of signaling receptor activity|positive regulation of steroid biosynthetic process|follicle-stimulating hormone activity|follicle-stimulating …	WP2032,WP3998,WP2035,WP5094,WP1981	Thyroid stimulating hormone (TSH) signaling pathway|Prader-Willi and Angelman syndrome|Follicle stimulating hormone (FSH) signaling pathway|Orexin receptor pathway|Thyroxine (thyroid hormone) production	R-HSA-1430728,R-HSA-162582,R-HSA-193048,R-HSA-193993,R-HSA-196071,R-HSA-209776,R-HSA-209822,R-HSA-209952,R-HSA-209968,R-HSA-212436,R-HSA-2980736,R-HSA-372790,R-HSA-373076,R-HSA-375281,R-HSA-388396,R-HSA-392499,R-HSA-418555,R-HSA-446203,R-HSA-500792,R-HSA-556833,R-HSA-597592,R-HSA-71291,R-HSA-73857,R-HSA-74160,R-HSA-8864260,R-HSA-8866910,R-HSA-8957322,R-HSA-948021,R-HSA-975576,R-HSA-975578	Metabolism|Signal Transduction|Androgen biosynthesis|Mineralocorticoid biosynthesis|Metabolism of steroid hormones|Metabolism of amine-derived hormones|Glycoprotein hormones|Peptide hormone biosynthesis|Thyroxine biosynthesis|Generic Transcription Pathway|Peptide hormone metabolism|Signaling by GPCR|Class A/1 (Rhodopsin-like receptors)|Hormone ligand-binding receptors|GPCR downstream signalling|M…
CGAS	131.823	99.0198	164.626	1.66514	0.735641	0.0461703	0.199004	Up	2.23367	0.944052	1.01411	0.934027	0.749145	0.941075	115004	cyclic GMP-AMP synthase	protein_coding	hsa04623,hsa05170,hsa05171,hsa05168,hsa05163,hsa05131	Cytosolic DNA-sensing pathway|Human immunodeficiency virus 1 infection|Coronavirus disease - COVID-19|Herpes simplex virus 1 infection|Human cytomegalovirus infection|Shigellosis	GO:0002218,GO:0002221,GO:0002230,GO:0002637,GO:0002753,GO:0003677,GO:0003682,GO:0003690,GO:0005515,GO:0005524,GO:0005525,GO:0005546,GO:0005634,GO:0005654,GO:0005737,GO:0005829,GO:0005886,GO:0006281,GO:0006974,GO:0008340,GO:0016604,GO:0019933,GO:0019934,GO:0031491,GO:0032481,GO:0035861,GO:0038001,GO:0042803,GO:0045087,GO:0045088,GO:0045824,GO:0046872,GO:0050863,GO:0051607,GO:0061501,GO:0071360,GO:…	activation of innate immune response|pattern recognition receptor signaling pathway|positive regulation of defense response to virus by host|regulation of immunoglobulin production|cytosolic pattern recognition receptor signaling pathway|DNA binding|chromatin binding|double-stranded DNA binding|protein binding|ATP binding|GTP binding|phosphatidylinositol-4,5-bisphosphate binding|nucleus|nucleopla…	WP4961,WP5346,WP5038,WP4655,WP4705	STING pathway in Kawasaki-like disease and COVID-19|8p23.1 copy number variation syndrome|Mitochondrial immune response to SARS-CoV-2|Cytosolic DNA-sensing pathway|Pathways of nucleic acid metabolism and innate immune sensing	R-HSA-168249,R-HSA-168256,R-HSA-1834941,R-HSA-1834949	Innate Immune System|Immune System|STING mediated induction of host immune responses|Cytosolic sensors of pathogen-associated DNA
CGN	3129.17	2197.51	4060.84	1.84796	0.885937	3.14683e-06	0.000107331	Up	26.3405	17.8029	17.73	10.5293	14.0151	11.0618	57530	cingulin	protein_coding	hsa04530	Tight junction	GO:0000226,GO:0003779,GO:0005515,GO:0005886,GO:0005923,GO:0008017,GO:0008150,GO:0016459,GO:0030054,GO:0045296	microtubule cytoskeleton organization|actin binding|protein binding|plasma membrane|bicellular tight junction|microtubule binding|biological_process|myosin complex|cell junction|cadherin binding	WP5407	15q11q13 copy number variation	R-HSA-162582,R-HSA-162582,R-HSA-170834,R-HSA-170834,R-HSA-2173791,R-HSA-2173791,R-HSA-9006936,R-HSA-9006936	Signal Transduction|Signal Transduction|Signaling by TGF-beta Receptor Complex|Signaling by TGF-beta Receptor Complex|TGF-beta receptor signaling in EMT (epithelial to mesenchymal transition)|TGF-beta receptor signaling in EMT (epithelial to mesenchymal transition)|Signaling by TGFB family members|Signaling by TGFB family members
CH25H	18.7349	7.78015	29.6897	3.81109	1.9302	0.0287767	0.146577	Up	0.749987	0.411668	0.272277	0.0812006	0.280836	0.0315669	9023	cholesterol 25-hydroxylase	protein_coding	hsa00120	Primary bile acid biosynthesis	GO:0000254,GO:0001567,GO:0005506,GO:0005515,GO:0005789,GO:0005829,GO:0006629,GO:0008203,GO:0008395,GO:0016126,GO:0034340,GO:0035754,GO:0090206,GO:1903914	C-4 methylsterol oxidase activity|cholesterol 25-hydroxylase activity|iron ion binding|protein binding|endoplasmic reticulum membrane|cytosol|lipid metabolic process|cholesterol metabolic process|steroid hydroxylase activity|sterol biosynthetic process|response to type I interferon|B cell chemotaxis|negative regulation of cholesterol metabolic process|negative regulation of fusion of virus membra…	WP4718,WP5329,WP4545	Cholesterol metabolism with Bloch and Kandutsch-Russell pathways|Cholesterol biosynthesis pathway in hepatocytes|Oxysterols derived from cholesterol	R-HSA-1430728,R-HSA-192105,R-HSA-194068,R-HSA-556833,R-HSA-8957322	Metabolism|Synthesis of bile acids and bile salts|Bile acid and bile salt metabolism|Metabolism of lipids|Metabolism of steroids
CHAC1	2042.31	697.225	3387.39	4.85886	2.28062	1.8029e-06	6.5836e-05	Up	29.8391	7.50252	9.02606	3.40107	2.34007	3.97616	79094	ChaC glutathione specific gamma-glutamylcyclotransferase 1	protein_coding	hsa00480	Glutathione metabolism	GO:0003839,GO:0005112,GO:0005515,GO:0005737,GO:0005802,GO:0005829,GO:0006750,GO:0006751,GO:0006986,GO:0007219,GO:0010955,GO:0022008,GO:0045746,GO:0061928,GO:0070059	gamma-glutamylcyclotransferase activity|Notch binding|protein binding|cytoplasm|trans-Golgi network|cytosol|glutathione biosynthetic process|glutathione catabolic process|response to unfolded protein|Notch signaling pathway|negative regulation of protein processing|neurogenesis|negative regulation of Notch signaling pathway|glutathione specific gamma-glutamylcyclotransferase activity|intrinsic ap…	WP3888	VEGFA-VEGFR2 signaling	R-HSA-1430728,R-HSA-156580,R-HSA-156590,R-HSA-174403,R-HSA-211859,R-HSA-2262752,R-HSA-8953897,R-HSA-9648895	Metabolism|Phase II - Conjugation of compounds|Glutathione conjugation|Glutathione synthesis and recycling|Biological oxidations|Cellular responses to stress|Cellular responses to stimuli|Response of EIF2AK1 (HRI) to heme deficiency
CHAER1	35.114	12.8056	57.4223	4.46831	2.15973	0.00102797	0.0127095	Up	0.433069	0.765706	0.693628	0.0586102	0.259013	0.148101	105377667		non_coding
CHD7	1286.15	1001.71	1570.6	1.56828	0.649181	0.0254434	0.135207	Up	5.36889	2.73158	2.27772	2.44318	2.41351	2.05197	55636	chromodomain helicase DNA binding protein 7	protein_coding			GO:0000785,GO:0000978,GO:0001501,GO:0001701,GO:0001974,GO:0003007,GO:0003222,GO:0003226,GO:0003677,GO:0003682,GO:0004386,GO:0005515,GO:0005524,GO:0005634,GO:0005654,GO:0005730,GO:0006338,GO:0006355,GO:0006364,GO:0006366,GO:0007417,GO:0007512,GO:0007605,GO:0007628,GO:0008015,GO:0009617,GO:0010468,GO:0010880,GO:0016887,GO:0021545,GO:0021553,GO:0021772,GO:0030217,GO:0030540,GO:0035116,GO:0035909,GO:…	chromatin|RNA polymerase II cis-regulatory region sequence-specific DNA binding|skeletal system development|in utero embryonic development|blood vessel remodeling|heart morphogenesis|ventricular trabecula myocardium morphogenesis|right ventricular compact myocardium morphogenesis|DNA binding|chromatin binding|helicase activity|protein binding|ATP binding|nucleus|nucleoplasm|nucleolus|chromatin re…	WP5074	Kallmann syndrome			other
CHDH	41.0379	5.39151	76.6843	14.2291	3.83077	4.30412e-06	0.000139536	Up	0.109759	0.323246	0.323465	0.0356506	0.0205499	0.00346481	55349	choline dehydrogenase	protein_coding	hsa00260	Glycine, serine and threonine metabolism	GO:0005515,GO:0005743,GO:0008812,GO:0019285,GO:0042426,GO:0050660	protein binding|mitochondrial inner membrane|choline dehydrogenase activity|glycine betaine biosynthetic process from choline|choline catabolic process|flavin adenine dinucleotide binding	WP2525,WP5219,WP4288,WP241,WP3580	Trans-sulfuration, one-carbon metabolism and related pathways|Diet-dependent trimethylamine/trimethylamine N-oxide metabolism |MTHFR deficiency|One-carbon metabolism|Methionine de novo and salvage pathway	R-HSA-1430728,R-HSA-6798163,R-HSA-71291	Metabolism|Choline catabolism|Metabolism of amino acids and derivatives
CHGA	5.07852	0	10.157	58.4518	5.86918	0.0129619	0.084519	Up	0.350118	0.0110873	0.0112154	0	0	0	1113	chromogranin A	protein_coding			GO:0002026,GO:0002551,GO:0005576,GO:0005615,GO:0006996,GO:0008217,GO:0030133,GO:0030141,GO:0031640,GO:0033366,GO:0033604,GO:0042583,GO:0042742,GO:0043303,GO:0045087,GO:0045576,GO:0046676,GO:0048471,GO:0050829,GO:0050830,GO:0050832,GO:0060452,GO:0086030,GO:0098992,GO:1900738,GO:1901899,GO:2000707	regulation of the force of heart contraction|mast cell chemotaxis|extracellular region|extracellular space|organelle organization|regulation of blood pressure|transport vesicle|secretory granule|killing of cells of another organism|protein localization to secretory granule|negative regulation of catecholamine secretion|chromaffin granule|defense response to bacterium|mast cell degranulation|innat…	WP4659	Gastrin signaling pathway	R-HSA-168249,R-HSA-168256,R-HSA-6803157	Innate Immune System|Immune System|Antimicrobial peptides
CHKA	95.9057	61.4205	130.391	2.12627	1.08833	0.0464637	0.199656	Up	1.40213	0.347723	0.422087	0.438961	0.311013	0.293299	1119	choline kinase alpha	protein_coding	hsa00564,hsa05231	Glycerophospholipid metabolism|Choline metabolism in cancer	GO:0004103,GO:0004104,GO:0004305,GO:0004713,GO:0005524,GO:0005737,GO:0005811,GO:0005829,GO:0006629,GO:0006646,GO:0006656,GO:0006657,GO:0006869,GO:0016310,GO:0042803	choline kinase activity|cholinesterase activity|ethanolamine kinase activity|protein tyrosine kinase activity|ATP binding|cytoplasm|lipid droplet|cytosol|lipid metabolic process|phosphatidylethanolamine biosynthetic process|phosphatidylcholine biosynthetic process|CDP-choline pathway|lipid transport|phosphorylation|protein homodimerization activity	WP2525,WP4288,WP528,WP3933	Trans-sulfuration, one-carbon metabolism and related pathways|MTHFR deficiency|Acetylcholine synthesis|Kennedy pathway from sphingolipids	R-HSA-1430728,R-HSA-1483191,R-HSA-1483206,R-HSA-1483213,R-HSA-1483257,R-HSA-556833	Metabolism|Synthesis of PC|Glycerophospholipid biosynthesis|Synthesis of PE|Phospholipid metabolism|Metabolism of lipids
CHRD	7.99738	1.92267	14.0721	7.33341	2.87449	0.0410914	0.185795	Up	0.0157465	0.0797839	0.100882	0.025573	0.00491363	0	8646	chordin	protein_coding	hsa04350	TGF-beta signaling pathway	GO:0001501,GO:0002053,GO:0005515,GO:0005615,GO:0009953,GO:0019955,GO:0021513,GO:0030336,GO:0030509,GO:0030514,GO:0033504,GO:0036122,GO:0045668,GO:0045785	skeletal system development|positive regulation of mesenchymal cell proliferation|protein binding|extracellular space|dorsal/ventral pattern formation|cytokine binding|spinal cord dorsal/ventral patterning|negative regulation of cell migration|BMP signaling pathway|negative regulation of BMP signaling pathway|floor plate development|BMP binding|negative regulation of osteoblast differentiation|po…	WP2857,WP5205,WP4657	Mesodermal commitment pathway|Clock-controlled autophagy in bone metabolism|22q11.2 copy number variation syndrome
CHRM5	2.19068	0	4.38136	25.1948	4.65506	0.042452	0.189505	Up	0.0291101	0.0276552	0.00466244	0	0	0	1133	cholinergic receptor muscarinic 5	protein_coding	hsa04020,hsa04080,hsa04810,hsa04725,hsa05010,hsa05022	Calcium signaling pathway|Neuroactive ligand-receptor interaction|Regulation of actin cytoskeleton|Cholinergic synapse|Alzheimer disease|Pathways of neurodegeneration - multiple diseases	GO:0001696,GO:0004435,GO:0004993,GO:0005515,GO:0005886,GO:0007187,GO:0007197,GO:0007213,GO:0007268,GO:0015872,GO:0016907,GO:0019226,GO:0030425,GO:0045202,GO:0045211,GO:0060304,GO:0098664	gastric acid secretion|phosphatidylinositol phospholipase C activity|G protein-coupled serotonin receptor activity|protein binding|plasma membrane|G protein-coupled receptor signaling pathway, coupled to cyclic nucleotide second messenger|adenylate cyclase-inhibiting G protein-coupled acetylcholine receptor signaling pathway|G protein-coupled acetylcholine receptor signaling pathway|chemical syna…	WP455,WP51,WP58,WP536	GPCRs, class A rhodopsin-like|Regulation of actin cytoskeleton|Monoamine GPCRs|Calcium regulation in cardiac cells	R-HSA-162582,R-HSA-372790,R-HSA-373076,R-HSA-375280,R-HSA-388396,R-HSA-390648,R-HSA-416476,R-HSA-500792	Signal Transduction|Signaling by GPCR|Class A/1 (Rhodopsin-like receptors)|Amine ligand-binding receptors|GPCR downstream signalling|Muscarinic acetylcholine receptors|G alpha (q) signalling events|GPCR ligand binding
CHRNA3	144.486	66.9981	221.973	3.31106	1.72729	0.00735765	0.0568864	Up	0.413063	1.66414	2.44051	0.491943	0.458292	0.594015	1136	cholinergic receptor nicotinic alpha 3 subunit	protein_coding	hsa04080,hsa04725,hsa05207	Neuroactive ligand-receptor interaction|Cholinergic synapse|Chemical carcinogenesis - receptor activation	GO:0005515,GO:0005886,GO:0005892,GO:0006811,GO:0006940,GO:0007165,GO:0007171,GO:0007271,GO:0007399,GO:0007626,GO:0014056,GO:0014069,GO:0015276,GO:0015464,GO:0016020,GO:0016607,GO:0022848,GO:0030425,GO:0034220,GO:0035094,GO:0035095,GO:0042166,GO:0042391,GO:0043005,GO:0043025,GO:0044853,GO:0045202,GO:0045211,GO:0048814,GO:0050877,GO:0060079,GO:0060084,GO:0095500,GO:1905144	protein binding|plasma membrane|acetylcholine-gated channel complex|monoatomic ion transport|regulation of smooth muscle contraction|signal transduction|activation of transmembrane receptor protein tyrosine kinase activity|synaptic transmission, cholinergic|nervous system development|locomotory behavior|regulation of acetylcholine secretion, neurotransmission|postsynaptic density|ligand-gated mon…	WP1603,WP1602	Nicotine effect on chromaffin cells|Nicotine effect on dopaminergic neurons	R-HSA-112314,R-HSA-112315,R-HSA-112316,R-HSA-181431,R-HSA-622323,R-HSA-622327,R-HSA-629587,R-HSA-629594,R-HSA-629597	Neurotransmitter receptors and postsynaptic signal transmission|Transmission across Chemical Synapses|Neuronal System|Acetylcholine binding and downstream events|Presynaptic nicotinic acetylcholine receptors|Postsynaptic nicotinic acetylcholine receptors|Highly sodium permeable postsynaptic acetylcholine nicotinic receptors|Highly calcium permeable postsynaptic nicotinic acetylcholine receptors|H…
CHRNA7	33.805	4.09328	63.5166	15.5289	3.95689	0.00275603	0.0272247	Up	0.711975	0.0107934	0.0327544	0.0184512	0.0212715	0.00717294	1139	cholinergic receptor nicotinic alpha 7 subunit	protein_coding	hsa04020,hsa04080,hsa04725,hsa05207,hsa05010,hsa05022,hsa05033	Calcium signaling pathway|Neuroactive ligand-receptor interaction|Cholinergic synapse|Chemical carcinogenesis - receptor activation|Alzheimer disease|Pathways of neurodegeneration - multiple diseases|Nicotine addiction	GO:0001540,GO:0001666,GO:0001933,GO:0001934,GO:0001988,GO:0005216,GO:0005262,GO:0005515,GO:0005886,GO:0005892,GO:0006811,GO:0006816,GO:0006874,GO:0006897,GO:0007165,GO:0007271,GO:0007611,GO:0007613,GO:0007614,GO:0008284,GO:0008306,GO:0009409,GO:0009897,GO:0014061,GO:0015464,GO:0015643,GO:0016020,GO:0016324,GO:0017081,GO:0022848,GO:0030317,GO:0030673,GO:0032094,GO:0032225,GO:0032691,GO:0032715,GO:…	amyloid-beta binding|response to hypoxia|negative regulation of protein phosphorylation|positive regulation of protein phosphorylation|positive regulation of heart rate involved in baroreceptor response to decreased systemic arterial blood pressure|monoatomic ion channel activity|calcium channel activity|protein binding|plasma membrane|acetylcholine-gated channel complex|monoatomic ion transport|…	WP5124,WP4222,WP2059,WP4942,WP706,WP5055,WP5407	Alzheimer's disease|Phosphodiesterases in neuronal function|Alzheimer's disease and miRNA effects|15q13.3 copy number variation syndrome|Sudden infant death syndrome (SIDS) susceptibility pathways|Burn wound healing|15q11q13 copy number variation	R-HSA-112314,R-HSA-112315,R-HSA-112316,R-HSA-181431,R-HSA-622327,R-HSA-629594	Neurotransmitter receptors and postsynaptic signal transmission|Transmission across Chemical Synapses|Neuronal System|Acetylcholine binding and downstream events|Postsynaptic nicotinic acetylcholine receptors|Highly calcium permeable postsynaptic nicotinic acetylcholine receptors
CHRNA9	778.073	404.622	1151.52	2.84642	1.50915	6.25526e-08	3.39507e-06	Up	17.8908	14.666	8.19165	4.45489	5.26572	5.39736	55584	cholinergic receptor nicotinic alpha 9 subunit	protein_coding	hsa04080,hsa05207	Neuroactive ligand-receptor interaction|Chemical carcinogenesis - receptor activation	GO:0004888,GO:0005262,GO:0005515,GO:0005886,GO:0005892,GO:0007165,GO:0007204,GO:0007268,GO:0010996,GO:0022848,GO:0034220,GO:0042391,GO:0042472,GO:0043005,GO:0045202,GO:0045211,GO:0050877,GO:0050910,GO:0051899,GO:0060079,GO:0070588	transmembrane signaling receptor activity|calcium channel activity|protein binding|plasma membrane|acetylcholine-gated channel complex|signal transduction|positive regulation of cytosolic calcium ion concentration|chemical synaptic transmission|response to auditory stimulus|acetylcholine-gated monoatomic cation-selective channel activity|monoatomic ion transmembrane transport|regulation of membra…			R-HSA-112314,R-HSA-112315,R-HSA-112316,R-HSA-181431,R-HSA-622327,R-HSA-629594,R-HSA-9659379,R-HSA-9662361,R-HSA-9667769,R-HSA-9709957	Neurotransmitter receptors and postsynaptic signal transmission|Transmission across Chemical Synapses|Neuronal System|Acetylcholine binding and downstream events|Postsynaptic nicotinic acetylcholine receptors|Highly calcium permeable postsynaptic nicotinic acetylcholine receptors|Sensory processing of sound|Sensory processing of sound by outer hair cells of the cochlea|Acetylcholine inhibits cont…
CHRNB1	481.53	304.353	658.707	2.1653	1.11456	0.00125351	0.0149161	Up	11.7326	4.79486	4.55437	3.39655	3.40721	3.29063	1140	cholinergic receptor nicotinic beta 1 subunit	protein_coding	hsa04080	Neuroactive ligand-receptor interaction	GO:0001941,GO:0005515,GO:0005886,GO:0005892,GO:0006812,GO:0006936,GO:0007165,GO:0007268,GO:0007271,GO:0007274,GO:0015267,GO:0015276,GO:0015464,GO:0022848,GO:0031594,GO:0034220,GO:0035095,GO:0042166,GO:0042391,GO:0043005,GO:0045202,GO:0050877,GO:0055001,GO:0060079,GO:0099634,GO:1904315	postsynaptic membrane organization|protein binding|plasma membrane|acetylcholine-gated channel complex|monoatomic cation transport|muscle contraction|signal transduction|chemical synaptic transmission|synaptic transmission, cholinergic|neuromuscular synaptic transmission|channel activity|ligand-gated monoatomic ion channel activity|acetylcholine receptor activity|acetylcholine-gated monoatomic ca…
CHST11	556.78	347.458	766.101	2.20378	1.13998	4.78985e-08	2.74348e-06	Up	3.11874	3.6539	3.34888	1.51486	1.79803	1.67036	50515	carbohydrate sulfotransferase 11	protein_coding	hsa00532	Glycosaminoglycan biosynthesis - chondroitin sulfate / dermatan sulfate	GO:0000139,GO:0001537,GO:0001701,GO:0002063,GO:0006915,GO:0007179,GO:0007585,GO:0008146,GO:0009791,GO:0016020,GO:0016051,GO:0030166,GO:0030206,GO:0030512,GO:0033037,GO:0036342,GO:0042127,GO:0042733,GO:0043066,GO:0047756,GO:0048589,GO:0048703,GO:0050659	Golgi membrane|N-acetylgalactosamine 4-O-sulfotransferase activity|in utero embryonic development|chondrocyte development|apoptotic process|transforming growth factor beta receptor signaling pathway|respiratory gaseous exchange by respiratory system|sulfotransferase activity|post-embryonic development|membrane|carbohydrate biosynthetic process|proteoglycan biosynthetic process|chondroitin sulfate…	WP702,WP4808,WP5395,WP2431,WP474	Metapathway biotransformation Phase I and II|Endochondral ossification with skeletal dysplasias|Glycosaminoglycan synthesis in fibroblasts|Spinal cord injury|Endochondral ossification	R-HSA-1430728,R-HSA-1630316,R-HSA-1793185,R-HSA-2022870,R-HSA-71387	Metabolism|Glycosaminoglycan metabolism|Chondroitin sulfate/dermatan sulfate metabolism|Chondroitin sulfate biosynthesis|Metabolism of carbohydrates
CHST2	785.274	188.309	1382.24	7.33912	2.87561	9.91606e-15	2.70571e-12	Up	5.70194	8.077	11.8211	1.48339	1.31695	1.06195	9435	carbohydrate sulfotransferase 2	protein_coding	hsa00533	Glycosaminoglycan biosynthesis - keratan sulfate	GO:0000139,GO:0001517,GO:0005654,GO:0005794,GO:0005802,GO:0005829,GO:0005975,GO:0006044,GO:0006790,GO:0006954,GO:0008146,GO:0018146,GO:1903238	Golgi membrane|N-acetylglucosamine 6-O-sulfotransferase activity|nucleoplasm|Golgi apparatus|trans-Golgi network|cytosol|carbohydrate metabolic process|N-acetylglucosamine metabolic process|sulfur compound metabolic process|inflammatory response|sulfotransferase activity|keratan sulfate biosynthetic process|positive regulation of leukocyte tethering or rolling	WP702	Metapathway biotransformation Phase I and II	R-HSA-1430728,R-HSA-1630316,R-HSA-1638074,R-HSA-2022854,R-HSA-71387	Metabolism|Glycosaminoglycan metabolism|Keratan sulfate/keratin metabolism|Keratan sulfate biosynthesis|Metabolism of carbohydrates
CHST6	25.6	16.0864	35.1137	2.1876	1.12935	0.0196835	0.113726	Up	0.13724	0.101407	0.0674089	0.0445767	0.0513903	0.0519879	4166	carbohydrate sulfotransferase 6	protein_coding	hsa00533	Glycosaminoglycan biosynthesis - keratan sulfate	GO:0000139,GO:0001517,GO:0005794,GO:0005802,GO:0005975,GO:0006044,GO:0006790,GO:0018146,GO:0045130	Golgi membrane|N-acetylglucosamine 6-O-sulfotransferase activity|Golgi apparatus|trans-Golgi network|carbohydrate metabolic process|N-acetylglucosamine metabolic process|sulfur compound metabolic process|keratan sulfate biosynthetic process|keratan sulfotransferase activity	WP702,WP5348	Metapathway biotransformation Phase I and II|11p11.2 copy number variation syndrome	R-HSA-1430728,R-HSA-1630316,R-HSA-1638074,R-HSA-1643685,R-HSA-2022854,R-HSA-3560782,R-HSA-3656225,R-HSA-3781865,R-HSA-5668914,R-HSA-71387	Metabolism|Glycosaminoglycan metabolism|Keratan sulfate/keratin metabolism|Disease|Keratan sulfate biosynthesis|Diseases associated with glycosaminoglycan metabolism|Defective CHST6 causes MCDC1|Diseases of glycosylation|Diseases of metabolism|Metabolism of carbohydrates
CHTOP	1806.71	1426.64	2186.78	1.53306	0.616419	0.0146649	0.0921645	Up	42.1296	20.9496	21.9322	20.2757	19.7449	18.1691	26097	chromatin target of PRMT1	protein_coding			GO:0000346,GO:0003723,GO:0003729,GO:0005515,GO:0005634,GO:0005654,GO:0005730,GO:0006338,GO:0006406,GO:0008327,GO:0016607,GO:0032781,GO:0051096	transcription export complex|RNA binding|mRNA binding|protein binding|nucleus|nucleoplasm|nucleolus|chromatin remodeling|mRNA export from nucleus|methyl-CpG binding|nuclear speck|positive regulation of ATP-dependent activity|positive regulation of helicase activity			R-HSA-159236,R-HSA-72187,R-HSA-72202,R-HSA-72203,R-HSA-73856,R-HSA-73857,R-HSA-74160,R-HSA-8953854	Transport of Mature mRNA derived from an Intron-Containing Transcript|mRNA 3'-end processing|Transport of Mature Transcript to Cytoplasm|Processing of Capped Intron-Containing Pre-mRNA|RNA Polymerase II Transcription Termination|RNA Polymerase II Transcription|Gene expression (Transcription)|Metabolism of RNA
CIAO2B	1174.19	908.104	1440.28	1.58644	0.665797	0.00424454	0.0375318	Up	83.5214	46.6394	43.9384	36.7096	38.6204	40.0672	51647	cytosolic iron-sulfur assembly component 2B	protein_coding			GO:0005515,GO:0005634,GO:0005654,GO:0005737,GO:0005819,GO:0005829,GO:0007059,GO:0016226,GO:0030496,GO:0071817,GO:0097361,GO:0097428,GO:0106035	protein binding|nucleus|nucleoplasm|cytoplasm|spindle|cytosol|chromosome segregation|iron-sulfur cluster assembly|midbody|MMXD complex|CIA complex|protein maturation by iron-sulfur cluster transfer|protein maturation by [4Fe-4S] cluster transfer	WP5221,WP5152	2q11.2 copy number variation syndrome|Iron-sulfur cluster biogenesis	R-HSA-1430728,R-HSA-2564830	Metabolism|Cytosolic iron-sulfur cluster assembly
CIART	367.645	243.549	491.741	2.01868	1.01342	4.9065e-05	0.00110924	Up	6.06103	6.22353	6.84694	3.94189	2.7387	3.59243	148523	circadian associated repressor of transcription	protein_coding			GO:0000978,GO:0005515,GO:0005634,GO:0016605,GO:0032922,GO:0045475,GO:0045892,GO:0070888	RNA polymerase II cis-regulatory region sequence-specific DNA binding|protein binding|nucleus|PML body|circadian regulation of gene expression|locomotor rhythm|negative regulation of DNA-templated transcription|E-box binding	WP3594	Circadian rhythm genes
CILP	7.23014	0.963383	13.4969	14.1583	3.82358	0.0207994	0.118168	Up	0.127869	0.0208248	0.0035109	0.00711994	0	0.00345986	8483	cartilage intermediate layer protein	protein_coding			GO:0004035,GO:0004551,GO:0005201,GO:0005615,GO:0010629,GO:0030512,GO:0043569,GO:0060392,GO:0062023,GO:0070062	alkaline phosphatase activity|dinucleotide phosphatase activity|extracellular matrix structural constituent|extracellular space|negative regulation of gene expression|negative regulation of transforming growth factor beta receptor signaling pathway|negative regulation of insulin-like growth factor receptor signaling pathway|negative regulation of SMAD protein signal transduction|collagen-containi…			R-HSA-162582,R-HSA-2404192,R-HSA-9006934	Signal Transduction|Signaling by Type 1 Insulin-like Growth Factor 1 Receptor (IGF1R)|Signaling by Receptor Tyrosine Kinases
CITED1	15.8404	0.640296	31.0406	48.8983	5.61171	0.00170007	0.0188805	Up	1.79063	0.0548753	0.0370061	0.0187617	0	0.0182341	4435	Cbp/p300 interacting transactivator with Glu/Asp rich carboxy-terminal domain 1	protein_coding			GO:0001570,GO:0001656,GO:0001658,GO:0001890,GO:0003682,GO:0003713,GO:0005515,GO:0005634,GO:0005654,GO:0005737,GO:0005829,GO:0006357,GO:0006913,GO:0006915,GO:0007179,GO:0007420,GO:0010628,GO:0030178,GO:0030318,GO:0030511,GO:0032496,GO:0032868,GO:0034097,GO:0034341,GO:0042438,GO:0042803,GO:0042981,GO:0043473,GO:0043524,GO:0043627,GO:0045668,GO:0045892,GO:0045893,GO:0045944,GO:0050693,GO:0051591,GO:…	vasculogenesis|metanephros development|branching involved in ureteric bud morphogenesis|placenta development|chromatin binding|transcription coactivator activity|protein binding|nucleus|nucleoplasm|cytoplasm|cytosol|regulation of transcription by RNA polymerase II|nucleocytoplasmic transport|apoptotic process|transforming growth factor beta receptor signaling pathway|brain development|positive re…	WP5236	Markers of kidney cell lineage	R-HSA-162582,R-HSA-212436,R-HSA-73857,R-HSA-74160,R-HSA-8864260,R-HSA-8866907,R-HSA-8939211,R-HSA-9006931,R-HSA-9018519	Signal Transduction|Generic Transcription Pathway|RNA Polymerase II Transcription|Gene expression (Transcription)|Transcriptional regulation by the AP-2 (TFAP2) family of transcription factors|Activation of the TFAP2 (AP-2) family of transcription factors|ESR-mediated signaling|Signaling by Nuclear Receptors|Estrogen-dependent gene expression
CITED2	5802.51	4360.06	7244.96	1.66156	0.732542	5.30882e-06	0.000166875	Up	76.8483	71.7865	73.819	42.7978	54.3075	47.3878	10370	Cbp/p300 interacting transactivator with Glu/Asp rich carboxy-terminal domain 2	protein_coding	hsa04137	Mitophagy - animal	GO:0000122,GO:0000785,GO:0001570,GO:0001666,GO:0001829,GO:0001843,GO:0001889,GO:0001892,GO:0001947,GO:0002089,GO:0002244,GO:0003151,GO:0003156,GO:0003197,GO:0003682,GO:0003713,GO:0003714,GO:0005515,GO:0005634,GO:0005654,GO:0005829,GO:0007179,GO:0007368,GO:0007417,GO:0007422,GO:0007507,GO:0007530,GO:0008283,GO:0008584,GO:0009612,GO:0010628,GO:0010629,GO:0019904,GO:0021602,GO:0022409,GO:0030336,GO:…	negative regulation of transcription by RNA polymerase II|chromatin|vasculogenesis|response to hypoxia|trophectodermal cell differentiation|neural tube closure|liver development|embryonic placenta development|heart looping|lens morphogenesis in camera-type eye|hematopoietic progenitor cell differentiation|outflow tract morphogenesis|regulation of animal organ formation|endocardial cushion develop…			R-HSA-1234158,R-HSA-1234174,R-HSA-212436,R-HSA-2262752,R-HSA-73857,R-HSA-74160,R-HSA-8864260,R-HSA-8866906,R-HSA-8866907,R-HSA-8953897,R-HSA-9614085,R-HSA-9614657	Regulation of gene expression by Hypoxia-inducible Factor|Cellular response to hypoxia|Generic Transcription Pathway|Cellular responses to stress|RNA Polymerase II Transcription|Gene expression (Transcription)|Transcriptional regulation by the AP-2 (TFAP2) family of transcription factors|TFAP2 (AP-2) family regulates transcription of other transcription factors|Activation of the TFAP2 (AP-2) fami…
CLASP1	3407.39	2692.59	4122.2	1.53087	0.61435	6.43141e-09	4.76798e-07	Up	9.77435	8.33697	8.18459	6.07383	6.45779	5.90733	23332	cytoplasmic linker associated protein 1	protein_coding			GO:0000226,GO:0000776,GO:0001578,GO:0002162,GO:0005515,GO:0005794,GO:0005813,GO:0005815,GO:0005828,GO:0005829,GO:0005876,GO:0005881,GO:0005925,GO:0005938,GO:0006903,GO:0007020,GO:0007026,GO:0007030,GO:0007052,GO:0007163,GO:0008017,GO:0010458,GO:0010470,GO:0010634,GO:0010717,GO:0016020,GO:0030953,GO:0030981,GO:0031023,GO:0031111,GO:0031116,GO:0031592,GO:0034453,GO:0035371,GO:0040001,GO:0043515,GO:…	microtubule cytoskeleton organization|kinetochore|microtubule bundle formation|dystroglycan binding|protein binding|Golgi apparatus|centrosome|microtubule organizing center|kinetochore microtubule|cytosol|spindle microtubule|cytoplasmic microtubule|focal adhesion|cell cortex|vesicle targeting|microtubule nucleation|negative regulation of microtubule depolymerization|Golgi organization|mitotic spi…	WP4932,WP4148,WP2038	7q11.23 copy number variation syndrome|Splicing factor NOVA regulated synaptic proteins|Microtubule cytoskeleton regulation	R-HSA-1266738,R-HSA-141424,R-HSA-141444,R-HSA-162582,R-HSA-1640170,R-HSA-1852241,R-HSA-194315,R-HSA-195258,R-HSA-2467813,R-HSA-2500257,R-HSA-2555396,R-HSA-2565942,R-HSA-376176,R-HSA-380259,R-HSA-380270,R-HSA-380284,R-HSA-380287,R-HSA-380320,R-HSA-422475,R-HSA-428890,R-HSA-453274,R-HSA-5617833,R-HSA-5620912,R-HSA-5663220,R-HSA-68877,R-HSA-68882,R-HSA-68886,R-HSA-69275,R-HSA-69278,R-HSA-69618,R-HSA…	Developmental Biology|Amplification of signal from the kinetochores|Amplification of signal from unattached kinetochores via a MAD2 inhibitory signal|Signal Transduction|Cell Cycle|Organelle biogenesis and maintenance|Signaling by Rho GTPases|RHO GTPase Effectors|Separation of Sister Chromatids|Resolution of Sister Chromatid Cohesion|Mitotic Metaphase and Anaphase|Regulation of PLK1 Activity at G…
CLC	51.7071	0	103.414	5.91437e+06	22.4958	8.56954e-09	6.30551e-07	Up	14.677	0	0	0	0	0	1178	Charcot-Leyden crystal galectin	protein_coding			GO:0002667,GO:0002724,GO:0004622,GO:0005515,GO:0005829,GO:0030246,GO:0042802,GO:0046006,GO:0062023,GO:0070231,GO:0097153	regulation of T cell anergy|regulation of T cell cytokine production|lysophospholipase activity|protein binding|cytosol|carbohydrate binding|identical protein binding|regulation of activated T cell proliferation|collagen-containing extracellular matrix|T cell apoptotic process|cysteine-type endopeptidase activity involved in apoptotic process
CLCF1	32.8161	8.61062	57.0216	6.64104	2.73141	0.00496162	0.0419613	Up	1.90116	0.189354	0.530421	0.268917	0.086117	0.0435592	23529	cardiotrophin like cytokine factor 1	protein_coding	hsa04630,hsa04060	JAK-STAT signaling pathway|Cytokine-cytokine receptor interaction	GO:0002639,GO:0005102,GO:0005125,GO:0005127,GO:0005515,GO:0005576,GO:0005615,GO:0007166,GO:0007259,GO:0008083,GO:0008284,GO:0019221,GO:0030183,GO:0030890,GO:0042531,GO:0043524,GO:0048295,GO:0048711,GO:0097058,GO:0097059	positive regulation of immunoglobulin production|signaling receptor binding|cytokine activity|ciliary neurotrophic factor receptor binding|protein binding|extracellular region|extracellular space|cell surface receptor signaling pathway|receptor signaling pathway via JAK-STAT|growth factor activity|positive regulation of cell population proliferation|cytokine-mediated signaling pathway|B cell diff…			R-HSA-1280215,R-HSA-168256,R-HSA-449147,R-HSA-6783589,R-HSA-6788467	Cytokine Signaling in Immune system|Immune System|Signaling by Interleukins|Interleukin-6 family signaling|IL-6-type cytokine receptor ligand interactions
CLCN6	731.21	583.483	878.936	1.50592	0.590642	0.0284502	0.145479	Up	3.23349	4.60303	4.3658	3.33729	2.87611	2.65199	1185	chloride voltage-gated channel 6	protein_coding			GO:0005247,GO:0005524,GO:0005765,GO:0006821,GO:0006884,GO:0007165,GO:0009612,GO:0010008,GO:0015108,GO:0015297,GO:0016020,GO:0031902,GO:0034220,GO:0043231,GO:1902476	voltage-gated chloride channel activity|ATP binding|lysosomal membrane|chloride transport|cell volume homeostasis|signal transduction|response to mechanical stimulus|endosome membrane|chloride transmembrane transporter activity|antiporter activity|membrane|late endosome membrane|monoatomic ion transmembrane transport|intracellular membrane-bounded organelle|chloride transmembrane transport			R-HSA-1643685,R-HSA-2672351,R-HSA-382551,R-HSA-5663202,R-HSA-6802952,R-HSA-6802957,R-HSA-983712	Disease|Stimuli-sensing channels|Transport of small molecules|Diseases of signal transduction by growth factor receptors and second messengers|Signaling by BRAF and RAF1 fusions|Oncogenic MAPK signaling|Ion channel transport
CLDN1	17648	13465.2	21830.8	1.62127	0.697122	1.57428e-08	1.06174e-06	Up	191.108	152.749	157.96	101.456	116.343	113.959	9076	claudin 1	protein_coding	hsa04514,hsa04530,hsa04670,hsa05160,hsa05130	Cell adhesion molecules|Tight junction|Leukocyte transendothelial migration|Hepatitis C|Pathogenic Escherichia coli infection	GO:0001618,GO:0005198,GO:0005515,GO:0005886,GO:0005923,GO:0007155,GO:0008065,GO:0009636,GO:0016020,GO:0016323,GO:0016324,GO:0016328,GO:0016338,GO:0030335,GO:0032496,GO:0032991,GO:0034331,GO:0035633,GO:0042802,GO:0045216,GO:0045471,GO:0046718,GO:0051259,GO:0060054,GO:0061436,GO:0061772,GO:0070160,GO:0070673,GO:0070830,GO:0071284,GO:0071346,GO:0071356,GO:0071548,GO:0071560,GO:0090303,GO:0090557,GO:…	virus receptor activity|structural molecule activity|protein binding|plasma membrane|bicellular tight junction|cell adhesion|establishment of blood-nerve barrier|response to toxic substance|membrane|basolateral plasma membrane|apical plasma membrane|lateral plasma membrane|calcium-independent cell-cell adhesion via plasma membrane cell-adhesion molecules|positive regulation of cell migration|resp…	WP4932,WP2572,WP4239,WP5353,WP4754,WP4657,WP5300,WP4659,WP2272	7q11.23 copy number variation syndrome|Primary focal segmental glomerulosclerosis (FSGS)|Epithelial to mesenchymal transition in colorectal cancer|A network map of Macrophage-stimulating protein (MSP) signaling|IL-18 signaling pathway|22q11.2 copy number variation syndrome|TROP2 regulatory signaling|Gastrin signaling pathway|Pathogenic Escherichia coli infection	R-HSA-1500931,R-HSA-420029,R-HSA-421270,R-HSA-446728	Cell-Cell communication|Tight junction interactions|Cell-cell junction organization|Cell junction organization
CLDN14-AS1	6.0153	0.317209	11.7134	34.4166	5.10503	0.00129237	0.0152676	Up	0.0484382	0.0657388	0.106397	0	0	0.00655316	105369301		non_coding
CLDN16	70.0803	22.295	117.865	5.28287	2.40132	1.04441e-07	5.32946e-06	Up	1.26515	0.578421	0.820663	0.107869	0.229468	0.194695	10686	claudin 16	protein_coding	hsa04514,hsa04530,hsa04670,hsa05160,hsa05130	Cell adhesion molecules|Tight junction|Leukocyte transendothelial migration|Hepatitis C|Pathogenic Escherichia coli infection	GO:0005198,GO:0005515,GO:0005886,GO:0005923,GO:0007155,GO:0010496,GO:0015095,GO:0016338,GO:0030001,GO:0030003,GO:0042802,GO:0070830,GO:1903830	structural molecule activity|protein binding|plasma membrane|bicellular tight junction|cell adhesion|intercellular transport|magnesium ion transmembrane transporter activity|calcium-independent cell-cell adhesion via plasma membrane cell-adhesion molecules|metal ion transport|intracellular monoatomic cation homeostasis|identical protein binding|bicellular tight junction assembly|magnesium ion tra…	WP4239	Epithelial to mesenchymal transition in colorectal cancer	R-HSA-1500931,R-HSA-420029,R-HSA-421270,R-HSA-446728	Cell-Cell communication|Tight junction interactions|Cell-cell junction organization|Cell junction organization
CLDN4	12390.6	5631.59	19149.6	3.40043	1.76572	1.51158e-05	0.000409607	Up	577.339	172.178	186.408	87.5318	100.246	94.3497	1364	claudin 4	protein_coding	hsa04514,hsa04530,hsa04670,hsa05160,hsa05130	Cell adhesion molecules|Tight junction|Leukocyte transendothelial migration|Hepatitis C|Pathogenic Escherichia coli infection	GO:0004888,GO:0005198,GO:0005254,GO:0005515,GO:0005886,GO:0005911,GO:0005923,GO:0007155,GO:0007565,GO:0007623,GO:0009925,GO:0016324,GO:0016327,GO:0016328,GO:0016338,GO:0022604,GO:0030335,GO:0032570,GO:0034707,GO:0042802,GO:0061436,GO:0070160,GO:0070293,GO:0070830,GO:0090303,GO:1902476,GO:1905050	transmembrane signaling receptor activity|structural molecule activity|chloride channel activity|protein binding|plasma membrane|cell-cell junction|bicellular tight junction|cell adhesion|female pregnancy|circadian rhythm|basal plasma membrane|apical plasma membrane|apicolateral plasma membrane|lateral plasma membrane|calcium-independent cell-cell adhesion via plasma membrane cell-adhesion molecu…	WP4932,WP4239,WP4754,WP3594,WP2813,WP5094	7q11.23 copy number variation syndrome|Epithelial to mesenchymal transition in colorectal cancer|IL-18 signaling pathway|Circadian rhythm genes|Mammary gland development pathway - Embryonic development (Stage 1 of 4)|Orexin receptor pathway	R-HSA-1500931,R-HSA-420029,R-HSA-421270,R-HSA-446728	Cell-Cell communication|Tight junction interactions|Cell-cell junction organization|Cell junction organization
CLDN6	7.85548	0.640296	15.0707	23.7971	4.57271	0.00464497	0.0399715	Up	0.721254	0.0391546	0.178231	0.0200802	0	0.0195156	9074	claudin 6	protein_coding	hsa04514,hsa04530,hsa04670,hsa05160,hsa05130	Cell adhesion molecules|Tight junction|Leukocyte transendothelial migration|Hepatitis C|Pathogenic Escherichia coli infection	GO:0001618,GO:0005198,GO:0005515,GO:0005886,GO:0005923,GO:0007155,GO:0016327,GO:0016338,GO:0042802,GO:0046718,GO:0070830	virus receptor activity|structural molecule activity|protein binding|plasma membrane|bicellular tight junction|cell adhesion|apicolateral plasma membrane|calcium-independent cell-cell adhesion via plasma membrane cell-adhesion molecules|identical protein binding|viral entry into host cell|bicellular tight junction assembly	WP4239	Epithelial to mesenchymal transition in colorectal cancer	R-HSA-1500931,R-HSA-420029,R-HSA-421270,R-HSA-446728	Cell-Cell communication|Tight junction interactions|Cell-cell junction organization|Cell junction organization
CLDN7	279.376	148.322	410.429	2.7692	1.46947	4.90241e-05	0.00110924	Up	9.64169	5.82743	5.23413	3.86453	1.88109	2.13667	1366	claudin 7	protein_coding	hsa04514,hsa04530,hsa04670,hsa05160,hsa05130	Cell adhesion molecules|Tight junction|Leukocyte transendothelial migration|Hepatitis C|Pathogenic Escherichia coli infection	GO:0005198,GO:0005515,GO:0005886,GO:0005923,GO:0007155,GO:0007162,GO:0008284,GO:0016323,GO:0016327,GO:0016328,GO:0016338,GO:0019904,GO:0031333,GO:0042802,GO:0043066,GO:0045471,GO:0050839,GO:0070830,GO:2000147	structural molecule activity|protein binding|plasma membrane|bicellular tight junction|cell adhesion|negative regulation of cell adhesion|positive regulation of cell population proliferation|basolateral plasma membrane|apicolateral plasma membrane|lateral plasma membrane|calcium-independent cell-cell adhesion via plasma membrane cell-adhesion molecules|protein domain specific binding|negative reg…	WP4239,WP5300	Epithelial to mesenchymal transition in colorectal cancer|TROP2 regulatory signaling	R-HSA-1500931,R-HSA-420029,R-HSA-421270,R-HSA-446728	Cell-Cell communication|Tight junction interactions|Cell-cell junction organization|Cell junction organization
CLDN9	4.26093	0.640296	7.88157	12.3593	3.62752	0.0202454	0.115893	Up	0.0711295	0.084468	0.222154	0.0173276	0	0.0168403	9080	claudin 9	protein_coding	hsa04514,hsa04530,hsa04670,hsa05160,hsa05130	Cell adhesion molecules|Tight junction|Leukocyte transendothelial migration|Hepatitis C|Pathogenic Escherichia coli infection	GO:0001618,GO:0005198,GO:0005515,GO:0005886,GO:0005923,GO:0007155,GO:0016338,GO:0030054,GO:0042802,GO:0043231,GO:0046718,GO:0070830	virus receptor activity|structural molecule activity|protein binding|plasma membrane|bicellular tight junction|cell adhesion|calcium-independent cell-cell adhesion via plasma membrane cell-adhesion molecules|cell junction|identical protein binding|intracellular membrane-bounded organelle|viral entry into host cell|bicellular tight junction assembly	WP4239	Epithelial to mesenchymal transition in colorectal cancer	R-HSA-1500931,R-HSA-420029,R-HSA-421270,R-HSA-446728	Cell-Cell communication|Tight junction interactions|Cell-cell junction organization|Cell junction organization
CLIC1	9731.72	7558.28	11905.2	1.57516	0.655503	0.00525927	0.0439301	Up	268.892	139.983	143.995	117.206	123.99	127.546	1192	chloride intracellular channel 1	protein_coding			GO:0005244,GO:0005254,GO:0005515,GO:0005615,GO:0005634,GO:0005635,GO:0005737,GO:0005739,GO:0005783,GO:0005886,GO:0005903,GO:0006821,GO:0007165,GO:0016020,GO:0031965,GO:0031982,GO:0034707,GO:0034765,GO:0045296,GO:0045669,GO:0048471,GO:0051881,GO:0070062,GO:0070527,GO:0072562,GO:1902476	voltage-gated monoatomic ion channel activity|chloride channel activity|protein binding|extracellular space|nucleus|nuclear envelope|cytoplasm|mitochondrion|endoplasmic reticulum|plasma membrane|brush border|chloride transport|signal transduction|membrane|nuclear membrane|vesicle|chloride channel complex|regulation of monoatomic ion transmembrane transport|cadherin binding|positive regulation of …	WP3888	VEGFA-VEGFR2 signaling
CLIC3	2063.2	1455.28	2671.13	1.83527	0.875992	0.0108885	0.0752429	Up	33.6889	61.6553	61.829	26.2534	34.2816	34.0678	9022	chloride intracellular channel 3	protein_coding			GO:0005244,GO:0005254,GO:0005515,GO:0005634,GO:0005737,GO:0006821,GO:0007165,GO:0016020,GO:0016604,GO:0034707,GO:0034765,GO:0070062,GO:1902476	voltage-gated monoatomic ion channel activity|chloride channel activity|protein binding|nucleus|cytoplasm|chloride transport|signal transduction|membrane|nuclear body|chloride channel complex|regulation of monoatomic ion transmembrane transport|extracellular exosome|chloride transmembrane transport
CLIC5	22.8381	0	45.6762	262.325	8.03521	0.000366488	0.00561044	Up	0.504623	0.00335246	0.00339118	0	0	0	53405	chloride intracellular channel 5	protein_coding			GO:0005244,GO:0005254,GO:0005515,GO:0005739,GO:0005794,GO:0005815,GO:0005938,GO:0006821,GO:0007565,GO:0007601,GO:0007605,GO:0015629,GO:0016324,GO:0032421,GO:0034707,GO:0034765,GO:0050896,GO:0070062,GO:1902476	voltage-gated monoatomic ion channel activity|chloride channel activity|protein binding|mitochondrion|Golgi apparatus|microtubule organizing center|cell cortex|chloride transport|female pregnancy|visual perception|sensory perception of sound|actin cytoskeleton|apical plasma membrane|stereocilium bundle|chloride channel complex|regulation of monoatomic ion transmembrane transport|response to stimu…			R-HSA-9659379,R-HSA-9662360,R-HSA-9662361,R-HSA-9709957	Sensory processing of sound|Sensory processing of sound by inner hair cells of the cochlea|Sensory processing of sound by outer hair cells of the cochlea|Sensory Perception
CLIP1	9851.39	6723.56	12979.2	1.93046	0.948945	6.28529e-05	0.00136089	Up	57.5221	28.8395	32.2181	20.6079	21.9181	22.0584	6249	CAP-Gly domain containing linker protein 1	protein_coding	hsa04150	mTOR signaling pathway	GO:0000278,GO:0000776,GO:0001578,GO:0001726,GO:0005515,GO:0005634,GO:0005813,GO:0005829,GO:0005874,GO:0005882,GO:0005938,GO:0008017,GO:0008270,GO:0015630,GO:0015631,GO:0030659,GO:0031116,GO:0031122,GO:0035371,GO:0044354,GO:0051010	mitotic cell cycle|kinetochore|microtubule bundle formation|ruffle|protein binding|nucleus|centrosome|cytosol|microtubule|intermediate filament|cell cortex|microtubule binding|zinc ion binding|microtubule cytoskeleton|tubulin binding|cytoplasmic vesicle membrane|positive regulation of microtubule polymerization|cytoplasmic microtubule organization|microtubule plus-end|macropinosome|microtubule pl…	WP2038,WP5409	Microtubule cytoskeleton regulation|PAFAH1B1 copy number variation	R-HSA-141424,R-HSA-141444,R-HSA-162582,R-HSA-1640170,R-HSA-194315,R-HSA-195258,R-HSA-2467813,R-HSA-2500257,R-HSA-2555396,R-HSA-5626467,R-HSA-5663220,R-HSA-68877,R-HSA-68882,R-HSA-68886,R-HSA-69278,R-HSA-69618,R-HSA-69620,R-HSA-9648025,R-HSA-9716542	Amplification of signal from the kinetochores|Amplification of signal from unattached kinetochores via a MAD2 inhibitory signal|Signal Transduction|Cell Cycle|Signaling by Rho GTPases|RHO GTPase Effectors|Separation of Sister Chromatids|Resolution of Sister Chromatid Cohesion|Mitotic Metaphase and Anaphase|RHO GTPases activate IQGAPs|RHO GTPases Activate Formins|Mitotic Prometaphase|Mitotic Anaph…
CLK1	2246.69	1461.84	3031.54	2.07364	1.05217	4.41478e-12	6.82936e-10	Up	38.98	29.9521	34.9161	16.5671	18.3024	18.8964	1195	CDC like kinase 1	protein_coding	hsa05134	Legionellosis	GO:0004674,GO:0004712,GO:0004713,GO:0004715,GO:0005515,GO:0005524,GO:0005634,GO:0016310,GO:0018108,GO:0043484,GO:0106310	protein serine/threonine kinase activity|protein serine/threonine/tyrosine kinase activity|protein tyrosine kinase activity|non-membrane spanning protein tyrosine kinase activity|protein binding|ATP binding|nucleus|phosphorylation|peptidyl-tyrosine phosphorylation|regulation of RNA splicing|protein serine kinase activity	WP411	mRNA processing
CLMN	327.458	99.2404	555.677	5.60396	2.48645	3.36612e-16	1.16019e-13	Up	1.46213	0.855248	0.930159	0.231793	0.140139	0.240812	79789	calmin	protein_coding			GO:0005640,GO:0005737,GO:0007097,GO:0008285,GO:0031175,GO:0034993,GO:0051015	nuclear outer membrane|cytoplasm|nuclear migration|negative regulation of cell population proliferation|neuron projection development|meiotic nuclear membrane microtubule tethering complex|actin filament binding	WP2877	Vitamin D receptor pathway
CLMP	181.946	39.7387	324.154	8.16489	3.02943	1.0561e-14	2.84222e-12	Up	1.43209	1.7591	1.82243	0.32161	0.136158	0.21191	79827	CXADR like membrane protein	protein_coding			GO:0005515,GO:0005881,GO:0005886,GO:0005923,GO:0009986,GO:0048565	protein binding|cytoplasmic microtubule|plasma membrane|bicellular tight junction|cell surface|digestive tract development
CLU	638.643	81.2791	1196.01	14.7153	3.87924	0.00928801	0.0673827	Up	37.1094	0.680967	0.846281	0.808219	0.99694	0.707913	1191	clusterin	protein_coding	hsa04610	Complement and coagulation cascades	GO:0000902,GO:0001540,GO:0001774,GO:0001836,GO:0002434,GO:0005102,GO:0005515,GO:0005576,GO:0005615,GO:0005634,GO:0005737,GO:0005739,GO:0005743,GO:0005794,GO:0005829,GO:0005856,GO:0006629,GO:0006956,GO:0006958,GO:0009615,GO:0009986,GO:0010628,GO:0016020,GO:0016887,GO:0017038,GO:0031093,GO:0031333,GO:0031334,GO:0031625,GO:0032286,GO:0032436,GO:0032760,GO:0032991,GO:0034366,GO:0042127,GO:0042583,GO:…	cell morphogenesis|amyloid-beta binding|microglial cell activation|release of cytochrome c from mitochondria|immune complex clearance|signaling receptor binding|protein binding|extracellular region|extracellular space|nucleus|cytoplasm|mitochondrion|mitochondrial inner membrane|Golgi apparatus|cytosol|cytoskeleton|lipid metabolic process|complement activation|complement activation, classical path…	WP5090,WP558,WP4673	Complement system in neuronal development and plasticity|Complement and coagulation cascades|Male infertility	R-HSA-109582,R-HSA-114608,R-HSA-166658,R-HSA-166665,R-HSA-168249,R-HSA-168256,R-HSA-6803157,R-HSA-76002,R-HSA-76005,R-HSA-977606	Hemostasis|Platelet degranulation |Complement cascade|Terminal pathway of complement|Innate Immune System|Immune System|Antimicrobial peptides|Platelet activation, signaling and aggregation|Response to elevated platelet cytosolic Ca2+|Regulation of Complement cascade
CMIP	2435.5	1529.16	3341.84	2.18552	1.12798	3.45439e-11	4.11302e-09	Up	9.50838	6.00315	7.13249	3.74898	3.78534	3.50307	80790	c-Maf inducing protein	protein_coding			GO:0001701,GO:0005515,GO:0005654,GO:0005829	in utero embryonic development|protein binding|nucleoplasm|cytosol
CMTM3	130.339	56.1093	204.569	3.64914	1.86756	0.0167678	0.101548	Up	5.79919	0.608526	0.747461	0.72447	0.449726	0.75826	123920	CKLF like MARVEL transmembrane domain containing 3	protein_coding			GO:0001835,GO:0005125,GO:0005515,GO:0005615,GO:0005829,GO:0006935,GO:0007165,GO:0031410,GO:0031965,GO:0050861	blastocyst hatching|cytokine activity|protein binding|extracellular space|cytosol|chemotaxis|signal transduction|cytoplasmic vesicle|nuclear membrane|positive regulation of B cell receptor signaling pathway
CMTM7	16.7004	8.28396	25.1168	3.03104	1.59981	0.0315944	0.155838	Up	0.156386	0.174788	0.300572	0.116531	0.0344468	0.0784066	112616	CKLF like MARVEL transmembrane domain containing 7	protein_coding			GO:0002337,GO:0005125,GO:0005515,GO:0005615,GO:0006935,GO:0007165,GO:0016020	B-1a B cell differentiation|cytokine activity|protein binding|extracellular space|chemotaxis|signal transduction|membrane
CNFN	16198.8	6847.06	25550.5	3.73165	1.89982	6.46095e-18	3.34031e-15	Up	1417.64	765.447	857.764	278.272	268.82	312.367	84518	cornifelin	protein_coding			GO:0001533,GO:0005515,GO:0005737,GO:0031424	cornified envelope|protein binding|cytoplasm|keratinization
CNKSR1	727.311	524.286	930.337	1.77502	0.827834	0.00309295	0.029801	Up	14.0637	6.67518	8.59382	6.91104	5.28892	5.21484	10256	connector enhancer of kinase suppressor of Ras 1	protein_coding			GO:0005515,GO:0005886,GO:0005911,GO:0005938,GO:0007169,GO:0030674	protein binding|plasma membrane|cell-cell junction|cell cortex|transmembrane receptor protein tyrosine kinase signaling pathway|protein-macromolecule adaptor activity			R-HSA-162582,R-HSA-1643685,R-HSA-5663202,R-HSA-5673001,R-HSA-5674135,R-HSA-5683057,R-HSA-5684996,R-HSA-6802946,R-HSA-6802948,R-HSA-6802949,R-HSA-6802952,R-HSA-6802955,R-HSA-6802957,R-HSA-9649948,R-HSA-9656223	Signal Transduction|Disease|Diseases of signal transduction by growth factor receptors and second messengers|RAF/MAP kinase cascade|MAP2K and MAPK activation|MAPK family signaling cascades|MAPK1/MAPK3 signaling|Signaling by moderate kinase activity BRAF mutants|Signaling by high-kinase activity BRAF mutants|Signaling by RAS mutants|Signaling by BRAF and RAF1 fusions|Paradoxical activation of RAF …
CNNM4	3256.94	2465.63	4048.26	1.64175	0.715238	0.016124	0.0988425	Up	13.5523	22.8262	21.3215	13.1753	13.519	11.9777	26504	cyclin and CBS domain divalent metal cation transport mediator 4	protein_coding			GO:0005515,GO:0005886,GO:0007601,GO:0010960,GO:0015081,GO:0015095,GO:0015693,GO:0016323,GO:0030003,GO:0032991,GO:0035725,GO:0050896,GO:0070166,GO:1903830	protein binding|plasma membrane|visual perception|magnesium ion homeostasis|sodium ion transmembrane transporter activity|magnesium ion transmembrane transporter activity|magnesium ion transport|basolateral plasma membrane|intracellular monoatomic cation homeostasis|protein-containing complex|sodium ion transmembrane transport|response to stimulus|enamel mineralization|magnesium ion transmembrane…	WP5221	2q11.2 copy number variation syndrome
CNTFR	7.96721	1.59192	14.3425	9.06719	3.18066	0.0246653	0.132434	Up	0.288578	0.0581541	0.0336148	0.00852114	0	0.0331261	1271	ciliary neurotrophic factor receptor	protein_coding	hsa04630,hsa04060	JAK-STAT signaling pathway|Cytokine-cytokine receptor interaction	GO:0001967,GO:0003360,GO:0004896,GO:0004897,GO:0005102,GO:0005515,GO:0005886,GO:0007165,GO:0007399,GO:0007548,GO:0008284,GO:0009897,GO:0016324,GO:0019898,GO:0019955,GO:0043524,GO:0060538,GO:0070110,GO:0070120,GO:0097049,GO:0097059,GO:2000672	suckling behavior|brainstem development|cytokine receptor activity|ciliary neurotrophic factor receptor activity|signaling receptor binding|protein binding|plasma membrane|signal transduction|nervous system development|sex differentiation|positive regulation of cell population proliferation|external side of plasma membrane|apical plasma membrane|extrinsic component of membrane|cytokine binding|ne…	WP236,WP4538	Adipogenesis|Regulatory circuits of the STAT3 signaling pathway	R-HSA-1280215,R-HSA-168256,R-HSA-449147,R-HSA-6783589,R-HSA-6788467	Cytokine Signaling in Immune system|Immune System|Signaling by Interleukins|Interleukin-6 family signaling|IL-6-type cytokine receptor ligand interactions
CNTNAP3C	16.7112	7.91155	25.5109	3.21496	1.6848	0.0402036	0.182876	Up	0.0496561	0.125798	0.201481	0.0376336	0.03099	0.0627007	100289279		protein_coding
COL12A1	1454.55	1064.71	1844.39	1.73221	0.792612	0.000224701	0.00378924	Up	3.8175	3.12947	4.05249	2.63325	1.96984	2.25372	1303	collagen type XII alpha 1 chain	protein_coding	hsa04974	Protein digestion and absorption	GO:0005576,GO:0005595,GO:0005615,GO:0005788,GO:0007155,GO:0030020,GO:0030199,GO:0035987,GO:0062023,GO:0070062,GO:1903561	extracellular region|collagen type XII trimer|extracellular space|endoplasmic reticulum lumen|cell adhesion|extracellular matrix structural constituent conferring tensile strength|collagen fibril organization|endodermal cell differentiation|collagen-containing extracellular matrix|extracellular exosome|extracellular vesicle			R-HSA-1442490,R-HSA-1474228,R-HSA-1474244,R-HSA-1474290,R-HSA-1650814,R-HSA-2022090,R-HSA-8948216	Collagen degradation|Degradation of the extracellular matrix|Extracellular matrix organization|Collagen formation|Collagen biosynthesis and modifying enzymes|Assembly of collagen fibrils and other multimeric structures|Collagen chain trimerization
COL6A1	578.531	329.079	827.984	2.51678	1.33158	0.0204782	0.116918	Up	12.089	2.4242	2.16901	2.44732	2.10037	2.09942	1291	collagen type VI alpha 1 chain	protein_coding	hsa04151,hsa04512,hsa04510,hsa04974,hsa05165	PI3K-Akt signaling pathway|ECM-receptor interaction|Focal adhesion|Protein digestion and absorption|Human papillomavirus infection	GO:0001649,GO:0005518,GO:0005576,GO:0005589,GO:0005765,GO:0005788,GO:0007155,GO:0016020,GO:0030020,GO:0032991,GO:0035987,GO:0042383,GO:0048407,GO:0062023,GO:0070062,GO:0071230	osteoblast differentiation|collagen binding|extracellular region|collagen type VI trimer|lysosomal membrane|endoplasmic reticulum lumen|cell adhesion|membrane|extracellular matrix structural constituent conferring tensile strength|protein-containing complex|endodermal cell differentiation|sarcolemma|platelet-derived growth factor binding|collagen-containing extracellular matrix|extracellular exos…	WP2911,WP4172	miRNA targets in ECM and membrane receptors|PI3K-Akt signaling pathway	R-HSA-1266738,R-HSA-1442490,R-HSA-1474228,R-HSA-1474244,R-HSA-1474244,R-HSA-1474290,R-HSA-162582,R-HSA-1650814,R-HSA-186797,R-HSA-2022090,R-HSA-216083,R-HSA-3000178,R-HSA-3000178,R-HSA-375165,R-HSA-419037,R-HSA-422475,R-HSA-8948216,R-HSA-9006934,R-HSA-9675108	Developmental Biology|Collagen degradation|Degradation of the extracellular matrix|Extracellular matrix organization|Extracellular matrix organization|Collagen formation|Signal Transduction|Collagen biosynthesis and modifying enzymes|Signaling by PDGF|Assembly of collagen fibrils and other multimeric structures|Integrin cell surface interactions|ECM proteoglycans|ECM proteoglycans|NCAM signaling …
COL6A2	370.316	21.1788	719.454	33.974	5.08636	0.000858433	0.0110155	Up	14.1849	0.22778	0.305139	0.14523	0.127391	0.141146	1292	collagen type VI alpha 2 chain	protein_coding	hsa04151,hsa04512,hsa04510,hsa04974,hsa05165	PI3K-Akt signaling pathway|ECM-receptor interaction|Focal adhesion|Protein digestion and absorption|Human papillomavirus infection	GO:0005515,GO:0005518,GO:0005576,GO:0005581,GO:0005615,GO:0005788,GO:0007155,GO:0009749,GO:0030020,GO:0032991,GO:0042383,GO:0062023,GO:0070062,GO:1903561	protein binding|collagen binding|extracellular region|collagen trimer|extracellular space|endoplasmic reticulum lumen|cell adhesion|response to glucose|extracellular matrix structural constituent conferring tensile strength|protein-containing complex|sarcolemma|collagen-containing extracellular matrix|extracellular exosome|extracellular vesicle	WP306,WP5413,WP3932,WP2911,WP4172	Focal adhesion|IL-24 Signaling pathway|Focal adhesion: PI3K-Akt-mTOR-signaling pathway|miRNA targets in ECM and membrane receptors|PI3K-Akt signaling pathway	R-HSA-1266738,R-HSA-1442490,R-HSA-1474228,R-HSA-1474244,R-HSA-1474244,R-HSA-1474290,R-HSA-162582,R-HSA-1650814,R-HSA-186797,R-HSA-2022090,R-HSA-216083,R-HSA-3000178,R-HSA-3000178,R-HSA-375165,R-HSA-419037,R-HSA-422475,R-HSA-8948216,R-HSA-9006934,R-HSA-9675108	Developmental Biology|Collagen degradation|Degradation of the extracellular matrix|Extracellular matrix organization|Extracellular matrix organization|Collagen formation|Signal Transduction|Collagen biosynthesis and modifying enzymes|Signaling by PDGF|Assembly of collagen fibrils and other multimeric structures|Integrin cell surface interactions|ECM proteoglycans|ECM proteoglycans|NCAM signaling …
COL8A2	180.562	55.7486	305.375	5.48325	2.45503	1.29379e-18	7.47583e-16	Up	1.79944	1.28337	1.41347	0.310025	0.214838	0.350701	1296	collagen type VIII alpha 2 chain	protein_coding	hsa04974	Protein digestion and absorption	GO:0001525,GO:0001935,GO:0005201,GO:0005576,GO:0005581,GO:0005604,GO:0005615,GO:0005788,GO:0030020,GO:0030198,GO:0030674,GO:0031012,GO:0048593,GO:0062023,GO:0098609	angiogenesis|endothelial cell proliferation|extracellular matrix structural constituent|extracellular region|collagen trimer|basement membrane|extracellular space|endoplasmic reticulum lumen|extracellular matrix structural constituent conferring tensile strength|extracellular matrix organization|protein-macromolecule adaptor activity|extracellular matrix|camera-type eye morphogenesis|collagen-con…			R-HSA-1442490,R-HSA-1442490,R-HSA-1474228,R-HSA-1474228,R-HSA-1474244,R-HSA-1474244,R-HSA-1474290,R-HSA-1650814,R-HSA-2022090,R-HSA-216083,R-HSA-8948216	Collagen degradation|Collagen degradation|Degradation of the extracellular matrix|Degradation of the extracellular matrix|Extracellular matrix organization|Extracellular matrix organization|Collagen formation|Collagen biosynthesis and modifying enzymes|Assembly of collagen fibrils and other multimeric structures|Integrin cell surface interactions|Collagen chain trimerization
COQ10B	1463.36	1155.52	1771.2	1.53309	0.616446	0.00533344	0.044361	Up	28.2691	15.4843	16.8009	12.8642	14.1386	14.6654	80219	coenzyme Q10B	protein_coding			GO:0005739,GO:0005743,GO:0006744,GO:0045333,GO:0048039	mitochondrion|mitochondrial inner membrane|ubiquinone biosynthetic process|cellular respiration|ubiquinone binding			R-HSA-1428517,R-HSA-1430728,R-HSA-163200,R-HSA-611105	The citric acid (TCA) cycle and respiratory electron transport|Metabolism|Respiratory electron transport, ATP synthesis by chemiosmotic coupling, and heat production by uncoupling proteins.|Respiratory electron transport
CORO1B	1167.13	925.155	1409.1	1.52271	0.606643	0.0120095	0.0803643	Up	6.67826	9.06781	8.7548	5.74007	5.96277	5.87699	57175	protein tyrosine phosphatase receptor type C associated protein	protein_coding			GO:0001725,GO:0005515,GO:0005737,GO:0005829,GO:0005884,GO:0005886,GO:0005925,GO:0007015,GO:0016477,GO:0030027,GO:0030036,GO:0031252,GO:0031529,GO:0034315,GO:0034316,GO:0035767,GO:0036120,GO:0042060,GO:0042802,GO:0045296,GO:0048471,GO:0051015,GO:0051017,GO:0070062,GO:0071672,GO:0071933,GO:0071944,GO:0090135,GO:1902463,GO:2000394	stress fiber|protein binding|cytoplasm|cytosol|actin filament|plasma membrane|focal adhesion|actin filament organization|cell migration|lamellipodium|actin cytoskeleton organization|cell leading edge|ruffle organization|regulation of Arp2/3 complex-mediated actin nucleation|negative regulation of Arp2/3 complex-mediated actin nucleation|endothelial cell chemotaxis|cellular response to platelet-de…
CORO6	51.4209	28.1147	74.7271	2.65298	1.40761	0.0179306	0.10665	Up	0.257964	0.274957	0.737658	0.190057	0.1767	0.166837	84940	coronin 6	protein_coding			GO:0005515,GO:0007015,GO:0016477,GO:0051015	protein binding|actin filament organization|cell migration|actin filament binding
COTL1	532.224	236.49	827.958	3.50238	1.80834	6.14891e-06	0.000189344	Up	21.4407	6.83808	8.6647	4.30355	3.10442	3.48786	23406	coactosin like F-actin binding protein 1	protein_coding			GO:0003779,GO:0005515,GO:0005576,GO:0005634,GO:0005829,GO:0005884,GO:0008150,GO:0019899,GO:0030427,GO:0030833,GO:0030864,GO:0034774,GO:0050832,GO:0051015,GO:0070062,GO:1904813	actin binding|protein binding|extracellular region|nucleus|cytosol|actin filament|biological_process|enzyme binding|site of polarized growth|regulation of actin filament polymerization|cortical actin cytoskeleton|secretory granule lumen|defense response to fungus|actin filament binding|extracellular exosome|ficolin-1-rich granule lumen			R-HSA-168249,R-HSA-168256,R-HSA-6798695	Innate Immune System|Immune System|Neutrophil degranulation
COX7A1	6.22079	0.630326	11.8113	18.701	4.22505	0.00263044	0.0263259	Up	1.0763	0.471928	1.19345	0.0806751	0.0775053	0	1346	cytochrome c oxidase subunit 7A1	protein_coding	hsa00190,hsa04260,hsa04714,hsa05208,hsa05010,hsa05012,hsa05014,hsa05016,hsa05020,hsa05022,hsa05415,hsa04932	Oxidative phosphorylation|Cardiac muscle contraction|Thermogenesis|Chemical carcinogenesis - reactive oxygen species|Alzheimer disease|Parkinson disease|Amyotrophic lateral sclerosis|Huntington disease|Prion disease|Pathways of neurodegeneration - multiple diseases|Diabetic cardiomyopathy|Non-alcoholic fatty liver disease	GO:0002082,GO:0004129,GO:0005515,GO:0005739,GO:0005746,GO:0005751,GO:0006091,GO:0006123,GO:0097250,GO:1902600	regulation of oxidative phosphorylation|cytochrome-c oxidase activity|protein binding|mitochondrion|mitochondrial respirasome|mitochondrial respiratory chain complex IV|generation of precursor metabolites and energy|mitochondrial electron transport, cytochrome c to oxygen|mitochondrial respirasome assembly|proton transmembrane transport	WP5380,WP111,WP4396,WP5094	5q35 copy number variation|Electron transport chain: OXPHOS system in mitochondria|Nonalcoholic fatty liver disease|Orexin receptor pathway
CPA2	15.3036	4.09968	26.5076	6.47181	2.69417	0.00188805	0.0204464	Up	0.783107	0.442358	0.38645	0.0206237	0.0594401	0.180394	1358	carboxypeptidase A2	protein_coding	hsa04972,hsa04974	Pancreatic secretion|Protein digestion and absorption	GO:0004180,GO:0004181,GO:0005576,GO:0005615,GO:0005773,GO:0006508,GO:0007039,GO:0008270	carboxypeptidase activity|metallocarboxypeptidase activity|extracellular region|extracellular space|vacuole|proteolysis|protein catabolic process in the vacuole|zinc ion binding
CPA4	19154.5	11986.3	26322.7	2.19604	1.13491	5.55274e-05	0.00122804	Up	181.67	288.935	259.636	106.444	134.026	124.357	51200	carboxypeptidase A4	protein_coding			GO:0004181,GO:0005575,GO:0005615,GO:0006508,GO:0008270,GO:0016573	metallocarboxypeptidase activity|cellular_component|extracellular space|proteolysis|zinc ion binding|histone acetylation
CPEB2	3588.39	2546.8	4629.98	1.81804	0.862384	6.16929e-06	0.000189674	Up	18.563	11.1047	13.8524	9.10549	8.53663	7.83512	132864	cytoplasmic polyadenylation element binding protein 2	protein_coding	hsa04114,hsa04914	Oocyte meiosis|Progesterone-mediated oocyte maturation	GO:0000900,GO:0003723,GO:0003730,GO:0005095,GO:0005634,GO:0005737,GO:0006412,GO:0008135,GO:0032869,GO:0034260,GO:0034599,GO:0035925,GO:0043005,GO:0043022,GO:0043023,GO:0043024,GO:0045202,GO:0071243,GO:0071456,GO:1900248,GO:1990124,GO:2000766	mRNA regulatory element binding translation repressor activity|RNA binding|mRNA 3'-UTR binding|GTPase inhibitor activity|nucleus|cytoplasm|translation|translation factor activity, RNA binding|cellular response to insulin stimulus|negative regulation of GTPase activity|cellular response to oxidative stress|mRNA 3'-UTR AU-rich region binding|neuron projection|ribosome binding|ribosomal large subuni…
CPEB4	5174.28	3384.75	6963.81	2.0575	1.0409	1.23166e-05	0.000346169	Up	28.1466	14.5613	15.2422	9.16296	10.076	10.3579	80315	cytoplasmic polyadenylation element binding protein 4	protein_coding	hsa04114,hsa04914	Oocyte meiosis|Progesterone-mediated oocyte maturation	GO:0000900,GO:0002931,GO:0003723,GO:0003730,GO:0005515,GO:0005634,GO:0005737,GO:0005783,GO:0006412,GO:0008135,GO:0014069,GO:0030425,GO:0030426,GO:0035235,GO:0036294,GO:0042149,GO:0043005,GO:0043022,GO:0043197,GO:0043524,GO:0045202,GO:0046872,GO:0048471,GO:0071230,GO:1990124,GO:2000766	mRNA regulatory element binding translation repressor activity|response to ischemia|RNA binding|mRNA 3'-UTR binding|protein binding|nucleus|cytoplasm|endoplasmic reticulum|translation|translation factor activity, RNA binding|postsynaptic density|dendrite|growth cone|ionotropic glutamate receptor signaling pathway|cellular response to decreased oxygen levels|cellular response to glucose starvation…	WP2882,WP2880	Nuclear receptors meta-pathway|Glucocorticoid receptor pathway
CPLX1	13.7029	0	27.4058	157.409	7.29838	0.00539834	0.0447493	Up	1.06881	0	0.0119433	0	0	0	10815	complexin 1	protein_coding	hsa04721	Synaptic vesicle cycle	GO:0000149,GO:0005326,GO:0005515,GO:0005829,GO:0006887,GO:0007268,GO:0016079,GO:0017157,GO:0019905,GO:0030073,GO:0031201,GO:0031630,GO:0043195,GO:0043204,GO:0044305,GO:0046928,GO:0070554,GO:0098685,GO:0098794,GO:0098978,GO:0099145	SNARE binding|neurotransmitter transmembrane transporter activity|protein binding|cytosol|exocytosis|chemical synaptic transmission|synaptic vesicle exocytosis|regulation of exocytosis|syntaxin binding|insulin secretion|SNARE complex|regulation of synaptic vesicle fusion to presynaptic active zone membrane|terminal bouton|perikaryon|calyx of Held|regulation of neurotransmitter secretion|synaptobr…	WP2267	Synaptic vesicle pathway	R-HSA-112310,R-HSA-112315,R-HSA-112316,R-HSA-181429,R-HSA-181430,R-HSA-210500,R-HSA-212676,R-HSA-264642,R-HSA-888590	Neurotransmitter release cycle|Transmission across Chemical Synapses|Neuronal System|Serotonin Neurotransmitter Release Cycle|Norepinephrine Neurotransmitter Release Cycle|Glutamate Neurotransmitter Release Cycle|Dopamine Neurotransmitter Release Cycle|Acetylcholine Neurotransmitter Release Cycle|GABA synthesis, release, reuptake and degradation
CPNE7	33.9442	9.41731	58.4711	6.21337	2.63538	0.0142116	0.0900065	Up	0.920596	0.110863	0.124604	0.0758071	0.103174	0.00613962	27132	copine 7	protein_coding			GO:0005515,GO:0005544,GO:0005634,GO:0005737,GO:0005886,GO:0006629,GO:0046872,GO:0070062,GO:0071277	protein binding|calcium-dependent phospholipid binding|nucleus|cytoplasm|plasma membrane|lipid metabolic process|metal ion binding|extracellular exosome|cellular response to calcium ion			R-HSA-1430728,R-HSA-1483206,R-HSA-1483257,R-HSA-556833	Metabolism|Glycerophospholipid biosynthesis|Phospholipid metabolism|Metabolism of lipids
CPXM2	20.6478	9.65937	31.6362	3.26718	1.70805	0.0245343	0.131875	Up	0.149381	0.150263	0.0928879	0.0256871	0.0863724	0.0166432	119587	carboxypeptidase X%2C M14 family member 2	protein_coding			GO:0004181,GO:0005615,GO:0006518,GO:0008270,GO:0016485	metallocarboxypeptidase activity|extracellular space|peptide metabolic process|zinc ion binding|protein processing
CPZ	43.3774	0	86.7547	5.0015e+06	22.2539	1.23582e-08	8.51891e-07	Up	3.2025	0	0	0	0	0	8532	carboxypeptidase Z	protein_coding			GO:0004181,GO:0005615,GO:0006508,GO:0006518,GO:0008270,GO:0016055,GO:0016485	metallocarboxypeptidase activity|extracellular space|proteolysis|peptide metabolic process|zinc ion binding|Wnt signaling pathway|protein processing
CRB3	1455.86	1000.94	1910.78	1.90872	0.932603	9.21098e-07	3.68552e-05	Up	33.0005	29.3714	29.1526	13.7814	19.2682	18.5217	92359	crumbs cell polarity complex component 3	protein_coding	hsa04530,hsa05165	Tight junction|Human papillomavirus infection	GO:0005515,GO:0005886,GO:0005923,GO:0016324,GO:0017124,GO:0019904,GO:0030054,GO:0035003,GO:0043296,GO:0045197,GO:0070062,GO:0072659,GO:1901890	protein binding|plasma membrane|bicellular tight junction|apical plasma membrane|SH3 domain binding|protein domain specific binding|cell junction|subapical complex|apical junction complex|establishment or maintenance of epithelial cell apical/basal polarity|extracellular exosome|protein localization to plasma membrane|positive regulation of cell junction assembly	WP4239	Epithelial to mesenchymal transition in colorectal cancer	R-HSA-1500931,R-HSA-1643685,R-HSA-420029,R-HSA-421270,R-HSA-446728,R-HSA-5663205,R-HSA-9679506,R-HSA-9694516,R-HSA-9705677,R-HSA-9705683,R-HSA-9824446	Cell-Cell communication|Disease|Tight junction interactions|Cell-cell junction organization|Cell junction organization|Infectious disease|SARS-CoV Infections|SARS-CoV-2 Infection|SARS-CoV-2 targets PDZ proteins in cell-cell junction|SARS-CoV-2-host interactions|Viral Infection Pathways
CRCT1	26079.5	14934.6	37224.4	2.49246	1.31757	3.66669e-15	1.10824e-12	Up	1156.97	1161.68	1223.46	467.135	545.105	526.662	54544	cysteine rich C-terminal 1	protein_coding			GO:0005515	protein binding
CREB5	212.224	76.7385	347.709	4.53332	2.18057	0.0131547	0.0853494	Up	1.98284	0.14289	0.154719	0.239451	0.140802	0.11034	9586	cAMP responsive element binding protein 5	protein_coding	hsa04668,hsa04024,hsa04022,hsa04151,hsa04152,hsa04911,hsa04922,hsa04915,hsa04926,hsa04935,hsa04918,hsa04928,hsa04925,hsa04927,hsa04261,hsa04962,hsa04725,hsa04728,hsa04211,hsa04714,hsa05207,hsa05203,hsa05215,hsa05166,hsa05161,hsa05163,hsa05165,hsa05016,hsa05020,hsa05030,hsa05031,hsa05034,hsa04931,hsa04934	TNF signaling pathway|cAMP signaling pathway|cGMP-PKG signaling pathway|PI3K-Akt signaling pathway|AMPK signaling pathway|Insulin secretion|Glucagon signaling pathway|Estrogen signaling pathway|Relaxin signaling pathway|Growth hormone synthesis, secretion and action|Thyroid hormone synthesis|Parathyroid hormone synthesis, secretion and action|Aldosterone synthesis and secretion|Cortisol synthesis…	GO:0000785,GO:0000981,GO:0003700,GO:0005515,GO:0005634,GO:0006357,GO:0035497,GO:0045893,GO:0046872,GO:0070062,GO:1990837	chromatin|DNA-binding transcription factor activity, RNA polymerase II-specific|DNA-binding transcription factor activity|protein binding|nucleus|regulation of transcription by RNA polymerase II|cAMP response element binding|positive regulation of DNA-templated transcription|metal ion binding|extracellular exosome|sequence-specific double-stranded DNA binding	WP4321,WP4666,WP3932,WP5085,WP4756,WP4172,WP5272	Thermogenesis|Hepatitis B infection|Focal adhesion: PI3K-Akt-mTOR-signaling pathway|Vasopressin-regulated water reabsorption|Renin-angiotensin-aldosterone system (RAAS)|PI3K-Akt signaling pathway|LDL- influence on CD14 and TLR4
CREBRF	1332.91	1034	1631.81	1.57796	0.658057	6.01765e-07	2.53154e-05	Up	5.24753	4.26463	4.72318	3.214	3.23904	3.24138	153222	CREB3 regulatory factor	protein_coding			GO:0000977,GO:0000981,GO:0001228,GO:0005515,GO:0005634,GO:0005654,GO:0006357,GO:0006986,GO:0045944	RNA polymerase II transcription regulatory region sequence-specific DNA binding|DNA-binding transcription factor activity, RNA polymerase II-specific|DNA-binding transcription activator activity, RNA polymerase II-specific|protein binding|nucleus|nucleoplasm|regulation of transcription by RNA polymerase II|response to unfolded protein|positive regulation of transcription by RNA polymerase II			R-HSA-2262752,R-HSA-381119,R-HSA-8874211,R-HSA-8953897	Cellular responses to stress|Unfolded Protein Response (UPR)|CREB3 factors activate genes|Cellular responses to stimuli
CREG2	198.481	136.204	260.759	1.91604	0.938124	0.0148749	0.0930673	Up	1.39728	0.471548	0.699157	0.463785	0.426466	0.505476	200407	cellular repressor of E1A stimulated genes 2	protein_coding			GO:0005615,GO:0005783,GO:0005794	extracellular space|endoplasmic reticulum|Golgi apparatus	WP2877	Vitamin D receptor pathway
CRISPLD2	276.443	190.405	362.481	1.90465	0.929526	0.00529258	0.0441333	Up	2.88341	1.22359	1.90676	1.34547	1.0645	0.923039	83716	cysteine rich secretory protein LCCL domain containing 2	protein_coding			GO:0005539,GO:0005576,GO:0005615,GO:0008201,GO:0030133,GO:0030198,GO:0030324,GO:0031012,GO:0034774,GO:0060325,GO:0070062,GO:1904813	glycosaminoglycan binding|extracellular region|extracellular space|heparin binding|transport vesicle|extracellular matrix organization|lung development|extracellular matrix|secretory granule lumen|face morphogenesis|extracellular exosome|ficolin-1-rich granule lumen			R-HSA-168249,R-HSA-168256,R-HSA-6798695	Innate Immune System|Immune System|Neutrophil degranulation
CRLF3	1419.29	1010.47	1828.12	1.80942	0.855526	0.000614913	0.00845979	Up	24.7496	13.5528	13.0879	8.8313	11.5662	9.48302	51379	cytokine receptor like factor 3	protein_coding			GO:0003677,GO:0005515,GO:0005634,GO:0005737,GO:0005829,GO:0005886,GO:0030308,GO:0042802,GO:0045893,GO:0045944,GO:0046427,GO:2000134	DNA binding|protein binding|nucleus|cytoplasm|cytosol|plasma membrane|negative regulation of cell growth|identical protein binding|positive regulation of DNA-templated transcription|positive regulation of transcription by RNA polymerase II|positive regulation of receptor signaling pathway via JAK-STAT|negative regulation of G1/S transition of mitotic cell cycle	WP5366	NF1 copy number variation syndrome
CRTAC1	7.72438	2.16652	13.2822	6.11121	2.61146	0.0485543	0.205227	Up	0.190302	0.0650847	0.043891	0.0074174	0.0427558	0	55118	cartilage acidic protein 1	protein_coding			GO:0005509,GO:0005515,GO:0007413,GO:0070062	calcium ion binding|protein binding|axonal fasciculation|extracellular exosome
CRTAM	15.1443	0.937564	29.351	31.2539	4.96596	0.0141132	0.0895607	Up	0.953333	0	0.0201351	0.0102082	0.0196143	0	56253	cytotoxic and regulatory T cell molecule	protein_coding			GO:0001768,GO:0001772,GO:0001819,GO:0001913,GO:0002355,GO:0002860,GO:0005102,GO:0005886,GO:0007157,GO:0008037,GO:0032729,GO:0045580,GO:0045954,GO:0046007,GO:0050798,GO:0050863,GO:0051606,GO:0097021,GO:2001185	establishment of T cell polarity|immunological synapse|positive regulation of cytokine production|T cell mediated cytotoxicity|detection of tumor cell|positive regulation of natural killer cell mediated cytotoxicity directed against tumor cell target|signaling receptor binding|plasma membrane|heterophilic cell-cell adhesion via plasma membrane cell adhesion molecules|cell recognition|positive reg…			R-HSA-1280218,R-HSA-168256,R-HSA-198933	Adaptive Immune System|Immune System|Immunoregulatory interactions between a Lymphoid and a non-Lymphoid cell
CRYAB	3328.89	1294.34	5363.43	4.14351	2.05085	3.10835e-14	7.35743e-12	Up	81.0346	95.2595	125.317	26.1945	25.548	28.0328	1410	crystallin alpha B	protein_coding	hsa04141,hsa04213	Protein processing in endoplasmic reticulum|Longevity regulating pathway - multiple species	GO:0001540,GO:0001666,GO:0002088,GO:0005198,GO:0005212,GO:0005515,GO:0005634,GO:0005654,GO:0005737,GO:0005739,GO:0005764,GO:0005829,GO:0006457,GO:0006936,GO:0007021,GO:0007517,GO:0008017,GO:0009408,GO:0009986,GO:0010629,GO:0030018,GO:0030308,GO:0030424,GO:0031109,GO:0031333,GO:0031430,GO:0032355,GO:0032387,GO:0032432,GO:0032991,GO:0042026,GO:0042542,GO:0042802,GO:0042803,GO:0043066,GO:0043067,GO:…	amyloid-beta binding|response to hypoxia|lens development in camera-type eye|structural molecule activity|structural constituent of eye lens|protein binding|nucleus|nucleoplasm|cytoplasm|mitochondrion|lysosome|cytosol|protein folding|muscle contraction|tubulin complex assembly|muscle organ development|microtubule binding|response to heat|cell surface|negative regulation of gene expression|Z disc|…	WP5344	Cardiomyocyte signaling pathways converging on Titin	R-HSA-2262752,R-HSA-3371556,R-HSA-3371571,R-HSA-8953897	Cellular responses to stress|Cellular response to heat stress|HSF1-dependent transactivation|Cellular responses to stimuli
CRYM	21.2123	1.91092	40.5137	21.3186	4.41404	0.000199158	0.00344424	Up	1.93742	0.126314	0.292054	0.0555254	0.0177812	0.035976	1428	crystallin mu	protein_coding			GO:0000122,GO:0003714,GO:0005515,GO:0005634,GO:0005737,GO:0005739,GO:0005782,GO:0005829,GO:0006554,GO:0007605,GO:0042403,GO:0042803,GO:0047127,GO:0050661,GO:0070062,GO:0070324,GO:0070327	negative regulation of transcription by RNA polymerase II|transcription corepressor activity|protein binding|nucleus|cytoplasm|mitochondrion|peroxisomal matrix|cytosol|lysine catabolic process|sensory perception of sound|thyroid hormone metabolic process|protein homodimerization activity|thiomorpholine-carboxylate dehydrogenase activity|NADP binding|extracellular exosome|thyroid hormone binding|t…			R-HSA-1430728,R-HSA-71064,R-HSA-71291	Metabolism|Lysine catabolism|Metabolism of amino acids and derivatives
CRYM-AS1	22.273	9.39201	35.154	3.73798	1.90226	0.00150958	0.0172325	Up	0.562013	0.34821	0.31701	0.0714311	0.182999	0.0925633	400508	CRYM antisense RNA 1	non_coding
CSF2	11.5206	1.89328	21.1478	11.1434	3.47811	0.00424064	0.0375278	Up	0.321505	0.610871	1.09854	0	0.0334414	0.169151	1437	colony stimulating factor 2	protein_coding	hsa04630,hsa04668,hsa04060,hsa04640,hsa04650,hsa04660,hsa04657,hsa04664,hsa05202,hsa05221,hsa05166,hsa05171,hsa05167,hsa05131,hsa05146,hsa05323	JAK-STAT signaling pathway|TNF signaling pathway|Cytokine-cytokine receptor interaction|Hematopoietic cell lineage|Natural killer cell mediated cytotoxicity|T cell receptor signaling pathway|IL-17 signaling pathway|Fc epsilon RI signaling pathway|Transcriptional misregulation in cancer|Acute myeloid leukemia|Human T-cell leukemia virus 1 infection|Coronavirus disease - COVID-19|Kaposi sarcoma-ass…	GO:0001821,GO:0001892,GO:0005125,GO:0005129,GO:0005515,GO:0005576,GO:0005615,GO:0005886,GO:0006955,GO:0007259,GO:0008083,GO:0008283,GO:0008284,GO:0010628,GO:0010744,GO:0030099,GO:0030223,GO:0030224,GO:0030225,GO:0030335,GO:0030526,GO:0032747,GO:0034021,GO:0034405,GO:0038157,GO:0042045,GO:0042531,GO:0043011,GO:0043231,GO:0045187,GO:0045892,GO:0070665,GO:0071222,GO:0071803,GO:0097011,GO:0097028,GO:…	histamine secretion|embryonic placenta development|cytokine activity|granulocyte macrophage colony-stimulating factor receptor binding|protein binding|extracellular region|extracellular space|plasma membrane|immune response|receptor signaling pathway via JAK-STAT|growth factor activity|cell population proliferation|positive regulation of cell population proliferation|positive regulation of gene e…	WP2849,WP5092,WP5095,WP5097,WP5222,WP5039,WP3624,WP3863,WP530,WP5285,WP5284,WP3892,WP5347,WP5087,WP3617,WP4494	Hematopoietic stem cell differentiation|Interactions of natural killer cells in pancreatic cancer|Overview of proinflammatory and profibrotic mediators|CCL18 signaling pathway|2q13 copy number variation syndrome|SARS-CoV-2 innate immunity evasion and cell-specific immune response|Lung fibrosis|T-cell antigen receptor (TCR) pathway during Staphylococcus aureus infection|Cytokines and inflammatory …	R-HSA-1280215,R-HSA-162582,R-HSA-168256,R-HSA-212436,R-HSA-449147,R-HSA-451927,R-HSA-512988,R-HSA-5673001,R-HSA-5683057,R-HSA-5684996,R-HSA-6783783,R-HSA-73857,R-HSA-74160,R-HSA-8878171,R-HSA-8939246,R-HSA-912526	Cytokine Signaling in Immune system|Signal Transduction|Immune System|Generic Transcription Pathway|Signaling by Interleukins|Interleukin-2 family signaling|Interleukin-3, Interleukin-5 and GM-CSF signaling|RAF/MAP kinase cascade|MAPK family signaling cascades|MAPK1/MAPK3 signaling|Interleukin-10 signaling|RNA Polymerase II Transcription|Gene expression (Transcription)|Transcriptional regulation …
CSGALNACT1	62.7483	38.5568	86.9397	2.25239	1.17146	0.00891852	0.0656029	Up	0.171472	0.211529	0.231188	0.0748147	0.0766667	0.145422	55790	chondroitin sulfate N-acetylgalactosaminyltransferase 1	protein_coding	hsa00532	Glycosaminoglycan biosynthesis - chondroitin sulfate / dermatan sulfate	GO:0000139,GO:0001958,GO:0008376,GO:0008955,GO:0015014,GO:0015020,GO:0019276,GO:0030166,GO:0030198,GO:0030206,GO:0030210,GO:0032580,GO:0046398,GO:0046872,GO:0047237,GO:0047238,GO:0050650,GO:0050651,GO:0050653,GO:0051216	Golgi membrane|endochondral ossification|acetylgalactosaminyltransferase activity|peptidoglycan glycosyltransferase activity|heparan sulfate proteoglycan biosynthetic process, polysaccharide chain biosynthetic process|glucuronosyltransferase activity|UDP-N-acetylgalactosamine metabolic process|proteoglycan biosynthetic process|extracellular matrix organization|chondroitin sulfate biosynthetic pro…	WP4784,WP5395	Proteoglycan biosynthesis|Glycosaminoglycan synthesis in fibroblasts	R-HSA-1430728,R-HSA-1630316,R-HSA-1793185,R-HSA-2022870,R-HSA-71387	Metabolism|Glycosaminoglycan metabolism|Chondroitin sulfate/dermatan sulfate metabolism|Chondroitin sulfate biosynthesis|Metabolism of carbohydrates
CSKMT	74.4639	41.8076	107.12	2.56649	1.3598	0.0456439	0.197995	Up	2.67812	0.611068	0.472024	0.45583	0.32844	0.686669	751071	citrate synthase lysine methyltransferase	protein_coding			GO:0005515,GO:0005739,GO:0006479,GO:0016278,GO:0016279,GO:0018023,GO:0018026,GO:0018027	protein binding|mitochondrion|protein methylation|lysine N-methyltransferase activity|protein-lysine N-methyltransferase activity|peptidyl-lysine trimethylation|peptidyl-lysine monomethylation|peptidyl-lysine dimethylation
CSMD3	4.60179	0.323087	8.88048	26.271	4.7154	0.00904076	0.0661015	Up	0.0356925	0.0131867	0.00381114	0.0019322	0	0	114788	CUB and Sushi multiple domains 3	protein_coding			GO:0005886,GO:0050773	plasma membrane|regulation of dendrite development	WP4674	Head and neck squamous cell carcinoma
CSNK1E	93.6358	63.5142	123.757	1.9518	0.964807	0.00230979	0.0238833	Up	1.62178	0.871243	0.927691	0.677273	0.605477	0.566808	1454	TPTEP2-CSNK1E readthrough	protein_coding	hsa04310,hsa04340,hsa04390,hsa04392,hsa04068,hsa04710,hsa05010,hsa05022	Wnt signaling pathway|Hedgehog signaling pathway|Hippo signaling pathway|Hippo signaling pathway - multiple species|FoxO signaling pathway|Circadian rhythm|Alzheimer disease|Pathways of neurodegeneration - multiple diseases	GO:0003723,GO:0004672,GO:0004674,GO:0005515,GO:0005524,GO:0005634,GO:0005654,GO:0005737,GO:0005829,GO:0006281,GO:0006468,GO:0006897,GO:0007165,GO:0008104,GO:0018105,GO:0030178,GO:0030426,GO:0032091,GO:0032436,GO:0032880,GO:0032922,GO:0042752,GO:0043025,GO:0048512,GO:0060070,GO:0090263,GO:0106310,GO:1902004,GO:1905426,GO:1990090,GO:1990904,GO:2000052	RNA binding|protein kinase activity|protein serine/threonine kinase activity|protein binding|ATP binding|nucleus|nucleoplasm|cytoplasm|cytosol|DNA repair|protein phosphorylation|endocytosis|signal transduction|protein localization|peptidyl-serine phosphorylation|negative regulation of Wnt signaling pathway|growth cone|negative regulation of protein binding|positive regulation of proteasomal ubiqu…	WP428,WP5124,WP5323,WP399,WP2059,WP4258,WP363,WP3594,WP3298,WP4336,WP5087,WP4249	Wnt signaling|Alzheimer's disease|Fatty Acids and Lipoproteins Transport in Hepatocytes|Wnt signaling pathway and pluripotency|Alzheimer's disease and miRNA effects|lncRNA in canonical Wnt signaling and colorectal cancer|Wnt signaling pathway|Circadian rhythm genes|Melatonin metabolism and effects|ncRNAs involved in Wnt signaling in hepatocellular carcinoma|Pleural mesothelioma|Hedgehog signaling…	R-HSA-162582,R-HSA-1640170,R-HSA-1852241,R-HSA-195721,R-HSA-201681,R-HSA-201688,R-HSA-2565942,R-HSA-380259,R-HSA-380270,R-HSA-380284,R-HSA-380287,R-HSA-380320,R-HSA-400253,R-HSA-453274,R-HSA-5617833,R-HSA-5620912,R-HSA-6791226,R-HSA-68877,R-HSA-68886,R-HSA-69275,R-HSA-69278,R-HSA-72312,R-HSA-8854518,R-HSA-8868773,R-HSA-8953854	Signal Transduction|Cell Cycle|Organelle biogenesis and maintenance|Signaling by WNT|TCF dependent signaling in response to WNT|WNT mediated activation of DVL|Regulation of PLK1 Activity at G2/M Transition|Loss of Nlp from mitotic centrosomes|Recruitment of mitotic centrosome proteins and complexes|Loss of proteins required for interphase microtubule organization from the centrosome|Centrosome ma…
CSPG5	30.0122	6.57292	53.4515	8.11544	3.02067	0.000124322	0.00234399	Up	0.77286	0.32058	0.56488	0.0742486	0.132472	0.0103087	10675	chondroitin sulfate proteoglycan 5	protein_coding			GO:0000139,GO:0005515,GO:0005576,GO:0005789,GO:0005794,GO:0005796,GO:0005886,GO:0007010,GO:0007165,GO:0007399,GO:0008083,GO:0009986,GO:0016020,GO:0030660,GO:0031103,GO:0043202,GO:0045202,GO:0045211,GO:0046907,GO:0048858,GO:0098978,GO:0098982,GO:0106091,GO:1900026,GO:2000300	Golgi membrane|protein binding|extracellular region|endoplasmic reticulum membrane|Golgi apparatus|Golgi lumen|plasma membrane|cytoskeleton organization|signal transduction|nervous system development|growth factor activity|cell surface|membrane|Golgi-associated vesicle membrane|axon regeneration|lysosomal lumen|synapse|postsynaptic membrane|intracellular transport|cell projection morphogenesis|gl…			R-HSA-1430728,R-HSA-1630316,R-HSA-1638091,R-HSA-1643685,R-HSA-1793185,R-HSA-1971475,R-HSA-2022870,R-HSA-2022923,R-HSA-2024101,R-HSA-3560782,R-HSA-3560783,R-HSA-3560801,R-HSA-3595172,R-HSA-3595174,R-HSA-3595177,R-HSA-3781865,R-HSA-4420332,R-HSA-5668914,R-HSA-71387	Metabolism|Glycosaminoglycan metabolism|Heparan sulfate/heparin (HS-GAG) metabolism|Disease|Chondroitin sulfate/dermatan sulfate metabolism|A tetrasaccharide linker sequence is required for GAG synthesis|Chondroitin sulfate biosynthesis|Dermatan sulfate biosynthesis|CS/DS degradation|Diseases associated with glycosaminoglycan metabolism|Defective B4GALT7 causes EDS, progeroid type|Defective B3GAT…
CSRNP1	1841.41	877.2	2805.62	3.19861	1.67745	8.87465e-07	3.56547e-05	Up	34.1897	12.3131	15.8174	6.2289	7.77582	6.264	64651	cysteine and serine rich nuclear protein 1	protein_coding			GO:0000785,GO:0000981,GO:0001228,GO:0003674,GO:0003700,GO:0005515,GO:0005634,GO:0006357,GO:0006915,GO:0009791,GO:0043565,GO:0045944,GO:0048008,GO:0048705,GO:0060021,GO:0060325	chromatin|DNA-binding transcription factor activity, RNA polymerase II-specific|DNA-binding transcription activator activity, RNA polymerase II-specific|molecular_function|DNA-binding transcription factor activity|protein binding|nucleus|regulation of transcription by RNA polymerase II|apoptotic process|post-embryonic development|sequence-specific DNA binding|positive regulation of transcription …
CSRP1	1602.18	1255.42	1948.94	1.55274	0.634812	0.0191424	0.11166	Up	36.5249	18.468	17.2843	17.7389	14.7536	16.2045	1465	cysteine and glycine rich protein 1	protein_coding			GO:0003723,GO:0005515,GO:0005634,GO:0005737,GO:0005925,GO:0008270,GO:0008307,GO:0030018,GO:0042805,GO:0045214,GO:0060537,GO:0070062,GO:0070527	RNA binding|protein binding|nucleus|cytoplasm|focal adhesion|zinc ion binding|structural constituent of muscle|Z disc|actinin binding|sarcomere organization|muscle tissue development|extracellular exosome|platelet aggregation	WP3584,WP3888	MECP2 and associated Rett syndrome|VEGFA-VEGFR2 signaling	R-HSA-5660489,R-HSA-5660526,R-HSA-8953897	MTF1 activates gene expression|Response to metal ions|Cellular responses to stimuli
CSTB	19401.6	10305.9	28497.4	2.76511	1.46734	5.73676e-08	3.18374e-06	Up	971.541	1257.81	1519.58	464.203	500.55	523.009	1476	cystatin B	protein_coding			GO:0002020,GO:0003723,GO:0004866,GO:0004869,GO:0005576,GO:0005615,GO:0005634,GO:0005730,GO:0005737,GO:0005829,GO:0008344,GO:0010466,GO:0034774,GO:0045861,GO:0062023,GO:0070062,GO:1904724,GO:1904813	protease binding|RNA binding|endopeptidase inhibitor activity|cysteine-type endopeptidase inhibitor activity|extracellular region|extracellular space|nucleus|nucleolus|cytoplasm|cytosol|adult locomotory behavior|negative regulation of peptidase activity|secretory granule lumen|negative regulation of proteolysis|collagen-containing extracellular matrix|extracellular exosome|tertiary granule lumen|…			R-HSA-168249,R-HSA-168256,R-HSA-6798695	Innate Immune System|Immune System|Neutrophil degranulation
CTAGE15	68.8344	51.6581	86.0106	1.66673	0.737017	0.0436623	0.192762	Up	1.27309	0.620237	0.784252	0.530142	0.672292	0.494625	441294	CTAGE family member 15	protein_coding			GO:0005789,GO:0006888,GO:0009306,GO:0035459,GO:0070971	endoplasmic reticulum membrane|endoplasmic reticulum to Golgi vesicle-mediated transport|protein secretion|vesicle cargo loading|endoplasmic reticulum exit site
CTH	508.878	345.366	672.39	1.94777	0.961827	7.70253e-05	0.00159288	Up	4.62473	3.64824	2.97045	2.35669	1.55173	2.22897	1491	cystathionine gamma-lyase	protein_coding	hsa00260,hsa00270,hsa00450	Glycine, serine and threonine metabolism|Cysteine and methionine metabolism|Selenocompound metabolism	GO:0004123,GO:0005515,GO:0005516,GO:0005737,GO:0005829,GO:0006534,GO:0006629,GO:0018272,GO:0019343,GO:0019344,GO:0019346,GO:0030170,GO:0030968,GO:0042802,GO:0043123,GO:0044524,GO:0044540,GO:0047982,GO:0051289,GO:0070062,GO:0070814,GO:0080146,GO:0098606,GO:1904831,GO:1990830,GO:2001234	cystathionine gamma-lyase activity|protein binding|calmodulin binding|cytoplasm|cytosol|cysteine metabolic process|lipid metabolic process|protein-pyridoxal-5-phosphate linkage via peptidyl-N6-pyridoxal phosphate-L-lysine|cysteine biosynthetic process via cystathionine|cysteine biosynthetic process|transsulfuration|pyridoxal phosphate binding|endoplasmic reticulum unfolded protein response|identi…	WP1533,WP2525,WP15,WP4292,WP4313,WP4504,WP2333,WP176,WP5355,WP3925	Vitamin B12 metabolism|Trans-sulfuration, one-carbon metabolism and related pathways|Selenium micronutrient network|Methionine metabolism leading to sulfur amino acids and related disorders|Ferroptosis|Cysteine and methionine catabolism|Trans-sulfuration pathway|Folate metabolism|Metabolic Epileptic Disorders|Amino acid metabolism	R-HSA-1430728,R-HSA-1430728,R-HSA-1614558,R-HSA-1614603,R-HSA-1614635,R-HSA-2408508,R-HSA-2408522,R-HSA-71291,R-HSA-71291	Metabolism|Metabolism|Degradation of cysteine and homocysteine|Cysteine formation from homocysteine|Sulfur amino acid metabolism|Metabolism of ingested SeMet, Sec, MeSec into H2Se|Selenoamino acid metabolism|Metabolism of amino acids and derivatives|Metabolism of amino acids and derivatives
CTNS	929.16	666.908	1191.41	1.78693	0.83748	0.00552827	0.0455572	Up	11.37	5.31758	4.90368	3.77644	4.48379	4.33434	1497	cystinosin%2C lysosomal cystine transporter	protein_coding	hsa04142	Lysosome	GO:0002088,GO:0005764,GO:0005765,GO:0005769,GO:0005770,GO:0005886,GO:0006520,GO:0006749,GO:0006811,GO:0007420,GO:0007616,GO:0007625,GO:0007628,GO:0008542,GO:0010730,GO:0010918,GO:0015031,GO:0015184,GO:0015295,GO:0015811,GO:0030878,GO:0033162,GO:0035623,GO:0042438,GO:0042470,GO:0043066,GO:0043231,GO:0046034,GO:0048021,GO:0050890,GO:0055085,GO:0070062,GO:0070295,GO:0072158,GO:0097018,GO:0097291,GO:…	lens development in camera-type eye|lysosome|lysosomal membrane|early endosome|late endosome|plasma membrane|amino acid metabolic process|glutathione metabolic process|monoatomic ion transport|brain development|long-term memory|grooming behavior|adult walking behavior|visual learning|negative regulation of hydrogen peroxide biosynthetic process|positive regulation of mitochondrial membrane potent…			R-HSA-382551,R-HSA-425393,R-HSA-425407,R-HSA-5223345	Transport of small molecules|Transport of inorganic cations/anions and amino acids/oligopeptides|SLC-mediated transmembrane transport|Miscellaneous transport and binding events
CTSB	15145.4	11555.1	18735.7	1.62145	0.697282	2.51515e-06	8.80796e-05	Up	125.501	93.5012	84.5221	60.3963	70.9315	67.9287	1508	cathepsin B	protein_coding	hsa04142,hsa04140,hsa04210,hsa04621,hsa04612,hsa04924	Lysosome|Autophagy - animal|Apoptosis|NOD-like receptor signaling pathway|Antigen processing and presentation|Renin secretion	GO:0004197,GO:0005515,GO:0005518,GO:0005576,GO:0005615,GO:0005764,GO:0006508,GO:0006590,GO:0008233,GO:0008234,GO:0009897,GO:0016324,GO:0030574,GO:0030855,GO:0036021,GO:0042470,GO:0042981,GO:0043394,GO:0046697,GO:0046718,GO:0048471,GO:0051603,GO:0062023,GO:0070062,GO:0097067,GO:1904090,GO:1904813	cysteine-type endopeptidase activity|protein binding|collagen binding|extracellular region|extracellular space|lysosome|proteolysis|thyroid hormone generation|peptidase activity|cysteine-type peptidase activity|external side of plasma membrane|apical plasma membrane|collagen catabolic process|epithelial cell differentiation|endolysosome lumen|melanosome|regulation of apoptotic process|proteoglyca…	WP5115,WP5413,WP5346,WP3890,WP4217	Network map of SARS-CoV-2 signaling pathway|IL-24 Signaling pathway|8p23.1 copy number variation syndrome|Nanomaterial-induced inflammasome activation|Ebola virus infection in host	R-HSA-1280218,R-HSA-1442490,R-HSA-1474228,R-HSA-1474244,R-HSA-1474290,R-HSA-1679131,R-HSA-168249,R-HSA-168256,R-HSA-168898,R-HSA-2022090,R-HSA-2132295,R-HSA-6798695	Adaptive Immune System|Collagen degradation|Degradation of the extracellular matrix|Extracellular matrix organization|Collagen formation|Trafficking and processing of endosomal TLR|Innate Immune System|Immune System|Toll-like Receptor Cascades|Assembly of collagen fibrils and other multimeric structures|MHC class II antigen presentation|Neutrophil degranulation
CTSL	1348.52	847.997	1849.04	2.18087	1.1249	0.0008848	0.0112875	Up	47.9916	18.4557	19.5133	13.6992	12.8469	14.2974	1514	cathepsin L	protein_coding	hsa04145,hsa04142,hsa04140,hsa04210,hsa04612,hsa05205,hsa05323,hsa05418	Phagosome|Lysosome|Autophagy - animal|Apoptosis|Antigen processing and presentation|Proteoglycans in cancer|Rheumatoid arthritis|Fluid shear stress and atherosclerosis	GO:0001968,GO:0002250,GO:0004197,GO:0005515,GO:0005518,GO:0005576,GO:0005615,GO:0005634,GO:0005764,GO:0005771,GO:0005794,GO:0005886,GO:0006508,GO:0006955,GO:0008234,GO:0008656,GO:0010952,GO:0016324,GO:0016540,GO:0019064,GO:0019065,GO:0019882,GO:0019886,GO:0030574,GO:0031638,GO:0034230,GO:0036021,GO:0039654,GO:0042393,GO:0042583,GO:0043202,GO:0043231,GO:0043373,GO:0043394,GO:0046718,GO:0048002,GO:…	fibronectin binding|adaptive immune response|cysteine-type endopeptidase activity|protein binding|collagen binding|extracellular region|extracellular space|nucleus|lysosome|multivesicular body|Golgi apparatus|plasma membrane|proteolysis|immune response|cysteine-type peptidase activity|cysteine-type endopeptidase activator activity involved in apoptotic process|positive regulation of peptidase act…	WP5115,WP2572,WP4846,WP5038,WP4217	Network map of SARS-CoV-2 signaling pathway|Primary focal segmental glomerulosclerosis (FSGS)|SARS-CoV-2 and COVID-19 pathway|Mitochondrial immune response to SARS-CoV-2|Ebola virus infection in host	R-HSA-1236975,R-HSA-1236977,R-HSA-1280218,R-HSA-1280218,R-HSA-1442490,R-HSA-1474228,R-HSA-1474244,R-HSA-1474290,R-HSA-1643685,R-HSA-1679131,R-HSA-168249,R-HSA-168256,R-HSA-168256,R-HSA-168898,R-HSA-2022090,R-HSA-212436,R-HSA-2132295,R-HSA-5663205,R-HSA-73857,R-HSA-74160,R-HSA-8878171,R-HSA-8939242,R-HSA-9678108,R-HSA-9678110,R-HSA-9679506,R-HSA-9694516,R-HSA-9694614,R-HSA-9772572,R-HSA-9824446,R-…	Antigen processing-Cross presentation|Endosomal/Vacuolar pathway|Adaptive Immune System|Adaptive Immune System|Collagen degradation|Degradation of the extracellular matrix|Extracellular matrix organization|Collagen formation|Disease|Trafficking and processing of endosomal TLR|Innate Immune System|Immune System|Immune System|Toll-like Receptor Cascades|Assembly of collagen fibrils and other multim…
CTSV	11370.7	5898.22	16843.2	2.8556	1.51379	8.86293e-10	7.80812e-08	Up	80.8626	109.464	107.252	37.9309	34.2406	41.6611	1515	cathepsin V	protein_coding	hsa04142,hsa04210	Lysosome|Apoptosis	GO:0004197,GO:0004252,GO:0005515,GO:0005576,GO:0005615,GO:0005764,GO:0006915,GO:0006955,GO:0008234,GO:0008656,GO:0010952,GO:0019886,GO:0022617,GO:0043202,GO:0051603,GO:2001235	cysteine-type endopeptidase activity|serine-type endopeptidase activity|protein binding|extracellular region|extracellular space|lysosome|apoptotic process|immune response|cysteine-type peptidase activity|cysteine-type endopeptidase activator activity involved in apoptotic process|positive regulation of peptidase activity|antigen processing and presentation of exogenous peptide antigen via MHC cl…	WP4808,WP5390,WP474	Endochondral ossification with skeletal dysplasias|Pancreatic cancer subtypes|Endochondral ossification	R-HSA-1236975,R-HSA-1236977,R-HSA-1280218,R-HSA-1280218,R-HSA-1474228,R-HSA-1474244,R-HSA-1474290,R-HSA-1592389,R-HSA-1679131,R-HSA-168249,R-HSA-168256,R-HSA-168256,R-HSA-168898,R-HSA-2022090,R-HSA-212436,R-HSA-2132295,R-HSA-73857,R-HSA-74160,R-HSA-8878171,R-HSA-8939242,R-HSA-983169	Antigen processing-Cross presentation|Endosomal/Vacuolar pathway|Adaptive Immune System|Adaptive Immune System|Degradation of the extracellular matrix|Extracellular matrix organization|Collagen formation|Activation of Matrix Metalloproteinases|Trafficking and processing of endosomal TLR|Innate Immune System|Immune System|Immune System|Toll-like Receptor Cascades|Assembly of collagen fibrils and o…
CTXN1	69.5571	18.6964	120.418	6.45159	2.68966	7.13359e-10	6.39939e-08	Up	3.29966	2.2916	2.18686	0.643053	0.404757	0.237058	404217	cortexin 1	protein_coding			GO:0016020	membrane
CXCL1	142.529	42.1263	242.931	5.76884	2.52828	0.00735104	0.0568864	Up	16.1128	0.911161	1.08298	0.630833	1.21209	1.20348	2919	C-X-C motif chemokine ligand 1	protein_coding	hsa04064,hsa04668,hsa04060,hsa04061,hsa04621,hsa04657,hsa04062,hsa05167,hsa05120,hsa05134,hsa05146,hsa05323,hsa05417,hsa04936	NF-kappa B signaling pathway|TNF signaling pathway|Cytokine-cytokine receptor interaction|Viral protein interaction with cytokine and cytokine receptor|NOD-like receptor signaling pathway|IL-17 signaling pathway|Chemokine signaling pathway|Kaposi sarcoma-associated herpesvirus infection|Epithelial cell signaling in Helicobacter pylori infection|Legionellosis|Amoebiasis|Rheumatoid arthritis|Lipid …	GO:0005102,GO:0005515,GO:0005576,GO:0005615,GO:0006935,GO:0006954,GO:0007165,GO:0007186,GO:0007399,GO:0008009,GO:0008047,GO:0008083,GO:0008285,GO:0030036,GO:0030593,GO:0035556,GO:0035580,GO:0045236,GO:0061844,GO:0070098,GO:0071222,GO:1904724	signaling receptor binding|protein binding|extracellular region|extracellular space|chemotaxis|inflammatory response|signal transduction|G protein-coupled receptor signaling pathway|nervous system development|chemokine activity|enzyme activator activity|growth factor activity|negative regulation of cell population proliferation|actin cytoskeleton organization|neutrophil chemotaxis|intracellular s…	WP5115,WP4304,WP5413,WP5095,WP5353,WP5039,WP5055,WP5088,WP530,WP5285,WP2431,WP5087	Network map of SARS-CoV-2 signaling pathway|Oligodendrocyte specification and differentiation, leading to myelin components for CNS|IL-24 Signaling pathway|Overview of proinflammatory and profibrotic mediators|A network map of Macrophage-stimulating protein (MSP) signaling|SARS-CoV-2 innate immunity evasion and cell-specific immune response|Burn wound healing|Prostaglandin signaling|Cytokines and…	R-HSA-1280215,R-HSA-162582,R-HSA-168249,R-HSA-168256,R-HSA-372790,R-HSA-373076,R-HSA-375276,R-HSA-380108,R-HSA-388396,R-HSA-418594,R-HSA-449147,R-HSA-500792,R-HSA-6783783,R-HSA-6798695	Cytokine Signaling in Immune system|Signal Transduction|Innate Immune System|Immune System|Signaling by GPCR|Class A/1 (Rhodopsin-like receptors)|Peptide ligand-binding receptors|Chemokine receptors bind chemokines|GPCR downstream signalling|G alpha (i) signalling events|Signaling by Interleukins|GPCR ligand binding|Interleukin-10 signaling|Neutrophil degranulation
CXCL17	55.9166	26.7132	85.1201	3.18847	1.67286	0.000192224	0.00334789	Up	3.07559	2.05522	1.25238	0.55875	0.927193	0.617089	284340	C-X-C motif chemokine ligand 17	protein_coding	hsa04060	Cytokine-cytokine receptor interaction	GO:0001525,GO:0005515,GO:0005615,GO:0010575,GO:0010759,GO:0030154,GO:0048246,GO:0050728,GO:0070374,GO:0090026	angiogenesis|protein binding|extracellular space|positive regulation of vascular endothelial growth factor production|positive regulation of macrophage chemotaxis|cell differentiation|macrophage chemotaxis|negative regulation of inflammatory response|positive regulation of ERK1 and ERK2 cascade|positive regulation of monocyte chemotaxis	WP5095,WP5039	Overview of proinflammatory and profibrotic mediators|SARS-CoV-2 innate immunity evasion and cell-specific immune response
CXCL2	190.744	6.89065	374.598	54.3375	5.76388	0.000226361	0.00381175	Up	27.9223	0.38375	1.3829	0.049201	0.236339	0.239087	2920	C-X-C motif chemokine ligand 2	protein_coding	hsa04064,hsa04668,hsa04060,hsa04061,hsa04621,hsa04657,hsa04062,hsa05167,hsa05120,hsa05134,hsa05146,hsa05323,hsa05417,hsa04936	NF-kappa B signaling pathway|TNF signaling pathway|Cytokine-cytokine receptor interaction|Viral protein interaction with cytokine and cytokine receptor|NOD-like receptor signaling pathway|IL-17 signaling pathway|Chemokine signaling pathway|Kaposi sarcoma-associated herpesvirus infection|Epithelial cell signaling in Helicobacter pylori infection|Legionellosis|Amoebiasis|Rheumatoid arthritis|Lipid …	GO:0002237,GO:0005515,GO:0005576,GO:0005615,GO:0006935,GO:0006954,GO:0008009,GO:0030593,GO:0045236,GO:0061844,GO:0070098,GO:0071222	response to molecule of bacterial origin|protein binding|extracellular region|extracellular space|chemotaxis|inflammatory response|chemokine activity|neutrophil chemotaxis|CXCR chemokine receptor binding|antimicrobial humoral immune response mediated by antimicrobial peptide|chemokine-mediated signaling pathway|cellular response to lipopolysaccharide	WP5115,WP4304,WP5095,WP5039,WP4754,WP3624,WP530,WP2431,WP3617,WP5094	Network map of SARS-CoV-2 signaling pathway|Oligodendrocyte specification and differentiation, leading to myelin components for CNS|Overview of proinflammatory and profibrotic mediators|SARS-CoV-2 innate immunity evasion and cell-specific immune response|IL-18 signaling pathway|Lung fibrosis|Cytokines and inflammatory response|Spinal cord injury|Photodynamic therapy-induced NF-kB survival signali…	R-HSA-1280215,R-HSA-162582,R-HSA-168256,R-HSA-372790,R-HSA-373076,R-HSA-375276,R-HSA-380108,R-HSA-388396,R-HSA-418594,R-HSA-449147,R-HSA-500792,R-HSA-6783783	Cytokine Signaling in Immune system|Signal Transduction|Immune System|Signaling by GPCR|Class A/1 (Rhodopsin-like receptors)|Peptide ligand-binding receptors|Chemokine receptors bind chemokines|GPCR downstream signalling|G alpha (i) signalling events|Signaling by Interleukins|GPCR ligand binding|Interleukin-10 signaling
CXCL3	146.3	10.1555	282.445	27.8388	4.79902	3.45505e-06	0.000116429	Up	20.5819	0.597043	1.81182	0.280674	0.14708	0.371976	2921	C-X-C motif chemokine ligand 3	protein_coding	hsa04064,hsa04668,hsa04060,hsa04061,hsa04621,hsa04657,hsa04062,hsa05167,hsa05120,hsa05134,hsa05146,hsa05323,hsa05417,hsa04936	NF-kappa B signaling pathway|TNF signaling pathway|Cytokine-cytokine receptor interaction|Viral protein interaction with cytokine and cytokine receptor|NOD-like receptor signaling pathway|IL-17 signaling pathway|Chemokine signaling pathway|Kaposi sarcoma-associated herpesvirus infection|Epithelial cell signaling in Helicobacter pylori infection|Legionellosis|Amoebiasis|Rheumatoid arthritis|Lipid …	GO:0005576,GO:0005615,GO:0006954,GO:0008009,GO:0030593,GO:0045236,GO:0061844,GO:0070098,GO:0071222	extracellular region|extracellular space|inflammatory response|chemokine activity|neutrophil chemotaxis|CXCR chemokine receptor binding|antimicrobial humoral immune response mediated by antimicrobial peptide|chemokine-mediated signaling pathway|cellular response to lipopolysaccharide	WP5115,WP5095,WP5039,WP3929,WP4754,WP4136	Network map of SARS-CoV-2 signaling pathway|Overview of proinflammatory and profibrotic mediators|SARS-CoV-2 innate immunity evasion and cell-specific immune response|Chemokine signaling pathway|IL-18 signaling pathway|Fibrin complement receptor 3 signaling pathway	R-HSA-162582,R-HSA-372790,R-HSA-373076,R-HSA-375276,R-HSA-380108,R-HSA-388396,R-HSA-418594,R-HSA-500792	Signal Transduction|Signaling by GPCR|Class A/1 (Rhodopsin-like receptors)|Peptide ligand-binding receptors|Chemokine receptors bind chemokines|GPCR downstream signalling|G alpha (i) signalling events|GPCR ligand binding
CXCL8	1253.72	62.3408	2445.11	39.2242	5.29367	6.62846e-06	0.000201583	Up	91.3012	5.15879	7.26893	0.746382	0.614619	1.20467	3576	C-X-C motif chemokine ligand 8	protein_coding	hsa04064,hsa04072,hsa04060,hsa04061,hsa04218,hsa04620,hsa04621,hsa04622,hsa04657,hsa04062,hsa05200,hsa05202,hsa05219,hsa05161,hsa05171,hsa05164,hsa05163,hsa05167,hsa05120,hsa05130,hsa05132,hsa05131,hsa05135,hsa05133,hsa05134,hsa05146,hsa05144,hsa05142,hsa05323,hsa05417,hsa04936,hsa04932,hsa04933	NF-kappa B signaling pathway|Phospholipase D signaling pathway|Cytokine-cytokine receptor interaction|Viral protein interaction with cytokine and cytokine receptor|Cellular senescence|Toll-like receptor signaling pathway|NOD-like receptor signaling pathway|RIG-I-like receptor signaling pathway|IL-17 signaling pathway|Chemokine signaling pathway|Pathways in cancer|Transcriptional misregulation in …	GO:0001525,GO:0002237,GO:0005153,GO:0005515,GO:0005576,GO:0005615,GO:0006935,GO:0006954,GO:0007165,GO:0007186,GO:0008009,GO:0008201,GO:0008285,GO:0010628,GO:0010629,GO:0019722,GO:0030155,GO:0030593,GO:0031328,GO:0031623,GO:0034976,GO:0035556,GO:0042119,GO:0044344,GO:0045091,GO:0045236,GO:0045744,GO:0045766,GO:0048566,GO:0050930,GO:0060354,GO:0061844,GO:0070098,GO:0071222,GO:0071347,GO:0071356,GO:…	angiogenesis|response to molecule of bacterial origin|interleukin-8 receptor binding|protein binding|extracellular region|extracellular space|chemotaxis|inflammatory response|signal transduction|G protein-coupled receptor signaling pathway|chemokine activity|heparin binding|negative regulation of cell population proliferation|positive regulation of gene expression|negative regulation of gene expr…	WP5143,WP3851,WP5115,WP4666,WP262,WP5413,WP5095,WP2828,WP4493,WP286,WP5353,WP2355,WP706,WP5039,WP5055,WP3287,WP4754,WP4481,WP4329,WP3624,WP5088,WP75,WP5285,WP2328,WP4659,WP5113,WP4884,WP2203,WP2431,WP3646,WP4396,WP4478,WP5347,WP4341,WP3617,WP3888,WP3865,WP5094,WP4891	GDNF signaling|TLR4 signaling and tolerance|Network map of SARS-CoV-2 signaling pathway|Hepatitis B infection|Ebstein-Barr virus LMP1 signaling|IL-24 Signaling pathway|Overview of proinflammatory and profibrotic mediators|Bladder cancer|Cells and molecules involved in local acute inflammatory response |IL-3 signaling pathway|A network map of Macrophage-stimulating protein (MSP) signaling|Corticot…	R-HSA-1280215,R-HSA-162582,R-HSA-168256,R-HSA-2262752,R-HSA-2559582,R-HSA-2559583,R-HSA-372790,R-HSA-373076,R-HSA-375276,R-HSA-380108,R-HSA-380994,R-HSA-381042,R-HSA-381119,R-HSA-388396,R-HSA-418594,R-HSA-449147,R-HSA-500792,R-HSA-6783783,R-HSA-6785807,R-HSA-8953897	Cytokine Signaling in Immune system|Signal Transduction|Immune System|Cellular responses to stress|Senescence-Associated Secretory Phenotype (SASP)|Cellular Senescence|Signaling by GPCR|Class A/1 (Rhodopsin-like receptors)|Peptide ligand-binding receptors|Chemokine receptors bind chemokines|ATF4 activates genes in response to endoplasmic reticulum stress|PERK regulates gene expression|Unfolded Pr…
[truncated: 1,808 more rows]

[truncated: 1 more sheets: M.VS.C-down]
