# Supplementary material for: Total Panax notoginseng Saponins Repair the Epidermal Barrier by Regulating a Multi-Pathway Network: Insights from an Integrative RHE Model and Multi-Omics Study
Source: Int J Mol Sci. 2025 Dec 5;26(24):11775. doi: 10.3390/ijms262411775 (PMC12733117; doi:10.3390/ijms262411775)
Supplement: Supplementary file 1 [file ijms-26-11775-s001.zip › Supplementary material S10.xlsx]

## Sheet: Acar
Gene Symbol	Description	Category	Uniprot ID	Gifts	GC Id	Relevance score	GeneCards Link
CPT2	Carnitine Palmitoyltransferase 2	Protein Coding	P23786	62	GC01P053196	6.93686056137085	https://www.genecards.org/cgi-bin/carddisp.pl?gene=CPT2
CPT1A	Carnitine Palmitoyltransferase 1A	Protein Coding	P50416	61	GC11M068754	5.65453195571899	https://www.genecards.org/cgi-bin/carddisp.pl?gene=CPT1A
CPT1B	Carnitine Palmitoyltransferase 1B	Protein Coding	Q92523	56	GC22M081727	5.00442457199097	https://www.genecards.org/cgi-bin/carddisp.pl?gene=CPT1B
CPT1C	Carnitine Palmitoyltransferase 1C	Protein Coding	Q8TCG5	54	GC19P049690	3.34785652160645	https://www.genecards.org/cgi-bin/carddisp.pl?gene=CPT1C

## Sheet: CER
Gene Symbol	Description	Category	Uniprot ID	Gifts	GC Id	Relevance score	GeneCards Link
SGMS2	Sphingomyelin Synthase 2	Protein Coding	Q8NHU3	48	GC04P107824	5.18795871734619	https://www.genecards.org/cgi-bin/carddisp.pl?gene=SGMS2
SGMS1	Sphingomyelin Synthase 1	Protein Coding	Q86VZ5	47	GC10M050305	5.18795871734619	https://www.genecards.org/cgi-bin/carddisp.pl?gene=SGMS1
SMPD1	Sphingomyelin Phosphodiesterase 1	Protein Coding	P17405	61	GC11P006390	7.37903785705566	https://www.genecards.org/cgi-bin/carddisp.pl?gene=SMPD1
SMPD2	Sphingomyelin Phosphodiesterase 2	Protein Coding	O60906	53	GC06P109440	4.80967712402344	https://www.genecards.org/cgi-bin/carddisp.pl?gene=SMPD2
SMPD3	Sphingomyelin Phosphodiesterase 3	Protein Coding	Q9NY59	52	GC16M068358	4.80967712402344	https://www.genecards.org/cgi-bin/carddisp.pl?gene=SMPD3
SMPD4	Sphingomyelin Phosphodiesterase 4	Protein Coding	Q9NXE4	51	GC02M130151	4.80967712402344	https://www.genecards.org/cgi-bin/carddisp.pl?gene=SMPD4
ENPP7	Ectonucleotide Pyrophosphatase/Phosphodiesterase 7	Protein Coding	Q6UWV6	50	GC17P079730	4.80967712402344	https://www.genecards.org/cgi-bin/carddisp.pl?gene=ENPP7
PSAP	Prosaposin	Protein Coding	P07602	61	GC10M071816	1.77852237224579	https://www.genecards.org/cgi-bin/carddisp.pl?gene=PSAP
LPIN1	Lipin 1	Protein Coding	Q14693	59	GC02P011677	5.14515686035156	https://www.genecards.org/cgi-bin/carddisp.pl?gene=LPIN1
LPIN2	Lipin 2	Protein Coding	Q92539	52	GC18M003881	4.58395671844482	https://www.genecards.org/cgi-bin/carddisp.pl?gene=LPIN2
PLPP2	Phospholipid Phosphatase 2	Protein Coding	O43688	50	GC19M099812	4.58395671844482	https://www.genecards.org/cgi-bin/carddisp.pl?gene=PLPP2
PLPP3	Phospholipid Phosphatase 3	Protein Coding	O14495	50	GC01M056495	4.58395671844482	https://www.genecards.org/cgi-bin/carddisp.pl?gene=PLPP3
PLPP1	Phospholipid Phosphatase 1	Protein Coding	O14494	48	GC05M055425	4.58395671844482	https://www.genecards.org/cgi-bin/carddisp.pl?gene=PLPP1
PLPP4	Phospholipid Phosphatase 4	Protein Coding	Q5VZY2	43	GC10P120457	4.58395671844482	https://www.genecards.org/cgi-bin/carddisp.pl?gene=PLPP4
LPIN3	Lipin 3	Protein Coding	Q9BQK8	40	GC20P041340	4.58395671844482	https://www.genecards.org/cgi-bin/carddisp.pl?gene=LPIN3
PLPP5	Phospholipid Phosphatase 5	Protein Coding	Q8NEB5	40	GC08M038364	4.58395671844482	https://www.genecards.org/cgi-bin/carddisp.pl?gene=PLPP5
PLPPR4	Phospholipid Phosphatase Related 4	Protein Coding	Q7Z2D5	50	GC01P099262	2.13982844352722	https://www.genecards.org/cgi-bin/carddisp.pl?gene=PLPPR4
PLPPR2	Phospholipid Phosphatase Related 2	Protein Coding	Q96GM1	45	GC19P132334	2.13982844352722	https://www.genecards.org/cgi-bin/carddisp.pl?gene=PLPPR2
PLPPR3	Phospholipid Phosphatase Related 3	Protein Coding	Q6T4P5	44	GC19M099855	2.13982844352722	https://www.genecards.org/cgi-bin/carddisp.pl?gene=PLPPR3
PLPPR5	Phospholipid Phosphatase Related 5	Protein Coding	Q32ZL2	43	GC01M098891	2.13982844352722	https://www.genecards.org/cgi-bin/carddisp.pl?gene=PLPPR5
DEGS1	Delta 4-Desaturase, Sphingolipid 1	Protein Coding	O15121	54	GC01P224175	5.18795871734619	https://www.genecards.org/cgi-bin/carddisp.pl?gene=DEGS1
DEGS2	Delta 4-Desaturase, Sphingolipid 2	Protein Coding	Q6QHC5	48	GC14M100143	5.18795871734619	https://www.genecards.org/cgi-bin/carddisp.pl?gene=DEGS2
GBA1	Glucosylceramidase Beta 1	Protein Coding	P04062	62	GC01M165117	6.47028875350952	https://www.genecards.org/cgi-bin/carddisp.pl?gene=GBA1
GBA2	Glucosylceramidase Beta 2	Protein Coding	Q9HCG7	52	GC09M035736	5.24050235748291	https://www.genecards.org/cgi-bin/carddisp.pl?gene=GBA2
GBA3	Glucosylceramidase Beta 3 (Gene/Pseudogene)	Protein Coding	Q9H227	43	GC04P026963	5.24050235748291	https://www.genecards.org/cgi-bin/carddisp.pl?gene=GBA3
GALC	Galactosylceramidase	Protein Coding	P54803	57	GC14M087837	6.7816309928894	https://www.genecards.org/cgi-bin/carddisp.pl?gene=GALC
GBA1	Glucosylceramidase Beta 1	Protein Coding	P04062	62	GC01M165117	4.88974189758301	https://www.genecards.org/cgi-bin/carddisp.pl?gene=GBA1
GBA2	Glucosylceramidase Beta 2	Protein Coding	Q9HCG7	52	GC09M035736	4.88974189758301	https://www.genecards.org/cgi-bin/carddisp.pl?gene=GBA2
GBA3	Glucosylceramidase Beta 3 (Gene/Pseudogene)	Protein Coding	Q9H227	43	GC04P026963	4.88974189758301	https://www.genecards.org/cgi-bin/carddisp.pl?gene=GBA3
CERS2	Ceramide Synthase 2	Protein Coding	Q96G23	55	GC01M150960	4.94130992889404	https://www.genecards.org/cgi-bin/carddisp.pl?gene=CERS2
CERS3	Ceramide Synthase 3	Protein Coding	Q8IU89	52	GC15M156144	4.94130992889404	https://www.genecards.org/cgi-bin/carddisp.pl?gene=CERS3
CERS4	Ceramide Synthase 4	Protein Coding	Q9HA82	49	GC19P008206	4.94130992889404	https://www.genecards.org/cgi-bin/carddisp.pl?gene=CERS4
CERS5	Ceramide Synthase 5	Protein Coding	Q8N5B7	48	GC12M050129	4.94130992889404	https://www.genecards.org/cgi-bin/carddisp.pl?gene=CERS5

## Sheet: DAG
Gene Symbol	Description	Category	Uniprot ID	Gifts	GC Id	Relevance score	GeneCards Link
SGMS2	Sphingomyelin Synthase 2	Protein Coding	Q8NHU3	48	GC04P107824	5.18795871734619	https://www.genecards.org/cgi-bin/carddisp.pl?gene=SGMS2
SGMS1	Sphingomyelin Synthase 1	Protein Coding	Q86VZ5	47	GC10M050305	5.18795871734619	https://www.genecards.org/cgi-bin/carddisp.pl?gene=SGMS1
LPIN1	Lipin 1	Protein Coding	Q14693	59	GC02P011677	5.14515686035156	https://www.genecards.org/cgi-bin/carddisp.pl?gene=LPIN1
LPIN2	Lipin 2	Protein Coding	Q92539	52	GC18M003881	4.58395671844482	https://www.genecards.org/cgi-bin/carddisp.pl?gene=LPIN2
PLPP2	Phospholipid Phosphatase 2	Protein Coding	O43688	50	GC19M099812	4.58395671844482	https://www.genecards.org/cgi-bin/carddisp.pl?gene=PLPP2
PLPP3	Phospholipid Phosphatase 3	Protein Coding	O14495	50	GC01M056495	4.58395671844482	https://www.genecards.org/cgi-bin/carddisp.pl?gene=PLPP3
PLPP1	Phospholipid Phosphatase 1	Protein Coding	O14494	48	GC05M055425	4.58395671844482	https://www.genecards.org/cgi-bin/carddisp.pl?gene=PLPP1
PLPP4	Phospholipid Phosphatase 4	Protein Coding	Q5VZY2	43	GC10P120457	4.58395671844482	https://www.genecards.org/cgi-bin/carddisp.pl?gene=PLPP4
LPIN3	Lipin 3	Protein Coding	Q9BQK8	40	GC20P041340	4.58395671844482	https://www.genecards.org/cgi-bin/carddisp.pl?gene=LPIN3
PLPP5	Phospholipid Phosphatase 5	Protein Coding	Q8NEB5	40	GC08M038364	4.58395671844482	https://www.genecards.org/cgi-bin/carddisp.pl?gene=PLPP5
PLPPR4	Phospholipid Phosphatase Related 4	Protein Coding	Q7Z2D5	50	GC01P099262	2.13982844352722	https://www.genecards.org/cgi-bin/carddisp.pl?gene=PLPPR4
PLPPR2	Phospholipid Phosphatase Related 2	Protein Coding	Q96GM1	45	GC19P132334	2.13982844352722	https://www.genecards.org/cgi-bin/carddisp.pl?gene=PLPPR2
PLPPR3	Phospholipid Phosphatase Related 3	Protein Coding	Q6T4P5	44	GC19M099855	2.13982844352722	https://www.genecards.org/cgi-bin/carddisp.pl?gene=PLPPR3
PLPPR5	Phospholipid Phosphatase Related 5	Protein Coding	Q32ZL2	43	GC01M098891	2.13982844352722	https://www.genecards.org/cgi-bin/carddisp.pl?gene=PLPPR5
PLCG1	Phospholipase C Gamma 1	Protein Coding	P19174	62	GC20P041136	5.76780128479004	https://www.genecards.org/cgi-bin/carddisp.pl?gene=PLCG1
PLCG2	Phospholipase C Gamma 2	Protein Coding	P16885	64	GC16P081779	5.37642288208008	https://www.genecards.org/cgi-bin/carddisp.pl?gene=PLCG2
PLCB2	Phospholipase C Beta 2	Protein Coding	Q00722	54	GC15M040278	5.37642288208008	https://www.genecards.org/cgi-bin/carddisp.pl?gene=PLCB2
PLCB1	Phospholipase C Beta 1	Protein Coding	Q9NQ66	61	GC20P008077	4.67469167709351	https://www.genecards.org/cgi-bin/carddisp.pl?gene=PLCB1
PLCB3	Phospholipase C Beta 3	Protein Coding	Q01970	60	GC11P064251	4.67469167709351	https://www.genecards.org/cgi-bin/carddisp.pl?gene=PLCB3
PLCD1	Phospholipase C Delta 1	Protein Coding	P51178	60	GC03M038008	4.39794540405273	https://www.genecards.org/cgi-bin/carddisp.pl?gene=PLCD1
PLCB4	Phospholipase C Beta 4	Protein Coding	Q15147	57	GC20P009067	4.39794540405273	https://www.genecards.org/cgi-bin/carddisp.pl?gene=PLCB4
PLCE1	Phospholipase C Epsilon 1	Protein Coding	Q9P212	55	GC10P093993	4.39794540405273	https://www.genecards.org/cgi-bin/carddisp.pl?gene=PLCE1
PLCD3	Phospholipase C Delta 3	Protein Coding	Q8N3E9	52	GC17M045108	4.39794540405273	https://www.genecards.org/cgi-bin/carddisp.pl?gene=PLCD3
PLCZ1	Phospholipase C Zeta 1	Protein Coding	Q86YW0	51	GC12M033216	4.39794540405273	https://www.genecards.org/cgi-bin/carddisp.pl?gene=PLCZ1
PLCH1	Phospholipase C Eta 1	Protein Coding	Q4KWH8	50	GC03M155381	4.39794540405273	https://www.genecards.org/cgi-bin/carddisp.pl?gene=PLCH1
PLCD4	Phospholipase C Delta 4	Protein Coding	Q9BRC7	48	GC02P218608	4.39794540405273	https://www.genecards.org/cgi-bin/carddisp.pl?gene=PLCD4
PLCH2	Phospholipase C Eta 2	Protein Coding	O75038	48	GC01P059921	4.39794540405273	https://www.genecards.org/cgi-bin/carddisp.pl?gene=PLCH2
GDPD5	Glycerophosphodiester Phosphodiesterase Domain Containing 5	Protein Coding	Q8WTR4	44	GC11M133140	4.39794540405273	https://www.genecards.org/cgi-bin/carddisp.pl?gene=GDPD5
PLCL2	Phospholipase C Like 2	Protein Coding	Q9UPR0	47	GC03P024376	2.09830045700073	https://www.genecards.org/cgi-bin/carddisp.pl?gene=PLCL2
LRO1
PNLIP	Pancreatic Lipase	Protein Coding	P16233	59	GC10P116545	6.75115728378296	https://www.genecards.org/cgi-bin/carddisp.pl?gene=PNLIP
CEL	Carboxyl Ester Lipase	Protein Coding	P19835	58	GC09P133061	5.58850717544556	https://www.genecards.org/cgi-bin/carddisp.pl?gene=CEL
LIPF	Lipase F, Gastric Type	Protein Coding	P07098	54	GC10P088664	4.98777341842651	https://www.genecards.org/cgi-bin/carddisp.pl?gene=LIPF
PNPLA3	Patatin Like Phospholipase Domain Containing 3	Protein Coding	Q9NST1	54	GC22P043923	4.88657855987549	https://www.genecards.org/cgi-bin/carddisp.pl?gene=PNPLA3
LIPC	Lipase C, Hepatic Type	Protein Coding	P11150	58	GC15P058410	4.58126163482666	https://www.genecards.org/cgi-bin/carddisp.pl?gene=LIPC
PNPLA2	Patatin Like Phospholipase Domain Containing 2	Protein Coding	Q96AD5	57	GC11P014058	4.33425426483154	https://www.genecards.org/cgi-bin/carddisp.pl?gene=PNPLA2
LIPG	Lipase G, Endothelial Type	Protein Coding	Q9Y5X9	55	GC18P049560	4.33425426483154	https://www.genecards.org/cgi-bin/carddisp.pl?gene=LIPG
AADAC	Arylacetamide Deacetylase	Protein Coding	P22760	53	GC03P151813	4.33425426483154	https://www.genecards.org/cgi-bin/carddisp.pl?gene=AADAC
DAGLB	Diacylglycerol Lipase Beta	Protein Coding	Q8NCG7	48	GC07M006416	4.33425426483154	https://www.genecards.org/cgi-bin/carddisp.pl?gene=DAGLB
PLB1	Phospholipase B1	Protein Coding	Q6P1J6	47	GC02P029090	4.33425426483154	https://www.genecards.org/cgi-bin/carddisp.pl?gene=PLB1
PNPLA4	Patatin Like Phospholipase Domain Containing 4	Protein Coding	P41247	47	GC0XM007898	4.33425426483154	https://www.genecards.org/cgi-bin/carddisp.pl?gene=PNPLA4
PNPLA5	Patatin Like Phospholipase Domain Containing 5	Protein Coding	Q7Z6Z6	44	GC22M043879	4.33425426483154	https://www.genecards.org/cgi-bin/carddisp.pl?gene=PNPLA5
PNLIPRP2	Pancreatic Lipase Related Protein 2 (Gene/Pseudogene)	Protein Coding	P54317	40	GC10P116620	4.33425426483154	https://www.genecards.org/cgi-bin/carddisp.pl?gene=PNLIPRP2
PNLIPRP3	Pancreatic Lipase Related Protein 3	Protein Coding	Q17RR3	38	GC10P116427	4.33425426483154	https://www.genecards.org/cgi-bin/carddisp.pl?gene=PNLIPRP3
LIPH	Lipase H	Protein Coding	Q8WWY8	51	GC03M185506	2.0346097946167	https://www.genecards.org/cgi-bin/carddisp.pl?gene=LIPH
LIPN	Lipase Family Member N	Protein Coding	Q5VXI9	49	GC10P116125	2.0346097946167	https://www.genecards.org/cgi-bin/carddisp.pl?gene=LIPN
LIPI	Lipase I	Protein Coding	Q6XZB0	47	GC21M014108	2.0346097946167	https://www.genecards.org/cgi-bin/carddisp.pl?gene=LIPI
PNLIPRP1	Pancreatic Lipase Related Protein 1	Protein Coding	P54315	46	GC10P116590	2.0346097946167	https://www.genecards.org/cgi-bin/carddisp.pl?gene=PNLIPRP1
LIPK	Lipase Family Member K	Protein Coding	Q5VXJ0	44	GC10P116124	2.0346097946167	https://www.genecards.org/cgi-bin/carddisp.pl?gene=LIPK
LIPJ	Lipase Family Member J	Protein Coding	Q5W064	42	GC10P116121	2.0346097946167	https://www.genecards.org/cgi-bin/carddisp.pl?gene=LIPJ
LIPM	Lipase Family Member M	Protein Coding	Q5VYY2	42	GC10P116126	2.0346097946167	https://www.genecards.org/cgi-bin/carddisp.pl?gene=LIPM

## Sheet: FA
Gene Symbol	Description	Category	Uniprot ID	Gifts	GC Id	Relevance score	GeneCards Link
ALDH3A2	Aldehyde Dehydrogenase 3 Family Member A2	Protein Coding	P51648	59	GC17P019648	0.516028106212616	https://www.genecards.org/cgi-bin/carddisp.pl?gene=ALDH3A2
ALDH9A1	Aldehyde Dehydrogenase 9 Family Member A1	Protein Coding	P49189	54	GC01M165690	0.297928988933563	https://www.genecards.org/cgi-bin/carddisp.pl?gene=ALDH9A1
ACOT7
ALDH3A2
AGPS
PLA2G1B	Phospholipase A2 Group IB	Protein Coding	P04054	56	GC12M120322	4.79892635345459	https://www.genecards.org/cgi-bin/carddisp.pl?gene=PLA2G1B
PLA2G2A	Phospholipase A2 Group IIA	Protein Coding	P14555	59	GC01M019975	4.75268459320068	https://www.genecards.org/cgi-bin/carddisp.pl?gene=PLA2G2A
PLA2G6	Phospholipase A2 Group VI	Protein Coding	O60733	59	GC22M083204	4.70300388336182	https://www.genecards.org/cgi-bin/carddisp.pl?gene=PLA2G6
PRDX6	Peroxiredoxin 6	Protein Coding	P30041	59	GC01P173477	4.08295249938965	https://www.genecards.org/cgi-bin/carddisp.pl?gene=PRDX6
PNPLA2	Patatin Like Phospholipase Domain Containing 2	Protein Coding	Q96AD5	57	GC11P014058	4.08295249938965	https://www.genecards.org/cgi-bin/carddisp.pl?gene=PNPLA2
PLA2G10	Phospholipase A2 Group X	Protein Coding	O15496	54	GC16M014672	4.08295249938965	https://www.genecards.org/cgi-bin/carddisp.pl?gene=PLA2G10
PNPLA3	Patatin Like Phospholipase Domain Containing 3	Protein Coding	Q9NST1	54	GC22P043923	4.08295249938965	https://www.genecards.org/cgi-bin/carddisp.pl?gene=PNPLA3
PLA2G5	Phospholipase A2 Group V	Protein Coding	P39877	51	GC01P020028	4.08295249938965	https://www.genecards.org/cgi-bin/carddisp.pl?gene=PLA2G5
PLAAT3	Phospholipase A And Acyltransferase 3	Protein Coding	P53816	50	GC11M132714	4.08295249938965	https://www.genecards.org/cgi-bin/carddisp.pl?gene=PLAAT3
PLA2G12A	Phospholipase A2 Group XIIA	Protein Coding	Q9BZM1	49	GC04M109712	4.08295249938965	https://www.genecards.org/cgi-bin/carddisp.pl?gene=PLA2G12A
PLA2G3	Phospholipase A2 Group III	Protein Coding	Q9NZ20	49	GC22M081418	4.08295249938965	https://www.genecards.org/cgi-bin/carddisp.pl?gene=PLA2G3
PLA2G4D	Phospholipase A2 Group IVD	Protein Coding	Q86XP0	48	GC15M042067	4.08295249938965	https://www.genecards.org/cgi-bin/carddisp.pl?gene=PLA2G4D
PLA2G2D	Phospholipase A2 Group IID	Protein Coding	Q9UNK4	47	GC01M020111	4.08295249938965	https://www.genecards.org/cgi-bin/carddisp.pl?gene=PLA2G2D
PLA2G4C	Phospholipase A2 Group IVC	Protein Coding	Q9UP65	47	GC19M048047	4.08295249938965	https://www.genecards.org/cgi-bin/carddisp.pl?gene=PLA2G4C
PLA2G4F	Phospholipase A2 Group IVF	Protein Coding	Q68DD2	47	GC15M042139	4.08295249938965	https://www.genecards.org/cgi-bin/carddisp.pl?gene=PLA2G4F
PLB1	Phospholipase B1	Protein Coding	Q6P1J6	47	GC02P029090	4.08295249938965	https://www.genecards.org/cgi-bin/carddisp.pl?gene=PLB1
PNPLA4	Patatin Like Phospholipase Domain Containing 4	Protein Coding	P41247	47	GC0XM007898	4.08295249938965	https://www.genecards.org/cgi-bin/carddisp.pl?gene=PNPLA4
ABHD3	Abhydrolase Domain Containing 3, Phospholipase	Protein Coding	Q8WU67	46	GC18M021650	4.08295249938965	https://www.genecards.org/cgi-bin/carddisp.pl?gene=ABHD3
PLA2G4E	Phospholipase A2 Group IVE	Protein Coding	Q3MJ16	46	GC15M041981	4.08295249938965	https://www.genecards.org/cgi-bin/carddisp.pl?gene=PLA2G4E
PLA2G2E	Phospholipase A2 Group IIE	Protein Coding	Q9NZK7	45	GC01M019920	4.08295249938965	https://www.genecards.org/cgi-bin/carddisp.pl?gene=PLA2G2E
PLAAT4	Phospholipase A And Acyltransferase 4	Protein Coding	Q9UL19	45	GC11P098788	4.08295249938965	https://www.genecards.org/cgi-bin/carddisp.pl?gene=PLAAT4
PLAAT5	Phospholipase A And Acyltransferase 5	Protein Coding	Q96KN8	45	GC11M132710	4.08295249938965	https://www.genecards.org/cgi-bin/carddisp.pl?gene=PLAAT5
PLA2G15	Phospholipase A2 Group XV	Protein Coding	Q8NCC3	44	GC16P068245	4.08295249938965	https://www.genecards.org/cgi-bin/carddisp.pl?gene=PLA2G15
PLA2G2F	Phospholipase A2 Group IIF	Protein Coding	Q9BZM2	43	GC01P020139	4.08295249938965	https://www.genecards.org/cgi-bin/carddisp.pl?gene=PLA2G2F
PLA2G4B	Phospholipase A2 Group IVB	Protein Coding	P0C869	43	GC15P041837	4.08295249938965	https://www.genecards.org/cgi-bin/carddisp.pl?gene=PLA2G4B
PGAP6	Post-GPI Attachment To Proteins 6	Protein Coding	Q9HCN3	42	GC16M000370	4.08295249938965	https://www.genecards.org/cgi-bin/carddisp.pl?gene=PGAP6
PLAAT2	Phospholipase A And Acyltransferase 2	Protein Coding	Q9NWW9	41	GC11M063552	4.08295249938965	https://www.genecards.org/cgi-bin/carddisp.pl?gene=PLAAT2
PLAAT1	Phospholipase A And Acyltransferase 1	Protein Coding	Q9HDD0	39	GC03P193244	4.08295249938965	https://www.genecards.org/cgi-bin/carddisp.pl?gene=PLAAT1
LPL	Lipoprotein Lipase	Protein Coding	P06858	63	GC08P019901	4.51859664916992	https://www.genecards.org/cgi-bin/carddisp.pl?gene=LPL
LIPC	Lipase C, Hepatic Type	Protein Coding	P11150	58	GC15P058410	4.51859664916992	https://www.genecards.org/cgi-bin/carddisp.pl?gene=LIPC
LIPG	Lipase G, Endothelial Type	Protein Coding	Q9Y5X9	55	GC18P049560	4.51859664916992	https://www.genecards.org/cgi-bin/carddisp.pl?gene=LIPG
DDHD1	DDHD Domain Containing 1	Protein Coding	Q8NEL9	52	GC14M053036	4.51859664916992	https://www.genecards.org/cgi-bin/carddisp.pl?gene=DDHD1
PLAAT3	Phospholipase A And Acyltransferase 3	Protein Coding	P53816	50	GC11M132714	4.51859664916992	https://www.genecards.org/cgi-bin/carddisp.pl?gene=PLAAT3
ABHD3	Abhydrolase Domain Containing 3, Phospholipase	Protein Coding	Q8WU67	46	GC18M021650	4.51859664916992	https://www.genecards.org/cgi-bin/carddisp.pl?gene=ABHD3
PLAAT4	Phospholipase A And Acyltransferase 4	Protein Coding	Q9UL19	45	GC11P098788	4.51859664916992	https://www.genecards.org/cgi-bin/carddisp.pl?gene=PLAAT4
PLAAT5	Phospholipase A And Acyltransferase 5	Protein Coding	Q96KN8	45	GC11M132710	4.51859664916992	https://www.genecards.org/cgi-bin/carddisp.pl?gene=PLAAT5
PLA2G15	Phospholipase A2 Group XV	Protein Coding	Q8NCC3	44	GC16P068245	4.51859664916992	https://www.genecards.org/cgi-bin/carddisp.pl?gene=PLA2G15
PLAAT2	Phospholipase A And Acyltransferase 2	Protein Coding	Q9NWW9	41	GC11M063552	4.51859664916992	https://www.genecards.org/cgi-bin/carddisp.pl?gene=PLAAT2
PLAAT1	Phospholipase A And Acyltransferase 1	Protein Coding	Q9HDD0	39	GC03P193244	4.51859664916992	https://www.genecards.org/cgi-bin/carddisp.pl?gene=PLAAT1
ANXA2	Annexin A2	Protein Coding	P07355	59	GC15M060347	0.29073691368103	https://www.genecards.org/cgi-bin/carddisp.pl?gene=ANXA2
PLA1A	Phospholipase A1 Member A	Protein Coding	Q53H76	51	GC03P119597	0.29073691368103	https://www.genecards.org/cgi-bin/carddisp.pl?gene=PLA1A
LYPLA1	Lysophospholipase 1	Protein Coding	O75608	50	GC08M054046	0.29073691368103	https://www.genecards.org/cgi-bin/carddisp.pl?gene=LYPLA1
ASAH2	N-Acylsphingosine Amidohydrolase 2	Protein Coding	Q9NR71	54	GC10M050182	8.32831192016602	https://www.genecards.org/cgi-bin/carddisp.pl?gene=ASAH2
ASAH1	N-Acylsphingosine Amidohydrolase 1	Protein Coding	Q13510	62	GC08M018055	7.2382640838623	https://www.genecards.org/cgi-bin/carddisp.pl?gene=ASAH1
NAAA	N-Acylethanolamine Acid Amidase	Protein Coding	Q02083	53	GC04M075910	4.75214052200317	https://www.genecards.org/cgi-bin/carddisp.pl?gene=NAAA
ACER3	Alkaline Ceramidase 3	Protein Coding	Q9NUN7	49	GC11P076860	4.75214052200317	https://www.genecards.org/cgi-bin/carddisp.pl?gene=ACER3
ACER2	Alkaline Ceramidase 2	Protein Coding	Q5QJU3	45	GC09P019409	4.75214052200317	https://www.genecards.org/cgi-bin/carddisp.pl?gene=ACER2
ACER1	Alkaline Ceramidase 1	Protein Coding	Q8TDN7	43	GC19M006306	4.75214052200317	https://www.genecards.org/cgi-bin/carddisp.pl?gene=ACER1
ASAH2B	N-Acylsphingosine Amidohydrolase 2B	Protein Coding	P0C7U1	36	GC10P050739	2.23692989349365	https://www.genecards.org/cgi-bin/carddisp.pl?gene=ASAH2B
PNLIP	Pancreatic Lipase	Protein Coding	P16233	59	GC10P116545	6.75115728378296	https://www.genecards.org/cgi-bin/carddisp.pl?gene=PNLIP
CEL	Carboxyl Ester Lipase	Protein Coding	P19835	58	GC09P133061	5.58850717544556	https://www.genecards.org/cgi-bin/carddisp.pl?gene=CEL
LIPF	Lipase F, Gastric Type	Protein Coding	P07098	54	GC10P088664	4.98777341842651	https://www.genecards.org/cgi-bin/carddisp.pl?gene=LIPF
PNPLA3	Patatin Like Phospholipase Domain Containing 3	Protein Coding	Q9NST1	54	GC22P043923	4.88657855987549	https://www.genecards.org/cgi-bin/carddisp.pl?gene=PNPLA3
LIPC	Lipase C, Hepatic Type	Protein Coding	P11150	58	GC15P058410	4.58126163482666	https://www.genecards.org/cgi-bin/carddisp.pl?gene=LIPC
PNPLA2	Patatin Like Phospholipase Domain Containing 2	Protein Coding	Q96AD5	57	GC11P014058	4.33425426483154	https://www.genecards.org/cgi-bin/carddisp.pl?gene=PNPLA2
LIPG	Lipase G, Endothelial Type	Protein Coding	Q9Y5X9	55	GC18P049560	4.33425426483154	https://www.genecards.org/cgi-bin/carddisp.pl?gene=LIPG
AADAC	Arylacetamide Deacetylase	Protein Coding	P22760	53	GC03P151813	4.33425426483154	https://www.genecards.org/cgi-bin/carddisp.pl?gene=AADAC
DAGLB	Diacylglycerol Lipase Beta	Protein Coding	Q8NCG7	48	GC07M006416	4.33425426483154	https://www.genecards.org/cgi-bin/carddisp.pl?gene=DAGLB
PLB1	Phospholipase B1	Protein Coding	Q6P1J6	47	GC02P029090	4.33425426483154	https://www.genecards.org/cgi-bin/carddisp.pl?gene=PLB1
PNPLA4	Patatin Like Phospholipase Domain Containing 4	Protein Coding	P41247	47	GC0XM007898	4.33425426483154	https://www.genecards.org/cgi-bin/carddisp.pl?gene=PNPLA4
PNPLA5	Patatin Like Phospholipase Domain Containing 5	Protein Coding	Q7Z6Z6	44	GC22M043879	4.33425426483154	https://www.genecards.org/cgi-bin/carddisp.pl?gene=PNPLA5
PNLIPRP2	Pancreatic Lipase Related Protein 2 (Gene/Pseudogene)	Protein Coding	P54317	40	GC10P116620	4.33425426483154	https://www.genecards.org/cgi-bin/carddisp.pl?gene=PNLIPRP2
PNLIPRP3	Pancreatic Lipase Related Protein 3	Protein Coding	Q17RR3	38	GC10P116427	4.33425426483154	https://www.genecards.org/cgi-bin/carddisp.pl?gene=PNLIPRP3
LIPH	Lipase H	Protein Coding	Q8WWY8	51	GC03M185506	2.0346097946167	https://www.genecards.org/cgi-bin/carddisp.pl?gene=LIPH
LIPN	Lipase Family Member N	Protein Coding	Q5VXI9	49	GC10P116125	2.0346097946167	https://www.genecards.org/cgi-bin/carddisp.pl?gene=LIPN
LIPI	Lipase I	Protein Coding	Q6XZB0	47	GC21M014108	2.0346097946167	https://www.genecards.org/cgi-bin/carddisp.pl?gene=LIPI
PNLIPRP1	Pancreatic Lipase Related Protein 1	Protein Coding	P54315	46	GC10P116590	2.0346097946167	https://www.genecards.org/cgi-bin/carddisp.pl?gene=PNLIPRP1
LIPK	Lipase Family Member K	Protein Coding	Q5VXJ0	44	GC10P116124	2.0346097946167	https://www.genecards.org/cgi-bin/carddisp.pl?gene=LIPK
LIPJ	Lipase Family Member J	Protein Coding	Q5W064	42	GC10P116121	2.0346097946167	https://www.genecards.org/cgi-bin/carddisp.pl?gene=LIPJ
LIPM	Lipase Family Member M	Protein Coding	Q5VYY2	42	GC10P116126	2.0346097946167	https://www.genecards.org/cgi-bin/carddisp.pl?gene=LIPM
ASAH3L
ASAH3
ACER1
ACER2
APHC
PHCA
ACER3
IPLA22
PNPLA8
IPLA2G
PLA2G15
LYPLA3
LPL1
PLA2G2D
PLA2G2A
PLA2
SPLASH
LIPA	Lipase A, Lysosomal Acid Type	Protein Coding	P38571	61	GC10M089213	7.15165281295776	https://www.genecards.org/cgi-bin/carddisp.pl?gene=LIPA
CEL	Carboxyl Ester Lipase	Protein Coding	P19835	58	GC09P133061	5.50980710983276	https://www.genecards.org/cgi-bin/carddisp.pl?gene=CEL
CES1	Carboxylesterase 1	Protein Coding	P23141	61	GC16M055836	5.22980260848999	https://www.genecards.org/cgi-bin/carddisp.pl?gene=CES1
LDAH	Lipid Droplet Associated Hydrolase	Protein Coding	Q9H6V9	40	GC02M020690	4.84730911254883	https://www.genecards.org/cgi-bin/carddisp.pl?gene=LDAH
LIPM	Lipase Family Member M	Protein Coding	Q5VYY2	42	GC10P116126	3.24417543411255	https://www.genecards.org/cgi-bin/carddisp.pl?gene=LIPM
LIPK	Lipase Family Member K	Protein Coding	Q5VXJ0	44	GC10P116124	2.23692989349365	https://www.genecards.org/cgi-bin/carddisp.pl?gene=LIPK
LIPJ	Lipase Family Member J	Protein Coding	Q5W064	42	GC10P116121	2.23692989349365	https://www.genecards.org/cgi-bin/carddisp.pl?gene=LIPJ

## Sheet: PG
Gene Symbol	Description	Category	Uniprot ID	Gifts	GC Id	Relevance score	GeneCards Link
PTPMT1	Protein Tyrosine Phosphatase Mitochondrial 1	Protein Coding	Q8WUK0	48	GC11P048411	5.38373422622681	https://www.genecards.org/cgi-bin/carddisp.pl?gene=PTPMT1
GPAM
LCLAT1
AGPAT8
GPAT1

## Sheet: Sphinganine
Gene Symbol	Description	Category	Uniprot ID	Gifts	GC Id	Relevance score	GeneCards Link
KDSR	3-Ketodihydrosphingosine Reductase	Protein Coding	Q06136	54	GC18M063327	5.38373422622681	https://www.genecards.org/cgi-bin/carddisp.pl?gene=KDSR
SGPP1
SGPP2
ASAH3L
ASAH3
ACER1
ACER2
APHC
PHCA
ACER3

## Sheet: TAG
Gene Symbol	Description	Category	Uniprot ID	Gifts	GC Id	Relevance score	GeneCards Link
DGAT1	Diacylglycerol O-Acyltransferase 1	Protein Coding	O75907	59	GC08M146995	7.26142406463623	https://www.genecards.org/cgi-bin/carddisp.pl?gene=DGAT1
DGAT2	Diacylglycerol O-Acyltransferase 2	Protein Coding	Q96PD7	55	GC11P075759	6.93158149719238	https://www.genecards.org/cgi-bin/carddisp.pl?gene=DGAT2
AWAT2	Acyl-CoA Wax Alcohol Acyltransferase 2	Protein Coding	Q6E213	36	GC0XM070040	5.15761518478394	https://www.genecards.org/cgi-bin/carddisp.pl?gene=AWAT2
MOGAT2	Monoacylglycerol O-Acyltransferase 2	Protein Coding	Q3SYC2	45	GC11P075717	5.04667663574219	https://www.genecards.org/cgi-bin/carddisp.pl?gene=MOGAT2
MOGAT3	Monoacylglycerol O-Acyltransferase 3	Protein Coding	Q86VF5	37	GC07M101192	5.04667663574219	https://www.genecards.org/cgi-bin/carddisp.pl?gene=MOGAT3
TMEM68	Transmembrane Protein 68	Protein Coding	Q96MH6	37	GC08M055696	4.77884674072266	https://www.genecards.org/cgi-bin/carddisp.pl?gene=TMEM68

## Sheet: Merge and take intersection
CPT2
CPT1A
CPT1B
CPT1C
SGMS2
SGMS1
SMPD1
SMPD2
SMPD3
SMPD4
ENPP7
PSAP
LPIN1
LPIN2
PLPP2
PLPP3
PLPP1
PLPP4
LPIN3
PLPP5
PLPPR4
PLPPR2
PLPPR3
PLPPR5
DEGS1
DEGS2
GBA1
GBA2
GBA3
GALC
CERS2
CERS3
CERS4
CERS5
PLCG1
PLCG2
PLCB2
PLCB1
PLCB3
PLCD1
PLCB4
PLCE1
PLCD3
PLCZ1
PLCH1
PLCD4
PLCH2
GDPD5
PLCL2
LRO1
PNLIP
CEL
LIPF
PNPLA3
LIPC
PNPLA2
LIPG
AADAC
DAGLB
PLB1
PNPLA4
PNPLA5
PNLIPRP2
PNLIPRP3
LIPH
LIPN
LIPI
PNLIPRP1
LIPK
LIPJ
LIPM
ALDH3A2
ALDH9A1
ACOT7
AGPS
PLA2G1B
PLA2G2A
PLA2G6
PRDX6
PLA2G10
PLA2G5
PLAAT3
PLA2G12A
PLA2G3
PLA2G4D
PLA2G2D
PLA2G4C
PLA2G4F
ABHD3
PLA2G4E
PLA2G2E
PLAAT4
PLAAT5
PLA2G15
PLA2G2F
PLA2G4B
PGAP6
PLAAT2
PLAAT1
LPL
DDHD1
ANXA2
PLA1A
LYPLA1
ASAH2
ASAH1
NAAA
ACER3
ACER2
ACER1
ASAH2B
ASAH3L
ASAH3
ACER1
APHC
PHCA
IPLA22
PNPLA8
IPLA2G
LYPLA3
LPL1
PLA2
SPLASH
LIPA
CES1
LDAH
PTPMT1
GPAM
LCLAT1
AGPAT8
GPAT1
KDSR
SGPP1
SGPP2
DGAT1
DGAT2
AWAT2
MOGAT2
MOGAT3
TMEM68
ENPP6
