# Supplementary material for: Total Panax notoginseng Saponins Repair the Epidermal Barrier by Regulating a Multi-Pathway Network: Insights from an Integrative RHE Model and Multi-Omics Study
Source: Int J Mol Sci. 2025 Dec 5;26(24):11775. doi: 10.3390/ijms262411775 (PMC12733117; doi:10.3390/ijms262411775)
Supplement: Supplementary file 1 [file ijms-26-11775-s001.zip › Supplementary material S11.xlsx]

## Sheet: Potential targets
geneID	go-id	go-Term	go-Category	kegg-id	kegg-Term	kegg-Classification_level1	kegg-Classification_level2	Reactome-id	Reactome-Pathway	WikiPathways-id	WikiPathways-Pathway
ABCB11	GO:0005515|GO:0038183|GO:0009986|GO:0008206|GO:0015721|GO:0043627|GO:0031998|GO:0070062|GO:0014070|GO:0046581|GO:0015125|GO:0042632|GO:0008559|GO:0045471|GO:0006855|GO:0055091|GO:0006979|GO:0006699|GO:0005768|GO:0055088|GO:0005886|GO:0006631|GO:0055038|GO:0006805|GO:0055037|GO:0016887|GO:0055085|GO:0005524|GO:0016567|GO:0016323|GO:0000139|GO:0016324	protein binding|bile acid signaling pathway|cell surface|bile acid metabolic process|bile acid and bile salt transport|response to estrogen|regulation of fatty acid beta-oxidation|extracellular exosome|response to organic cyclic compound|intercellular canaliculus|bile acid transmembrane transporter activity|cholesterol homeostasis|ABC-type xenobiotic transporter activity|response to ethanol|xenob…	molecular_function|biological_process|cellular_component|biological_process|biological_process|biological_process|biological_process|cellular_component|biological_process|cellular_component|molecular_function|biological_process|molecular_function|biological_process|biological_process|biological_process|biological_process|biological_process|cellular_component|biological_process|cellular_component|…	hsa01522|hsa02010|hsa04976|hsa04979	Endocrine resistance|ABC transporters|Bile secretion|Cholesterol metabolism	Human Diseases|Environmental Information Processing|Organismal Systems|Organismal Systems	Drug resistance: antineoplastic|Membrane transport|Digestive system|Digestive system	R-HSA-159418|R-HSA-193368|R-HSA-192105|R-HSA-1643685|R-HSA-194068|R-HSA-8957322|R-HSA-5619084|R-HSA-556833|R-HSA-1430728|R-HSA-5619115	Recycling of bile acids and salts|Synthesis of bile acids and bile salts via 7alpha-hydroxycholesterol|Synthesis of bile acids and bile salts|Disease|Bile acid and bile salt metabolism|Metabolism of steroids|ABC transporter disorders|Metabolism of lipids|Metabolism|Disorders of transmembrane transporters	WP2879|WP4389|WP2289|WP5238|WP299|WP5396|WP2882|WP5176|WP5304|WP5329	Farnesoid X receptor pathway|Bile acids synthesis and enterohepatic circulation |Drug induction of bile acid pathway|Cholestasis|Nuclear receptors in lipid metabolism and toxicity|Enterohepatic circulation of bile acids|Nuclear receptors meta-pathway|Disorders of bile acid synthesis and biliary transport|Cholesterol metabolism|Cholesterol biosynthesis pathway in hepatocytes
ACTN2	GO:0005576|GO:0043197|GO:0005515|GO:0045214|GO:0008092|GO:0098978|GO:0005509|GO:0042802|GO:0007155|GO:0030018|GO:0051373|GO:0098871|GO:0030374|GO:0045893|GO:0070062|GO:0030274|GO:1901018|GO:2001137|GO:0005178|GO:1901017|GO:0031093|GO:2001259|GO:0005829|GO:0043267|GO:0043268|GO:0042981|GO:0005546|GO:2000009|GO:0031432|GO:0099092|GO:0051015|GO:0098839|GO:0055001|GO:0031143|GO:0055013|GO:0005856|GO:…	extracellular region|dendritic spine|protein binding|sarcomere organization|cytoskeletal protein binding|glutamatergic synapse|calcium ion binding|identical protein binding|cell adhesion|Z disc|FATZ binding|postsynaptic actin cytoskeleton|nuclear receptor coactivator activity|positive regulation of DNA-templated transcription|extracellular exosome|LIM domain binding|positive regulation of potassi…	cellular_component|cellular_component|molecular_function|biological_process|molecular_function|cellular_component|molecular_function|molecular_function|biological_process|cellular_component|molecular_function|cellular_component|molecular_function|biological_process|cellular_component|molecular_function|biological_process|biological_process|molecular_function|biological_process|cellular_component|…	hsa05412	Arrhythmogenic right ventricular cardiomyopathy	Human Diseases	Cardiovascular disease	R-HSA-162582|R-HSA-5673001|R-HSA-5684996|R-HSA-442982|R-HSA-438066|R-HSA-9617324|R-HSA-9620244|R-HSA-109582|R-HSA-5683057|R-HSA-442742|R-HSA-9609736|R-HSA-112316|R-HSA-1500931|R-HSA-76002|R-HSA-112315|R-HSA-438064|R-HSA-442755|R-HSA-112314|R-HSA-373753|R-HSA-114608|R-HSA-76005|R-HSA-390522|R-HSA-397014	Signal Transduction|RAF/MAP kinase cascade|MAPK1/MAPK3 signaling|Ras activation upon Ca2+ influx through NMDA receptor|Unblocking of NMDA receptors, glutamate binding and activation|Negative regulation of NMDA receptor-mediated neuronal transmission|Long-term potentiation|Hemostasis|MAPK family signaling cascades|CREB1 phosphorylation through NMDA receptor-mediated activation of RAS signaling|Ass…	WP4008|WP2118|WP383|WP5402	NO/cGMP/PKG mediated neuroprotection|Arrhythmogenic right ventricular cardiomyopathy|Striated muscle contraction pathway|10q22q23 copy number variation
ACVR2A	GO:0042475|GO:0005515|GO:0009986|GO:0045669|GO:0032924|GO:0030165|GO:0009952|GO:0007498|GO:0045648|GO:0071773|GO:0045944|GO:0030501|GO:0015026|GO:0042713|GO:0060011|GO:0048179|GO:0004675|GO:0032927|GO:0045428|GO:0098821|GO:0043621|GO:0030509|GO:0007178|GO:0048185|GO:0001934|GO:0043235|GO:0001702|GO:0048706|GO:0019838|GO:0005737|GO:0005886|GO:0071363|GO:0006468|GO:0007368|GO:0016310|GO:0004674|GO:…	odontogenesis of dentin-containing tooth|protein binding|cell surface|positive regulation of osteoblast differentiation|activin receptor signaling pathway|PDZ domain binding|anterior/posterior pattern specification|mesoderm development|positive regulation of erythrocyte differentiation|cellular response to BMP stimulus|positive regulation of transcription by RNA polymerase II|positive regulation …	biological_process|molecular_function|cellular_component|biological_process|biological_process|molecular_function|biological_process|biological_process|biological_process|biological_process|biological_process|biological_process|molecular_function|biological_process|biological_process|cellular_component|molecular_function|biological_process|biological_process|molecular_function|molecular_function|…	hsa04060|hsa04350|hsa04550|hsa05418	Cytokine-cytokine receptor interaction|TGF-beta signaling pathway|Signaling pathways regulating pluripotency of stem cells|Fluid shear stress and atherosclerosis	Environmental Information Processing|Environmental Information Processing|Cellular Processes|Human Diseases	Signaling molecules and interaction|Signal transduction|Cellular community - eukaryotes|Cardiovascular disease	R-HSA-1266738|R-HSA-162582|R-HSA-1502540|R-HSA-1433617|R-HSA-1181150|R-HSA-201451|R-HSA-9006936	Developmental Biology|Signal Transduction|Signaling by Activin|Regulation of signaling by NODAL|Signaling by NODAL|Signaling by BMP|Signaling by TGFB family members	WP2857	Mesodermal commitment pathway
ARC	GO:0043197|GO:0005515|GO:0098978|GO:1903561|GO:0009952|GO:0051260|GO:0007010|GO:0071598|GO:2000969|GO:0051028|GO:0007612|GO:0005829|GO:1900271|GO:0098839|GO:0099149|GO:0060997|GO:0016477|GO:0061001|GO:0007492|GO:0048168|GO:0022604|GO:0005938|GO:0007616|GO:0005737|GO:0060291|GO:0005886|GO:0045121|GO:0003729|GO:0050804|GO:0015629|GO:0001669|GO:0043025|GO:0006897|GO:0031901	dendritic spine|protein binding|glutamatergic synapse|extracellular vesicle|anterior/posterior pattern specification|protein homooligomerization|cytoskeleton organization|neuronal ribonucleoprotein granule|positive regulation of AMPA receptor activity|mRNA transport|learning|cytosol|regulation of long-term synaptic potentiation|postsynaptic density membrane|regulation of postsynaptic neurotransmi…	cellular_component|molecular_function|cellular_component|cellular_component|biological_process|biological_process|biological_process|cellular_component|biological_process|biological_process|biological_process|cellular_component|biological_process|cellular_component|biological_process|biological_process|biological_process|biological_process|biological_process|biological_process|biological_process|…	hsa05031	Amphetamine addiction	Human Diseases	Substance dependence	R-HSA-162582|R-HSA-9006934|R-HSA-198725|R-HSA-187037|R-HSA-166520|R-HSA-9031628	Signal Transduction|Signaling by Receptor Tyrosine Kinases|Nuclear Events (kinase and transcription factor activation)|Signaling by NTRK1 (TRKA)|Signaling by NTRKs|NGF-stimulated transcription	WP4875|WP3947|WP5083|WP5093|WP4539|WP3944|WP5094|WP4549|WP3676|WP5323	Disruption of postsynaptic signaling by CNV|Serotonin and anxiety|Neuroinflammation and glutamatergic signaling|Opioid receptor pathways|Synaptic signaling pathways associated with autism spectrum disorder|Serotonin and anxiety-related events|Orexin receptor pathway|Fragile X syndrome|BDNF-TrkB signaling|Fatty Acids and Lipoproteins Transport in Hepatocytes
CAMK2B	GO:0051823|GO:0005515|GO:0030154|GO:0060998|GO:0005516|GO:2001222|GO:0007399|GO:0042802|GO:0045202|GO:0005954|GO:0009931|GO:0005829|GO:0090129|GO:0048169|GO:0005654|GO:0061003|GO:0004683|GO:0051924|GO:0003779|GO:0007165|GO:0043005|GO:0046777|GO:0033017|GO:0005737|GO:0006468|GO:0030666|GO:0042803|GO:0005815|GO:0010976|GO:0106310|GO:0018105|GO:0005524	regulation of synapse structural plasticity|protein binding|cell differentiation|regulation of dendritic spine development|calmodulin binding|regulation of neuron migration|nervous system development|identical protein binding|synapse|calcium- and calmodulin-dependent protein kinase complex|calcium-dependent protein serine/threonine kinase activity|cytosol|positive regulation of synapse maturation…	biological_process|molecular_function|biological_process|biological_process|molecular_function|biological_process|biological_process|molecular_function|cellular_component|cellular_component|molecular_function|cellular_component|biological_process|biological_process|cellular_component|biological_process|molecular_function|biological_process|molecular_function|biological_process|cellular_component|…	hsa04012|hsa04020|hsa04024|hsa04066|hsa04114|hsa04217|hsa04261|hsa04310|hsa04360|hsa04713|hsa04720|hsa04722|hsa04725|hsa04728|hsa04740|hsa04750|hsa04911|hsa04912|hsa04916|hsa04921|hsa04922|hsa04925|hsa04934|hsa04971|hsa05012|hsa05022|hsa05031|hsa05152|hsa05200|hsa05205|hsa05214|hsa05415|hsa05417	ErbB signaling pathway|Calcium signaling pathway|cAMP signaling pathway|HIF-1 signaling pathway|Oocyte meiosis|Necroptosis|Adrenergic signaling in cardiomyocytes|Wnt signaling pathway|Axon guidance|Circadian entrainment|Long-term potentiation|Neurotrophin signaling pathway|Cholinergic synapse|Dopaminergic synapse|Olfactory transduction|Inflammatory mediator regulation of TRP channels|Insulin secr…	Environmental Information Processing|Environmental Information Processing|Environmental Information Processing|Environmental Information Processing|Cellular Processes|Cellular Processes|Organismal Systems|Environmental Information Processing|Organismal Systems|Organismal Systems|Organismal Systems|Organismal Systems|Organismal Systems|Organismal Systems|Organismal Systems|Organismal Systems|Organ…	Signal transduction|Signal transduction|Signal transduction|Signal transduction|Cell growth and death|Cell growth and death|Circulatory system|Signal transduction|Development and regeneration|Environmental adaptation|Nervous system|Nervous system|Nervous system|Nervous system|Sensory system|Sensory system|Endocrine system|Endocrine system|Endocrine system|Endocrine system|Endocrine system|Endocri…	R-HSA-162582|R-HSA-5673001|R-HSA-5684996|R-HSA-442982|R-HSA-438066|R-HSA-9617324|R-HSA-9620244|R-HSA-9006925|R-HSA-5683057|R-HSA-442742|R-HSA-111885|R-HSA-5673000|R-HSA-1643685|R-HSA-9609736|R-HSA-6802946|R-HSA-6802949|R-HSA-6802955|R-HSA-9649948|R-HSA-388396|R-HSA-112316|R-HSA-112043|R-HSA-112040|R-HSA-8986944|R-HSA-372790|R-HSA-442729|R-HSA-111932|R-HSA-112315|R-HSA-438064|R-HSA-6802957|R-HSA-4…	Signal Transduction|RAF/MAP kinase cascade|MAPK1/MAPK3 signaling|Ras activation upon Ca2+ influx through NMDA receptor|Unblocking of NMDA receptors, glutamate binding and activation|Negative regulation of NMDA receptor-mediated neuronal transmission|Long-term potentiation|Intracellular signaling by second messengers|MAPK family signaling cascades|CREB1 phosphorylation through NMDA receptor-mediat…	WP4875|WP4008|WP3947|WP5083|WP5231|WP4539|WP4341|WP428|WP4549|WP4756|WP536|WP289|WP2572|WP673	Disruption of postsynaptic signaling by CNV|NO/cGMP/PKG mediated neuroprotection|Serotonin and anxiety|Neuroinflammation and glutamatergic signaling|Hippocampal synaptogenesis and neurogenesis|Synaptic signaling pathways associated with autism spectrum disorder|Non-genomic actions of 1,25 dihydroxyvitamin D3|Wnt signaling|Fragile X syndrome|Renin-angiotensin-aldosterone system (RAAS)|Calcium regu…
CARD11	GO:0005515|GO:0051260|GO:0030890|GO:0042100|GO:0032449|GO:0070062|GO:0043621|GO:0005829|GO:0004385|GO:0035739|GO:0046710|GO:0045577|GO:2000563|GO:0042981|GO:0046037|GO:0043123|GO:0038202|GO:0030183|GO:0045580|GO:0048872|GO:0050700|GO:0050862|GO:0051092|GO:0032743|GO:0005737|GO:0031295|GO:0001772|GO:0005886|GO:0045121|GO:0007249	protein binding|protein homooligomerization|positive regulation of B cell proliferation|B cell proliferation|CBM complex|extracellular exosome|protein self-association|cytosol|guanylate kinase activity|CD4-positive, alpha-beta T cell proliferation|GDP metabolic process|regulation of B cell differentiation|positive regulation of CD4-positive, alpha-beta T cell proliferation|regulation of apoptotic…	molecular_function|biological_process|biological_process|biological_process|cellular_component|cellular_component|molecular_function|cellular_component|molecular_function|biological_process|biological_process|biological_process|biological_process|biological_process|biological_process|biological_process|biological_process|biological_process|biological_process|biological_process|molecular_function|…	hsa04064|hsa04660|hsa04662	NF-kappa B signaling pathway|T cell receptor signaling pathway|B cell receptor signaling pathway	Environmental Information Processing|Organismal Systems|Organismal Systems	Signal transduction|Immune system|Immune system	R-HSA-1169091|R-HSA-2871837|R-HSA-1168372|R-HSA-168256|R-HSA-202424|R-HSA-5607764|R-HSA-983705|R-HSA-202403|R-HSA-2454202|R-HSA-5621481|R-HSA-168249|R-HSA-1280218	Activation of NF-kappaB in B cells|FCERI mediated NF-kB activation|Downstream signaling events of B Cell Receptor (BCR)|Immune System|Downstream TCR signaling|CLEC7A (Dectin-1) signaling|Signaling by the B Cell Receptor (BCR)|TCR signaling|Fc epsilon receptor (FCERI) signaling|C-type lectin receptors (CLRs)|Innate Immune System|Adaptive Immune System	WP23|WP5115|WP5072|WP3863|WP5098|WP69	B cell receptor signaling pathway|Network map of SARS-CoV-2 signaling pathway|Modulators of TCR signaling and T cell activation|T-cell antigen receptor (TCR) pathway during Staphylococcus aureus infection|T-cell activation SARS-CoV-2|T-cell receptor signaling pathway
CBLN1	GO:0005576|GO:0062023|GO:0005515|GO:0098978|GO:0043083|GO:0007399|GO:0042802|GO:0007157|GO:0021707|GO:1900454|GO:0007416|GO:0090394|GO:0099151|GO:0099558|GO:0007268|GO:0098688|GO:1905606|GO:0050808|GO:0009306|GO:0051965|GO:0051649|GO:0045211	extracellular region|collagen-containing extracellular matrix|protein binding|glutamatergic synapse|synaptic cleft|nervous system development|identical protein binding|heterophilic cell-cell adhesion via plasma membrane cell adhesion molecules|cerebellar granule cell differentiation|positive regulation of long-term synaptic depression|synapse assembly|negative regulation of excitatory postsynapti…	cellular_component|cellular_component|molecular_function|cellular_component|cellular_component|biological_process|molecular_function|biological_process|biological_process|biological_process|biological_process|biological_process|biological_process|biological_process|biological_process|cellular_component|biological_process|biological_process|biological_process|biological_process|biological_process|…
CCK	GO:0005576|GO:0005615|GO:0005515|GO:0007409|GO:0005179|GO:0030424|GO:0051428|GO:0001764|GO:0007586|GO:0007165|GO:0042755|GO:0005184	extracellular region|extracellular space|protein binding|axonogenesis|hormone activity|axon|peptide hormone receptor binding|neuron migration|digestion|signal transduction|eating behavior|neuropeptide hormone activity	cellular_component|cellular_component|molecular_function|biological_process|molecular_function|cellular_component|molecular_function|biological_process|biological_process|biological_process|biological_process|molecular_function	hsa04080|hsa04911|hsa04972	Neuroactive ligand-receptor interaction|Insulin secretion|Pancreatic secretion	Environmental Information Processing|Organismal Systems|Organismal Systems	Signaling molecules and interaction|Endocrine system|Digestive system	R-HSA-162582|R-HSA-416476|R-HSA-388396|R-HSA-372790|R-HSA-500792|R-HSA-373076|R-HSA-375276	Signal Transduction|G alpha (q) signalling events|GPCR downstream signalling|Signaling by GPCR|GPCR ligand binding|Class A/1 (Rhodopsin-like receptors)|Peptide ligand-binding receptors	WP2596|WP5093|WP3679|WP5094	Gastric acid production|Opioid receptor pathways|Cell-type dependent selectivity of CCK2R signaling|Orexin receptor pathway
CLU	GO:0005576|GO:0005615|GO:0062023|GO:0010628|GO:0005515|GO:0009986|GO:0032991|GO:1902230|GO:0001540|GO:0045429|GO:0031333|GO:0045202|GO:0043524|GO:0097418|GO:0140597|GO:1905908|GO:0070062|GO:0017038|GO:1902949|GO:1903573|GO:0031093|GO:0034366|GO:0005829|GO:0061518|GO:0042981|GO:1905907|GO:0050821|GO:0097440|GO:0000902|GO:0032760|GO:0043691|GO:1902430|GO:1902004|GO:0051787|GO:0090201|GO:0001836|GO:…	extracellular region|extracellular space|collagen-containing extracellular matrix|positive regulation of gene expression|protein binding|cell surface|protein-containing complex|negative regulation of intrinsic apoptotic signaling pathway in response to DNA damage|amyloid-beta binding|positive regulation of nitric oxide biosynthetic process|negative regulation of protein-containing complex assembl…	cellular_component|cellular_component|cellular_component|biological_process|molecular_function|cellular_component|cellular_component|biological_process|molecular_function|biological_process|biological_process|cellular_component|biological_process|cellular_component|molecular_function|biological_process|cellular_component|biological_process|biological_process|biological_process|cellular_component|…	hsa04610	Complement and coagulation cascades	Organismal Systems	Immune system	R-HSA-109582|R-HSA-6803157|R-HSA-166665|R-HSA-76002|R-HSA-114608|R-HSA-76005|R-HSA-977606|R-HSA-166658|R-HSA-168256|R-HSA-168249	Hemostasis|Antimicrobial peptides|Terminal pathway of complement|Platelet activation, signaling and aggregation|Platelet degranulation |Response to elevated platelet cytosolic Ca2+|Regulation of Complement cascade|Complement cascade|Immune System|Innate Immune System	WP558|WP5090|WP4673	Complement and coagulation cascades|Complement system in neuronal development and plasticity|Male infertility
COL6A1	GO:0005576|GO:0062023|GO:0042383|GO:0032991|GO:0001649|GO:0035987|GO:0007155|GO:0030020|GO:0070062|GO:0005518|GO:0005788|GO:0048407|GO:0071230|GO:0005765|GO:0016020	extracellular region|collagen-containing extracellular matrix|sarcolemma|protein-containing complex|osteoblast differentiation|endodermal cell differentiation|cell adhesion|extracellular matrix structural constituent conferring tensile strength|extracellular exosome|collagen binding|endoplasmic reticulum lumen|platelet-derived growth factor binding|cellular response to amino acid stimulus|lysosom…	cellular_component|cellular_component|cellular_component|cellular_component|biological_process|biological_process|biological_process|molecular_function|cellular_component|molecular_function|cellular_component|molecular_function|biological_process|cellular_component|cellular_component	hsa04151|hsa04510|hsa04512|hsa04974|hsa05165	PI3K-Akt signaling pathway|Focal adhesion|ECM-receptor interaction|Protein digestion and absorption|Human papillomavirus infection	Environmental Information Processing|Cellular Processes|Environmental Information Processing|Organismal Systems|Human Diseases	Signal transduction|Cellular community - eukaryotes|Signaling molecules and interaction|Digestive system|Infectious disease: viral	R-HSA-1266738|R-HSA-162582|R-HSA-3000178|R-HSA-419037|R-HSA-375165|R-HSA-1474244|R-HSA-9006934|R-HSA-8948216|R-HSA-186797|R-HSA-2022090|R-HSA-1442490|R-HSA-1650814|R-HSA-216083|R-HSA-1474290|R-HSA-9675108|R-HSA-1474228|R-HSA-422475	Developmental Biology|Signal Transduction|ECM proteoglycans|NCAM1 interactions|NCAM signaling for neurite out-growth|Extracellular matrix organization|Signaling by Receptor Tyrosine Kinases|Collagen chain trimerization|Signaling by PDGF|Assembly of collagen fibrils and other multimeric structures|Collagen degradation|Collagen biosynthesis and modifying enzymes|Integrin cell surface interactions|C…	WP4172|WP2911	PI3K-Akt signaling pathway|miRNA targets in ECM and membrane receptors
COL6A2	GO:0005576|GO:0005615|GO:0062023|GO:0005515|GO:0042383|GO:0032991|GO:1903561|GO:0007155|GO:0030020|GO:0070062|GO:0005518|GO:0005788|GO:0005581|GO:0009749	extracellular region|extracellular space|collagen-containing extracellular matrix|protein binding|sarcolemma|protein-containing complex|extracellular vesicle|cell adhesion|extracellular matrix structural constituent conferring tensile strength|extracellular exosome|collagen binding|endoplasmic reticulum lumen|collagen trimer|response to glucose	cellular_component|cellular_component|cellular_component|molecular_function|cellular_component|cellular_component|cellular_component|biological_process|molecular_function|cellular_component|molecular_function|cellular_component|cellular_component|biological_process	hsa04151|hsa04510|hsa04512|hsa04974|hsa05165	PI3K-Akt signaling pathway|Focal adhesion|ECM-receptor interaction|Protein digestion and absorption|Human papillomavirus infection	Environmental Information Processing|Cellular Processes|Environmental Information Processing|Organismal Systems|Human Diseases	Signal transduction|Cellular community - eukaryotes|Signaling molecules and interaction|Digestive system|Infectious disease: viral	R-HSA-1266738|R-HSA-162582|R-HSA-3000178|R-HSA-419037|R-HSA-375165|R-HSA-1474244|R-HSA-9006934|R-HSA-8948216|R-HSA-186797|R-HSA-2022090|R-HSA-1442490|R-HSA-1650814|R-HSA-216083|R-HSA-1474290|R-HSA-9675108|R-HSA-1474228|R-HSA-422475	Developmental Biology|Signal Transduction|ECM proteoglycans|NCAM1 interactions|NCAM signaling for neurite out-growth|Extracellular matrix organization|Signaling by Receptor Tyrosine Kinases|Collagen chain trimerization|Signaling by PDGF|Assembly of collagen fibrils and other multimeric structures|Collagen degradation|Collagen biosynthesis and modifying enzymes|Integrin cell surface interactions|C…	WP4172|WP2911|WP3932|WP5413|WP306	PI3K-Akt signaling pathway|miRNA targets in ECM and membrane receptors|Focal adhesion: PI3K-Akt-mTOR-signaling pathway|IL-24 Signaling pathway|Focal adhesion
CPLX1	GO:0005515|GO:0031201|GO:0098978|GO:0019905|GO:0046928|GO:0043195|GO:0000149|GO:0031630|GO:0005829|GO:0006887|GO:0007268|GO:0005326|GO:0044305|GO:0016079|GO:0098794|GO:0017157|GO:0043204|GO:0030073|GO:0098685	protein binding|SNARE complex|glutamatergic synapse|syntaxin binding|regulation of neurotransmitter secretion|terminal bouton|SNARE binding|regulation of synaptic vesicle fusion to presynaptic active zone membrane|cytosol|exocytosis|chemical synaptic transmission|neurotransmitter transmembrane transporter activity|calyx of Held|synaptic vesicle exocytosis|postsynapse|regulation of exocytosis|peri…	molecular_function|cellular_component|cellular_component|molecular_function|biological_process|cellular_component|molecular_function|biological_process|cellular_component|biological_process|biological_process|molecular_function|cellular_component|biological_process|cellular_component|biological_process|cellular_component|biological_process|cellular_component	hsa04721	Synaptic vesicle cycle	Organismal Systems	Nervous system	R-HSA-112316|R-HSA-112315|R-HSA-264642|R-HSA-181429|R-HSA-181430|R-HSA-888590|R-HSA-212676|R-HSA-210500|R-HSA-112310	Neuronal System|Transmission across Chemical Synapses|Acetylcholine Neurotransmitter Release Cycle|Serotonin Neurotransmitter Release Cycle|Norepinephrine Neurotransmitter Release Cycle|GABA synthesis, release, reuptake and degradation|Dopamine Neurotransmitter Release Cycle|Glutamate Neurotransmitter Release Cycle|Neurotransmitter release cycle	WP2267	Synaptic vesicle pathway
CTNNA2	GO:0051823|GO:0048813|GO:0005515|GO:2001222|GO:0007409|GO:0016342|GO:0030424|GO:0007010|GO:0034316|GO:0005829|GO:0008013|GO:0060134|GO:0051015|GO:0016477|GO:0048854|GO:0010975|GO:0045296|GO:0005737|GO:0015629|GO:0005200|GO:0005634|GO:0098609|GO:0005912	regulation of synapse structural plasticity|dendrite morphogenesis|protein binding|regulation of neuron migration|axonogenesis|catenin complex|axon|cytoskeleton organization|negative regulation of Arp2/3 complex-mediated actin nucleation|cytosol|beta-catenin binding|prepulse inhibition|actin filament binding|cell migration|brain morphogenesis|regulation of neuron projection development|cadherin b…	biological_process|biological_process|molecular_function|biological_process|biological_process|cellular_component|cellular_component|biological_process|biological_process|cellular_component|molecular_function|biological_process|molecular_function|biological_process|biological_process|biological_process|molecular_function|cellular_component|cellular_component|molecular_function|cellular_component|…	hsa04390|hsa04520|hsa04670|hsa05100|hsa05200|hsa05213|hsa05226|hsa05412	Hippo signaling pathway|Adherens junction|Leukocyte transendothelial migration|Bacterial invasion of epithelial cells|Pathways in cancer|Endometrial cancer|Gastric cancer|Arrhythmogenic right ventricular cardiomyopathy	Environmental Information Processing|Cellular Processes|Organismal Systems|Human Diseases|Human Diseases|Human Diseases|Human Diseases|Human Diseases	Signal transduction|Cellular community - eukaryotes|Immune system|Infectious disease: bacterial|Cancer: overview|Cancer: specific types|Cancer: specific types|Cardiovascular disease	R-HSA-1266738|R-HSA-525793	Developmental Biology|Myogenesis	WP5087|WP4155|WP2118|WP2858	Pleural mesothelioma|Endometrial cancer|Arrhythmogenic right ventricular cardiomyopathy|Ectoderm differentiation
DCHS1	GO:0016342|GO:0005509|GO:0001658|GO:0007157|GO:0007156|GO:0043931|GO:0098742|GO:0035329|GO:0036342|GO:0048565|GO:0090102|GO:0021915|GO:0007389|GO:0072659|GO:0045296|GO:0016339|GO:0022008|GO:0045177|GO:0016020	catenin complex|calcium ion binding|branching involved in ureteric bud morphogenesis|heterophilic cell-cell adhesion via plasma membrane cell adhesion molecules|homophilic cell adhesion via plasma membrane adhesion molecules|ossification involved in bone maturation|cell-cell adhesion via plasma-membrane adhesion molecules|hippo signaling|post-anal tail morphogenesis|digestive tract development|co…	cellular_component|molecular_function|biological_process|biological_process|biological_process|biological_process|biological_process|biological_process|biological_process|biological_process|biological_process|biological_process|biological_process|biological_process|molecular_function|biological_process|biological_process|cellular_component|cellular_component	hsa04392	Hippo signaling pathway - multiple species	Environmental Information Processing	Signal transduction
DEFA1	GO:0002227|GO:0005576|GO:0005615|GO:0019731|GO:0062023|GO:0061844|GO:0005515|GO:0005796|GO:0050830|GO:0031640|GO:0050829|GO:0071222|GO:0006935|GO:0070062|GO:0051673|GO:0006955|GO:0051873|GO:0010818|GO:0030520|GO:0042832|GO:0050832|GO:0051607|GO:0035578	innate immune response in mucosa|extracellular region|extracellular space|antibacterial humoral response|collagen-containing extracellular matrix|antimicrobial humoral immune response mediated by antimicrobial peptide|protein binding|Golgi lumen|defense response to Gram-positive bacterium|killing of cells of another organism|defense response to Gram-negative bacterium|cellular response to lipopol…	biological_process|cellular_component|cellular_component|biological_process|cellular_component|biological_process|molecular_function|cellular_component|biological_process|biological_process|biological_process|biological_process|biological_process|cellular_component|biological_process|biological_process|biological_process|biological_process|biological_process|biological_process|biological_process|…	hsa04621|hsa05150|hsa05202	NOD-like receptor signaling pathway|Staphylococcus aureus infection|Transcriptional misregulation in cancer	Organismal Systems|Human Diseases|Human Diseases	Immune system|Infectious disease: bacterial|Cancer: overview	R-HSA-6803157|R-HSA-1461973|R-HSA-1462054|R-HSA-168256|R-HSA-168249|R-HSA-6798695	Antimicrobial peptides|Defensins|Alpha-defensins|Immune System|Innate Immune System|Neutrophil degranulation
DEFB1	GO:0002227|GO:0005576|GO:0005615|GO:0019731|GO:0061844|GO:0005515|GO:0005796|GO:0050830|GO:0050829|GO:0019933|GO:0042802|GO:0006935|GO:0097225|GO:0070062|GO:0042742|GO:0006955|GO:0031731|GO:0009617|GO:0035584|GO:0007186|GO:0045087|GO:0016020	innate immune response in mucosa|extracellular region|extracellular space|antibacterial humoral response|antimicrobial humoral immune response mediated by antimicrobial peptide|protein binding|Golgi lumen|defense response to Gram-positive bacterium|defense response to Gram-negative bacterium|cAMP-mediated signaling|identical protein binding|chemotaxis|sperm midpiece|extracellular exosome|defense …	biological_process|cellular_component|cellular_component|biological_process|biological_process|molecular_function|cellular_component|biological_process|biological_process|biological_process|molecular_function|biological_process|cellular_component|cellular_component|biological_process|biological_process|molecular_function|biological_process|biological_process|biological_process|biological_process|…	hsa02010|hsa05150	ABC transporters|Staphylococcus aureus infection	Environmental Information Processing|Human Diseases	Membrane transport|Infectious disease: bacterial	R-HSA-6803157|R-HSA-1461973|R-HSA-1461957|R-HSA-168256|R-HSA-168249	Antimicrobial peptides|Defensins|Beta defensins|Immune System|Innate Immune System
DGKI	GO:0051966|GO:0043197|GO:0005515|GO:0032991|GO:0045202|GO:0097060|GO:0030424|GO:0030672|GO:0005829|GO:0004143|GO:0046834|GO:0046339|GO:0014069|GO:0007205|GO:0005737|GO:0005886|GO:0030168|GO:0005634|GO:0005524|GO:0035556|GO:0046872	regulation of synaptic transmission, glutamatergic|dendritic spine|protein binding|protein-containing complex|synapse|synaptic membrane|axon|synaptic vesicle membrane|cytosol|ATP-dependent diacylglycerol kinase activity|lipid phosphorylation|diacylglycerol metabolic process|postsynaptic density|protein kinase C-activating G protein-coupled receptor signaling pathway|cytoplasm|plasma membrane|plat…	biological_process|cellular_component|molecular_function|cellular_component|cellular_component|cellular_component|cellular_component|cellular_component|cellular_component|molecular_function|biological_process|biological_process|cellular_component|biological_process|cellular_component|cellular_component|biological_process|cellular_component|molecular_function|biological_process|molecular_function	hsa00561|hsa00564|hsa04070|hsa04072|hsa05231	Glycerolipid metabolism|Glycerophospholipid metabolism|Phosphatidylinositol signaling system|Phospholipase D signaling pathway|Choline metabolism in cancer	Metabolism|Metabolism|Environmental Information Processing|Environmental Information Processing|Human Diseases	Lipid metabolism|Lipid metabolism|Signal transduction|Signal transduction|Cancer: overview	R-HSA-162582|R-HSA-416476|R-HSA-109582|R-HSA-388396|R-HSA-372790|R-HSA-76002|R-HSA-114508	Signal Transduction|G alpha (q) signalling events|Hemostasis|GPCR downstream signalling|Signaling by GPCR|Platelet activation, signaling and aggregation|Effects of PIP2 hydrolysis
ERC2	GO:0016082|GO:0042734|GO:0005515|GO:0098978|GO:0048786|GO:0098882|GO:0048167|GO:0048790|GO:0048788|GO:0099509|GO:0030426|GO:0007274|GO:0098982	synaptic vesicle priming|presynaptic membrane|protein binding|glutamatergic synapse|presynaptic active zone|structural constituent of presynaptic active zone|regulation of synaptic plasticity|maintenance of presynaptic active zone structure|cytoskeleton of presynaptic active zone|regulation of presynaptic cytosolic calcium ion concentration|growth cone|neuromuscular synaptic transmission|GABA-erg…	biological_process|cellular_component|molecular_function|cellular_component|cellular_component|molecular_function|biological_process|biological_process|cellular_component|biological_process|cellular_component|biological_process|cellular_component							WP410	Exercise-induced circadian regulation
EZH2	GO:0014898|GO:0005721|GO:0005515|GO:0048863|GO:0043406|GO:0045202|GO:2000134|GO:0008284|GO:0000122|GO:0010718|GO:0014834|GO:0021695|GO:0046976|GO:0140718|GO:0030216|GO:1990841|GO:0031509|GO:0045617|GO:0048387|GO:0032355|GO:0006325|GO:0005677|GO:0035098|GO:0070314|GO:0070878|GO:0030183|GO:0106222|GO:1902808|GO:1900006|GO:0005654|GO:2000737|GO:0000979|GO:0034244|GO:0071168|GO:0140938|GO:0016279|GO:…	cardiac muscle hypertrophy in response to stress|pericentric heterochromatin|protein binding|stem cell differentiation|positive regulation of MAP kinase activity|synapse|negative regulation of G1/S transition of mitotic cell cycle|positive regulation of cell population proliferation|negative regulation of transcription by RNA polymerase II|positive regulation of epithelial to mesenchymal transiti…	biological_process|cellular_component|molecular_function|biological_process|biological_process|cellular_component|biological_process|biological_process|biological_process|biological_process|biological_process|biological_process|molecular_function|biological_process|biological_process|molecular_function|biological_process|biological_process|biological_process|biological_process|biological_process|…	hsa00310|hsa03083|hsa05206	Lysine degradation|Polycomb repressive complex|MicroRNAs in cancer	Metabolism|Genetic Information Processing|Human Diseases	Amino acid metabolism|Chromosome|Cancer: overview	R-HSA-1266738|R-HSA-212300|R-HSA-9710421|R-HSA-162582|R-HSA-9645723|R-HSA-5617472|R-HSA-5619507|R-HSA-2559580|R-HSA-3247509|R-HSA-4839726|R-HSA-9609690|R-HSA-9609646|R-HSA-212165|R-HSA-2559583|R-HSA-9006925|R-HSA-1257604|R-HSA-1643685|R-HSA-8943724|R-HSA-3214841|R-HSA-5663205|R-HSA-9824446|R-HSA-2262752|R-HSA-8953750|R-HSA-8953897|R-HSA-212436|R-HSA-6807070|R-HSA-73857|R-HSA-74160	Developmental Biology|PRC2 methylates histones and DNA|Defective pyroptosis|Signal Transduction|Diseases of programmed cell death|Activation of anterior HOX genes in hindbrain development during early embryogenesis|Activation of HOX genes during differentiation|Oxidative Stress Induced Senescence|Chromatin modifying enzymes|Chromatin organization|HCMV Early Events|HCMV Infection|Epigenetic regula…	WP5087|WP2023|WP3584|WP2853|WP2916|WP4204|WP4553|WP4239|WP2369|WP3594|WP4336|WP4258	Pleural mesothelioma|Cell differentiation - expanded index|MECP2 and associated Rett syndrome|Endoderm differentiation|Interactome of polycomb repressive complex 2 (PRC2) |Tumor suppressor activity of SMARCB1|FBXL10 enhancement of MAP/ERK signaling in diffuse large B-cell lymphoma|Epithelial to mesenchymal transition in colorectal cancer|Histone modifications|Circadian rhythm genes|ncRNAs involve…
FGF1	GO:0005576|GO:0005615|GO:0005104|GO:0008543|GO:0010628|GO:0005515|GO:0030154|GO:0001759|GO:0043406|GO:0045766|GO:1903672|GO:0008083|GO:0045944|GO:0009887|GO:0070374|GO:0008284|GO:0034605|GO:0051781|GO:0005178|GO:0010595|GO:0050679|GO:0045542|GO:0042060|GO:0005829|GO:2000347|GO:0030324|GO:1902533|GO:0044548|GO:0005654|GO:0032148|GO:0007165|GO:0005938|GO:0005737|GO:0008201|GO:0050673|GO:0030544|GO:…	extracellular region|extracellular space|fibroblast growth factor receptor binding|fibroblast growth factor receptor signaling pathway|positive regulation of gene expression|protein binding|cell differentiation|organ induction|positive regulation of MAP kinase activity|positive regulation of angiogenesis|positive regulation of sprouting angiogenesis|growth factor activity|positive regulation of t…	cellular_component|cellular_component|molecular_function|biological_process|biological_process|molecular_function|biological_process|biological_process|biological_process|biological_process|biological_process|molecular_function|biological_process|biological_process|biological_process|biological_process|biological_process|biological_process|molecular_function|biological_process|biological_process|…	hsa04010|hsa04014|hsa04015|hsa04020|hsa04151|hsa04390|hsa04810|hsa05200|hsa05218|hsa05224|hsa05226	MAPK signaling pathway|Ras signaling pathway|Rap1 signaling pathway|Calcium signaling pathway|PI3K-Akt signaling pathway|Hippo signaling pathway|Regulation of actin cytoskeleton|Pathways in cancer|Melanoma|Breast cancer|Gastric cancer	Environmental Information Processing|Environmental Information Processing|Environmental Information Processing|Environmental Information Processing|Environmental Information Processing|Environmental Information Processing|Cellular Processes|Human Diseases|Human Diseases|Human Diseases|Human Diseases	Signal transduction|Signal transduction|Signal transduction|Signal transduction|Signal transduction|Signal transduction|Cell motility|Cancer: overview|Cancer: specific types|Cancer: specific types|Cancer: specific types	R-HSA-190322|R-HSA-5654228|R-HSA-162582|R-HSA-5654719|R-HSA-5654720|R-HSA-5654712|R-HSA-190370|R-HSA-5654716|R-HSA-5654733|R-HSA-190377|R-HSA-5654743|R-HSA-1839122|R-HSA-109704|R-HSA-1839130|R-HSA-190373|R-HSA-2033514|R-HSA-190239|R-HSA-190372|R-HSA-190375|R-HSA-5654227|R-HSA-112399|R-HSA-2428928|R-HSA-2428924|R-HSA-190242|R-HSA-5654219|R-HSA-2404192|R-HSA-74751|R-HSA-2033519|R-HSA-5654221|R-HSA-…	FGFR4 ligand binding and activation|Phospholipase C-mediated cascade; FGFR4|Signal Transduction|SHC-mediated cascade:FGFR4|PI-3K cascade:FGFR4|FRS-mediated FGFR4 signaling|FGFR1b ligand binding and activation|Downstream signaling of activated FGFR4|Negative regulation of FGFR4 signaling|FGFR2b ligand binding and activation|Signaling by FGFR4|Signaling by activated point mutants of FGFR1|PI3K Casc…	WP2848|WP4172|WP3932|WP382|WP2839|WP5087|WP4155|WP3931|WP3624|WP51|WP4262|WP5380|WP4787	Pluripotent stem cell differentiation pathway|PI3K-Akt signaling pathway|Focal adhesion: PI3K-Akt-mTOR-signaling pathway|MAPK signaling pathway|Hair follicle development: organogenesis - part 2 of 3|Pleural mesothelioma|Endometrial cancer|Embryonic stem cell pluripotency pathways|Lung fibrosis|Regulation of actin cytoskeleton|Breast cancer pathway|5q35 copy number variation|Osteoblast differentia…
FGF19	GO:0005576|GO:0005615|GO:0005104|GO:0008543|GO:0010628|GO:0005515|GO:0030154|GO:0007399|GO:0008083|GO:0015721|GO:0009887|GO:0070374|GO:0008284|GO:0001755|GO:0010629|GO:0014070|GO:0009617|GO:0001934|GO:0007507|GO:0046330|GO:0045471|GO:0030334|GO:0046326|GO:0005737	extracellular region|extracellular space|fibroblast growth factor receptor binding|fibroblast growth factor receptor signaling pathway|positive regulation of gene expression|protein binding|cell differentiation|nervous system development|growth factor activity|bile acid and bile salt transport|animal organ morphogenesis|positive regulation of ERK1 and ERK2 cascade|positive regulation of cell popu…	cellular_component|cellular_component|molecular_function|biological_process|biological_process|molecular_function|biological_process|biological_process|molecular_function|biological_process|biological_process|biological_process|biological_process|biological_process|biological_process|biological_process|biological_process|biological_process|biological_process|biological_process|biological_process|…	hsa04010|hsa04014|hsa04015|hsa04020|hsa04151|hsa04810|hsa05200|hsa05218|hsa05224|hsa05226	MAPK signaling pathway|Ras signaling pathway|Rap1 signaling pathway|Calcium signaling pathway|PI3K-Akt signaling pathway|Regulation of actin cytoskeleton|Pathways in cancer|Melanoma|Breast cancer|Gastric cancer	Environmental Information Processing|Environmental Information Processing|Environmental Information Processing|Environmental Information Processing|Environmental Information Processing|Cellular Processes|Human Diseases|Human Diseases|Human Diseases|Human Diseases	Signal transduction|Signal transduction|Signal transduction|Signal transduction|Signal transduction|Cell motility|Cancer: overview|Cancer: specific types|Cancer: specific types|Cancer: specific types	R-HSA-190322|R-HSA-5654228|R-HSA-162582|R-HSA-5654719|R-HSA-5654720|R-HSA-5654712|R-HSA-5654716|R-HSA-5654733|R-HSA-5654743|R-HSA-109704|R-HSA-112399|R-HSA-2428928|R-HSA-2428924|R-HSA-2404192|R-HSA-74751|R-HSA-5673001|R-HSA-5684996|R-HSA-9006925|R-HSA-2219530|R-HSA-9006934|R-HSA-5683057|R-HSA-74752|R-HSA-190236|R-HSA-1257604|R-HSA-1643685|R-HSA-2219528|R-HSA-6811558|R-HSA-199418|R-HSA-5663202	FGFR4 ligand binding and activation|Phospholipase C-mediated cascade; FGFR4|Signal Transduction|SHC-mediated cascade:FGFR4|PI-3K cascade:FGFR4|FRS-mediated FGFR4 signaling|Downstream signaling of activated FGFR4|Negative regulation of FGFR4 signaling|Signaling by FGFR4|PI3K Cascade|IRS-mediated signalling|IRS-related events triggered by IGF1R|IGF1R signaling cascade|Signaling by Type 1 Insulin-li…	WP2879|WP4172|WP2064|WP3932|WP382|WP5087|WP4389|WP3931|WP51|WP4262|WP2882|WP5380	Farnesoid X receptor pathway|PI3K-Akt signaling pathway|Neural crest differentiation|Focal adhesion: PI3K-Akt-mTOR-signaling pathway|MAPK signaling pathway|Pleural mesothelioma|Bile acids synthesis and enterohepatic circulation |Embryonic stem cell pluripotency pathways|Regulation of actin cytoskeleton|Breast cancer pathway|Nuclear receptors meta-pathway|5q35 copy number variation
FGF2	GO:0005576|GO:0005615|GO:0005104|GO:0008543|GO:0060045|GO:0010628|GO:0005515|GO:0030154|GO:0001759|GO:0032958|GO:0048598|GO:0001649|GO:0040037|GO:0043406|GO:0006366|GO:0045766|GO:0045669|GO:0071260|GO:0043537|GO:0090050|GO:1903672|GO:0010001|GO:0007399|GO:0008083|GO:0045944|GO:0042802|GO:0009887|GO:0002052|GO:0042056|GO:0070374|GO:0006935|GO:0008284|GO:0001658|GO:0021762|GO:0051781|GO:0050918|GO:…	extracellular region|extracellular space|fibroblast growth factor receptor binding|fibroblast growth factor receptor signaling pathway|positive regulation of cardiac muscle cell proliferation|positive regulation of gene expression|protein binding|cell differentiation|organ induction|inositol phosphate biosynthetic process|embryonic morphogenesis|osteoblast differentiation|negative regulation of f…	cellular_component|cellular_component|molecular_function|biological_process|biological_process|biological_process|molecular_function|biological_process|biological_process|biological_process|biological_process|biological_process|biological_process|biological_process|biological_process|biological_process|biological_process|biological_process|biological_process|biological_process|biological_process|…	hsa01521|hsa04010|hsa04014|hsa04015|hsa04020|hsa04151|hsa04550|hsa04810|hsa05167|hsa05200|hsa05205|hsa05207|hsa05218|hsa05224|hsa05226	EGFR tyrosine kinase inhibitor resistance|MAPK signaling pathway|Ras signaling pathway|Rap1 signaling pathway|Calcium signaling pathway|PI3K-Akt signaling pathway|Signaling pathways regulating pluripotency of stem cells|Regulation of actin cytoskeleton|Kaposi sarcoma-associated herpesvirus infection|Pathways in cancer|Proteoglycans in cancer|Chemical carcinogenesis - receptor activation|Melanoma|…	Human Diseases|Environmental Information Processing|Environmental Information Processing|Environmental Information Processing|Environmental Information Processing|Environmental Information Processing|Cellular Processes|Cellular Processes|Human Diseases|Human Diseases|Human Diseases|Human Diseases|Human Diseases|Human Diseases|Human Diseases	Drug resistance: antineoplastic|Signal transduction|Signal transduction|Signal transduction|Signal transduction|Signal transduction|Cellular community - eukaryotes|Cell motility|Infectious disease: viral|Cancer: overview|Cancer: overview|Cancer: overview|Cancer: specific types|Cancer: specific types|Cancer: specific types	R-HSA-1266738|R-HSA-190322|R-HSA-5654228|R-HSA-162582|R-HSA-5654719|R-HSA-5654720|R-HSA-5654712|R-HSA-190370|R-HSA-5654716|R-HSA-5654733|R-HSA-190377|R-HSA-5654743|R-HSA-1839122|R-HSA-109704|R-HSA-1839130|R-HSA-190373|R-HSA-2033514|R-HSA-190239|R-HSA-190372|R-HSA-190375|R-HSA-5654227|R-HSA-112399|R-HSA-2428928|R-HSA-2428924|R-HSA-190242|R-HSA-5654219|R-HSA-2404192|R-HSA-74751|R-HSA-2033519|R-HSA-…	Developmental Biology|FGFR4 ligand binding and activation|Phospholipase C-mediated cascade; FGFR4|Signal Transduction|SHC-mediated cascade:FGFR4|PI-3K cascade:FGFR4|FRS-mediated FGFR4 signaling|FGFR1b ligand binding and activation|Downstream signaling of activated FGFR4|Negative regulation of FGFR4 signaling|FGFR2b ligand binding and activation|Signaling by FGFR4|Signaling by activated point muta…	WP2848|WP4172|WP2406|WP2064|WP3932|WP382|WP5087|WP4155|WP3584|WP5083|WP3931|WP3624|WP474|WP4808|WP51|WP4262|WP1539|WP5115|WP4304|WP5365|WP4787|WP2795|WP5180|WP1544|WP4806	Pluripotent stem cell differentiation pathway|PI3K-Akt signaling pathway|Cardiac progenitor differentiation|Neural crest differentiation|Focal adhesion: PI3K-Akt-mTOR-signaling pathway|MAPK signaling pathway|Pleural mesothelioma|Endometrial cancer|MECP2 and associated Rett syndrome|Neuroinflammation and glutamatergic signaling|Embryonic stem cell pluripotency pathways|Lung fibrosis|Endochondral o…
FLNC	GO:0005515|GO:0045214|GO:0042383|GO:0008092|GO:0030018|GO:0005829|GO:0051015|GO:0043034|GO:0030506|GO:0005856|GO:0005737|GO:0005886|GO:0045171|GO:0005925	protein binding|sarcomere organization|sarcolemma|cytoskeletal protein binding|Z disc|cytosol|actin filament binding|costamere|ankyrin binding|cytoskeleton|cytoplasm|plasma membrane|intercellular bridge|focal adhesion	molecular_function|biological_process|cellular_component|molecular_function|cellular_component|cellular_component|molecular_function|cellular_component|molecular_function|cellular_component|cellular_component|cellular_component|cellular_component|cellular_component	hsa04010|hsa04510|hsa05132|hsa05205	MAPK signaling pathway|Focal adhesion|Salmonella infection|Proteoglycans in cancer	Environmental Information Processing|Cellular Processes|Human Diseases|Human Diseases	Signal transduction|Cellular community - eukaryotes|Infectious disease: bacterial|Cancer: overview	R-HSA-1500931|R-HSA-446353|R-HSA-446728	Cell-Cell communication|Cell-extracellular matrix interactions|Cell junction organization	WP382|WP5399|WP306|WP5406|WP4217	MAPK signaling pathway|NPHP1 deletion syndrome|Focal adhesion|13q12.12 copy number variation|Ebola virus infection in host
GAST	GO:0005576|GO:0005615|GO:0005515|GO:0005179|GO:0032094|GO:0007165|GO:0007186	extracellular region|extracellular space|protein binding|hormone activity|response to food|signal transduction|G protein-coupled receptor signaling pathway	cellular_component|cellular_component|molecular_function|molecular_function|biological_process|biological_process|biological_process	hsa04971	Gastric acid secretion	Organismal Systems	Digestive system	R-HSA-162582|R-HSA-416476|R-HSA-388396|R-HSA-372790|R-HSA-881907	Signal Transduction|G alpha (q) signalling events|GPCR downstream signalling|Signaling by GPCR|Gastrin-CREB signalling pathway via PKC and MAPK	WP2596|WP4659|WP2597	Gastric acid production|Gastrin signaling pathway|Secretion of hydrochloric acid in parietal cells
GATA6	GO:0014898|GO:0042475|GO:0060045|GO:0005515|GO:0048863|GO:0051145|GO:0045766|GO:0003148|GO:0071773|GO:0045944|GO:0030513|GO:0001223|GO:0000122|GO:0043627|GO:0048645|GO:0045893|GO:0003162|GO:0032911|GO:0051525|GO:0060510|GO:0070315|GO:0071371|GO:0003309|GO:0060430|GO:0003163|GO:0003310|GO:0060575|GO:0036302|GO:0008270|GO:0010666|GO:0070848|GO:0000976|GO:0005654|GO:0008584|GO:0071456|GO:1990837|GO:…	cardiac muscle hypertrophy in response to stress|odontogenesis of dentin-containing tooth|positive regulation of cardiac muscle cell proliferation|protein binding|stem cell differentiation|smooth muscle cell differentiation|positive regulation of angiogenesis|outflow tract septum morphogenesis|cellular response to BMP stimulus|positive regulation of transcription by RNA polymerase II|positive reg…	biological_process|biological_process|biological_process|molecular_function|biological_process|biological_process|biological_process|biological_process|biological_process|biological_process|biological_process|molecular_function|biological_process|biological_process|biological_process|biological_process|biological_process|biological_process|molecular_function|biological_process|biological_process|…					R-HSA-1266738|R-HSA-9733709|R-HSA-109582|R-HSA-5683826|R-HSA-9758941|R-HSA-983231|R-HSA-9823730|R-HSA-392499	Developmental Biology|Cardiogenesis|Hemostasis|Surfactant metabolism|Gastrulation|Factors involved in megakaryocyte development and platelet production|Formation of definitive endoderm|Metabolism of proteins	WP1591|WP2857|WP2853|WP2858	Heart development|Mesodermal commitment pathway|Endoderm differentiation|Ectoderm differentiation
GMPR	GO:0006144|GO:0005829|GO:0009409|GO:0046872	purine nucleobase metabolic process|cytosol|response to cold|metal ion binding	biological_process|cellular_component|biological_process|molecular_function	hsa00230	Purine metabolism	Metabolism	Nucleotide metabolism	R-HSA-74217|R-HSA-15869|R-HSA-8956321|R-HSA-1430728	Purine salvage|Metabolism of nucleotides|Nucleotide salvage|Metabolism
GNG8	GO:0043584|GO:0005515|GO:0035176|GO:0031681|GO:0005834|GO:0005886|GO:0007186|GO:0003924	nose development|protein binding|social behavior|G-protein beta-subunit binding|heterotrimeric G-protein complex|plasma membrane|G protein-coupled receptor signaling pathway|GTPase activity	biological_process|molecular_function|biological_process|molecular_function|cellular_component|cellular_component|biological_process|molecular_function	hsa04014|hsa04062|hsa04151|hsa04371|hsa04713|hsa04723|hsa04724|hsa04725|hsa04726|hsa04727|hsa04728|hsa04926|hsa05032|hsa05034|hsa05163|hsa05167|hsa05170|hsa05200	Ras signaling pathway|Chemokine signaling pathway|PI3K-Akt signaling pathway|Apelin signaling pathway|Circadian entrainment|Retrograde endocannabinoid signaling|Glutamatergic synapse|Cholinergic synapse|Serotonergic synapse|GABAergic synapse|Dopaminergic synapse|Relaxin signaling pathway|Morphine addiction|Alcoholism|Human cytomegalovirus infection|Kaposi sarcoma-associated herpesvirus infection|…	Environmental Information Processing|Organismal Systems|Environmental Information Processing|Environmental Information Processing|Organismal Systems|Organismal Systems|Organismal Systems|Organismal Systems|Organismal Systems|Organismal Systems|Organismal Systems|Organismal Systems|Human Diseases|Human Diseases|Human Diseases|Human Diseases|Human Diseases|Human Diseases	Signal transduction|Immune system|Signal transduction|Signal transduction|Environmental adaptation|Nervous system|Nervous system|Nervous system|Nervous system|Nervous system|Nervous system|Endocrine system|Substance dependence|Substance dependence|Infectious disease: viral|Infectious disease: viral|Infectious disease: viral|Cancer: overview	R-HSA-162582|R-HSA-416476|R-HSA-9006931|R-HSA-8939211|R-HSA-109582|R-HSA-111885|R-HSA-1643685|R-HSA-388396|R-HSA-112316|R-HSA-195721|R-HSA-372790|R-HSA-76002|R-HSA-112315|R-HSA-418346|R-HSA-8964315|R-HSA-392851|R-HSA-5663205|R-HSA-418217|R-HSA-8964616|R-HSA-418594|R-HSA-500657|R-HSA-112314|R-HSA-392170|R-HSA-202040|R-HSA-428930|R-HSA-392451|R-HSA-418592|R-HSA-400042|R-HSA-1296041|R-HSA-1296059|R-…	Signal Transduction|G alpha (q) signalling events|Signaling by Nuclear Receptors|ESR-mediated signaling|Hemostasis|Opioid Signalling|Disease|GPCR downstream signalling|Neuronal System|Signaling by WNT|Signaling by GPCR|Platelet activation, signaling and aggregation|Transmission across Chemical Synapses|Platelet homeostasis|G beta:gamma signalling through BTK|Prostacyclin signalling through prosta…	WP4172|WP3932|WP536|WP289|WP3929|WP4223|WP35	PI3K-Akt signaling pathway|Focal adhesion: PI3K-Akt-mTOR-signaling pathway|Calcium regulation in cardiac cells|Myometrial relaxation and contraction pathways|Chemokine signaling pathway|Ras signaling|G protein signaling pathways
H2BC12	GO:0002227|GO:0005615|GO:0019731|GO:0061844|GO:0005515|GO:0030527|GO:0050830|GO:0031640|GO:0000786|GO:0050829|GO:0046982|GO:0005829|GO:0005654|GO:0003677|GO:0005634|GO:0003674	innate immune response in mucosa|extracellular space|antibacterial humoral response|antimicrobial humoral immune response mediated by antimicrobial peptide|protein binding|structural constituent of chromatin|defense response to Gram-positive bacterium|killing of cells of another organism|nucleosome|defense response to Gram-negative bacterium|protein heterodimerization activity|cytosol|nucleoplasm…	biological_process|cellular_component|biological_process|biological_process|molecular_function|molecular_function|biological_process|biological_process|cellular_component|biological_process|molecular_function|cellular_component|cellular_component|molecular_function|cellular_component|molecular_function	hsa04613|hsa05034|hsa05203|hsa05322	Neutrophil extracellular trap formation|Alcoholism|Viral carcinogenesis|Systemic lupus erythematosus	Organismal Systems|Human Diseases|Human Diseases|Human Diseases	Immune system|Substance dependence|Cancer: overview|Immune disease	R-HSA-1266738|R-HSA-212300|R-HSA-9710421|R-HSA-162582|R-HSA-3214815|R-HSA-9645723|R-HSA-73728|R-HSA-5334118|R-HSA-5625886|R-HSA-427359|R-HSA-68616|R-HSA-5617472|R-HSA-5619507|R-HSA-2559580|R-HSA-2299718|R-HSA-427389|R-HSA-3247509|R-HSA-4839726|R-HSA-5693565|R-HSA-5693606|R-HSA-9609690|R-HSA-912446|R-HSA-9006931|R-HSA-9616222|R-HSA-201722|R-HSA-5250924|R-HSA-73772|R-HSA-1912408|R-HSA-5625740|R-HSA…	Developmental Biology|PRC2 methylates histones and DNA|Defective pyroptosis|Signal Transduction|HDACs deacetylate histones|Diseases of programmed cell death|RNA Polymerase I Promoter Opening|DNA methylation|Activated PKN1 stimulates transcription of AR (androgen receptor) regulated genes KLK2 and KLK3|SIRT1 negatively regulates rRNA expression|Assembly of the ORC complex at the origin of replicat…
H2BC17	GO:0005515|GO:0030527|GO:0000786|GO:0046982|GO:0006334|GO:0005829|GO:0005654|GO:0003677|GO:0005634	protein binding|structural constituent of chromatin|nucleosome|protein heterodimerization activity|nucleosome assembly|cytosol|nucleoplasm|DNA binding|nucleus	molecular_function|molecular_function|cellular_component|molecular_function|biological_process|cellular_component|cellular_component|molecular_function|cellular_component	hsa04613|hsa05034|hsa05203|hsa05322	Neutrophil extracellular trap formation|Alcoholism|Viral carcinogenesis|Systemic lupus erythematosus	Organismal Systems|Human Diseases|Human Diseases|Human Diseases	Immune system|Substance dependence|Cancer: overview|Immune disease	R-HSA-1266738|R-HSA-212300|R-HSA-9710421|R-HSA-162582|R-HSA-3214815|R-HSA-9645723|R-HSA-73728|R-HSA-5334118|R-HSA-5625886|R-HSA-427359|R-HSA-68616|R-HSA-5617472|R-HSA-5619507|R-HSA-2559580|R-HSA-2299718|R-HSA-427389|R-HSA-3247509|R-HSA-4839726|R-HSA-5693565|R-HSA-5693606|R-HSA-9609690|R-HSA-912446|R-HSA-9006931|R-HSA-9616222|R-HSA-201722|R-HSA-5250924|R-HSA-73772|R-HSA-1912408|R-HSA-5625740|R-HSA…	Developmental Biology|PRC2 methylates histones and DNA|Defective pyroptosis|Signal Transduction|HDACs deacetylate histones|Diseases of programmed cell death|RNA Polymerase I Promoter Opening|DNA methylation|Activated PKN1 stimulates transcription of AR (androgen receptor) regulated genes KLK2 and KLK3|SIRT1 negatively regulates rRNA expression|Assembly of the ORC complex at the origin of replicat…
H2BC7	GO:0002227|GO:0005615|GO:0019731|GO:0061844|GO:0005515|GO:0030527|GO:0050830|GO:0000786|GO:0042802|GO:0046982|GO:0006334|GO:0070062|GO:0005829|GO:0005654|GO:0003677|GO:0005634	innate immune response in mucosa|extracellular space|antibacterial humoral response|antimicrobial humoral immune response mediated by antimicrobial peptide|protein binding|structural constituent of chromatin|defense response to Gram-positive bacterium|nucleosome|identical protein binding|protein heterodimerization activity|nucleosome assembly|extracellular exosome|cytosol|nucleoplasm|DNA binding|…	biological_process|cellular_component|biological_process|biological_process|molecular_function|molecular_function|biological_process|cellular_component|molecular_function|molecular_function|biological_process|cellular_component|cellular_component|cellular_component|molecular_function|cellular_component	hsa04613|hsa05034|hsa05203|hsa05322	Neutrophil extracellular trap formation|Alcoholism|Viral carcinogenesis|Systemic lupus erythematosus	Organismal Systems|Human Diseases|Human Diseases|Human Diseases	Immune system|Substance dependence|Cancer: overview|Immune disease	R-HSA-1266738|R-HSA-212300|R-HSA-9710421|R-HSA-162582|R-HSA-3214815|R-HSA-9645723|R-HSA-73728|R-HSA-5334118|R-HSA-5625886|R-HSA-427359|R-HSA-68616|R-HSA-5617472|R-HSA-5619507|R-HSA-2559580|R-HSA-2299718|R-HSA-427389|R-HSA-3247509|R-HSA-4839726|R-HSA-5693565|R-HSA-5693606|R-HSA-9609690|R-HSA-912446|R-HSA-9006931|R-HSA-9616222|R-HSA-201722|R-HSA-5250924|R-HSA-73772|R-HSA-1912408|R-HSA-5625740|R-HSA…	Developmental Biology|PRC2 methylates histones and DNA|Defective pyroptosis|Signal Transduction|HDACs deacetylate histones|Diseases of programmed cell death|RNA Polymerase I Promoter Opening|DNA methylation|Activated PKN1 stimulates transcription of AR (androgen receptor) regulated genes KLK2 and KLK3|SIRT1 negatively regulates rRNA expression|Assembly of the ORC complex at the origin of replicat…
H3C3	GO:0005576|GO:0005515|GO:0030527|GO:0032991|GO:0000786|GO:0046982|GO:0006334|GO:0070062|GO:0006325|GO:0005654|GO:0010467|GO:0003677|GO:0032200|GO:0040029|GO:0045296|GO:0005634|GO:0016020	extracellular region|protein binding|structural constituent of chromatin|protein-containing complex|nucleosome|protein heterodimerization activity|nucleosome assembly|extracellular exosome|chromatin organization|nucleoplasm|gene expression|DNA binding|telomere organization|epigenetic regulation of gene expression|cadherin binding|nucleus|membrane	cellular_component|molecular_function|molecular_function|cellular_component|cellular_component|molecular_function|biological_process|cellular_component|biological_process|cellular_component|biological_process|molecular_function|biological_process|biological_process|molecular_function|cellular_component|cellular_component	hsa04613|hsa05034|hsa05131|hsa05202|hsa05322	Neutrophil extracellular trap formation|Alcoholism|Shigellosis|Transcriptional misregulation in cancer|Systemic lupus erythematosus	Organismal Systems|Human Diseases|Human Diseases|Human Diseases|Human Diseases	Immune system|Substance dependence|Infectious disease: bacterial|Cancer: overview|Immune disease	R-HSA-1266738|R-HSA-212300|R-HSA-9710421|R-HSA-162582|R-HSA-3214815|R-HSA-9645723|R-HSA-73728|R-HSA-5334118|R-HSA-5625886|R-HSA-427359|R-HSA-68616|R-HSA-5617472|R-HSA-5619507|R-HSA-2559580|R-HSA-2299718|R-HSA-427389|R-HSA-3247509|R-HSA-4839726|R-HSA-9609690|R-HSA-912446|R-HSA-9006931|R-HSA-9616222|R-HSA-201722|R-HSA-5250924|R-HSA-73772|R-HSA-1912408|R-HSA-5625740|R-HSA-8936459|R-HSA-9609646|R-HSA…	Developmental Biology|PRC2 methylates histones and DNA|Defective pyroptosis|Signal Transduction|HDACs deacetylate histones|Diseases of programmed cell death|RNA Polymerase I Promoter Opening|DNA methylation|Activated PKN1 stimulates transcription of AR (androgen receptor) regulated genes KLK2 and KLK3|SIRT1 negatively regulates rRNA expression|Assembly of the ORC complex at the origin of replicat…	WP5366|WP4320	NF1 copy number variation syndrome |Effect of progerin on genes involved in Hutchinson-Gilford progeria syndrome
HMG20B	GO:0005515|GO:0045666|GO:0006325|GO:0033234|GO:0005654|GO:0003677|GO:0035914|GO:0010468|GO:0016925|GO:0005694|GO:0005634|GO:0007049|GO:0016604	protein binding|positive regulation of neuron differentiation|chromatin organization|negative regulation of protein sumoylation|nucleoplasm|DNA binding|skeletal muscle cell differentiation|regulation of gene expression|protein sumoylation|chromosome|nucleus|cell cycle|nuclear body	molecular_function|biological_process|biological_process|biological_process|cellular_component|molecular_function|biological_process|biological_process|biological_process|cellular_component|cellular_component|biological_process|cellular_component					R-HSA-3214815|R-HSA-3247509|R-HSA-4839726|R-HSA-109582|R-HSA-1643685|R-HSA-983231|R-HSA-5663205|R-HSA-9824446|R-HSA-9679191|R-HSA-9679506	HDACs deacetylate histones|Chromatin modifying enzymes|Chromatin organization|Hemostasis|Disease|Factors involved in megakaryocyte development and platelet production|Infectious disease|Viral Infection Pathways|Potential therapeutics for SARS|SARS-CoV Infections
IFT46	GO:0005515|GO:0030992|GO:0035720|GO:0042073|GO:0097542|GO:0050821|GO:0031514|GO:0005737|GO:0036064|GO:0060271|GO:0005929|GO:0005813|GO:0003674|GO:0008150	protein binding|intraciliary transport particle B|intraciliary anterograde transport|intraciliary transport|ciliary tip|protein stabilization|motile cilium|cytoplasm|ciliary basal body|cilium assembly|cilium|centrosome|molecular_function|biological_process	molecular_function|cellular_component|biological_process|biological_process|cellular_component|biological_process|cellular_component|cellular_component|cellular_component|biological_process|cellular_component|cellular_component|molecular_function|biological_process					R-HSA-5620924|R-HSA-1852241|R-HSA-5617833	Intraflagellar transport|Organelle biogenesis and maintenance|Cilium Assembly	WP4532|WP4536|WP5381|WP4352	Intraflagellar transport proteins binding to dynein|Genes related to primary cilium development (based on CRISPR)|Smith-Magenis and Potocki-Lupski syndrome copy number variation|Ciliary landscape
IFT81	GO:0005515|GO:0030992|GO:0035720|GO:0042073|GO:0097542|GO:0097225|GO:0035735|GO:0120316|GO:0031514|GO:0008589|GO:0097228|GO:0005737|GO:0036064|GO:0015631|GO:0060271|GO:0005929|GO:0005813|GO:0005814|GO:0007283	protein binding|intraciliary transport particle B|intraciliary anterograde transport|intraciliary transport|ciliary tip|sperm midpiece|intraciliary transport involved in cilium assembly|sperm flagellum assembly|motile cilium|regulation of smoothened signaling pathway|sperm principal piece|cytoplasm|ciliary basal body|tubulin binding|cilium assembly|cilium|centrosome|centriole|spermatogenesis	molecular_function|cellular_component|biological_process|biological_process|cellular_component|cellular_component|biological_process|biological_process|cellular_component|biological_process|cellular_component|cellular_component|cellular_component|molecular_function|biological_process|cellular_component|cellular_component|cellular_component|biological_process					R-HSA-5620924|R-HSA-1852241|R-HSA-5617833	Intraflagellar transport|Organelle biogenesis and maintenance|Cilium Assembly	WP4532|WP4536|WP5202|WP5381|WP4352|WP5234|WP4803	Intraflagellar transport proteins binding to dynein|Genes related to primary cilium development (based on CRISPR)|Alstrom syndrome|Smith-Magenis and Potocki-Lupski syndrome copy number variation|Ciliary landscape|Bardet-Biedl syndrome|Ciliopathies
IL13RA2	GO:0005576|GO:0005615|GO:0005515|GO:0043305|GO:0002638|GO:0043235|GO:0009897|GO:0016064|GO:0019221|GO:0004896|GO:0019955	extracellular region|extracellular space|protein binding|negative regulation of mast cell degranulation|negative regulation of immunoglobulin production|receptor complex|external side of plasma membrane|immunoglobulin mediated immune response|cytokine-mediated signaling pathway|cytokine receptor activity|cytokine binding	cellular_component|cellular_component|molecular_function|biological_process|biological_process|cellular_component|cellular_component|biological_process|biological_process|molecular_function|molecular_function	hsa04060|hsa04630	Cytokine-cytokine receptor interaction|JAK-STAT signaling pathway	Environmental Information Processing|Environmental Information Processing	Signaling molecules and interaction|Signal transduction	R-HSA-6785807|R-HSA-449147|R-HSA-1280215|R-HSA-168256	Interleukin-4 and Interleukin-13 signaling|Signaling by Interleukins|Cytokine Signaling in Immune system|Immune System
IL24	GO:0005576|GO:0005615|GO:0005515|GO:0071222|GO:0008284|GO:0042531|GO:0005125|GO:0008285|GO:0071353|GO:0007165|GO:0030336|GO:0006915	extracellular region|extracellular space|protein binding|cellular response to lipopolysaccharide|positive regulation of cell population proliferation|positive regulation of tyrosine phosphorylation of STAT protein|cytokine activity|negative regulation of cell population proliferation|cellular response to interleukin-4|signal transduction|negative regulation of cell migration|apoptotic process	cellular_component|cellular_component|molecular_function|biological_process|biological_process|biological_process|molecular_function|biological_process|biological_process|biological_process|biological_process|biological_process	hsa04060|hsa04061|hsa04630	Cytokine-cytokine receptor interaction|Viral protein interaction with cytokine and cytokine receptor|JAK-STAT signaling pathway	Environmental Information Processing|Environmental Information Processing|Environmental Information Processing	Signaling molecules and interaction|Signaling molecules and interaction|Signal transduction	R-HSA-449147|R-HSA-1280215|R-HSA-8854691|R-HSA-168256	Signaling by Interleukins|Cytokine Signaling in Immune system|Interleukin-20 family signaling|Immune System	WP5413|WP5095	IL-24 Signaling pathway|Overview of proinflammatory and profibrotic mediators
INHBA	GO:0005576|GO:0005615|GO:0010628|GO:0005515|GO:0030154|GO:0060021|GO:0006366|GO:0032924|GO:0007399|GO:0008083|GO:0035987|GO:0045648|GO:0005179|GO:0045944|GO:0042802|GO:0070374|GO:2000134|GO:0032689|GO:0097154|GO:0045893|GO:0042541|GO:0046881|GO:0045650|GO:0048333|GO:0071372|GO:1904044|GO:2001241|GO:0005125|GO:0001934|GO:0061029|GO:1904385|GO:0042326|GO:0071397|GO:0045945|GO:0008584|GO:0008285|GO:…	extracellular region|extracellular space|positive regulation of gene expression|protein binding|cell differentiation|roof of mouth development|transcription by RNA polymerase II|activin receptor signaling pathway|nervous system development|growth factor activity|endodermal cell differentiation|positive regulation of erythrocyte differentiation|hormone activity|positive regulation of transcription…	cellular_component|cellular_component|biological_process|molecular_function|biological_process|biological_process|biological_process|biological_process|biological_process|molecular_function|biological_process|biological_process|molecular_function|biological_process|molecular_function|biological_process|biological_process|biological_process|biological_process|biological_process|biological_process|…	hsa04060|hsa04350|hsa04550	Cytokine-cytokine receptor interaction|TGF-beta signaling pathway|Signaling pathways regulating pluripotency of stem cells	Environmental Information Processing|Environmental Information Processing|Cellular Processes	Signaling molecules and interaction|Signal transduction|Cellular community - eukaryotes	R-HSA-162582|R-HSA-1502540|R-HSA-209822|R-HSA-209952|R-HSA-2980736|R-HSA-9006936|R-HSA-392499	Signal Transduction|Signaling by Activin|Glycoprotein hormones|Peptide hormone biosynthesis|Peptide hormone metabolism|Signaling by TGFB family members|Metabolism of proteins	WP2848|WP2406|WP2839|WP2857|WP560|WP4816|WP5055	Pluripotent stem cell differentiation pathway|Cardiac progenitor differentiation|Hair follicle development: organogenesis - part 2 of 3|Mesodermal commitment pathway|TGF-beta receptor signaling|TGF-beta receptor signaling in skeletal dysplasias|Burn wound healing
ISL1	GO:0005515|GO:0003139|GO:0006366|GO:0045766|GO:0003148|GO:0010575|GO:0007409|GO:0045944|GO:0031333|GO:0050728|GO:0016922|GO:0008284|GO:0001755|GO:0003151|GO:0000122|GO:0000987|GO:0043524|GO:0060931|GO:0032730|GO:0021559|GO:0042531|GO:1990841|GO:0021520|GO:0048762|GO:0060379|GO:0060413|GO:0007507|GO:0003215|GO:0060070|GO:0021522|GO:0032725|GO:0033147|GO:0032760|GO:0060384|GO:0003203|GO:1990837|GO:…	protein binding|secondary heart field specification|transcription by RNA polymerase II|positive regulation of angiogenesis|outflow tract septum morphogenesis|positive regulation of vascular endothelial growth factor production|axonogenesis|positive regulation of transcription by RNA polymerase II|negative regulation of protein-containing complex assembly|negative regulation of inflammatory respon…	molecular_function|biological_process|biological_process|biological_process|biological_process|biological_process|biological_process|biological_process|biological_process|biological_process|molecular_function|biological_process|biological_process|biological_process|biological_process|molecular_function|biological_process|biological_process|biological_process|biological_process|biological_process|…	hsa04550	Signaling pathways regulating pluripotency of stem cells	Cellular Processes	Cellular community - eukaryotes	R-HSA-1266738|R-HSA-9733709|R-HSA-400511|R-HSA-2980736|R-HSA-9675108|R-HSA-400508|R-HSA-422475|R-HSA-392499|R-HSA-9010553|R-HSA-376176	Developmental Biology|Cardiogenesis|Synthesis, secretion, and inactivation of Glucose-dependent Insulinotropic Polypeptide (GIP)|Peptide hormone metabolism|Nervous system development|Incretin synthesis, secretion, and inactivation|Axon guidance|Metabolism of proteins|Regulation of expression of SLITs and ROBOs|Signaling by ROBO receptors	WP2406|WP2064|WP1591	Cardiac progenitor differentiation|Neural crest differentiation|Heart development
ITPKB	GO:0005515|GO:0032958|GO:0005516|GO:0071277|GO:0000165|GO:0005829|GO:0035726|GO:0002262|GO:0046638|GO:0045059|GO:0045638|GO:0046579|GO:0007165|GO:0005856|GO:0005737|GO:0001932|GO:0046854|GO:0007166|GO:0005783|GO:0016310|GO:0005634|GO:0005524|GO:0016020	protein binding|inositol phosphate biosynthetic process|calmodulin binding|cellular response to calcium ion|MAPK cascade|cytosol|common myeloid progenitor cell proliferation|myeloid cell homeostasis|positive regulation of alpha-beta T cell differentiation|positive thymic T cell selection|negative regulation of myeloid cell differentiation|positive regulation of Ras protein signal transduction|sig…	molecular_function|biological_process|molecular_function|biological_process|biological_process|cellular_component|biological_process|biological_process|biological_process|biological_process|biological_process|biological_process|biological_process|cellular_component|cellular_component|biological_process|biological_process|biological_process|cellular_component|biological_process|cellular_component|…	hsa00562|hsa04020|hsa04070	Inositol phosphate metabolism|Calcium signaling pathway|Phosphatidylinositol signaling system	Metabolism|Environmental Information Processing|Environmental Information Processing	Carbohydrate metabolism|Signal transduction|Signal transduction	R-HSA-1855204|R-HSA-1483249|R-HSA-1430728	Synthesis of IP3 and IP4 in the cytosol|Inositol phosphate metabolism|Metabolism
KDM4A	GO:0014898|GO:0005721|GO:0010628|GO:0005515|GO:0045666|GO:0010629|GO:0140684|GO:0030263|GO:0005829|GO:0051864|GO:0048712|GO:0032454|GO:0008270|GO:0005654|GO:0032452|GO:0001650|GO:0031625|GO:0000785|GO:0031667|GO:0010468|GO:0010507|GO:0035064|GO:0045892|GO:0005634|GO:0006338	cardiac muscle hypertrophy in response to stress|pericentric heterochromatin|positive regulation of gene expression|protein binding|positive regulation of neuron differentiation|negative regulation of gene expression|histone H3K9me2/H3K9me3 demethylase activity|apoptotic chromosome condensation|cytosol|histone H3K36 demethylase activity|negative regulation of astrocyte differentiation|histone H3K…	biological_process|cellular_component|biological_process|molecular_function|biological_process|biological_process|molecular_function|biological_process|cellular_component|molecular_function|biological_process|molecular_function|molecular_function|cellular_component|molecular_function|cellular_component|molecular_function|cellular_component|biological_process|biological_process|biological_process|…					R-HSA-162582|R-HSA-3247509|R-HSA-4839726|R-HSA-5693565|R-HSA-5693606|R-HSA-9006931|R-HSA-5693532|R-HSA-3214842|R-HSA-73894|R-HSA-9029569|R-HSA-9024446	Signal Transduction|Chromatin modifying enzymes|Chromatin organization|Recruitment and ATM-mediated phosphorylation of repair and signaling proteins at DNA double strand breaks|DNA Double Strand Break Response|Signaling by Nuclear Receptors|DNA Double-Strand Break Repair|HDMs demethylate histones|DNA Repair|NR1H3 & NR1H2 regulate gene expression linked to cholesterol transport and efflux|NR1H2 an…	WP2853	Endoderm differentiation
LAMA2	GO:0005576|GO:0062023|GO:0043197|GO:0042383|GO:0043083|GO:0031594|GO:0007517|GO:0035633|GO:0007155|GO:0110011|GO:0014037|GO:0007411|GO:0098637|GO:2001046|GO:0051149|GO:0030334|GO:0005198|GO:0005102|GO:0045995|GO:0045785|GO:0005604|GO:0005201	extracellular region|collagen-containing extracellular matrix|dendritic spine|sarcolemma|synaptic cleft|neuromuscular junction|muscle organ development|maintenance of blood-brain barrier|cell adhesion|regulation of basement membrane organization|Schwann cell differentiation|axon guidance|protein complex involved in cell-matrix adhesion|positive regulation of integrin-mediated signaling pathway|po…	cellular_component|cellular_component|cellular_component|cellular_component|cellular_component|cellular_component|biological_process|biological_process|biological_process|biological_process|biological_process|biological_process|cellular_component|biological_process|biological_process|biological_process|molecular_function|molecular_function|biological_process|biological_process|cellular_component|…	hsa04151|hsa04510|hsa04512|hsa05145|hsa05146|hsa05165|hsa05200|hsa05222|hsa05410|hsa05412|hsa05414|hsa05416	PI3K-Akt signaling pathway|Focal adhesion|ECM-receptor interaction|Toxoplasmosis|Amoebiasis|Human papillomavirus infection|Pathways in cancer|Small cell lung cancer|Hypertrophic cardiomyopathy|Arrhythmogenic right ventricular cardiomyopathy|Dilated cardiomyopathy|Viral myocarditis	Environmental Information Processing|Cellular Processes|Environmental Information Processing|Human Diseases|Human Diseases|Human Diseases|Human Diseases|Human Diseases|Human Diseases|Human Diseases|Human Diseases|Human Diseases	Signal transduction|Cellular community - eukaryotes|Signaling molecules and interaction|Infectious disease: parasitic|Infectious disease: parasitic|Infectious disease: viral|Cancer: overview|Cancer: specific types|Cardiovascular disease|Cardiovascular disease|Cardiovascular disease|Cardiovascular disease	R-HSA-1266738|R-HSA-162582|R-HSA-3000178|R-HSA-3000171|R-HSA-1474244|R-HSA-9006934|R-HSA-9675108|R-HSA-9619665|R-HSA-3000157|R-HSA-8874081|R-HSA-8875878|R-HSA-6806834	Developmental Biology|Signal Transduction|ECM proteoglycans|Non-integrin membrane-ECM interactions|Extracellular matrix organization|Signaling by Receptor Tyrosine Kinases|Nervous system development|EGR2 and SOX10-mediated initiation of Schwann cell myelination|Laminin interactions|MET activates PTK2 signaling|MET promotes cell motility|Signaling by MET	WP4172|WP3932|WP5087|WP2118|WP4298|WP4658|WP306|WP5094|WP244	PI3K-Akt signaling pathway|Focal adhesion: PI3K-Akt-mTOR-signaling pathway|Pleural mesothelioma|Arrhythmogenic right ventricular cardiomyopathy|Acute viral myocarditis|Small cell lung cancer|Focal adhesion|Orexin receptor pathway|Alpha 6 beta 4 signaling pathway
LCE2B	GO:0005515|GO:0042802|GO:0031424|GO:0008544|GO:0003674|GO:0005575	protein binding|identical protein binding|keratinization|epidermis development|molecular_function|cellular_component	molecular_function|molecular_function|biological_process|biological_process|molecular_function|cellular_component					R-HSA-1266738|R-HSA-6809371|R-HSA-6805567	Developmental Biology|Formation of the cornified envelope|Keratinization	WP2877	Vitamin D receptor pathway
LMCD1	GO:0005515|GO:0000122|GO:0008270|GO:0005654|GO:0070886|GO:0005737|GO:0003714|GO:0005634	protein binding|negative regulation of transcription by RNA polymerase II|zinc ion binding|nucleoplasm|positive regulation of calcineurin-NFAT signaling cascade|cytoplasm|transcription corepressor activity|nucleus	molecular_function|biological_process|molecular_function|cellular_component|biological_process|cellular_component|molecular_function|cellular_component					R-HSA-5683826|R-HSA-392499	Surfactant metabolism|Metabolism of proteins
LPAR2	GO:0005515|GO:0009986|GO:0098978|GO:0030165|GO:0070915|GO:0043410|GO:0019222|GO:0007202|GO:0048787|GO:0035025|GO:0005737|GO:0005886|GO:0030139|GO:0007186|GO:0007189|GO:0007204|GO:0008289|GO:0004930	protein binding|cell surface|glutamatergic synapse|PDZ domain binding|lysophosphatidic acid receptor activity|positive regulation of MAPK cascade|regulation of metabolic process|activation of phospholipase C activity|presynaptic active zone membrane|positive regulation of Rho protein signal transduction|cytoplasm|plasma membrane|endocytic vesicle|G protein-coupled receptor signaling pathway|adeny…	molecular_function|cellular_component|cellular_component|molecular_function|molecular_function|biological_process|biological_process|biological_process|cellular_component|biological_process|cellular_component|cellular_component|cellular_component|biological_process|biological_process|biological_process|molecular_function|molecular_function	hsa04015|hsa04072|hsa04080|hsa04151|hsa04810|hsa05130|hsa05200	Rap1 signaling pathway|Phospholipase D signaling pathway|Neuroactive ligand-receptor interaction|PI3K-Akt signaling pathway|Regulation of actin cytoskeleton|Pathogenic Escherichia coli infection|Pathways in cancer	Environmental Information Processing|Environmental Information Processing|Environmental Information Processing|Environmental Information Processing|Cellular Processes|Human Diseases|Human Diseases	Signal transduction|Signal transduction|Signaling molecules and interaction|Signal transduction|Cell motility|Infectious disease: bacterial|Cancer: overview	R-HSA-162582|R-HSA-416476|R-HSA-388396|R-HSA-372790|R-HSA-419408|R-HSA-418594|R-HSA-500792|R-HSA-373076	Signal Transduction|G alpha (q) signalling events|GPCR downstream signalling|Signaling by GPCR|Lysosphingolipid and LPA receptors|G alpha (i) signalling events|GPCR ligand binding|Class A/1 (Rhodopsin-like receptors)	WP4172|WP3932	PI3K-Akt signaling pathway|Focal adhesion: PI3K-Akt-mTOR-signaling pathway
MAP3K11	GO:0005515|GO:0042802|GO:0000165|GO:0007254|GO:0005829|GO:0031434|GO:0004706|GO:0046330|GO:0031435|GO:0007017|GO:0004709|GO:0043065|GO:0043507|GO:0046777|GO:0043525|GO:0006468|GO:0031267|GO:0042803|GO:0005813|GO:0004674|GO:0106310|GO:0005524|GO:0004672|GO:0016020|GO:0005874	protein binding|identical protein binding|MAPK cascade|JNK cascade|cytosol|mitogen-activated protein kinase kinase binding|JUN kinase kinase kinase activity|positive regulation of JNK cascade|mitogen-activated protein kinase kinase kinase binding|microtubule-based process|MAP kinase kinase kinase activity|positive regulation of apoptotic process|positive regulation of JUN kinase activity|protein …	molecular_function|molecular_function|biological_process|biological_process|cellular_component|molecular_function|molecular_function|biological_process|molecular_function|biological_process|molecular_function|biological_process|biological_process|biological_process|biological_process|biological_process|molecular_function|molecular_function|cellular_component|molecular_function|molecular_function|…	hsa04010|hsa04932	MAPK signaling pathway|Non-alcoholic fatty liver disease	Environmental Information Processing|Human Diseases	Signal transduction|Endocrine and metabolic disease	R-HSA-162582|R-HSA-5673001|R-HSA-5684996|R-HSA-5683057|R-HSA-5673000|R-HSA-1643685|R-HSA-6802946|R-HSA-6802949|R-HSA-6802955|R-HSA-9649948|R-HSA-6802957|R-HSA-5663202|R-HSA-9013424|R-HSA-9013408|R-HSA-194315|R-HSA-9716542|R-HSA-9013148|R-HSA-9012999	Signal Transduction|RAF/MAP kinase cascade|MAPK1/MAPK3 signaling|MAPK family signaling cascades|RAF activation|Disease|Signaling by moderate kinase activity BRAF mutants|Signaling by RAS mutants|Paradoxical activation of RAF signaling by kinase inactive BRAF|Signaling downstream of RAS mutants|Oncogenic MAPK signaling|Diseases of signal transduction by growth factor receptors and second messenger…	WP382|WP5087|WP4659|WP3879|WP4877|WP4396|WP3915|WP481	MAPK signaling pathway|Pleural mesothelioma|Gastrin signaling pathway|4-hydroxytamoxifen, dexamethasone, and retinoic acids regulation of p27 expression|Host-pathogen interaction of human coronaviruses - MAPK signaling|Nonalcoholic fatty liver disease|Angiopoietin-like protein 8 regulatory pathway|Insulin signaling
MAPK8IP2	GO:0051966|GO:0048813|GO:0005515|GO:0032991|GO:2000310|GO:0035176|GO:2000311|GO:0001540|GO:0007254|GO:0007617|GO:0060079|GO:0007172|GO:0005078|GO:0008432|GO:0010469|GO:0046328|GO:0014069|GO:0032874|GO:2001234|GO:0001662|GO:0044877|GO:0005198|GO:0005737|GO:0019894|GO:0043025|GO:0019901	regulation of synaptic transmission, glutamatergic|dendrite morphogenesis|protein binding|protein-containing complex|regulation of NMDA receptor activity|social behavior|regulation of AMPA receptor activity|amyloid-beta binding|JNK cascade|mating behavior|excitatory postsynaptic potential|signal complex assembly|MAP-kinase scaffold activity|JUN kinase binding|regulation of signaling receptor acti…	biological_process|biological_process|molecular_function|cellular_component|biological_process|biological_process|biological_process|molecular_function|biological_process|biological_process|biological_process|biological_process|molecular_function|molecular_function|biological_process|biological_process|cellular_component|biological_process|biological_process|biological_process|molecular_function|…	hsa04010	MAPK signaling pathway	Environmental Information Processing	Signal transduction			WP382	MAPK signaling pathway
MED12L	GO:0005515|GO:0045944|GO:0016592|GO:0008013|GO:0008134|GO:0003713	protein binding|positive regulation of transcription by RNA polymerase II|mediator complex|beta-catenin binding|transcription factor binding|transcription coactivator activity	molecular_function|biological_process|cellular_component|molecular_function|molecular_function|molecular_function	hsa04919	Thyroid hormone signaling pathway	Organismal Systems	Endocrine system
MED6	GO:0005515|GO:0045944|GO:0016592|GO:0001223|GO:0005654|GO:0003677|GO:0070847|GO:0032968|GO:0051123|GO:0035019|GO:0060261|GO:0003713|GO:0000151|GO:0005634|GO:0016567|GO:0016020|GO:0061630|GO:0006357	protein binding|positive regulation of transcription by RNA polymerase II|mediator complex|transcription coactivator binding|nucleoplasm|DNA binding|core mediator complex|positive regulation of transcription elongation by RNA polymerase II|RNA polymerase II preinitiation complex assembly|somatic stem cell population maintenance|positive regulation of transcription initiation by RNA polymerase II|…	molecular_function|biological_process|cellular_component|molecular_function|cellular_component|molecular_function|cellular_component|biological_process|biological_process|biological_process|biological_process|molecular_function|cellular_component|cellular_component|biological_process|cellular_component|molecular_function|biological_process					R-HSA-1266738|R-HSA-1989781|R-HSA-400206|R-HSA-212436|R-HSA-73857|R-HSA-381340|R-HSA-74160|R-HSA-556833|R-HSA-1430728	Developmental Biology|PPARA activates gene expression|Regulation of lipid metabolism by PPARalpha|Generic Transcription Pathway|RNA Polymerase II Transcription|Transcriptional regulation of white adipocyte differentiation|Gene expression (Transcription)|Metabolism of lipids|Metabolism
MEF2C	GO:0051966|GO:0060045|GO:0010628|GO:0005515|GO:0030154|GO:0060998|GO:0003139|GO:0032991|GO:2000310|GO:0071498|GO:0001649|GO:0051145|GO:0045669|GO:2000311|GO:0043537|GO:0046928|GO:0007399|GO:0045666|GO:0071277|GO:0071222|GO:0007517|GO:0045944|GO:0046982|GO:0000165|GO:0030501|GO:0030890|GO:0003151|GO:0042100|GO:0010629|GO:0000122|GO:0043524|GO:0002634|GO:1905563|GO:0045893|GO:0048167|GO:2000987|GO:…	regulation of synaptic transmission, glutamatergic|positive regulation of cardiac muscle cell proliferation|positive regulation of gene expression|protein binding|cell differentiation|regulation of dendritic spine development|secondary heart field specification|protein-containing complex|regulation of NMDA receptor activity|cellular response to fluid shear stress|osteoblast differentiation|smooth…	biological_process|biological_process|biological_process|molecular_function|biological_process|biological_process|biological_process|cellular_component|biological_process|biological_process|biological_process|biological_process|biological_process|biological_process|biological_process|biological_process|biological_process|biological_process|biological_process|biological_process|biological_process|…	hsa04010|hsa04022|hsa04371|hsa04921|hsa04928|hsa05202|hsa05418	MAPK signaling pathway|cGMP-PKG signaling pathway|Apelin signaling pathway|Oxytocin signaling pathway|Parathyroid hormone synthesis, secretion and action|Transcriptional misregulation in cancer|Fluid shear stress and atherosclerosis	Environmental Information Processing|Environmental Information Processing|Environmental Information Processing|Organismal Systems|Organismal Systems|Human Diseases|Human Diseases	Signal transduction|Signal transduction|Signal transduction|Endocrine system|Endocrine system|Cancer: overview|Cardiovascular disease	R-HSA-1266738|R-HSA-162582|R-HSA-9733709|R-HSA-9006934|R-HSA-525793|R-HSA-9022707|R-HSA-198725|R-HSA-8986944|R-HSA-449147|R-HSA-198753|R-HSA-1280215|R-HSA-187037|R-HSA-450282|R-HSA-2262752|R-HSA-166520|R-HSA-8953897|R-HSA-212436|R-HSA-9707616|R-HSA-1852241|R-HSA-2151201|R-HSA-73857|R-HSA-450294|R-HSA-400253|R-HSA-448424|R-HSA-168256|R-HSA-74160|R-HSA-1592230|R-HSA-168142|R-HSA-168176|R-HSA-975871…	Developmental Biology|Signal Transduction|Cardiogenesis|Signaling by Receptor Tyrosine Kinases|Myogenesis|MECP2 regulates transcription factors|Nuclear Events (kinase and transcription factor activation)|Transcriptional Regulation by MECP2|Signaling by Interleukins|ERK/MAPK targets|Cytokine Signaling in Immune system|Signaling by NTRK1 (TRKA)|MAPK targets/ Nuclear events mediated by MAP kinases|C…	WP2406|WP382|WP1591|WP4659|WP2023|WP3584|WP5265|WP474|WP4808|WP1991|WP2029|WP23|WP3995|WP2380|WP1541|WP4312|WP236|WP5224|WP706|WP437|WP3888	Cardiac progenitor differentiation|MAPK signaling pathway|Heart development|Gastrin signaling pathway|Cell differentiation - expanded index|MECP2 and associated Rett syndrome|Neurogenesis regulation in the olfactory epithelium|Endochondral ossification|Endochondral ossification with skeletal dysplasias|SRF and miRs in smooth muscle differentiation and proliferation|Cell differentiation - index|B …
MEST	GO:0005515|GO:0007498|GO:0070062|GO:0005783|GO:0016787|GO:0005789	protein binding|mesoderm development|extracellular exosome|endoplasmic reticulum|hydrolase activity|endoplasmic reticulum membrane	molecular_function|biological_process|cellular_component|cellular_component|molecular_function|cellular_component
MICA	GO:0005615|GO:0005515|GO:0046703|GO:0009986|GO:0002476|GO:0002486|GO:0031640|GO:0042267|GO:0001916|GO:0042742|GO:0032815|GO:0030881|GO:0046629|GO:0006955|GO:0045953|GO:0001913|GO:0009897|GO:0042605|GO:0005737|GO:0009408|GO:0005102|GO:0005886|GO:0051607|GO:0006974	extracellular space|protein binding|natural killer cell lectin-like receptor binding|cell surface|antigen processing and presentation of endogenous peptide antigen via MHC class Ib|antigen processing and presentation of endogenous peptide antigen via MHC class I via ER pathway, TAP-independent|killing of cells of another organism|natural killer cell mediated cytotoxicity|positive regulation of T …	cellular_component|molecular_function|molecular_function|cellular_component|biological_process|biological_process|biological_process|biological_process|biological_process|biological_process|biological_process|molecular_function|biological_process|biological_process|biological_process|biological_process|cellular_component|molecular_function|cellular_component|biological_process|molecular_function|…	hsa04650|hsa05167	Natural killer cell mediated cytotoxicity|Kaposi sarcoma-associated herpesvirus infection	Organismal Systems|Human Diseases	Immune system|Infectious disease: viral	R-HSA-198933|R-HSA-168256|R-HSA-1280218	Immunoregulatory interactions between a Lymphoid and a non-Lymphoid cell|Immune System|Adaptive Immune System	WP4298|WP5413|WP5092|WP2328	Acute viral myocarditis|IL-24 Signaling pathway|Interactions of natural killer cells in pancreatic cancer|Allograft rejection
MSX1	GO:0042475|GO:0060536|GO:0043584|GO:0005515|GO:0048863|GO:0048598|GO:0003198|GO:0060021|GO:0006366|GO:0009952|GO:0007517|GO:0045944|GO:0030513|GO:0000122|GO:0000987|GO:1902255|GO:0061180|GO:0030509|GO:0097152|GO:0000977|GO:0043517|GO:0010463|GO:0050821|GO:0034399|GO:0000902|GO:0000976|GO:0003161|GO:0005654|GO:0008285|GO:1990837|GO:0042474|GO:0030308|GO:0023019|GO:0060349|GO:0030901|GO:0035116|GO:…	odontogenesis of dentin-containing tooth|cartilage morphogenesis|nose development|protein binding|stem cell differentiation|embryonic morphogenesis|epithelial to mesenchymal transition involved in endocardial cushion formation|roof of mouth development|transcription by RNA polymerase II|anterior/posterior pattern specification|muscle organ development|positive regulation of transcription by RNA p…	biological_process|biological_process|biological_process|molecular_function|biological_process|biological_process|biological_process|biological_process|biological_process|biological_process|biological_process|biological_process|biological_process|biological_process|molecular_function|biological_process|biological_process|biological_process|biological_process|molecular_function|biological_process|…	hsa05166	Human T-cell leukemia virus 1 infection	Human Diseases	Infectious disease: viral			WP2064|WP2840|WP2855|WP3998	Neural crest differentiation|Hair follicle development: cytodifferentiation - part 3 of 3|Dopaminergic neurogenesis|Prader-Willi and Angelman syndrome
MYPN	GO:0005515|GO:0045214|GO:0008092|GO:0030424|GO:0030018|GO:0007156|GO:0007411|GO:0005829|GO:0070593|GO:0051371|GO:0005654|GO:0031674|GO:0003779|GO:0098632|GO:0043231|GO:0005886|GO:0017124|GO:0005634	protein binding|sarcomere organization|cytoskeletal protein binding|axon|Z disc|homophilic cell adhesion via plasma membrane adhesion molecules|axon guidance|cytosol|dendrite self-avoidance|muscle alpha-actinin binding|nucleoplasm|I band|actin binding|cell-cell adhesion mediator activity|intracellular membrane-bounded organelle|plasma membrane|SH3 domain binding|nucleus	molecular_function|biological_process|molecular_function|cellular_component|cellular_component|biological_process|biological_process|cellular_component|biological_process|molecular_function|cellular_component|cellular_component|molecular_function|molecular_function|cellular_component|cellular_component|molecular_function|cellular_component							WP5344|WP185	Cardiomyocyte signaling pathways converging on Titin|Integrin-mediated cell adhesion
NCAN	GO:0005576|GO:0005615|GO:0005796|GO:0010001|GO:0005509|GO:0002052|GO:0045202|GO:0007155|GO:0007417|GO:0072534|GO:0043202|GO:0005540|GO:0001501|GO:0030246	extracellular region|extracellular space|Golgi lumen|glial cell differentiation|calcium ion binding|positive regulation of neuroblast proliferation|synapse|cell adhesion|central nervous system development|perineuronal net|lysosomal lumen|hyaluronic acid binding|skeletal system development|carbohydrate binding	cellular_component|cellular_component|cellular_component|biological_process|molecular_function|biological_process|cellular_component|biological_process|biological_process|cellular_component|cellular_component|molecular_function|biological_process|molecular_function					R-HSA-1266738|R-HSA-3000178|R-HSA-419037|R-HSA-375165|R-HSA-3560783|R-HSA-3560801|R-HSA-4420332|R-HSA-1474244|R-HSA-1971475|R-HSA-1643685|R-HSA-3560782|R-HSA-1793185|R-HSA-1638091|R-HSA-3595172|R-HSA-3595174|R-HSA-3595177|R-HSA-2022923|R-HSA-2024101|R-HSA-2022870|R-HSA-9675108|R-HSA-1630316|R-HSA-3781865|R-HSA-422475|R-HSA-71387|R-HSA-5668914|R-HSA-1430728|R-HSA-373760	Developmental Biology|ECM proteoglycans|NCAM1 interactions|NCAM signaling for neurite out-growth|Defective B4GALT7 causes EDS, progeroid type|Defective B3GAT3 causes JDSSDHD|Defective B3GALT6 causes EDSP2 and SEMDJL1|Extracellular matrix organization|A tetrasaccharide linker sequence is required for GAG synthesis|Disease|Diseases associated with glycosaminoglycan metabolism|Chondroitin sulfate/de…	WP2431	Spinal cord injury
NGFR	GO:0005576|GO:0008543|GO:0042475|GO:0043197|GO:0005515|GO:0009986|GO:0005516|GO:0040037|GO:0031594|GO:0001678|GO:0001540|GO:0031069|GO:0015026|GO:0007417|GO:1902895|GO:0048406|GO:1903588|GO:0007411|GO:0005829|GO:0005654|GO:0014069|GO:0021675|GO:0030426|GO:0030336|GO:0099171|GO:0098793|GO:0004888|GO:2001235|GO:0005768|GO:0043204|GO:0031625|GO:0048144|GO:1900182|GO:1904646|GO:0005886|GO:0038023|GO:…	extracellular region|fibroblast growth factor receptor signaling pathway|odontogenesis of dentin-containing tooth|dendritic spine|protein binding|cell surface|calmodulin binding|negative regulation of fibroblast growth factor receptor signaling pathway|neuromuscular junction|intracellular glucose homeostasis|amyloid-beta binding|hair follicle morphogenesis|coreceptor activity|central nervous syst…	cellular_component|biological_process|biological_process|cellular_component|molecular_function|cellular_component|molecular_function|biological_process|cellular_component|biological_process|molecular_function|biological_process|molecular_function|biological_process|biological_process|molecular_function|biological_process|biological_process|cellular_component|cellular_component|cellular_component|…	hsa04010|hsa04014|hsa04015|hsa04060|hsa04151|hsa04215|hsa04722|hsa05202	MAPK signaling pathway|Ras signaling pathway|Rap1 signaling pathway|Cytokine-cytokine receptor interaction|PI3K-Akt signaling pathway|Apoptosis - multiple species|Neurotrophin signaling pathway|Transcriptional misregulation in cancer	Environmental Information Processing|Environmental Information Processing|Environmental Information Processing|Environmental Information Processing|Environmental Information Processing|Cellular Processes|Organismal Systems|Human Diseases	Signal transduction|Signal transduction|Signal transduction|Signaling molecules and interaction|Signal transduction|Cell growth and death|Nervous system|Cancer: overview	R-HSA-162582|R-HSA-193670|R-HSA-205025|R-HSA-193634|R-HSA-193697|R-HSA-193692|R-HSA-209543|R-HSA-209560|R-HSA-193639|R-HSA-205043|R-HSA-193648|R-HSA-204998|R-HSA-193704|R-HSA-73887	Signal Transduction|p75NTR negatively regulates cell cycle via SC1|NADE modulates death signalling|Axonal growth inhibition (RHOA activation)|p75NTR regulates axonogenesis|Regulated proteolysis of p75NTR|p75NTR recruits signalling complexes|NF-kB is activated and signals survival|p75NTR signals via NF-kB|NRIF signals cell death from the nucleus|NRAGE signals death through JNK|Cell death signallin…	WP4172|WP3932|WP5087|WP5366|WP2431|WP5265|WP4540|WP5322|WP4541|WP4829|WP4564|WP2380|WP4565|WP4223|WP3594	PI3K-Akt signaling pathway|Focal adhesion: PI3K-Akt-mTOR-signaling pathway|Pleural mesothelioma|NF1 copy number variation syndrome |Spinal cord injury|Neurogenesis regulation in the olfactory epithelium|Hippo signaling regulation pathways|CKAP4 signaling pathway map|Hippo-Merlin signaling dysregulation|mBDNF and proBDNF regulation of GABA neurotransmission|Neural crest cell migration during devel…
NR1H4	GO:0005515|GO:0030154|GO:0038183|GO:0008206|GO:0006366|GO:0001678|GO:0071222|GO:0045944|GO:0050728|GO:0016922|GO:0032689|GO:0000122|GO:0032692|GO:0070857|GO:0071417|GO:0045893|GO:0042742|GO:0071638|GO:0035356|GO:0032052|GO:0034162|GO:1904179|GO:0000977|GO:0042632|GO:0043235|GO:0090181|GO:0008270|GO:0055089|GO:0061178|GO:0005654|GO:0046965|GO:0046628|GO:0071398|GO:0010804|GO:0032740|GO:0032703|GO:…	protein binding|cell differentiation|bile acid signaling pathway|bile acid metabolic process|transcription by RNA polymerase II|intracellular glucose homeostasis|cellular response to lipopolysaccharide|positive regulation of transcription by RNA polymerase II|negative regulation of inflammatory response|nuclear receptor binding|negative regulation of type II interferon production|negative regulat…	molecular_function|biological_process|biological_process|biological_process|biological_process|biological_process|biological_process|biological_process|biological_process|molecular_function|biological_process|biological_process|biological_process|biological_process|biological_process|biological_process|biological_process|biological_process|biological_process|molecular_function|biological_process|…	hsa04976	Bile secretion	Organismal Systems	Digestive system	R-HSA-159418|R-HSA-193368|R-HSA-192105|R-HSA-194068|R-HSA-193807|R-HSA-211976|R-HSA-1989781|R-HSA-400206|R-HSA-4090294|R-HSA-212436|R-HSA-8957322|R-HSA-383280|R-HSA-73857|R-HSA-211897|R-HSA-74160|R-HSA-556833|R-HSA-211945|R-HSA-1430728|R-HSA-392499|R-HSA-3108232|R-HSA-2990846|R-HSA-211859|R-HSA-597592	Recycling of bile acids and salts|Synthesis of bile acids and bile salts via 7alpha-hydroxycholesterol|Synthesis of bile acids and bile salts|Bile acid and bile salt metabolism|Synthesis of bile acids and bile salts via 27-hydroxycholesterol|Endogenous sterols|PPARA activates gene expression|Regulation of lipid metabolism by PPARalpha|SUMOylation of intracellular receptors|Generic Transcription P…	WP2879|WP2289|WP5238|WP299|WP2882|WP4396	Farnesoid X receptor pathway|Drug induction of bile acid pathway|Cholestasis|Nuclear receptors in lipid metabolism and toxicity|Nuclear receptors meta-pathway|Nonalcoholic fatty liver disease
NRXN2	GO:0042734|GO:0032991|GO:0098978|GO:0035176|GO:0007269|GO:0097109|GO:0097116|GO:0042297|GO:0097119|GO:0007416|GO:0097104|GO:0007268|GO:0007158|GO:0071625|GO:0007165|GO:0042995|GO:0004888|GO:0030534|GO:0005246|GO:0005886|GO:0050839|GO:0046872	presynaptic membrane|protein-containing complex|glutamatergic synapse|social behavior|neurotransmitter secretion|neuroligin family protein binding|gephyrin clustering involved in postsynaptic density assembly|vocal learning|postsynaptic density protein 95 clustering|synapse assembly|postsynaptic membrane assembly|chemical synaptic transmission|neuron cell-cell adhesion|vocalization behavior|signa…	cellular_component|cellular_component|cellular_component|biological_process|biological_process|molecular_function|biological_process|biological_process|biological_process|biological_process|biological_process|biological_process|biological_process|biological_process|biological_process|cellular_component|molecular_function|biological_process|molecular_function|cellular_component|molecular_function|…	hsa04514	Cell adhesion molecules	Environmental Information Processing	Signaling molecules and interaction	R-HSA-112316|R-HSA-6794361|R-HSA-6794362	Neuronal System|Neurexins and neuroligins|Protein-protein interactions at synapses	WP4875|WP5231	Disruption of postsynaptic signaling by CNV|Hippocampal synaptogenesis and neurogenesis
NT5E	GO:0005515|GO:0009986|GO:0042802|GO:0050728|GO:0006196|GO:0070062|GO:0106411|GO:0000166|GO:0005829|GO:0008253|GO:0010035|GO:0008270|GO:0009897|GO:0005654|GO:0033198|GO:0006259|GO:0046034|GO:0007159|GO:0055074|GO:0005886|GO:0016020	protein binding|cell surface|identical protein binding|negative regulation of inflammatory response|AMP catabolic process|extracellular exosome|XMP 5'-nucleosidase activity|nucleotide binding|cytosol|5'-nucleotidase activity|response to inorganic substance|zinc ion binding|external side of plasma membrane|nucleoplasm|response to ATP|DNA metabolic process|ATP metabolic process|leukocyte cell-cell …	molecular_function|cellular_component|molecular_function|biological_process|biological_process|cellular_component|molecular_function|molecular_function|cellular_component|molecular_function|biological_process|molecular_function|cellular_component|cellular_component|biological_process|biological_process|biological_process|biological_process|biological_process|cellular_component|cellular_component	hsa00230|hsa00240|hsa00760	Purine metabolism|Pyrimidine metabolism|Nicotinate and nicotinamide metabolism	Metabolism|Metabolism|Metabolism	Nucleotide metabolism|Nucleotide metabolism|Metabolism of cofactors and vitamins	R-HSA-196807|R-HSA-1643685|R-HSA-73621|R-HSA-74259|R-HSA-196854|R-HSA-5663205|R-HSA-15869|R-HSA-9660826|R-HSA-9664424|R-HSA-196849|R-HSA-8956319|R-HSA-9658195|R-HSA-9824443|R-HSA-1430728	Nicotinate metabolism|Disease|Pyrimidine catabolism|Purine catabolism|Metabolism of vitamins and cofactors|Infectious disease|Metabolism of nucleotides|Purinergic signaling in leishmaniasis infection|Cell recruitment (pro-inflammatory response)|Metabolism of water-soluble vitamins and cofactors|Nucleotide catabolism|Leishmania infection|Parasitic Infection Pathways|Metabolism	WP2848|WP3644|WP5078|WP5236	Pluripotent stem cell differentiation pathway|NAD+ metabolism|T cell modulation in pancreatic cancer|Markers of kidney cell lineage
PCDH19	GO:0005509|GO:0007155|GO:0007156|GO:0005886	calcium ion binding|cell adhesion|homophilic cell adhesion via plasma membrane adhesion molecules|plasma membrane	molecular_function|biological_process|biological_process|cellular_component							WP5200	Dravet syndrome
PDE2A	GO:0042734|GO:0010628|GO:0005515|GO:0071260|GO:0019933|GO:0097060|GO:0000122|GO:0036006|GO:0046069|GO:0010754|GO:0071560|GO:0030911|GO:0071321|GO:0005829|GO:0003170|GO:0043951|GO:0042301|GO:0043117|GO:0008270|GO:0043116|GO:0047555|GO:0004115|GO:0030553|GO:0061028|GO:0010821|GO:0019934|GO:0030552|GO:0035904|GO:0003281|GO:0005737|GO:0048471|GO:0005886|GO:0071320|GO:0007193|GO:0005783|GO:0050729|GO:…	presynaptic membrane|positive regulation of gene expression|protein binding|cellular response to mechanical stimulus|cAMP-mediated signaling|synaptic membrane|negative regulation of transcription by RNA polymerase II|cellular response to macrophage colony-stimulating factor stimulus|cGMP catabolic process|negative regulation of cGMP-mediated signaling|cellular response to transforming growth fact…	cellular_component|biological_process|molecular_function|biological_process|biological_process|cellular_component|biological_process|biological_process|biological_process|biological_process|biological_process|molecular_function|biological_process|cellular_component|biological_process|biological_process|molecular_function|biological_process|molecular_function|biological_process|molecular_function|…	hsa00230|hsa04022|hsa04740|hsa04925|hsa05032	Purine metabolism|cGMP-PKG signaling pathway|Olfactory transduction|Aldosterone synthesis and secretion|Morphine addiction	Metabolism|Environmental Information Processing|Organismal Systems|Organismal Systems|Human Diseases	Nucleotide metabolism|Signal transduction|Sensory system|Endocrine system|Substance dependence	R-HSA-162582|R-HSA-109582|R-HSA-388396|R-HSA-372790|R-HSA-418457|R-HSA-418346|R-HSA-392154|R-HSA-418555	Signal Transduction|Hemostasis|GPCR downstream signalling|Signaling by GPCR|cGMP effects|Platelet homeostasis|Nitric oxide stimulates guanylate cyclase|G alpha (s) signalling events	WP4008|WP4222	NO/cGMP/PKG mediated neuroprotection|Phosphodiesterases in neuronal function
PEG10	GO:0005515|GO:0030154|GO:1903561|GO:0051260|GO:0051028|GO:0005829|GO:0008270|GO:0005654|GO:0003677|GO:0005737|GO:0003729|GO:0030512|GO:0006915|GO:0016020|GO:0003723	protein binding|cell differentiation|extracellular vesicle|protein homooligomerization|mRNA transport|cytosol|zinc ion binding|nucleoplasm|DNA binding|cytoplasm|mRNA binding|negative regulation of transforming growth factor beta receptor signaling pathway|apoptotic process|membrane|RNA binding	molecular_function|biological_process|cellular_component|biological_process|biological_process|cellular_component|molecular_function|cellular_component|molecular_function|cellular_component|molecular_function|biological_process|biological_process|cellular_component|molecular_function
PLCB4	GO:0005515|GO:0005509|GO:0051209|GO:0005829|GO:0004629|GO:0048015|GO:0004435|GO:0016042|GO:0007186	protein binding|calcium ion binding|release of sequestered calcium ion into cytosol|cytosol|phospholipase C activity|phosphatidylinositol-mediated signaling|phosphatidylinositol phospholipase C activity|lipid catabolic process|G protein-coupled receptor signaling pathway	molecular_function|molecular_function|biological_process|cellular_component|molecular_function|biological_process|molecular_function|biological_process|biological_process	hsa00562|hsa04015|hsa04020|hsa04022|hsa04062|hsa04070|hsa04071|hsa04072|hsa04261|hsa04270|hsa04310|hsa04371|hsa04540|hsa04611|hsa04613|hsa04621|hsa04713|hsa04720|hsa04723|hsa04724|hsa04725|hsa04726|hsa04728|hsa04730|hsa04742|hsa04750|hsa04911|hsa04912|hsa04915|hsa04916|hsa04918|hsa04919|hsa04921|hsa04922|hsa04924|hsa04925|hsa04926|hsa04927|hsa04928|hsa04929|hsa04933|hsa04934|hsa04935|hsa04961|hsa…	Inositol phosphate metabolism|Rap1 signaling pathway|Calcium signaling pathway|cGMP-PKG signaling pathway|Chemokine signaling pathway|Phosphatidylinositol signaling system|Sphingolipid signaling pathway|Phospholipase D signaling pathway|Adrenergic signaling in cardiomyocytes|Vascular smooth muscle contraction|Wnt signaling pathway|Apelin signaling pathway|Gap junction|Platelet activation|Neutroph…	Metabolism|Environmental Information Processing|Environmental Information Processing|Environmental Information Processing|Organismal Systems|Environmental Information Processing|Environmental Information Processing|Environmental Information Processing|Organismal Systems|Organismal Systems|Environmental Information Processing|Environmental Information Processing|Cellular Processes|Organismal Syste…	Carbohydrate metabolism|Signal transduction|Signal transduction|Signal transduction|Immune system|Signal transduction|Signal transduction|Signal transduction|Circulatory system|Circulatory system|Signal transduction|Signal transduction|Cellular community - eukaryotes|Immune system|Immune system|Immune system|Environmental adaptation|Nervous system|Nervous system|Nervous system|Nervous system|Nerv…	R-HSA-162582|R-HSA-416476|R-HSA-1855204|R-HSA-111885|R-HSA-388396|R-HSA-1483249|R-HSA-112043|R-HSA-112040|R-HSA-372790|R-HSA-418594|R-HSA-1430728	Signal Transduction|G alpha (q) signalling events|Synthesis of IP3 and IP4 in the cytosol|Opioid Signalling|GPCR downstream signalling|Inositol phosphate metabolism|PLC beta mediated events|G-protein mediated events|Signaling by GPCR|G alpha (i) signalling events|Metabolism	WP5087|WP5083|WP4341|WP4760|WP4540|WP428|WP4941|WP4541|WP4481|WP4871|WP4148|WP4971|WP3929|WP2059|WP5124	Pleural mesothelioma|Neuroinflammation and glutamatergic signaling|Non-genomic actions of 1,25 dihydroxyvitamin D3|PKC-gamma calcium signaling pathway in ataxia|Hippo signaling regulation pathways|Wnt signaling|GPR143 in melanocytes and retinal pigment epithelium cells|Hippo-Merlin signaling dysregulation|Resistin as a regulator of inflammation|Kisspeptin/kisspeptin receptor system in the ovary|S…
PTGS2	GO:0005515|GO:0032991|GO:0071498|GO:0071260|GO:0090050|GO:0010575|GO:0035633|GO:0045429|GO:0034605|GO:0009750|GO:0016702|GO:0031622|GO:0032310|GO:0071284|GO:1990776|GO:0007612|GO:0009624|GO:0031394|GO:0010042|GO:0071636|GO:0019371|GO:0005788|GO:0032355|GO:0031915|GO:0150077|GO:0051926|GO:0042633|GO:0090336|GO:0045987|GO:0070542|GO:0001516|GO:0033280|GO:0071318|GO:0008285|GO:0006979|GO:0071456|GO:…	protein binding|protein-containing complex|cellular response to fluid shear stress|cellular response to mechanical stimulus|positive regulation of cell migration involved in sprouting angiogenesis|positive regulation of vascular endothelial growth factor production|maintenance of blood-brain barrier|positive regulation of nitric oxide biosynthetic process|cellular response to heat|response to fru…	molecular_function|cellular_component|biological_process|biological_process|biological_process|biological_process|biological_process|biological_process|biological_process|biological_process|molecular_function|biological_process|biological_process|biological_process|biological_process|biological_process|biological_process|biological_process|biological_process|biological_process|biological_process|…	hsa00590|hsa04064|hsa04370|hsa04625|hsa04657|hsa04668|hsa04723|hsa04726|hsa04913|hsa04921|hsa04923|hsa05010|hsa05022|hsa05140|hsa05163|hsa05165|hsa05167|hsa05200|hsa05204|hsa05206|hsa05222	Arachidonic acid metabolism|NF-kappa B signaling pathway|VEGF signaling pathway|C-type lectin receptor signaling pathway|IL-17 signaling pathway|TNF signaling pathway|Retrograde endocannabinoid signaling|Serotonergic synapse|Ovarian steroidogenesis|Oxytocin signaling pathway|Regulation of lipolysis in adipocytes|Alzheimer disease|Pathways of neurodegeneration - multiple diseases|Leishmaniasis|Hum…	Metabolism|Environmental Information Processing|Environmental Information Processing|Organismal Systems|Organismal Systems|Environmental Information Processing|Organismal Systems|Organismal Systems|Organismal Systems|Organismal Systems|Organismal Systems|Human Diseases|Human Diseases|Human Diseases|Human Diseases|Human Diseases|Human Diseases|Human Diseases|Human Diseases|Human Diseases|Human Dis…	Lipid metabolism|Signal transduction|Signal transduction|Immune system|Immune system|Signal transduction|Nervous system|Nervous system|Endocrine system|Endocrine system|Endocrine system|Neurodegenerative disease|Neurodegenerative disease|Infectious disease: parasitic|Infectious disease: viral|Infectious disease: viral|Infectious disease: viral|Cancer: overview|Cancer: overview|Cancer: overview|Ca…	R-HSA-196807|R-HSA-6785807|R-HSA-2142770|R-HSA-9018679|R-HSA-449147|R-HSA-2162123|R-HSA-9018677|R-HSA-196854|R-HSA-197264|R-HSA-9018678|R-HSA-1280215|R-HSA-196849|R-HSA-6783783|R-HSA-2142753|R-HSA-168256|R-HSA-556833|R-HSA-1430728|R-HSA-8978868	Nicotinate metabolism|Interleukin-4 and Interleukin-13 signaling|Synthesis of 15-eicosatetraenoic acid derivatives|Biosynthesis of EPA-derived SPMs|Signaling by Interleukins|Synthesis of Prostaglandins (PG) and Thromboxanes (TX)|Biosynthesis of DHA-derived SPMs|Metabolism of vitamins and cofactors|Nicotinamide salvaging|Biosynthesis of specialized proresolving mediators (SPMs)|Cytokine Signaling …	WP4659|WP4586|WP2431|WP4707|WP2435|WP3287|WP5149|WP4658|WP167|WP2882|WP4483|WP5115|WP4719|WP5122|WP5321|WP3617|WP3614|WP98|WP2586|WP3646|WP2880|WP4216|WP15|WP2059|WP5124|WP3888|WP4754	Gastrin signaling pathway|Metabolism of alpha-linolenic acid|Spinal cord injury|Aspirin and miRNAs|Quercetin and Nf-kB / AP-1 induced apoptosis|Overview of nanoparticle effects|Lipid metabolism in senescent cells|Small cell lung cancer|Eicosanoid synthesis|Nuclear receptors meta-pathway|Relationship between inflammation, COX-2 and EGFR|Network map of SARS-CoV-2 signaling pathway|Eicosanoid metabo…
PYGM	GO:0005515|GO:0070062|GO:0000166|GO:0005829|GO:0005980|GO:0005977|GO:0005737|GO:0030170	protein binding|extracellular exosome|nucleotide binding|cytosol|glycogen catabolic process|glycogen metabolic process|cytoplasm|pyridoxal phosphate binding	molecular_function|cellular_component|molecular_function|cellular_component|biological_process|biological_process|cellular_component|molecular_function	hsa00500|hsa04217|hsa04910|hsa04922|hsa04931	Starch and sucrose metabolism|Necroptosis|Insulin signaling pathway|Glucagon signaling pathway|Insulin resistance	Metabolism|Cellular Processes|Organismal Systems|Organismal Systems|Human Diseases	Carbohydrate metabolism|Cell growth and death|Endocrine system|Endocrine system|Endocrine and metabolic disease	R-HSA-70221|R-HSA-8982491|R-HSA-71387|R-HSA-1430728	Glycogen breakdown (glycogenolysis)|Glycogen metabolism|Metabolism of carbohydrates|Metabolism	WP500	Glycogen synthesis and degradation
RAD1	GO:0005515|GO:0021762|GO:0030896|GO:0008311|GO:0008408|GO:0005654|GO:0000077|GO:0071479|GO:0043231|GO:0005694|GO:0003684|GO:0006974|GO:0005634|GO:0006281	protein binding|substantia nigra development|checkpoint clamp complex|double-stranded DNA 3'-5' DNA exonuclease activity|3'-5' exonuclease activity|nucleoplasm|DNA damage checkpoint signaling|cellular response to ionizing radiation|intracellular membrane-bounded organelle|chromosome|damaged DNA binding|DNA damage response|nucleus|DNA repair	molecular_function|biological_process|cellular_component|molecular_function|molecular_function|cellular_component|biological_process|biological_process|cellular_component|cellular_component|molecular_function|biological_process|cellular_component|biological_process	hsa04218	Cellular senescence	Cellular Processes	Cell growth and death	R-HSA-69473|R-HSA-5693607|R-HSA-5693532|R-HSA-5693567|R-HSA-5693538|R-HSA-69481|R-HSA-1643685|R-HSA-73894|R-HSA-69620|R-HSA-9709570|R-HSA-212436|R-HSA-176187|R-HSA-5685938|R-HSA-5693616|R-HSA-9675136|R-HSA-9701190|R-HSA-5693579|R-HSA-9675135|R-HSA-73857|R-HSA-5685942|R-HSA-1640170|R-HSA-6804756|R-HSA-74160|R-HSA-5633007|R-HSA-3700989	G2/M DNA damage checkpoint|Processing of DNA double-strand break ends|DNA Double-Strand Break Repair|HDR through Homologous Recombination (HRR) or Single Strand Annealing (SSA)|Homology Directed Repair|G2/M Checkpoints|Disease|DNA Repair|Cell Cycle Checkpoints|Impaired BRCA2 binding to RAD51|Generic Transcription Pathway|Activation of ATR in response to replication stress|HDR through Single Stran…	WP3875|WP707|WP1530|WP4016	ATR signaling|DNA damage response|miRNA regulation of DNA damage response|DNA IR-damage and cellular response via ATR
RDH16	GO:0042802|GO:0047023|GO:0047044|GO:0004745|GO:0043231|GO:0006629|GO:0008202|GO:0042572|GO:0022900|GO:0009055|GO:0005789	identical protein binding|androsterone dehydrogenase activity|androstan-3-alpha,17-beta-diol dehydrogenase activity|NAD-retinol dehydrogenase activity|intracellular membrane-bounded organelle|lipid metabolic process|steroid metabolic process|retinol metabolic process|electron transport chain|electron transfer activity|endoplasmic reticulum membrane	molecular_function|molecular_function|molecular_function|molecular_function|cellular_component|biological_process|biological_process|biological_process|biological_process|molecular_function|cellular_component	hsa00830	Retinol metabolism	Metabolism	Metabolism of cofactors and vitamins	R-HSA-162582|R-HSA-9006931|R-HSA-5365859|R-HSA-2453902|R-HSA-2187338|R-HSA-5362517|R-HSA-9709957	Signal Transduction|Signaling by Nuclear Receptors|RA biosynthesis pathway|The canonical retinoid cycle in rods (twilight vision)|Visual phototransduction|Signaling by Retinoic Acid|Sensory Perception
S100A4	GO:0005576|GO:0005615|GO:0062023|GO:0005515|GO:0005509|GO:0042802|GO:0042056|GO:0050918|GO:0001837|GO:0070062|GO:0005829|GO:0050786|GO:0043123|GO:0005654|GO:0046914|GO:0003779|GO:0048471|GO:0048306|GO:0005634|GO:0003723	extracellular region|extracellular space|collagen-containing extracellular matrix|protein binding|calcium ion binding|identical protein binding|chemoattractant activity|positive chemotaxis|epithelial to mesenchymal transition|extracellular exosome|cytosol|RAGE receptor binding|positive regulation of canonical NF-kappaB signal transduction|nucleoplasm|transition metal ion binding|actin binding|per…	cellular_component|cellular_component|cellular_component|molecular_function|molecular_function|molecular_function|molecular_function|biological_process|biological_process|cellular_component|cellular_component|molecular_function|biological_process|cellular_component|molecular_function|molecular_function|cellular_component|molecular_function|cellular_component|molecular_function							WP2840|WP2877	Hair follicle development: cytodifferentiation - part 3 of 3|Vitamin D receptor pathway
SDC2	GO:0062023|GO:0048813|GO:0005515|GO:0005796|GO:0009986|GO:0030165|GO:0042802|GO:0005788|GO:0043202|GO:0016477|GO:0048814|GO:0005886|GO:0008150	collagen-containing extracellular matrix|dendrite morphogenesis|protein binding|Golgi lumen|cell surface|PDZ domain binding|identical protein binding|endoplasmic reticulum lumen|lysosomal lumen|cell migration|regulation of dendrite morphogenesis|plasma membrane|biological_process	cellular_component|biological_process|molecular_function|cellular_component|cellular_component|molecular_function|molecular_function|cellular_component|cellular_component|biological_process|biological_process|cellular_component|biological_process	hsa04514|hsa05144|hsa05205|hsa05418	Cell adhesion molecules|Malaria|Proteoglycans in cancer|Fluid shear stress and atherosclerosis	Environmental Information Processing|Human Diseases|Human Diseases|Human Diseases	Signaling molecules and interaction|Infectious disease: parasitic|Cancer: overview|Cardiovascular disease	R-HSA-1266738|R-HSA-3000171|R-HSA-3560783|R-HSA-3560801|R-HSA-4420332|R-HSA-1474244|R-HSA-109582|R-HSA-1971475|R-HSA-3000170|R-HSA-1643685|R-HSA-3560782|R-HSA-1793185|R-HSA-1638091|R-HSA-3656237|R-HSA-3656253|R-HSA-196854|R-HSA-9694614|R-HSA-5663205|R-HSA-2024096|R-HSA-9675108|R-HSA-2187338|R-HSA-9824446|R-HSA-1630316|R-HSA-2022928|R-HSA-9772572|R-HSA-3781865|R-HSA-3928662|R-HSA-422475|R-HSA-9756…	Developmental Biology|Non-integrin membrane-ECM interactions|Defective B4GALT7 causes EDS, progeroid type|Defective B3GAT3 causes JDSSDHD|Defective B3GALT6 causes EDSP2 and SEMDJL1|Extracellular matrix organization|Hemostasis|A tetrasaccharide linker sequence is required for GAG synthesis|Syndecan interactions|Disease|Diseases associated with glycosaminoglycan metabolism|Chondroitin sulfate/derma…	WP2911|WP5366	miRNA targets in ECM and membrane receptors|NF1 copy number variation syndrome
SLC20A1	GO:0043123|GO:0005436|GO:0006796|GO:0035435|GO:0031214|GO:0005886|GO:0038023|GO:0006811|GO:0035725|GO:0008283|GO:0016020	positive regulation of canonical NF-kappaB signal transduction|sodium:phosphate symporter activity|phosphate-containing compound metabolic process|phosphate ion transmembrane transport|biomineral tissue development|plasma membrane|signaling receptor activity|monoatomic ion transport|sodium ion transmembrane transport|cell population proliferation|membrane	biological_process|molecular_function|biological_process|biological_process|biological_process|cellular_component|molecular_function|biological_process|biological_process|biological_process|cellular_component					R-HSA-427652|R-HSA-425393|R-HSA-425407|R-HSA-382551	Sodium-coupled phosphate cotransporters|Transport of inorganic cations/anions and amino acids/oligopeptides|SLC-mediated transmembrane transport|Transport of small molecules	WP5222	2q13 copy number variation syndrome
SNAI1	GO:0060536|GO:0005721|GO:0005515|GO:0003198|GO:0001649|GO:1902230|GO:0060021|GO:0031069|GO:0000122|GO:0010718|GO:0001837|GO:0045893|GO:0005829|GO:2000810|GO:0000977|GO:0061314|GO:0070828|GO:0060707|GO:0010631|GO:0043518|GO:0005654|GO:1990837|GO:0001650|GO:0001707|GO:0003180|GO:0005737|GO:0043231|GO:0070888|GO:0030335|GO:0019900|GO:0000978|GO:0006355|GO:0001227|GO:0005634|GO:0046872	cartilage morphogenesis|pericentric heterochromatin|protein binding|epithelial to mesenchymal transition involved in endocardial cushion formation|osteoblast differentiation|negative regulation of intrinsic apoptotic signaling pathway in response to DNA damage|roof of mouth development|hair follicle morphogenesis|negative regulation of transcription by RNA polymerase II|positive regulation of epi…	biological_process|cellular_component|molecular_function|biological_process|biological_process|biological_process|biological_process|biological_process|biological_process|biological_process|biological_process|biological_process|cellular_component|biological_process|molecular_function|biological_process|biological_process|biological_process|biological_process|biological_process|cellular_component|…	hsa04520	Adherens junction	Cellular Processes	Cellular community - eukaryotes	R-HSA-1266738|R-HSA-162582|R-HSA-9006925|R-HSA-1257604|R-HSA-9758941|R-HSA-8943724|R-HSA-1500931|R-HSA-9759475|R-HSA-9759476|R-HSA-9764260|R-HSA-446728|R-HSA-6807070|R-HSA-418990|R-HSA-421270	Developmental Biology|Signal Transduction|Intracellular signaling by second messengers|PIP3 activates AKT signaling|Gastrulation|Regulation of PTEN gene transcription|Cell-Cell communication|Regulation of CDH11 Expression and Function|Regulation of Homotypic Cell-Cell Adhesion|Regulation of Expression and Function of Type II Classical Cadherins|Cell junction organization|PTEN Regulation|Adherens …	WP2064|WP2839|WP2857|WP3859|WP5413|WP4767|WP5322|WP5097|WP4239|WP5144|WP304	Neural crest differentiation|Hair follicle development: organogenesis - part 2 of 3|Mesodermal commitment pathway|TGF-beta signaling in thyroid cells for epithelial-mesenchymal transition|IL-24 Signaling pathway|FGFR3 signaling in chondrocyte proliferation and terminal differentiation|CKAP4 signaling pathway map|CCL18 signaling pathway|Epithelial to mesenchymal transition in colorectal cancer|NRP…
SNAP47	GO:0016082|GO:0005515|GO:0031201|GO:0019905|GO:0031629|GO:0006887|GO:0098793|GO:0005484|GO:0048471|GO:0005886|GO:0012505	synaptic vesicle priming|protein binding|SNARE complex|syntaxin binding|synaptic vesicle fusion to presynaptic active zone membrane|exocytosis|presynapse|SNAP receptor activity|perinuclear region of cytoplasm|plasma membrane|endomembrane system	biological_process|molecular_function|cellular_component|molecular_function|biological_process|biological_process|cellular_component|molecular_function|cellular_component|cellular_component|cellular_component
SPRR2G	GO:0030216|GO:0005829|GO:0031424|GO:0008544|GO:0001533	keratinocyte differentiation|cytosol|keratinization|epidermis development|cornified envelope	biological_process|cellular_component|biological_process|biological_process|cellular_component					R-HSA-1266738|R-HSA-6809371|R-HSA-6805567	Developmental Biology|Formation of the cornified envelope|Keratinization
SYT7	GO:0042734|GO:0005515|GO:1900242|GO:0019905|GO:0005516|GO:0071277|GO:0005509|GO:0045202|GO:0030424|GO:0030672|GO:0046850|GO:0070062|GO:0000149|GO:0090119|GO:0005829|GO:0045956|GO:0050764|GO:0005546|GO:0031045|GO:0032009|GO:0036465|GO:0048791|GO:0090385|GO:0017158|GO:0001778|GO:0006906|GO:0014059|GO:0098686|GO:0030276|GO:0050796|GO:0005886|GO:0005544|GO:0001786|GO:0005778|GO:0006909|GO:0030670|GO:…	presynaptic membrane|protein binding|regulation of synaptic vesicle endocytosis|syntaxin binding|calmodulin binding|cellular response to calcium ion|calcium ion binding|synapse|axon|synaptic vesicle membrane|regulation of bone remodeling|extracellular exosome|SNARE binding|vesicle-mediated cholesterol transport|cytosol|positive regulation of calcium ion-dependent exocytosis|regulation of phagocyt…	cellular_component|molecular_function|biological_process|molecular_function|molecular_function|biological_process|molecular_function|cellular_component|cellular_component|cellular_component|biological_process|cellular_component|molecular_function|biological_process|cellular_component|biological_process|biological_process|molecular_function|cellular_component|cellular_component|biological_process|…					R-HSA-112316|R-HSA-6794361|R-HSA-6794362	Neuronal System|Neurexins and neuroligins|Protein-protein interactions at synapses
UGT8	GO:0007417|GO:0007010|GO:0006682|GO:0030913|GO:0006687|GO:0035902|GO:0007422|GO:0005886|GO:0048812|GO:0005783	central nervous system development|cytoskeleton organization|galactosylceramide biosynthetic process|paranodal junction assembly|glycosphingolipid metabolic process|response to immobilization stress|peripheral nervous system development|plasma membrane|neuron projection morphogenesis|endoplasmic reticulum	biological_process|biological_process|biological_process|biological_process|biological_process|biological_process|biological_process|cellular_component|biological_process|cellular_component	hsa00565|hsa00600	Ether lipid metabolism|Sphingolipid metabolism	Metabolism|Metabolism	Lipid metabolism|Lipid metabolism	R-HSA-1660662|R-HSA-428157|R-HSA-556833|R-HSA-1430728	Glycosphingolipid metabolism|Sphingolipid metabolism|Metabolism of lipids|Metabolism	WP5275|WP4142|WP5292|WP5194|WP4725|WP4726|WP1422	Ether lipid biosynthesis|Metabolism of sphingolipids in ER and Golgi apparatus|Glycosphingolipid metabolism|Synthesis of ceramides and 1-deoxyceramides|Sphingolipid metabolism overview|Sphingolipid metabolism: integrated pathway|Sphingolipid pathway
ULBP1	GO:0005615|GO:0005515|GO:0046703|GO:0002476|GO:0002486|GO:0042267|GO:0001916|GO:0006955|GO:0005829|GO:0009897|GO:0030101|GO:0005886|GO:0005783	extracellular space|protein binding|natural killer cell lectin-like receptor binding|antigen processing and presentation of endogenous peptide antigen via MHC class Ib|antigen processing and presentation of endogenous peptide antigen via MHC class I via ER pathway, TAP-independent|natural killer cell mediated cytotoxicity|positive regulation of T cell mediated cytotoxicity|immune response|cytosol…	cellular_component|molecular_function|molecular_function|biological_process|biological_process|biological_process|biological_process|biological_process|cellular_component|cellular_component|biological_process|cellular_component|cellular_component	hsa04650	Natural killer cell mediated cytotoxicity	Organismal Systems	Immune system	R-HSA-198933|R-HSA-168256|R-HSA-1280218	Immunoregulatory interactions between a Lymphoid and a non-Lymphoid cell|Immune System|Adaptive Immune System	WP4963	p53 transcriptional gene network
UNC13A	GO:0051966|GO:0016082|GO:0042734|GO:0030154|GO:0005516|GO:0031594|GO:0007269|GO:0005509|GO:0048786|GO:0030672|GO:0043195|GO:0099525|GO:0016081|GO:0098831|GO:0016188|GO:0019992|GO:0017075|GO:1903861|GO:0043005|GO:0007528|GO:0035249|GO:0005886|GO:0005543	regulation of synaptic transmission, glutamatergic|synaptic vesicle priming|presynaptic membrane|cell differentiation|calmodulin binding|neuromuscular junction|neurotransmitter secretion|calcium ion binding|presynaptic active zone|synaptic vesicle membrane|terminal bouton|presynaptic dense core vesicle exocytosis|synaptic vesicle docking|presynaptic active zone cytoplasmic component|synaptic vesi…	biological_process|biological_process|cellular_component|biological_process|molecular_function|cellular_component|biological_process|molecular_function|cellular_component|cellular_component|cellular_component|biological_process|biological_process|cellular_component|biological_process|molecular_function|molecular_function|biological_process|cellular_component|biological_process|biological_process|…	hsa04721	Synaptic vesicle cycle	Organismal Systems	Nervous system			WP2267|WP4949	Synaptic vesicle pathway|16p11.2 proximal deletion syndrome
VAMP4	GO:0005515|GO:0031201|GO:0009986|GO:1900242|GO:0090161|GO:0035493|GO:0005768|GO:0005886|GO:0032456|GO:0030669|GO:0005764|GO:0030133|GO:0032588|GO:0005802|GO:0000139|GO:0005794	protein binding|SNARE complex|cell surface|regulation of synaptic vesicle endocytosis|Golgi ribbon formation|SNARE complex assembly|endosome|plasma membrane|endocytic recycling|clathrin-coated endocytic vesicle membrane|lysosome|transport vesicle|trans-Golgi network membrane|trans-Golgi network|Golgi membrane|Golgi apparatus	molecular_function|cellular_component|cellular_component|biological_process|biological_process|biological_process|cellular_component|cellular_component|biological_process|cellular_component|cellular_component|cellular_component|cellular_component|cellular_component|cellular_component|cellular_component	hsa04130	SNARE interactions in vesicular transport	Genetic Information Processing	Folding, sorting and degradation	R-HSA-6811440|R-HSA-8856825|R-HSA-8856828|R-HSA-6811442|R-HSA-199991|R-HSA-5653656	Retrograde transport at the Trans-Golgi-Network|Cargo recognition for clathrin-mediated endocytosis|Clathrin-mediated endocytosis|Intra-Golgi and retrograde Golgi-to-ER traffic|Membrane Trafficking|Vesicle-mediated transport
