# Supplementary material for: Total Panax notoginseng Saponins Repair the Epidermal Barrier by Regulating a Multi-Pathway Network: Insights from an Integrative RHE Model and Multi-Omics Study
Source: Int J Mol Sci. 2025 Dec 5;26(24):11775. doi: 10.3390/ijms262411775 (PMC12733117; doi:10.3390/ijms262411775)
Supplement: Supplementary file 1 [file ijms-26-11775-s001.zip › Supplementary material S2.xlsx]

## Sheet: T.VS.M-up
gene_id	BaseMean_DESeq2	BaseMean_control_C	BaseMean_case_T	FoldChange	log2FoldChange	p-value	q-value	Regulation	FPKM_T1	FPKM_T2	FPKM_T3	FPKM_C1	FPKM_C2	FPKM_C3	gene_Dbxref	description	coding_type	pathway	pathway_description	GO_ID	GO_term	wiki_ID	wiki_term	Reactome_ID	Reactome_term	TF_family
ABTB2	925.415	712.495	1138.34	1.59766	0.675962	0.0123422	0.618415	Up	4.17278	6.98008	6.73075	4.63133	3.72379	4.14183	25841	ankyrin repeat and BTB domain containing 2	protein_coding			GO:0003674,GO:0046982,GO:0097237	molecular_function|protein heterodimerization activity|cellular response to toxic substance
ADAM8	1562.57	1153.2	1971.94	1.71027	0.774223	0.00526179	0.558344	Up	12.7126	10.556	17.0517	8.16789	7.44221	10.2612	101	ADAM metallopeptidase domain 8	protein_coding			GO:0000902,GO:0001525,GO:0002102,GO:0002523,GO:0002675,GO:0002693,GO:0004222,GO:0004252,GO:0005509,GO:0005515,GO:0005737,GO:0005886,GO:0006508,GO:0006954,GO:0008237,GO:0008270,GO:0009986,GO:0010718,GO:0010954,GO:0022407,GO:0022617,GO:0032010,GO:0032127,GO:0033089,GO:0035579,GO:0042581,GO:0043406,GO:0043524,GO:0043621,GO:0045089,GO:0045780,GO:0045785,GO:0048247,GO:0050714,GO:0050839,GO:0051044,GO:…	cell morphogenesis|angiogenesis|podosome|leukocyte migration involved in inflammatory response|positive regulation of acute inflammatory response|positive regulation of cellular extravasation|metalloendopeptidase activity|serine-type endopeptidase activity|calcium ion binding|protein binding|cytoplasm|plasma membrane|proteolysis|inflammatory response|metallopeptidase activity|zinc ion binding|cel…			R-HSA-1474228,R-HSA-1474244,R-HSA-168249,R-HSA-168256,R-HSA-6798695	Degradation of the extracellular matrix|Extracellular matrix organization|Innate Immune System|Immune System|Neutrophil degranulation
ANG	306.393	219.408	393.379	1.79395	0.843137	0.0117167	0.611226	Up	5.07329	8.99903	6.71178	3.61287	4.38673	4.75304	283	angiogenin	protein_coding	hsa05014	Amyotrophic lateral sclerosis	GO:0001525,GO:0001541,GO:0001556,GO:0001666,GO:0001890,GO:0001938,GO:0003677,GO:0003779,GO:0004519,GO:0004521,GO:0004540,GO:0005102,GO:0005507,GO:0005515,GO:0005576,GO:0005604,GO:0005615,GO:0005634,GO:0005694,GO:0005730,GO:0005829,GO:0006651,GO:0007154,GO:0007202,GO:0008201,GO:0009303,GO:0009725,GO:0015629,GO:0016078,GO:0016477,GO:0017148,GO:0019731,GO:0019843,GO:0030041,GO:0030426,GO:0031410,GO:…	angiogenesis|ovarian follicle development|oocyte maturation|response to hypoxia|placenta development|positive regulation of endothelial cell proliferation|DNA binding|actin binding|endonuclease activity|RNA endonuclease activity|RNA nuclease activity|signaling receptor binding|copper ion binding|protein binding|extracellular region|basement membrane|extracellular space|nucleus|chromosome|nucleolu…			R-HSA-1500931,R-HSA-211000,R-HSA-418990,R-HSA-421270,R-HSA-446728,R-HSA-74160,R-HSA-9708296	Cell-Cell communication|Gene Silencing by RNA|Adherens junctions interactions|Cell-cell junction organization|Cell junction organization|Gene expression (Transcription)|tRNA-derived small RNA (tsRNA or tRNA-related fragment, tRF) biogenesis
APOBEC3B	274.631	206.594	342.668	1.65783	0.729296	0.0175024	0.642769	Up	4.78319	4.7759	7.12235	5.08107	2.64062	3.60686	9582	apolipoprotein B mRNA editing enzyme catalytic subunit 3B	protein_coding	hsa03250,hsa05170	Viral life cycle - HIV-1|Human immunodeficiency virus 1 infection	GO:0000932,GO:0003723,GO:0004126,GO:0005515,GO:0005634,GO:0005654,GO:0005737,GO:0008270,GO:0009972,GO:0010526,GO:0016554,GO:0044355,GO:0045087,GO:0045869,GO:0047844,GO:0051607,GO:0070383,GO:0080111	P-body|RNA binding|cytidine deaminase activity|protein binding|nucleus|nucleoplasm|cytoplasm|zinc ion binding|cytidine deamination|retrotransposon silencing|cytidine to uridine editing|clearance of foreign intracellular DNA|innate immune response|negative regulation of single stranded viral RNA replication via double stranded DNA intermediate|deoxycytidine deaminase activity|defense response to v…			R-HSA-72200,R-HSA-75072,R-HSA-75094,R-HSA-8953854	mRNA Editing: C to U Conversion|mRNA Editing|Formation of the Editosome|Metabolism of RNA
APOL1	1025.86	743.177	1308.54	1.76127	0.816615	0.0341427	0.711819	Up	12.3308	10.6593	8.2632	3.67922	7.56772	7.84693	8542	apolipoprotein L1	protein_coding	hsa05143	African trypanosomiasis	GO:0005254,GO:0005515,GO:0005576,GO:0005615,GO:0005788,GO:0006869,GO:0008203,GO:0008289,GO:0016020,GO:0034361,GO:0034364,GO:0042157,GO:0045087,GO:0051838,GO:0072562,GO:1902476	chloride channel activity|protein binding|extracellular region|extracellular space|endoplasmic reticulum lumen|lipid transport|cholesterol metabolic process|lipid binding|membrane|very-low-density lipoprotein particle|high-density lipoprotein particle|lipoprotein metabolic process|innate immune response|cytolysis by host of symbiont cells|blood microparticle|chloride transmembrane transport	WP5115,WP5323,WP4758	Network map of SARS-CoV-2 signaling pathway|Fatty Acids and Lipoproteins Transport in Hepatocytes|Nephrotic syndrome	R-HSA-2168880,R-HSA-2173782,R-HSA-381426,R-HSA-392499,R-HSA-5653656,R-HSA-597592,R-HSA-8957275	Scavenging of heme from plasma|Binding and Uptake of Ligands by Scavenger Receptors|Regulation of Insulin-like Growth Factor (IGF) transport and uptake by Insulin-like Growth Factor Binding Proteins (IGFBPs)|Metabolism of proteins|Vesicle-mediated transport|Post-translational protein modification|Post-translational protein phosphorylation
ARHGAP30	691.002	521.852	860.151	1.64785	0.720586	0.00511553	0.558344	Up	3.94911	5.14116	5.91798	4.4075	2.63438	3.20877	257106	Rho GTPase activating protein 30	protein_coding			GO:0005096,GO:0005515,GO:0005829,GO:0007264,GO:0031410,GO:0043231,GO:0051056	GTPase activator activity|protein binding|cytosol|small GTPase mediated signal transduction|cytoplasmic vesicle|intracellular membrane-bounded organelle|regulation of small GTPase mediated signal transduction			R-HSA-162582,R-HSA-194315,R-HSA-8980692,R-HSA-9012999,R-HSA-9013148,R-HSA-9013149,R-HSA-9013420,R-HSA-9716542	Signal Transduction|Signaling by Rho GTPases|RHOA GTPase cycle|RHO GTPase cycle|CDC42 GTPase cycle|RAC1 GTPase cycle|RHOU GTPase cycle|Signaling by Rho GTPases, Miro GTPases and RHOBTB3
ARHGEF28	1036.31	798.892	1273.73	1.59484	0.673408	0.0362656	0.712702	Up	3.28277	4.30987	3.70032	1.80744	2.83522	3.06061	64283	Rho guanine nucleotide exchange factor 28	protein_coding	hsa05135	Yersinia infection	GO:0000902,GO:0003723,GO:0005085,GO:0005829,GO:0005886,GO:0021955,GO:0035023,GO:0046872,GO:0048013,GO:0051056,GO:0060052	cell morphogenesis|RNA binding|guanyl-nucleotide exchange factor activity|cytosol|plasma membrane|central nervous system neuron axonogenesis|regulation of Rho protein signal transduction|metal ion binding|ephrin receptor signaling pathway|regulation of small GTPase mediated signal transduction|neurofilament cytoskeleton organization	WP4659	Gastrin signaling pathway	R-HSA-1266738,R-HSA-162582,R-HSA-194315,R-HSA-2682334,R-HSA-3928662,R-HSA-422475,R-HSA-8980692,R-HSA-9012999,R-HSA-9013026,R-HSA-9013106,R-HSA-9675108,R-HSA-9716542	Developmental Biology|Signal Transduction|Signaling by Rho GTPases|EPH-Ephrin signaling|EPHB-mediated forward signaling|Axon guidance|RHOA GTPase cycle|RHO GTPase cycle|RHOB GTPase cycle|RHOC GTPase cycle|Nervous system development|Signaling by Rho GTPases, Miro GTPases and RHOBTB3
ARID3A	843.485	615.205	1071.77	1.74273	0.801349	0.00571192	0.558344	Up	2.98641	4.12112	4.15379	1.98139	2.27558	2.82484	1820	AT-rich interaction domain 3A	protein_coding			GO:0003677,GO:0003682,GO:0003712,GO:0005515,GO:0005634,GO:0005654,GO:0005829,GO:0006357,GO:0042802,GO:0045121,GO:0045944	DNA binding|chromatin binding|transcription coregulator activity|protein binding|nucleus|nucleoplasm|cytosol|regulation of transcription by RNA polymerase II|identical protein binding|membrane raft|positive regulation of transcription by RNA polymerase II			R-HSA-212436,R-HSA-3700989,R-HSA-6791312,R-HSA-6804116,R-HSA-73857,R-HSA-74160	Generic Transcription Pathway|Transcriptional Regulation by TP53|TP53 Regulates Transcription of Cell Cycle Genes|TP53 Regulates Transcription of Genes Involved in G1 Cell Cycle Arrest|RNA Polymerase II Transcription|Gene expression (Transcription)	ARID
ATP2B4	25522.9	19978.3	31067.4	1.55508	0.636984	0.0178952	0.642769	Up	76.2354	97.1909	85.9216	48.2154	66.1119	68.0396	493	ATPase plasma membrane Ca2+ transporting 4	protein_coding	hsa04020,hsa04024,hsa04022,hsa04925,hsa04261,hsa04970,hsa04972,hsa04978,hsa04961	Calcium signaling pathway|cAMP signaling pathway|cGMP-PKG signaling pathway|Aldosterone synthesis and secretion|Adrenergic signaling in cardiomyocytes|Salivary secretion|Pancreatic secretion|Mineral absorption|Endocrine and other factor-regulated calcium reabsorption	GO:0003407,GO:0005388,GO:0005515,GO:0005516,GO:0005524,GO:0005886,GO:0005901,GO:0006357,GO:0006874,GO:0007283,GO:0010629,GO:0010751,GO:0014832,GO:0015085,GO:0016020,GO:0016323,GO:0016525,GO:0016887,GO:0017080,GO:0019901,GO:0021766,GO:0030018,GO:0030165,GO:0030315,GO:0030317,GO:0030346,GO:0032991,GO:0033138,GO:0034220,GO:0036126,GO:0036487,GO:0043231,GO:0043537,GO:0045019,GO:0045121,GO:0046872,GO:…	neural retina development|P-type calcium transporter activity|protein binding|calmodulin binding|ATP binding|plasma membrane|caveola|regulation of transcription by RNA polymerase II|intracellular calcium ion homeostasis|spermatogenesis|negative regulation of gene expression|negative regulation of nitric oxide mediated signal transduction|urinary bladder smooth muscle contraction|calcium ion trans…	WP4698	Vitamin D-sensitive calcium signaling in depression	R-HSA-109582,R-HSA-382551,R-HSA-397014,R-HSA-418346,R-HSA-418359,R-HSA-418360,R-HSA-5576891,R-HSA-5578775,R-HSA-936837,R-HSA-983712	Hemostasis|Transport of small molecules|Muscle contraction|Platelet homeostasis|Reduction of cytosolic Ca++ levels|Platelet calcium homeostasis|Cardiac conduction|Ion homeostasis|Ion transport by P-type ATPases|Ion channel transport
ATP2C2	3122.74	2366.41	3879.07	1.63943	0.713195	0.00243821	0.491947	Up	18.4454	19.1233	15.9514	10.2686	12.1978	13.3038	9914	ATPase secretory pathway Ca2+ transporting 2	protein_coding			GO:0000139,GO:0005388,GO:0005515,GO:0005524,GO:0005783,GO:0005886,GO:0006828,GO:0006874,GO:0009898,GO:0016323,GO:0016887,GO:0031410,GO:0032588,GO:0046872,GO:0048471,GO:0061180,GO:0070588,GO:0071421,GO:0072659,GO:0090280,GO:0140613	Golgi membrane|P-type calcium transporter activity|protein binding|ATP binding|endoplasmic reticulum|plasma membrane|manganese ion transport|intracellular calcium ion homeostasis|cytoplasmic side of plasma membrane|basolateral plasma membrane|ATP hydrolysis activity|cytoplasmic vesicle|trans-Golgi network membrane|metal ion binding|perinuclear region of cytoplasm|mammary gland epithelium developm…	WP2817,WP2877	Mammary gland development pathway - Pregnancy and lactation (Stage 3 of 4)|Vitamin D receptor pathway	R-HSA-382551,R-HSA-936837,R-HSA-983712	Transport of small molecules|Ion transport by P-type ATPases|Ion channel transport
B3GALT4	387.613	302.437	472.789	1.56468	0.645871	0.0074363	0.558344	Up	7.31765	7.17452	6.99398	4.33069	5.26057	5.4643	8705	beta-1%2C3-galactosyltransferase 4	protein_coding	hsa00604	Glycosphingolipid biosynthesis - ganglio series	GO:0000139,GO:0001574,GO:0006493,GO:0008499,GO:0009312,GO:0016020,GO:0047915	Golgi membrane|ganglioside biosynthetic process|protein O-linked glycosylation|UDP-galactose:beta-N-acetylglucosamine beta-1,3-galactosyltransferase activity|oligosaccharide biosynthetic process|membrane|ganglioside galactosyltransferase activity	WP5299,WP1423	Ganglio series sphingolipid metabolism|Ganglio sphingolipid metabolism	R-HSA-1430728,R-HSA-71387,R-HSA-9033658,R-HSA-9037629	Metabolism|Metabolism of carbohydrates|Blood group systems biosynthesis|Lewis blood group biosynthesis
B4GALNT2	23.0307	11.8117	34.2497	2.91733	1.54465	0.0415268	0.732042	Up	0.127334	0.119681	0.0404558	0.0183166	0.031902	0.05574	124872	beta-1%2C4-N-acetyl-galactosaminyltransferase 2	protein_coding	hsa00601	Glycosphingolipid biosynthesis - lacto and neolacto series	GO:0000139,GO:0005515,GO:0006047,GO:0008376,GO:0009312,GO:0016020,GO:0018279,GO:0019276,GO:0022408,GO:0030259	Golgi membrane|protein binding|UDP-N-acetylglucosamine metabolic process|acetylgalactosaminyltransferase activity|oligosaccharide biosynthetic process|membrane|protein N-linked glycosylation via asparagine|UDP-N-acetylgalactosamine metabolic process|negative regulation of cell-cell adhesion|lipid glycosylation			R-HSA-1430728,R-HSA-392499,R-HSA-446203,R-HSA-597592,R-HSA-71387,R-HSA-9033658,R-HSA-9037629	Metabolism|Metabolism of proteins|Asparagine N-linked glycosylation|Post-translational protein modification|Metabolism of carbohydrates|Blood group systems biosynthesis|Lewis blood group biosynthesis
B4GALT4-AS1	4.59706	1.29849	7.89563	6.15386	2.62149	0.0315639	0.700293	Up	0.294321	0.338107	0.489815	0.0517454	0.0491591	0.099454	100874201	B4GALT4 antisense RNA 1	non_coding
BCO2	184.75	137.962	231.538	1.68064	0.749014	0.0252223	0.670259	Up	1.978	2.09679	1.90392	0.921086	1.56259	1.39096	83875	beta-carotene oxygenase 2	protein_coding			GO:0003834,GO:0005739,GO:0005759,GO:0010436,GO:0010437,GO:0016116,GO:0016119,GO:0016121,GO:0016124,GO:0016702,GO:0042573,GO:0042574,GO:0046872,GO:0051881,GO:0062172,GO:0102076,GO:1901176,GO:1901826,GO:2000377	beta-carotene 15,15'-dioxygenase activity|mitochondrion|mitochondrial matrix|carotenoid dioxygenase activity|9,10 (9', 10')-carotenoid-cleaving dioxygenase activity|carotenoid metabolic process|carotene metabolic process|carotene catabolic process|xanthophyll catabolic process|oxidoreductase activity, acting on single donors with incorporation of molecular oxygen, incorporation of two atoms of ox…	WP716	Vitamin A and carotenoid metabolism	R-HSA-1430728,R-HSA-196854,R-HSA-2187338,R-HSA-6806667,R-HSA-9709957,R-HSA-975634	Metabolism|Metabolism of vitamins and cofactors|Visual phototransduction|Metabolism of fat-soluble vitamins|Sensory Perception|Retinoid metabolism and transport
BDKRB1	442.242	273.678	610.806	2.23267	1.15877	0.019773	0.650965	Up	6.25593	19.2473	10.4659	4.43555	4.68663	8.52506	623	bradykinin receptor B1	protein_coding	hsa04020,hsa04080,hsa04810,hsa04610,hsa04750,hsa05200	Calcium signaling pathway|Neuroactive ligand-receptor interaction|Regulation of actin cytoskeleton|Complement and coagulation cascades|Inflammatory mediator regulation of TRP channels|Pathways in cancer	GO:0001933,GO:0002687,GO:0004947,GO:0005515,GO:0005783,GO:0005886,GO:0006954,GO:0007186,GO:0007204,GO:0007205,GO:0009612,GO:0016477,GO:0030308,GO:0032496,GO:0042277,GO:0045776,GO:0051281	negative regulation of protein phosphorylation|positive regulation of leukocyte migration|bradykinin receptor activity|protein binding|endoplasmic reticulum|plasma membrane|inflammatory response|G protein-coupled receptor signaling pathway|positive regulation of cytosolic calcium ion concentration|protein kinase C-activating G protein-coupled receptor signaling pathway|response to mechanical stim…	WP4969,WP554,WP558,WP24,WP5089,WP455,WP51,WP2877	RAS and bradykinin pathways in COVID-19|ACE inhibitor pathway|Complement and coagulation cascades|Peptide GPCRs|Kinin-Kallikrein pathway|GPCRs, class A rhodopsin-like|Regulation of actin cytoskeleton|Vitamin D receptor pathway	R-HSA-162582,R-HSA-372790,R-HSA-373076,R-HSA-375276,R-HSA-388396,R-HSA-416476,R-HSA-418594,R-HSA-500792	Signal Transduction|Signaling by GPCR|Class A/1 (Rhodopsin-like receptors)|Peptide ligand-binding receptors|GPCR downstream signalling|G alpha (q) signalling events|G alpha (i) signalling events|GPCR ligand binding
BIRC3	3150.23	1666.55	4633.91	2.78066	1.47543	0.00655878	0.558344	Up	9.19927	32.0776	9.38786	5.61137	4.93674	9.55396	330	baculoviral IAP repeat containing 3	protein_coding	hsa04120,hsa04390,hsa04064,hsa04668,hsa04210,hsa04215,hsa04217,hsa04510,hsa04621,hsa05200,hsa05202,hsa05222,hsa05168,hsa05132,hsa05145,hsa01524	Ubiquitin mediated proteolysis|Hippo signaling pathway|NF-kappa B signaling pathway|TNF signaling pathway|Apoptosis|Apoptosis - multiple species|Necroptosis|Focal adhesion|NOD-like receptor signaling pathway|Pathways in cancer|Transcriptional misregulation in cancer|Small cell lung cancer|Herpes simplex virus 1 infection|Salmonella infection|Toxoplasmosis|Platinum drug resistance	GO:0004842,GO:0005515,GO:0005634,GO:0005654,GO:0005737,GO:0005829,GO:0006915,GO:0007166,GO:0007249,GO:0007283,GO:0016740,GO:0031398,GO:0032991,GO:0033209,GO:0034121,GO:0038061,GO:0039535,GO:0042981,GO:0043027,GO:0043066,GO:0043123,GO:0044877,GO:0045088,GO:0046872,GO:0050727,GO:0051726,GO:0060544,GO:0060546,GO:0061630,GO:0070424,GO:2000116	ubiquitin-protein transferase activity|protein binding|nucleus|nucleoplasm|cytoplasm|cytosol|apoptotic process|cell surface receptor signaling pathway|canonical NF-kappaB signal transduction|spermatogenesis|transferase activity|positive regulation of protein ubiquitination|protein-containing complex|tumor necrosis factor-mediated signaling pathway|regulation of toll-like receptor signaling pathwa…	WP306,WP4754,WP2882,WP4658,WP4659,WP2880,WP3646,WP254,WP5182,WP2036,WP231,WP1772,WP3617	Focal adhesion|IL-18 signaling pathway|Nuclear receptors meta-pathway|Small cell lung cancer|Gastrin signaling pathway|Glucocorticoid receptor pathway|Hepatitis C and hepatocellular carcinoma|Apoptosis|Pro-survival signaling of neuroprotectin D1|TNF-related weak inducer of apoptosis (TWEAK) signaling pathway|TNF-alpha signaling pathway|Apoptosis modulation and signaling|Photodynamic therapy-induc…	R-HSA-1280215,R-HSA-162582,R-HSA-166016,R-HSA-166166,R-HSA-168164,R-HSA-168249,R-HSA-168256,R-HSA-168638,R-HSA-168643,R-HSA-168898,R-HSA-168927,R-HSA-392499,R-HSA-5213460,R-HSA-5218859,R-HSA-5357786,R-HSA-5357801,R-HSA-5357905,R-HSA-5357956,R-HSA-5668541,R-HSA-5675482,R-HSA-5676594,R-HSA-5688426,R-HSA-5689880,R-HSA-597592,R-HSA-73887,R-HSA-75893,R-HSA-937041,R-HSA-937061	Cytokine Signaling in Immune system|Signal Transduction|Toll Like Receptor 4 (TLR4) Cascade|MyD88-independent TLR4 cascade |Toll Like Receptor 3 (TLR3) Cascade|Innate Immune System|Immune System|NOD1/2 Signaling Pathway|Nucleotide-binding domain, leucine rich repeat containing receptor (NLR) signaling pathways|Toll-like Receptor Cascades|TICAM1, RIP1-mediated IKK complex recruitment|Metabolism of…
BLVRB	4227.16	3332.71	5121.61	1.5369	0.620023	0.0221399	0.663239	Up	150.96	173.637	170.814	90.7901	125.914	134.953	645	biliverdin reductase B	protein_coding	hsa00740,hsa00860	Riboflavin metabolism|Porphyrin metabolism	GO:0004074,GO:0005515,GO:0005654,GO:0005829,GO:0005886,GO:0042167,GO:0042602,GO:0043231,GO:0070062,GO:0106276,GO:0106277	biliverdin reductase (NAD(P)+) activity|protein binding|nucleoplasm|cytosol|plasma membrane|heme catabolic process|riboflavin reductase (NADPH) activity|intracellular membrane-bounded organelle|extracellular exosome|biliberdin reductase NAD+ activity|biliverdin reductase (NADP+) activity	WP2882,WP4495,WP2884	Nuclear receptors meta-pathway|IL-10 anti-inflammatory signaling pathway |NRF2 pathway	R-HSA-1430728,R-HSA-189445,R-HSA-189483,R-HSA-2262752,R-HSA-8953897,R-HSA-9707564,R-HSA-9711123	Metabolism|Metabolism of porphyrins|Heme degradation|Cellular responses to stress|Cellular responses to stimuli|Cytoprotection by HMOX1|Cellular response to chemical stress
BNIP3	8716.17	6388.85	11043.5	1.72862	0.789619	0.0465104	0.744659	Up	154.988	220.941	176.43	64.7329	122.319	157.397	664	BCL2 interacting protein 3	protein_coding	hsa04068,hsa04140,hsa04137,hsa05131,hsa05134	FoxO signaling pathway|Autophagy - animal|Mitophagy - animal|Shigellosis|Legionellosis	GO:0000422,GO:0001666,GO:0005515,GO:0005634,GO:0005635,GO:0005654,GO:0005737,GO:0005739,GO:0005741,GO:0005783,GO:0009617,GO:0010508,GO:0010637,GO:0010659,GO:0010666,GO:0010917,GO:0014069,GO:0016239,GO:0021987,GO:0030425,GO:0031966,GO:0035694,GO:0042802,GO:0042803,GO:0043065,GO:0043066,GO:0043068,GO:0043069,GO:0043243,GO:0043653,GO:0045837,GO:0046902,GO:0048102,GO:0048678,GO:0048709,GO:0050873,GO:…	autophagy of mitochondrion|response to hypoxia|protein binding|nucleus|nuclear envelope|nucleoplasm|cytoplasm|mitochondrion|mitochondrial outer membrane|endoplasmic reticulum|response to bacterium|positive regulation of autophagy|negative regulation of mitochondrial fusion|cardiac muscle cell apoptotic process|positive regulation of cardiac muscle cell apoptotic process|negative regulation of mit…	WP3614,WP1772	Photodynamic therapy-induced HIF-1 survival signaling|Apoptosis modulation and signaling
C1QTNF1	147.057	105.973	188.142	1.77574	0.828417	0.00675191	0.558344	Up	1.2869	0.948998	0.812173	0.758097	0.485721	0.666404	114897	C1q and TNF related 1	protein_coding			GO:0005515,GO:0005518,GO:0005581,GO:0005615,GO:0005886,GO:0007204,GO:0010544,GO:0010628,GO:0010906,GO:0042802,GO:0043410,GO:0051897,GO:0090331,GO:2000860	protein binding|collagen binding|collagen trimer|extracellular space|plasma membrane|positive regulation of cytosolic calcium ion concentration|negative regulation of platelet activation|positive regulation of gene expression|regulation of glucose metabolic process|identical protein binding|positive regulation of MAPK cascade|positive regulation of phosphatidylinositol 3-kinase/protein kinase B s…
C1orf74	1778.48	1389.34	2167.62	1.56003	0.641577	0.0407135	0.727872	Up	9.40019	9.15499	17.2766	11.4064	7.74758	6.73399	148304	chromosome 1 open reading frame 74	protein_coding			GO:0005515	protein binding
C7orf57	56.1152	40.1901	72.0403	1.79388	0.843084	0.0434519	0.737138	Up	0.716464	0.717848	1.19235	0.517113	0.642426	0.458716	136288	chromosome 7 open reading frame 57	protein_coding
CASKIN1	293.351	173.867	412.836	2.37695	1.24911	0.00683203	0.558344	Up	1.9149	2.21852	1.32796	0.438706	0.806078	1.22308	57524	CASK interacting protein 1	protein_coding			GO:0005515,GO:0005737,GO:0007165,GO:0042802	protein binding|cytoplasm|signal transduction|identical protein binding
CD99	368.901	64.546	673.256	10.4631	3.38724	1.33928e-26	2.59699e-22	Up	5.08349	4.08803	3.22789	0.341004	0.444651	0.507617	4267	CD99 molecule (Xg blood group)	protein_coding	hsa04514,hsa04670	Cell adhesion molecules|Leukocyte transendothelial migration	GO:0005515,GO:0005737,GO:0005886,GO:0005925,GO:0034109,GO:0072683,GO:2000391	protein binding|cytoplasm|plasma membrane|focal adhesion|homotypic cell-cell adhesion|T cell extravasation|positive regulation of neutrophil extravasation			R-HSA-109582,R-HSA-1280218,R-HSA-168256,R-HSA-198933,R-HSA-202733	Hemostasis|Adaptive Immune System|Immune System|Immunoregulatory interactions between a Lymphoid and a non-Lymphoid cell|Cell surface interactions at the vascular wall
CFAP58-DT	247.259	190.121	304.397	1.60298	0.680755	0.0241265	0.665919	Up	6.54217	7.31361	7.83416	3.86569	5.12668	5.78428	100505869	CFAP58 divergent transcript	non_coding
CLEC1A	27.2319	12.931	41.5329	3.22424	1.68896	0.00833943	0.578117	Up	0.290056	0.328879	0.438833	0.0649033	0.202595	0.0891024	51267	C-type lectin domain family 1 member A	protein_coding			GO:0004888,GO:0005515,GO:0005886,GO:0007165,GO:0007166,GO:0030246	transmembrane signaling receptor activity|protein binding|plasma membrane|signal transduction|cell surface receptor signaling pathway|carbohydrate binding
CLIC2	100.363	72.7696	127.956	1.75876	0.814559	0.0150439	0.642769	Up	1.20048	1.27221	1.3003	0.95513	0.519966	0.917873	1193	chloride intracellular channel 2	protein_coding			GO:0004364,GO:0004602,GO:0005244,GO:0005254,GO:0005515,GO:0005634,GO:0005654,GO:0005737,GO:0005829,GO:0005886,GO:0006821,GO:0007165,GO:0010880,GO:0010881,GO:0016020,GO:0034707,GO:0051099,GO:0060315,GO:0098869,GO:1902476	glutathione transferase activity|glutathione peroxidase activity|voltage-gated monoatomic ion channel activity|chloride channel activity|protein binding|nucleus|nucleoplasm|cytoplasm|cytosol|plasma membrane|chloride transport|signal transduction|regulation of release of sequestered calcium ion into cytosol by sarcoplasmic reticulum|regulation of cardiac muscle contraction by regulation of the rel…			R-HSA-2672351,R-HSA-382551,R-HSA-397014,R-HSA-5576891,R-HSA-5578775,R-HSA-983712	Stimuli-sensing channels|Transport of small molecules|Muscle contraction|Cardiac conduction|Ion homeostasis|Ion channel transport
CNN3	4965.33	3608.24	6322.42	1.75235	0.809293	0.000272203	0.17787	Up	31.4104	37.1064	33.4841	19.5266	20.3431	24.1481	1266	calponin 3	protein_coding			GO:0005516,GO:0005829,GO:0005912,GO:0005925,GO:0007015,GO:0008017,GO:0015629,GO:0030855,GO:0031032,GO:0043025,GO:0043197,GO:0051015,GO:0098609,GO:0098641,GO:0098978	calmodulin binding|cytosol|adherens junction|focal adhesion|actin filament organization|microtubule binding|actin cytoskeleton|epithelial cell differentiation|actomyosin structure organization|neuronal cell body|dendritic spine|actin filament binding|cell-cell adhesion|cadherin binding involved in cell-cell adhesion|glutamatergic synapse
CXCR4	9.21318	2.98126	15.4451	5.06868	2.34161	0.023477	0.663239	Up	0.136309	0.154867	0.177989	0.0884857	0.0105079	0.0106293	7852	C-X-C motif chemokine receptor 4	protein_coding	hsa03250,hsa03260,hsa04020,hsa04060,hsa04061,hsa04144,hsa04810,hsa04670,hsa04672,hsa04062,hsa04360,hsa05200,hsa05170,hsa05163	Viral life cycle - HIV-1|Virion - Human immunodeficiency virus|Calcium signaling pathway|Cytokine-cytokine receptor interaction|Viral protein interaction with cytokine and cytokine receptor|Endocytosis|Regulation of actin cytoskeleton|Leukocyte transendothelial migration|Intestinal immune network for IgA production|Chemokine signaling pathway|Axon guidance|Pathways in cancer|Human immunodeficienc…	GO:0001618,GO:0001666,GO:0001764,GO:0002064,GO:0002407,GO:0003779,GO:0004930,GO:0005515,GO:0005737,GO:0005764,GO:0005769,GO:0005770,GO:0005886,GO:0006915,GO:0006954,GO:0006955,GO:0007186,GO:0007204,GO:0007420,GO:0008038,GO:0009615,GO:0009897,GO:0009986,GO:0014823,GO:0015026,GO:0016493,GO:0016494,GO:0019722,GO:0019957,GO:0022008,GO:0022029,GO:0030155,GO:0030335,GO:0031252,GO:0031410,GO:0031625,GO:…	virus receptor activity|response to hypoxia|neuron migration|epithelial cell development|dendritic cell chemotaxis|actin binding|G protein-coupled receptor activity|protein binding|cytoplasm|lysosome|early endosome|late endosome|plasma membrane|apoptotic process|inflammatory response|immune response|G protein-coupled receptor signaling pathway|positive regulation of cytosolic calcium ion concentr…	WP2849,WP5224,WP5413,WP2406,WP5218,WP24,WP3678,WP455,WP5055,WP3929,WP5380,WP4298,WP4823,WP5284,WP5362,WP4331,WP4494	Hematopoietic stem cell differentiation|2q37 copy number variation syndrome|IL-24 Signaling pathway|Cardiac progenitor differentiation|Extrafollicular and follicular B cell activation by SARS-CoV-2|Peptide GPCRs|Amplification and expansion of oncogenic pathways as metastatic traits|GPCRs, class A rhodopsin-like|Burn wound healing|Chemokine signaling pathway|5q35 copy number variation|Acute viral …	R-HSA-1266738,R-HSA-1474165,R-HSA-162582,R-HSA-162587,R-HSA-162594,R-HSA-162906,R-HSA-1643685,R-HSA-173107,R-HSA-372790,R-HSA-373076,R-HSA-375276,R-HSA-376176,R-HSA-380108,R-HSA-388396,R-HSA-418594,R-HSA-422475,R-HSA-500792,R-HSA-5663205,R-HSA-9675108,R-HSA-9758941,R-HSA-9823730,R-HSA-9824446,R-HSA-9827857	Developmental Biology|Reproduction|Signal Transduction|HIV Life Cycle|Early Phase of HIV Life Cycle|HIV Infection|Disease|Binding and entry of HIV virion|Signaling by GPCR|Class A/1 (Rhodopsin-like receptors)|Peptide ligand-binding receptors|Signaling by ROBO receptors|Chemokine receptors bind chemokines|GPCR downstream signalling|G alpha (i) signalling events|Axon guidance|GPCR ligand binding|In…
CXorf49	6.41459	0	12.8292	73.1116	6.19203	0.00975113	0.598368	Up	0.417405	0	0.129349	0	0	0	100130361	chromosome X open reading frame 49	protein_coding
DAPK2	1755.34	1276.22	2234.46	1.75114	0.808293	0.0486753	0.750225	Up	3.74742	4.26161	3.76918	1.22873	2.72496	3.26382	23604	death associated protein kinase 2	protein_coding	hsa04140,hsa05200,hsa05219	Autophagy - animal|Pathways in cancer|Bladder cancer	GO:0004674,GO:0005515,GO:0005516,GO:0005524,GO:0005634,GO:0005737,GO:0005794,GO:0006468,GO:0006915,GO:0010506,GO:0031410,GO:0034423,GO:0035556,GO:0042802,GO:0042981,GO:0043065,GO:0043231,GO:0043276,GO:0046777,GO:0090023,GO:0106310,GO:2000424,GO:2001242	protein serine/threonine kinase activity|protein binding|calmodulin binding|ATP binding|nucleus|cytoplasm|Golgi apparatus|protein phosphorylation|apoptotic process|regulation of autophagy|cytoplasmic vesicle|autophagosome lumen|intracellular signal transduction|identical protein binding|regulation of apoptotic process|positive regulation of apoptotic process|intracellular membrane-bounded organel…	WP2828,WP5401	Bladder cancer|7q11.23 distal copy number variation	R-HSA-109581,R-HSA-418889,R-HSA-5357769,R-HSA-5357801	Apoptosis|Caspase activation via Dependence Receptors in the absence of ligand|Caspase activation via extrinsic apoptotic signalling pathway|Programmed Cell Death
DNER	773.886	571.945	975.827	1.70667	0.771185	0.0366025	0.712702	Up	7.74254	10.1569	5.21138	3.62996	5.04143	6.08804	92737	delta/notch like EGF repeat containing	protein_coding			GO:0001764,GO:0004888,GO:0005112,GO:0005509,GO:0005515,GO:0005769,GO:0005886,GO:0006897,GO:0007219,GO:0007220,GO:0007416,GO:0007417,GO:0010001,GO:0030276,GO:0030425,GO:0043025,GO:0048741	neuron migration|transmembrane signaling receptor activity|Notch binding|calcium ion binding|protein binding|early endosome|plasma membrane|endocytosis|Notch signaling pathway|Notch receptor processing|synapse assembly|central nervous system development|glial cell differentiation|clathrin binding|dendrite|neuronal cell body|skeletal muscle fiber development	WP5323,WP2882,WP5180,WP3845,WP2880,WP2877	Fatty Acids and Lipoproteins Transport in Hepatocytes|Nuclear receptors meta-pathway|DYRK1A involvement regarding cell proliferation in brain development|Canonical and non-canonical Notch signaling|Glucocorticoid receptor pathway|Vitamin D receptor pathway	R-HSA-157118,R-HSA-162582,R-HSA-1980143,R-HSA-2122948	Signaling by NOTCH|Signal Transduction|Signaling by NOTCH1|Activated NOTCH1 Transmits Signal to the Nucleus
DSCAS	69.3787	49.8617	88.8957	1.78476	0.835727	0.0273051	0.683178	Up	3.32961	3.70616	5.39665	2.39245	2.9499	2.34805	101927698	DSC1/DSC2 antisense RNA	non_coding
EGLN1	5561.73	4243.98	6879.48	1.62108	0.696959	0.0392537	0.723836	Up	33.1159	48.1142	39.8412	18.7	28.0669	34.3977	54583	egl-9 family hypoxia inducible factor 1	protein_coding	hsa04066,hsa05200,hsa05211	HIF-1 signaling pathway|Pathways in cancer|Renal cell carcinoma	GO:0001666,GO:0005515,GO:0005634,GO:0005737,GO:0005829,GO:0006879,GO:0008198,GO:0014069,GO:0016706,GO:0018401,GO:0019899,GO:0031418,GO:0031543,GO:0031545,GO:0032364,GO:0043231,GO:0043433,GO:0045765,GO:0045944,GO:0051344,GO:0055008,GO:0060347,GO:0060412,GO:0060711,GO:0071456,GO:0071731,GO:0098978,GO:0099159,GO:0140252	response to hypoxia|protein binding|nucleus|cytoplasm|cytosol|intracellular iron ion homeostasis|ferrous iron binding|postsynaptic density|2-oxoglutarate-dependent dioxygenase activity|peptidyl-proline hydroxylation to 4-hydroxy-L-proline|enzyme binding|L-ascorbic acid binding|peptidyl-proline dioxygenase activity|peptidyl-proline 4-dioxygenase activity|intracellular oxygen homeostasis|intracellu…	WP3614,WP4206,WP5236,WP4241	Photodynamic therapy-induced HIF-1 survival signaling|Hereditary leiomyomatosis and renal cell carcinoma pathway|Markers of kidney cell lineage|Type 2 papillary renal cell carcinoma	R-HSA-1234174,R-HSA-1234174,R-HSA-1234176,R-HSA-1234176,R-HSA-2262752,R-HSA-2262752,R-HSA-8953897,R-HSA-8953897	Cellular response to hypoxia|Cellular response to hypoxia|Oxygen-dependent proline hydroxylation of Hypoxia-inducible Factor Alpha|Oxygen-dependent proline hydroxylation of Hypoxia-inducible Factor Alpha|Cellular responses to stress|Cellular responses to stress|Cellular responses to stimuli|Cellular responses to stimuli
ENDOU	2564.05	2046.83	3081.27	1.50555	0.59029	0.000783928	0.340675	Up	31.589	36.2203	32.327	24.835	23.7287	25.0607	8909	endonuclease%2C poly(U) specific	protein_coding			GO:0003723,GO:0004521,GO:0005044,GO:0005576,GO:0005615,GO:0005737,GO:0005886,GO:0006508,GO:0006897,GO:0006955,GO:0007165,GO:0007565,GO:0008083,GO:0008236,GO:0016829,GO:0030145,GO:0030247	RNA binding|RNA endonuclease activity|scavenger receptor activity|extracellular region|extracellular space|cytoplasm|plasma membrane|proteolysis|endocytosis|immune response|signal transduction|female pregnancy|growth factor activity|serine-type peptidase activity|lyase activity|manganese ion binding|polysaccharide binding	WP5323	Fatty Acids and Lipoproteins Transport in Hepatocytes
EPOP	834.374	662.269	1006.48	1.52016	0.604221	0.0371792	0.712702	Up	8.6409	5.48117	9.89707	5.54342	5.17598	6.60704	100170841	elongin BC and polycomb repressive complex 2 associated protein	protein_coding	hsa03083	Polycomb repressive complex	GO:0003682,GO:0005694,GO:0006357,GO:0035098,GO:0044877,GO:0048663,GO:0048863,GO:0070449	chromatin binding|chromosome|regulation of transcription by RNA polymerase II|ESC/E(Z) complex|protein-containing complex binding|neuron fate commitment|stem cell differentiation|elongin complex	WP5287	17q12 copy number variation syndrome
EPS15-AS1	22.3521	13.1689	31.5353	2.40392	1.26539	0.019582	0.650196	Up	0.17452	0.166472	0.157926	0.0747892	0.0546547	0.0995149	105378720		non_coding
ERO1A	22350.6	14846	29855.2	2.01103	1.00793	0.0271355	0.681585	Up	103.016	168.206	149.673	35.5345	79.6259	109.329	30001	endoplasmic reticulum oxidoreductase 1 alpha	protein_coding	hsa04141,hsa05110,hsa05417	Protein processing in endoplasmic reticulum|Vibrio cholerae infection|Lipid and atherosclerosis	GO:0005515,GO:0005615,GO:0005783,GO:0005788,GO:0005789,GO:0005796,GO:0006457,GO:0006979,GO:0009266,GO:0015035,GO:0016020,GO:0016491,GO:0016972,GO:0022417,GO:0030198,GO:0030425,GO:0030968,GO:0034975,GO:0034976,GO:0036211,GO:0043231,GO:0045454,GO:0050873,GO:0051085,GO:0051209,GO:0070059,GO:0071456,GO:0071949	protein binding|extracellular space|endoplasmic reticulum|endoplasmic reticulum lumen|endoplasmic reticulum membrane|Golgi lumen|protein folding|response to oxidative stress|response to temperature stimulus|protein-disulfide reductase activity|membrane|oxidoreductase activity|thiol oxidase activity|protein maturation by protein folding|extracellular matrix organization|dendrite|endoplasmic reticu…			R-HSA-2262752,R-HSA-3299685,R-HSA-8953897,R-HSA-9711123	Cellular responses to stress|Detoxification of Reactive Oxygen Species|Cellular responses to stimuli|Cellular response to chemical stress
FAM13A-AS1	393.394	283.863	502.925	1.77307	0.826251	0.0296791	0.695804	Up	3.43332	4.02731	4.64852	1.5434	2.54096	3.29506	285512	FAM13A antisense RNA 1	non_coding
FAM25G	67.7143	18.3034	117.125	6.38503	2.67469	0.0213762	0.663239	Up	0.530671	23.0659	1.51397	2.9589	1.21557	0.537956	100133093	family with sequence similarity 25 member G	protein_coding
FCGR3A	58.7581	34.1841	83.3321	2.44717	1.29112	0.0238649	0.665691	Up	0.868819	0.896226	0.73328	0.141839	0.435344	0.513768	2214	Fc gamma receptor IIIa	protein_coding	hsa04145,hsa04613,hsa04650,hsa04666,hsa04380,hsa05150,hsa05152,hsa05140,hsa05322	Phagosome|Neutrophil extracellular trap formation|Natural killer cell mediated cytotoxicity|Fc gamma R-mediated phagocytosis|Osteoclast differentiation|Staphylococcus aureus infection|Tuberculosis|Leishmaniasis|Systemic lupus erythematosus	GO:0001788,GO:0004888,GO:0005515,GO:0005615,GO:0005886,GO:0006955,GO:0007166,GO:0009897,GO:0019722,GO:0019772,GO:0019864,GO:0030101,GO:0032760,GO:0032819,GO:0033001,GO:0038094,GO:0042116,GO:0042267,GO:0043320,GO:0043491,GO:0050776,GO:0070062,GO:0140375	antibody-dependent cellular cytotoxicity|transmembrane signaling receptor activity|protein binding|extracellular space|plasma membrane|immune response|cell surface receptor signaling pathway|external side of plasma membrane|calcium-mediated signaling|low-affinity IgG receptor activity|IgG binding|natural killer cell activation|positive regulation of tumor necrosis factor production|positive regul…	WP2806,WP5092	Complement system|Interactions of natural killer cells in pancreatic cancer	R-HSA-1280218,R-HSA-1643685,R-HSA-168249,R-HSA-168249,R-HSA-168256,R-HSA-168256,R-HSA-198933,R-HSA-2029480,R-HSA-2029480,R-HSA-2029481,R-HSA-2029481,R-HSA-2029482,R-HSA-2029485,R-HSA-5663205,R-HSA-9658195,R-HSA-9662851,R-HSA-9664323,R-HSA-9664407,R-HSA-9664417,R-HSA-9664422,R-HSA-9664433,R-HSA-9824443	Adaptive Immune System|Disease|Innate Immune System|Innate Immune System|Immune System|Immune System|Immunoregulatory interactions between a Lymphoid and a non-Lymphoid cell|Fcgamma receptor (FCGR) dependent phagocytosis|Fcgamma receptor (FCGR) dependent phagocytosis|FCGR activation|FCGR activation|Regulation of actin dynamics for phagocytic cup formation|Role of phospholipids in phagocytosis|Inf…
FGF11	1828.8	1424	2233.6	1.5689	0.649751	0.00387702	0.558344	Up	24.1346	21.2926	19.9417	13.442	15.2353	16.9647	2256	fibroblast growth factor 11	protein_coding			GO:0005515,GO:0005634,GO:0005737,GO:0007165,GO:0007267,GO:0007399,GO:0008083,GO:0017080,GO:1905150	protein binding|nucleus|cytoplasm|signal transduction|cell-cell signaling|nervous system development|growth factor activity|sodium channel regulator activity|regulation of voltage-gated sodium channel activity	WP51,WP3932,WP382,WP5087,WP4172,WP3931	Regulation of actin cytoskeleton|Focal adhesion: PI3K-Akt-mTOR-signaling pathway|MAPK signaling pathway|Pleural mesothelioma|PI3K-Akt signaling pathway|Embryonic stem cell pluripotency pathways	R-HSA-397014,R-HSA-5576891,R-HSA-5576892	Muscle contraction|Cardiac conduction|Phase 0 - rapid depolarisation
FLJ46906	281.13	206.396	355.865	1.72556	0.787061	0.0313156	0.697177	Up	7.97089	12.0485	7.37356	4.33069	5.9042	7.10743	441172	uncharacterized LOC441172	non_coding
FUT11	997.83	709.174	1286.49	1.8146	0.859654	0.0303011	0.697177	Up	12.4955	16.5133	13.2946	4.6656	9.46871	10.9958	170384	fucosyltransferase 11	protein_coding			GO:0000139,GO:0005515,GO:0032580,GO:0036065,GO:0046920	Golgi membrane|protein binding|Golgi cisterna membrane|fucosylation|alpha-(1->3)-fucosyltransferase activity			R-HSA-1430728,R-HSA-71387,R-HSA-9033658,R-HSA-9037629	Metabolism|Metabolism of carbohydrates|Blood group systems biosynthesis|Lewis blood group biosynthesis
GALK1	456.511	338.217	574.805	1.7008	0.766215	0.0218847	0.663239	Up	10.4594	8.45366	7.83705	3.98757	5.82686	7.2094	2584	galactokinase 1	protein_coding	hsa00052,hsa00520	Galactose metabolism|Amino sugar and nucleotide sugar metabolism	GO:0004335,GO:0005515,GO:0005524,GO:0005534,GO:0005737,GO:0005829,GO:0006012,GO:0016020,GO:0019388,GO:0019402,GO:0033499,GO:0046835,GO:0061623,GO:0070062	galactokinase activity|protein binding|ATP binding|galactose binding|cytoplasm|cytosol|galactose metabolic process|membrane|galactose catabolic process|galactitol metabolic process|galactose catabolic process via UDP-galactose|carbohydrate phosphorylation|glycolytic process from galactose|extracellular exosome	WP5173	Disorders of galactose metabolism	R-HSA-1430728,R-HSA-1643685,R-HSA-3781865,R-HSA-5609975,R-HSA-5609976,R-HSA-5668914,R-HSA-70370,R-HSA-71387	Metabolism|Disease|Diseases of glycosylation|Diseases associated with glycosylation precursor biosynthesis|Defective GALK1 causes GALCT2|Diseases of metabolism|Galactose catabolism|Metabolism of carbohydrates
GBP4	31.1055	15.0896	47.1214	3.13412	1.64806	0.00199188	0.465356	Up	0.252034	0.119805	0.225629	0.0595902	0.0783856	0.070481	115361	guanylate binding protein 4	protein_coding	hsa04621	NOD-like receptor signaling pathway	GO:0000139,GO:0003924,GO:0005515,GO:0005525,GO:0005634,GO:0005794,GO:0005829,GO:0005886,GO:0031410,GO:0042802,GO:0042803,GO:0042832,GO:0048471,GO:0050830,GO:0071346	Golgi membrane|GTPase activity|protein binding|GTP binding|nucleus|Golgi apparatus|cytosol|plasma membrane|cytoplasmic vesicle|identical protein binding|protein homodimerization activity|defense response to protozoan|perinuclear region of cytoplasm|defense response to Gram-positive bacterium|cellular response to type II interferon			R-HSA-1280215,R-HSA-168256,R-HSA-877300,R-HSA-913531	Cytokine Signaling in Immune system|Immune System|Interferon gamma signaling|Interferon Signaling
GJA3	224.629	169.269	279.989	1.65631	0.727969	0.00570917	0.558344	Up	1.49627	1.40363	1.20636	0.81585	0.881456	1.02487	2700	gap junction protein alpha 3	protein_coding			GO:0005243,GO:0005886,GO:0005922,GO:0007267,GO:0007601,GO:0055077,GO:0055085,GO:1990349	gap junction channel activity|plasma membrane|connexin complex|cell-cell signaling|visual perception|gap junction hemi-channel activity|transmembrane transport|gap junction-mediated intercellular transport	WP536,WP5094,WP4905	Calcium regulation in cardiac cells|Orexin receptor pathway|1q21.1 copy number variation syndrome	R-HSA-157858,R-HSA-190828,R-HSA-190861,R-HSA-199991,R-HSA-5653656	Gap junction trafficking and regulation|Gap junction trafficking|Gap junction assembly|Membrane Trafficking|Vesicle-mediated transport
GNAO1	391.179	273.541	508.817	1.8602	0.895458	0.00369791	0.558344	Up	1.20239	2.20658	1.39691	1.02645	0.90291	0.953195	2775	G protein subunit alpha o1	protein_coding	hsa04015,hsa04915,hsa04921,hsa04926,hsa04916,hsa04724,hsa04727,hsa04725,hsa04728,hsa04726,hsa04730,hsa04723,hsa04713,hsa05170,hsa05163,hsa05145,hsa05142,hsa05032,hsa05034	Rap1 signaling pathway|Estrogen signaling pathway|Oxytocin signaling pathway|Relaxin signaling pathway|Melanogenesis|Glutamatergic synapse|GABAergic synapse|Cholinergic synapse|Dopaminergic synapse|Serotonergic synapse|Long-term depression|Retrograde endocannabinoid signaling|Circadian entrainment|Human immunodeficiency virus 1 infection|Human cytomegalovirus infection|Toxoplasmosis|Chagas diseas…	GO:0003924,GO:0005515,GO:0005525,GO:0005834,GO:0005886,GO:0006936,GO:0007188,GO:0007212,GO:0031683,GO:0031821,GO:0031852,GO:0046872,GO:0051430	GTPase activity|protein binding|GTP binding|heterotrimeric G-protein complex|plasma membrane|muscle contraction|adenylate cyclase-modulating G protein-coupled receptor signaling pathway|dopamine receptor signaling pathway|G-protein beta/gamma-subunit complex binding|G protein-coupled serotonin receptor binding|mu-type opioid receptor binding|metal ion binding|corticotropin-releasing hormone recep…	WP35,WP4900,WP2032,WP2355,WP4312,WP536,WP4673,WP722	G protein signaling pathways|Purinergic signaling|Thyroid stimulating hormone (TSH) signaling pathway|Corticotropin-releasing hormone signaling pathway|Rett syndrome causing genes|Calcium regulation in cardiac cells|Male infertility|Serotonin HTR1 group and FOS pathway	R-HSA-162582,R-HSA-162582,R-HSA-195721,R-HSA-195721,R-HSA-3858494,R-HSA-3858494,R-HSA-4086398,R-HSA-4086398	Signal Transduction|Signal Transduction|Signaling by WNT|Signaling by WNT|Beta-catenin independent WNT signaling|Beta-catenin independent WNT signaling|Ca2+ pathway|Ca2+ pathway
GP6	62.4134	47.8231	77.0037	1.61225	0.689078	0.0419768	0.733408	Up	1.0354	0.787808	0.810657	0.595757	0.672101	0.536736	51206	glycoprotein VI platelet	protein_coding	hsa04512,hsa04611	ECM-receptor interaction|Platelet activation	GO:0004888,GO:0005515,GO:0005518,GO:0005886,GO:0007167,GO:0009986,GO:0030168,GO:0038023,GO:0038065,GO:0045121,GO:0070062,GO:0097197,GO:1901731,GO:1990782	transmembrane signaling receptor activity|protein binding|collagen binding|plasma membrane|enzyme-linked receptor protein signaling pathway|cell surface|platelet activation|signaling receptor activity|collagen-activated signaling pathway|membrane raft|extracellular exosome|tetraspanin-enriched microdomain|positive regulation of platelet aggregation|protein tyrosine kinase binding			R-HSA-109582,R-HSA-114604,R-HSA-202733,R-HSA-75892,R-HSA-76002	Hemostasis|GPVI-mediated activation cascade|Cell surface interactions at the vascular wall|Platelet Adhesion to exposed collagen|Platelet activation, signaling and aggregation
GPR146	78.4848	39.9205	117.049	2.93855	1.5551	0.0494938	0.75138	Up	0.578463	1.73678	0.871154	0.0700236	0.427653	0.653696	115330	G protein-coupled receptor 146	protein_coding			GO:0004930,GO:0005886,GO:0007186	G protein-coupled receptor activity|plasma membrane|G protein-coupled receptor signaling pathway
GPR89A	294.422	235.027	353.817	1.50521	0.589961	0.0330731	0.709395	Up	2.65624	2.41695	3.93037	2.50608	2.35447	1.80402	653519	G protein-coupled receptor 89A	protein_coding			GO:0000139,GO:0008308,GO:0015031,GO:0030217,GO:0030660,GO:0032580,GO:0034765,GO:0043123,GO:0051452,GO:0098656	Golgi membrane|voltage-gated monoatomic anion channel activity|protein transport|T cell differentiation|Golgi-associated vesicle membrane|Golgi cisterna membrane|regulation of monoatomic ion transmembrane transport|positive regulation of canonical NF-kappaB signal transduction|intracellular pH reduction|monoatomic anion transmembrane transport	WP5362	TAR syndrome
GXYLT2	63.3882	43.8601	82.9163	1.89198	0.919894	0.0233307	0.663239	Up	0.912313	0.425096	0.634427	0.429632	0.342853	0.379844	727936	glucoside xylosyltransferase 2	protein_coding	hsa00514	Other types of O-glycan biosynthesis	GO:0016020,GO:0016266,GO:0035252,GO:0140563	membrane|O-glycan processing|UDP-xylosyltransferase activity|UDP-D-xylose:beta-D-glucoside alpha-1,3-D-xylosyltransferase activity	WP2877	Vitamin D receptor pathway
HCAR2	2558.94	1985.84	3132.03	1.57738	0.657535	0.0244891	0.666621	Up	34.4258	38.6692	44.1691	20.0523	29.7471	31.1387	338442	hydroxycarboxylic acid receptor 2	protein_coding	hsa04024	cAMP signaling pathway	GO:0001781,GO:0005886,GO:0007186,GO:0030054,GO:0033031,GO:0050995,GO:0070165,GO:0070553	neutrophil apoptotic process|plasma membrane|G protein-coupled receptor signaling pathway|cell junction|positive regulation of neutrophil apoptotic process|negative regulation of lipid catabolic process|positive regulation of adiponectin secretion|nicotinic acid receptor activity	WP4754	IL-18 signaling pathway	R-HSA-162582,R-HSA-3296197,R-HSA-372790,R-HSA-373076,R-HSA-388396,R-HSA-418594,R-HSA-500792	Signal Transduction|Hydroxycarboxylic acid-binding receptors|Signaling by GPCR|Class A/1 (Rhodopsin-like receptors)|GPCR downstream signalling|G alpha (i) signalling events|GPCR ligand binding
HCAR3	1166.89	793.369	1540.4	1.94213	0.957637	0.012647	0.622429	Up	16.0163	18.7866	23.1078	6.25697	12.2397	13.6573	8843	hydroxycarboxylic acid receptor 3	protein_coding	hsa04024	cAMP signaling pathway	GO:0004930,GO:0005886,GO:0007186,GO:0030054,GO:0070553	G protein-coupled receptor activity|plasma membrane|G protein-coupled receptor signaling pathway|cell junction|nicotinic acid receptor activity	WP455	GPCRs, class A rhodopsin-like	R-HSA-162582,R-HSA-3296197,R-HSA-372790,R-HSA-373076,R-HSA-388396,R-HSA-418594,R-HSA-500792	Signal Transduction|Hydroxycarboxylic acid-binding receptors|Signaling by GPCR|Class A/1 (Rhodopsin-like receptors)|GPCR downstream signalling|G alpha (i) signalling events|GPCR ligand binding
HEPHL1	17969.5	12986.3	22952.6	1.76748	0.821693	0.0327782	0.706303	Up	102.859	91.4336	111.799	37.0465	56.878	91.9909	341208	hephaestin like 1	protein_coding	hsa00860,hsa04978	Porphyrin metabolism|Mineral absorption	GO:0004322,GO:0005507,GO:0005886,GO:0006825,GO:0006826,GO:0006879	ferroxidase activity|copper ion binding|plasma membrane|copper ion transport|iron ion transport|intracellular iron ion homeostasis	WP2007	Iron metabolism in placenta
HERC3	3803.49	2965.38	4641.6	1.56523	0.646378	0.00311882	0.538834	Up	14.7276	20.5233	19.5048	15.312	10.8794	12.9447	8916	HECT and RLD domain containing E3 ubiquitin protein ligase 3	protein_coding	hsa04120	Ubiquitin mediated proteolysis	GO:0005737,GO:0006511,GO:0016567,GO:0031410,GO:0061630	cytoplasm|ubiquitin-dependent protein catabolic process|protein ubiquitination|cytoplasmic vesicle|ubiquitin protein ligase activity			R-HSA-1280218,R-HSA-168256,R-HSA-983168,R-HSA-983169	Adaptive Immune System|Immune System|Antigen processing: Ubiquitination & Proteasome degradation|Class I MHC mediated antigen processing & presentation
HLA-DRB1	26.4307	9.37629	43.4851	4.66589	2.22215	0.034836	0.712702	Up	0.501847	1.41799	0.806133	0	0.262396	0.353903	3123	major histocompatibility complex%2C class II%2C DR beta 1	protein_coding	hsa04514,hsa04145,hsa04640,hsa04612,hsa04658,hsa04659,hsa04672,hsa05166,hsa05164,hsa05168,hsa05169,hsa05150,hsa05152,hsa05145,hsa05140,hsa05310,hsa05322,hsa05323,hsa05320,hsa05321,hsa05330,hsa05332,hsa05416,hsa04940	Cell adhesion molecules|Phagosome|Hematopoietic cell lineage|Antigen processing and presentation|Th1 and Th2 cell differentiation|Th17 cell differentiation|Intestinal immune network for IgA production|Human T-cell leukemia virus 1 infection|Influenza A|Herpes simplex virus 1 infection|Epstein-Barr virus infection|Staphylococcus aureus infection|Tuberculosis|Toxoplasmosis|Leishmaniasis|Asthma|Syst…	GO:0000139,GO:0001772,GO:0001916,GO:0001934,GO:0002437,GO:0002469,GO:0002491,GO:0002503,GO:0002842,GO:0002862,GO:0005200,GO:0005515,GO:0005615,GO:0005765,GO:0005882,GO:0005886,GO:0006955,GO:0006959,GO:0007010,GO:0007165,GO:0008544,GO:0009897,GO:0009986,GO:0012507,GO:0016020,GO:0016045,GO:0019886,GO:0023026,GO:0030225,GO:0030247,GO:0030658,GO:0030666,GO:0030669,GO:0031902,GO:0032395,GO:0032588,GO:…	Golgi membrane|immunological synapse|positive regulation of T cell mediated cytotoxicity|positive regulation of protein phosphorylation|inflammatory response to antigenic stimulus|myeloid dendritic cell antigen processing and presentation|antigen processing and presentation of endogenous peptide antigen via MHC class II|peptide antigen assembly with MHC class II protein complex|positive regulatio…	WP5115,WP5033,WP5316,WP5413,WP4582,WP4585,WP530,WP2328,WP5284,WP4884,WP2877,WP4217,WP5098	Network map of SARS-CoV-2 signaling pathway|Genes associated with the development of rheumatoid arthritis|Primary ovarian insufficiency|IL-24 Signaling pathway|Cancer immunotherapy by CTLA4 blockade|Cancer immunotherapy by PD-1 blockade|Cytokines and inflammatory response|Allograft rejection|Cell interactions of the pancreatic cancer microenvironment|Pathogenesis of SARS-CoV-2 mediated by nsp9-ns…	R-HSA-1280215,R-HSA-1280218,R-HSA-168256,R-HSA-202403,R-HSA-202424,R-HSA-202427,R-HSA-202430,R-HSA-202433,R-HSA-2132295,R-HSA-388841,R-HSA-389948,R-HSA-877300,R-HSA-913531	Cytokine Signaling in Immune system|Adaptive Immune System|Immune System|TCR signaling|Downstream TCR signaling|Phosphorylation of CD3 and TCR zeta chains|Translocation of ZAP-70 to Immunological synapse|Generation of second messenger molecules|MHC class II antigen presentation|Costimulation by the CD28 family|PD-1 signaling|Interferon gamma signaling|Interferon Signaling
HOXD10	14.6595	5.18141	24.1376	4.68494	2.22803	0.00745867	0.558344	Up	0.254144	0.574092	0.208988	0.0473101	0.119855	0.0757745	3236	homeobox D10	protein_coding	hsa05206,hsa05205	MicroRNAs in cancer|Proteoglycans in cancer	GO:0000785,GO:0000978,GO:0000981,GO:0001228,GO:0003682,GO:0005515,GO:0005634,GO:0005654,GO:0005829,GO:0006357,GO:0007338,GO:0007519,GO:0008344,GO:0009952,GO:0009954,GO:0017053,GO:0021520,GO:0030326,GO:0035136,GO:0035137,GO:0036464,GO:0045786,GO:0045944,GO:0048704,GO:0048935,GO:0050905,GO:1990837	chromatin|RNA polymerase II cis-regulatory region sequence-specific DNA binding|DNA-binding transcription factor activity, RNA polymerase II-specific|DNA-binding transcription activator activity, RNA polymerase II-specific|chromatin binding|protein binding|nucleus|nucleoplasm|cytosol|regulation of transcription by RNA polymerase II|single fertilization|skeletal muscle tissue development|adult loc…
ID1	5353.76	3968.17	6739.36	1.69847	0.764236	0.0180359	0.642769	Up	135.282	133.421	158.153	60.2381	100.821	110.862	3397	inhibitor of DNA binding 1%2C HLH protein	protein_coding	hsa04015,hsa04350,hsa04390,hsa04550	Rap1 signaling pathway|TGF-beta signaling pathway|Hippo signaling pathway|Signaling pathways regulating pluripotency of stem cells	GO:0000122,GO:0001525,GO:0005515,GO:0005634,GO:0005654,GO:0005737,GO:0007179,GO:0010621,GO:0030154,GO:0032922,GO:0043433,GO:0043534,GO:0045892,GO:0046983,GO:0048514,GO:0120163,GO:0140110,GO:0140416	negative regulation of transcription by RNA polymerase II|angiogenesis|protein binding|nucleus|nucleoplasm|cytoplasm|transforming growth factor beta receptor signaling pathway|negative regulation of transcription by transcription factor localization|cell differentiation|circadian regulation of gene expression|negative regulation of DNA-binding transcription factor activity|blood vessel endothelia…	WP2064,WP4239,WP3859,WP5265,WP3596,WP53,WP2877,WP3924,WP5094	Neural crest differentiation|Epithelial to mesenchymal transition in colorectal cancer|TGF-beta signaling in thyroid cells for epithelial-mesenchymal transition|Neurogenesis regulation in the olfactory epithelium|miR-517 relationship with ARCN1 and USP1|ID signaling pathway|Vitamin D receptor pathway|Hfe effect on hepcidin production|Orexin receptor pathway	R-HSA-162582,R-HSA-166520,R-HSA-187037,R-HSA-198725,R-HSA-2262752,R-HSA-2559583,R-HSA-2559585,R-HSA-8953897,R-HSA-9006934,R-HSA-9031628	Signal Transduction|Signaling by NTRKs|Signaling by NTRK1 (TRKA)|Nuclear Events (kinase and transcription factor activation)|Cellular responses to stress|Cellular Senescence|Oncogene Induced Senescence|Cellular responses to stimuli|Signaling by Receptor Tyrosine Kinases|NGF-stimulated transcription
IL10RB-DT	7.59149	2.60072	12.5823	4.8828	2.28771	0.0365482	0.712702	Up	1.19486	0.33615	0.568144	0.0600203	0.285102	0.115358	100288432	IL10RB divergent transcript	non_coding
IL13RA1	1605.28	1185.86	2024.69	1.70785	0.772179	8.46486e-05	0.09119	Up	12.1487	10.8644	11.2973	6.75564	7.63488	7.68165	3597	interleukin 13 receptor subunit alpha 1	protein_coding	hsa04630,hsa04060,hsa05200	JAK-STAT signaling pathway|Cytokine-cytokine receptor interaction|Pathways in cancer	GO:0004896,GO:0005515,GO:0005886,GO:0005898,GO:0007166,GO:0008284,GO:0009897,GO:0019221,GO:0019955,GO:0043235	cytokine receptor activity|protein binding|plasma membrane|interleukin-13 receptor complex|cell surface receptor signaling pathway|positive regulation of cell population proliferation|external side of plasma membrane|cytokine-mediated signaling pathway|cytokine binding|receptor complex	WP5083,WP5224,WP3945	Neuroinflammation and glutamatergic signaling|2q37 copy number variation syndrome|TYROBP causal network in microglia	R-HSA-1280215,R-HSA-168256,R-HSA-449147,R-HSA-6785807	Cytokine Signaling in Immune system|Immune System|Signaling by Interleukins|Interleukin-4 and Interleukin-13 signaling
IL1F10	431.402	332.464	530.34	1.59643	0.67485	0.0276644	0.684236	Up	10.7614	9.58709	8.86935	4.84508	7.26576	7.77297	84639	interleukin 1 family member 10	protein_coding	hsa04060	Cytokine-cytokine receptor interaction	GO:0002437,GO:0005125,GO:0005149,GO:0005515,GO:0005576,GO:0005615,GO:0005737,GO:0010628,GO:0019221,GO:0071222	inflammatory response to antigenic stimulus|cytokine activity|interleukin-1 receptor binding|protein binding|extracellular region|extracellular space|cytoplasm|positive regulation of gene expression|cytokine-mediated signaling pathway|cellular response to lipopolysaccharide	WP5095,WP5222	Overview of proinflammatory and profibrotic mediators|2q13 copy number variation syndrome	R-HSA-1280215,R-HSA-168256,R-HSA-446652,R-HSA-449147,R-HSA-9007892,R-HSA-9014826	Cytokine Signaling in Immune system|Immune System|Interleukin-1 family signaling|Signaling by Interleukins|Interleukin-38 signaling|Interleukin-36 pathway
IL2RG	29.6805	18.9739	40.3872	2.13578	1.09477	0.0396357	0.723836	Up	0.829403	0.639139	0.648145	0.361379	0.216832	0.511785	3561	interleukin 2 receptor subunit gamma	protein_coding	hsa04630,hsa04151,hsa04060,hsa04061,hsa04144,hsa04658,hsa04659,hsa05200,hsa05166,hsa05162,hsa05321,hsa05340	JAK-STAT signaling pathway|PI3K-Akt signaling pathway|Cytokine-cytokine receptor interaction|Viral protein interaction with cytokine and cytokine receptor|Endocytosis|Th1 and Th2 cell differentiation|Th17 cell differentiation|Pathways in cancer|Human T-cell leukemia virus 1 infection|Measles|Inflammatory bowel disease|Primary immunodeficiency	GO:0002335,GO:0002361,GO:0004896,GO:0004911,GO:0004913,GO:0004917,GO:0005515,GO:0005654,GO:0005768,GO:0005783,GO:0005829,GO:0005886,GO:0006955,GO:0007165,GO:0009897,GO:0009986,GO:0010467,GO:0010628,GO:0015026,GO:0016020,GO:0019221,GO:0019955,GO:0019976,GO:0032831,GO:0033077,GO:0033089,GO:0035723,GO:0035771,GO:0038110,GO:0038111,GO:0038113,GO:0042010,GO:0043235,GO:0045579,GO:0050766	mature B cell differentiation|CD4-positive, CD25-positive, alpha-beta regulatory T cell differentiation|cytokine receptor activity|interleukin-2 receptor activity|interleukin-4 receptor activity|interleukin-7 receptor activity|protein binding|nucleoplasm|endosome|endoplasmic reticulum|cytosol|plasma membrane|immune response|signal transduction|external side of plasma membrane|cell surface|gene ex…	WP4630,WP5198,WP395,WP3932,WP4538,WP5174,WP49,WP453,WP22,WP205,WP4559,WP4172,WP5063	Measles virus infection|Inflammatory bowel disease signaling|IL-4 signaling pathway|Focal adhesion: PI3K-Akt-mTOR-signaling pathway|Regulatory circuits of the STAT3 signaling pathway|Ulcerative colitis signaling|IL-2 signaling pathway|Inflammatory response pathway|IL-9 signaling pathway|IL-7 signaling pathway|Interactions between immune cells and microRNAs in tumor microenvironment|PI3K-Akt signa…	R-HSA-1266695,R-HSA-1266695,R-HSA-1280215,R-HSA-1280215,R-HSA-162582,R-HSA-168256,R-HSA-168256,R-HSA-201556,R-HSA-449147,R-HSA-449147,R-HSA-451927,R-HSA-451927,R-HSA-512988,R-HSA-5673001,R-HSA-5683057,R-HSA-5684996,R-HSA-6785807,R-HSA-8983432,R-HSA-8983432,R-HSA-8985947,R-HSA-9006934,R-HSA-9020558,R-HSA-9020958,R-HSA-912526,R-HSA-9701898	Interleukin-7 signaling|Interleukin-7 signaling|Cytokine Signaling in Immune system|Cytokine Signaling in Immune system|Signal Transduction|Immune System|Immune System|Signaling by ALK|Signaling by Interleukins|Signaling by Interleukins|Interleukin-2 family signaling|Interleukin-2 family signaling|Interleukin-3, Interleukin-5 and GM-CSF signaling|RAF/MAP kinase cascade|MAPK family signaling casca…
IL32	96.607	73.9127	119.301	1.61461	0.691182	0.0273675	0.683178	Up	2.93971	1.79384	2.45994	1.92177	1.41078	1.61595	9235	interleukin 32	protein_coding	hsa04060	Cytokine-cytokine receptor interaction	GO:0005125,GO:0005515,GO:0005615,GO:0005829,GO:0006952,GO:0006955,GO:0007155,GO:0007165,GO:0016020	cytokine activity|protein binding|extracellular space|cytosol|defense response|immune response|cell adhesion|signal transduction|membrane			R-HSA-1280215,R-HSA-162582,R-HSA-168256,R-HSA-194315,R-HSA-449147,R-HSA-449836,R-HSA-9012999,R-HSA-9013423,R-HSA-9716542	Cytokine Signaling in Immune system|Signal Transduction|Immune System|Signaling by Rho GTPases|Signaling by Interleukins|Other interleukin signaling|RHO GTPase cycle|RAC3 GTPase cycle|Signaling by Rho GTPases, Miro GTPases and RHOBTB3
IPMK	922.826	728.385	1117.27	1.53405	0.617343	0.00518618	0.558344	Up	3.88036	5.47249	4.79304	3.5851	3.20841	3.45414	253430	inositol polyphosphate multikinase	protein_coding	hsa00562,hsa04070	Inositol phosphate metabolism|Phosphatidylinositol signaling system	GO:0000823,GO:0000824,GO:0000825,GO:0005515,GO:0005524,GO:0005634,GO:0005654,GO:0005737,GO:0008440,GO:0016310,GO:0032957,GO:0032958,GO:0043647,GO:0046488,GO:0046872,GO:0046934,GO:0047326,GO:0051765,GO:0070266,GO:0097243,GO:0102732	inositol-1,4,5-trisphosphate 6-kinase activity|inositol tetrakisphosphate 3-kinase activity|inositol tetrakisphosphate 6-kinase activity|protein binding|ATP binding|nucleus|nucleoplasm|cytoplasm|inositol-1,4,5-trisphosphate 3-kinase activity|phosphorylation|inositol trisphosphate metabolic process|inositol phosphate biosynthetic process|inositol phosphate metabolic process|phosphatidylinositol me…	WP2533	Glycerophospholipid biosynthetic pathway	R-HSA-1430728,R-HSA-1483249,R-HSA-1855191	Metabolism|Inositol phosphate metabolism|Synthesis of IPs in the nucleus
IRAK2	1869.45	1460.25	2278.65	1.5607	0.642191	0.0175905	0.642769	Up	14.1942	19.2377	17.8235	10.0587	12.0501	13.8924	3656	interleukin 1 receptor associated kinase 2	protein_coding	hsa04722,hsa05152	Neurotrophin signaling pathway|Tuberculosis	GO:0001959,GO:0002755,GO:0004672,GO:0005515,GO:0005524,GO:0005634,GO:0005737,GO:0005829,GO:0005886,GO:0006468,GO:0006954,GO:0007249,GO:0008063,GO:0010008,GO:0031663,GO:0032088,GO:0034142,GO:0035556,GO:0042803,GO:0046982,GO:0051092,GO:0060090,GO:0070498,GO:0070555,GO:0071222	regulation of cytokine-mediated signaling pathway|MyD88-dependent toll-like receptor signaling pathway|protein kinase activity|protein binding|ATP binding|nucleus|cytoplasm|cytosol|plasma membrane|protein phosphorylation|inflammatory response|canonical NF-kappaB signal transduction|Toll signaling pathway|endosome membrane|lipopolysaccharide-mediated signaling pathway|negative regulation of NF-kap…	WP195,WP4496,WP2637,WP4136	IL-1 signaling pathway|Signal transduction through IL1R|Interleukin-1 (IL-1) structural pathway|Fibrin complement receptor 3 signaling pathway	R-HSA-1280215,R-HSA-1643685,R-HSA-166016,R-HSA-166058,R-HSA-166166,R-HSA-168138,R-HSA-168142,R-HSA-168164,R-HSA-168176,R-HSA-168179,R-HSA-168181,R-HSA-168188,R-HSA-168249,R-HSA-168256,R-HSA-168638,R-HSA-168643,R-HSA-168898,R-HSA-181438,R-HSA-445989,R-HSA-446652,R-HSA-448424,R-HSA-449147,R-HSA-450294,R-HSA-450302,R-HSA-450321,R-HSA-5663205,R-HSA-9020702,R-HSA-937042,R-HSA-937061,R-HSA-937072,R-HSA…	Cytokine Signaling in Immune system|Disease|Toll Like Receptor 4 (TLR4) Cascade|MyD88:MAL(TIRAP) cascade initiated on plasma membrane|MyD88-independent TLR4 cascade |Toll Like Receptor 9 (TLR9) Cascade|Toll Like Receptor 10 (TLR10) Cascade|Toll Like Receptor 3 (TLR3) Cascade|Toll Like Receptor 5 (TLR5) Cascade|Toll Like Receptor TLR1:TLR2 Cascade|Toll Like Receptor 7/8 (TLR7/8) Cascade|Toll Like …
ISG20	318.429	237.526	399.333	1.68068	0.749048	0.00501388	0.558344	Up	2.57258	2.30919	3.35647	2.33892	1.3674	1.78662	3669	interferon stimulated exonuclease gene 20	protein_coding			GO:0000175,GO:0000932,GO:0004527,GO:0005634,GO:0005654,GO:0005730,GO:0005737,GO:0006308,GO:0006364,GO:0006401,GO:0008310,GO:0008859,GO:0009615,GO:0015030,GO:0016605,GO:0030619,GO:0030620,GO:0034511,GO:0045071,GO:0045087,GO:0046872,GO:0051607	3'-5'-RNA exonuclease activity|P-body|exonuclease activity|nucleus|nucleoplasm|nucleolus|cytoplasm|DNA catabolic process|rRNA processing|RNA catabolic process|single-stranded DNA 3'-5' DNA exonuclease activity|exoribonuclease II activity|response to virus|Cajal body|PML body|U1 snRNA binding|U2 snRNA binding|U3 snoRNA binding|negative regulation of viral genome replication|innate immune response|…			R-HSA-1280215,R-HSA-168256,R-HSA-909733,R-HSA-913531	Cytokine Signaling in Immune system|Immune System|Interferon alpha/beta signaling|Interferon Signaling
KBTBD11	73.0724	42.5267	103.618	2.44069	1.28729	0.000168643	0.148644	Up	0.330914	0.370125	0.263059	0.138951	0.154544	0.143302	9920	kelch repeat and BTB domain containing 11	protein_coding
KCND1	99.8286	71.0553	128.602	1.80948	0.855572	0.0322435	0.703501	Up	0.339883	0.532036	0.748384	0.395307	0.266378	0.340131	3750	potassium voltage-gated channel subfamily D member 1	protein_coding			GO:0005250,GO:0005575,GO:0005886,GO:0008076,GO:0034765,GO:0043025,GO:0043197,GO:0045211,GO:0046872,GO:0051260,GO:0071805	A-type (transient outward) potassium channel activity|cellular_component|plasma membrane|voltage-gated potassium channel complex|regulation of monoatomic ion transmembrane transport|neuronal cell body|dendritic spine|postsynaptic membrane|metal ion binding|protein homooligomerization|potassium ion transmembrane transport			R-HSA-112316,R-HSA-1296071,R-HSA-1296072,R-HSA-397014,R-HSA-5576891,R-HSA-5576894	Neuronal System|Potassium Channels|Voltage gated Potassium channels|Muscle contraction|Cardiac conduction|Phase 1 - inactivation of fast Na+ channels
KDM3A	7022.29	5160.12	8884.46	1.72184	0.78395	0.013114	0.631004	Up	39.4781	49.3248	43.8775	19.2871	30.704	33.7058	55818	lysine demethylase 3A	protein_coding	hsa04714	Thermogenesis	GO:0000118,GO:0000785,GO:0001673,GO:0003712,GO:0005506,GO:0005515,GO:0005634,GO:0005654,GO:0005737,GO:0006338,GO:0006357,GO:0007290,GO:0009755,GO:0016020,GO:0030521,GO:0031490,GO:0032454,GO:0045893,GO:0045944,GO:0046293,GO:0050681,GO:0120162,GO:0140683,GO:1990830,GO:2000036,GO:2000736	histone deacetylase complex|chromatin|male germ cell nucleus|transcription coregulator activity|iron ion binding|protein binding|nucleus|nucleoplasm|cytoplasm|chromatin remodeling|regulation of transcription by RNA polymerase II|spermatid nucleus elongation|hormone-mediated signaling pathway|membrane|androgen receptor signaling pathway|chromatin DNA binding|histone H3K9 demethylase activity|posit…	WP4698,WP4321,WP4673	Vitamin D-sensitive calcium signaling in depression|Thermogenesis|Male infertility	R-HSA-162582,R-HSA-3214842,R-HSA-3247509,R-HSA-4839726,R-HSA-9006931,R-HSA-9024446,R-HSA-9029569	Signal Transduction|HDMs demethylate histones|Chromatin modifying enzymes|Chromatin organization|Signaling by Nuclear Receptors|NR1H2 and NR1H3-mediated signaling|NR1H3 & NR1H2 regulate gene expression linked to cholesterol transport and efflux
KIF13B	3323.58	2643.55	4003.6	1.51463	0.59897	0.0294734	0.694433	Up	10.2063	12.3382	11.6834	6.38317	8.78989	9.49317	23303	kinesin family member 13B	protein_coding	hsa04814	Motor proteins	GO:0003777,GO:0005515,GO:0005524,GO:0005737,GO:0005871,GO:0005874,GO:0006605,GO:0007018,GO:0007165,GO:0008017,GO:0016887,GO:0019901,GO:0030424,GO:0030705,GO:0042110,GO:0050770,GO:0071889	microtubule motor activity|protein binding|ATP binding|cytoplasm|kinesin complex|microtubule|protein targeting|microtubule-based movement|signal transduction|microtubule binding|ATP hydrolysis activity|protein kinase binding|axon|cytoskeleton-dependent intracellular transport|T cell activation|regulation of axonogenesis|14-3-3 protein binding			R-HSA-109582,R-HSA-199991,R-HSA-5653656,R-HSA-6811434,R-HSA-6811442,R-HSA-8856688,R-HSA-983189,R-HSA-983231	Hemostasis|Membrane Trafficking|Vesicle-mediated transport|COPI-dependent Golgi-to-ER retrograde traffic|Intra-Golgi and retrograde Golgi-to-ER traffic|Golgi-to-ER retrograde transport|Kinesins|Factors involved in megakaryocyte development and platelet production
KLF12	240.609	190.096	291.121	1.53128	0.614737	0.012251	0.617731	Up	0.524969	0.61495	0.76822	0.525133	0.430856	0.433539	11278	Kruppel like factor 12	protein_coding			GO:0000122,GO:0000785,GO:0000978,GO:0000981,GO:0001227,GO:0003677,GO:0003700,GO:0005515,GO:0005654,GO:0005829,GO:0006357,GO:0046872,GO:1990837	negative regulation of transcription by RNA polymerase II|chromatin|RNA polymerase II cis-regulatory region sequence-specific DNA binding|DNA-binding transcription factor activity, RNA polymerase II-specific|DNA-binding transcription repressor activity, RNA polymerase II-specific|DNA binding|DNA-binding transcription factor activity|protein binding|nucleoplasm|cytosol|regulation of transcription …					zf-C2H2
KRT9	8925.78	5098.22	12753.3	2.50162	1.32287	3.60869e-05	0.0411624	Up	129.16	105.458	196.003	49.703	69.9896	67.8761	3857	keratin 9	protein_coding	hsa04915,hsa05150	Estrogen signaling pathway|Staphylococcus aureus infection	GO:0005200,GO:0005615,GO:0005634,GO:0005829,GO:0005856,GO:0007283,GO:0008544,GO:0016020,GO:0030855,GO:0043588,GO:0045095,GO:0045109,GO:0070062	structural constituent of cytoskeleton|extracellular space|nucleus|cytosol|cytoskeleton|spermatogenesis|epidermis development|membrane|epithelial cell differentiation|skin development|keratin filament|intermediate filament organization|extracellular exosome			R-HSA-1266738,R-HSA-6805567,R-HSA-6809371	Developmental Biology|Keratinization|Formation of the cornified envelope
LDAF1	4001.05	3099.06	4903.04	1.58221	0.661945	0.0246555	0.66806	Up	38.1568	53.7348	37.1098	24.8649	28.321	36.1702	57146	lipid droplet assembly factor 1	protein_coding			GO:0005515,GO:0005789,GO:0005811,GO:0140042	protein binding|endoplasmic reticulum membrane|lipid droplet|lipid droplet formation
LDHA	84745.8	67083	102409	1.5266	0.610323	0.0328069	0.706303	Up	797.321	1246.44	1112.63	645.694	747.006	877.913	3939	lactate dehydrogenase A	protein_coding	hsa00010,hsa00620,hsa00640,hsa00270,hsa04066,hsa04922,hsa05230	Glycolysis / Gluconeogenesis|Pyruvate metabolism|Propanoate metabolism|Cysteine and methionine metabolism|HIF-1 signaling pathway|Glucagon signaling pathway|Central carbon metabolism in cancer	GO:0004459,GO:0005515,GO:0005634,GO:0005739,GO:0005829,GO:0006089,GO:0006090,GO:0006096,GO:0016020,GO:0042802,GO:0045296,GO:0070062,GO:1990204	L-lactate dehydrogenase activity|protein binding|nucleus|mitochondrion|cytosol|lactate metabolic process|pyruvate metabolic process|glycolytic process|membrane|identical protein binding|cadherin binding|extracellular exosome|oxidoreductase complex	WP5216,WP3614,WP5413,WP4629,WP4018,WP5097,WP5353,WP5211,WP5166,WP534,WP5312,WP4206,WP5220,WP5314,WP5381,WP5049,WP5355,WP4290,WP4236,WP1946,WP3925,WP4141,WP2456,WP3888,WP5094	Warburg effect modulated by deubiquitinating enzymes and their substrates|Photodynamic therapy-induced HIF-1 survival signaling|IL-24 Signaling pathway|Aerobic glycolysis|Clear cell renal cell carcinoma pathways|CCL18 signaling pathway|A network map of Macrophage-stimulating protein (MSP) signaling|Glucose metabolism in triple-negative breast cancer cells|Glyoxylate metabolism|Glycolysis and gluc…	R-HSA-1428517,R-HSA-1430728,R-HSA-70268,R-HSA-71406	The citric acid (TCA) cycle and respiratory electron transport|Metabolism|Pyruvate metabolism|Pyruvate metabolism and Citric Acid (TCA) cycle
LEMD1	225.726	133.103	318.348	2.39387	1.25934	0.00464692	0.558344	Up	3.94582	8.45149	6.2553	2.33864	2.07907	4.1237	93273	LEM domain containing 1	protein_coding			GO:0005515,GO:0016020	protein binding|membrane	WP5390	Pancreatic cancer subtypes
LINC01679	100.865	72.9643	128.766	1.76845	0.822482	0.045059	0.744483	Up	0.978763	1.20014	1.26315	0.448054	0.869827	0.795632	101928399	long intergenic non-protein coding RNA 1679	non_coding
LINC02178	175.636	139.584	211.688	1.51662	0.600863	0.0331217	0.709395	Up	9.9206	13.8489	14.6709	10.5975	7.99131	9.67488	105371248	long intergenic non-protein coding RNA 2178	non_coding
LINC02457	8.9039	2.56065	15.2471	5.96753	2.57713	0.026669	0.676009	Up	0.033965	0.300995	0.15827	0.0358288	0.011346	0.0459083	107984439		non_coding
LINC02527	151.495	105.726	197.264	1.86589	0.899863	0.0105369	0.611226	Up	4.2749	3.72719	2.78306	2.14548	2.81203	1.45089	105377946	long intergenic non-protein coding RNA 2527	non_coding
LINC02649	13.6739	6.75658	20.5912	3.05817	1.61267	0.0389253	0.720066	Up	0.170886	0.194832	0.170635	0.0379501	0.117173	0.0364698	399715	long intergenic non-protein coding RNA 2649	non_coding
LNPK	2725.95	2122.26	3329.63	1.56913	0.649963	0.01384	0.641384	Up	10.4851	10.3181	9.30227	5.42665	7.66126	7.82878	80856	lunapark%2C ER junction formation factor	protein_coding			GO:0005654,GO:0005783,GO:0005789,GO:0007029,GO:0007596,GO:0016020,GO:0032330,GO:0035115,GO:0042733,GO:0042802,GO:0046872,GO:0060173,GO:0071782,GO:0071786,GO:0071788,GO:0098826,GO:1903373	nucleoplasm|endoplasmic reticulum|endoplasmic reticulum membrane|endoplasmic reticulum organization|blood coagulation|membrane|regulation of chondrocyte differentiation|embryonic forelimb morphogenesis|embryonic digit morphogenesis|identical protein binding|metal ion binding|limb development|endoplasmic reticulum tubular network|endoplasmic reticulum tubular network organization|endoplasmic retic…
LOC101928152	3.22964	0.325558	6.13371	17.9512	4.16601	0.0254056	0.670259	Up	0.0291203	0.00716839	0.0290776	0	0.00364787	0	101928152		non_coding
LOC101929018	60.6451	38.7463	82.544	2.13144	1.09183	0.0192103	0.646686	Up	1.77463	0.679545	1.5095	0.728004	0.757486	0.566349	101929018		non_coding
LOC105369803	45.507	24.5023	66.5118	2.72813	1.44791	0.00678416	0.558344	Up	0.833911	0.780061	1.06861	0.175934	0.431781	0.450858	105369803		non_coding
LOC105371094	17.7316	7.17108	28.2921	3.96037	1.98564	0.0499126	0.751441	Up	0.102466	0.432404	0.657744	0.0308826	0.220043	0.074195	105371094		non_coding
LOC105374584	23.1362	14.8554	31.417	2.11399	1.07997	0.0447312	0.743259	Up	0.139695	0.0786012	0.0863511	0.0666634	0.0433321	0.0505761	105374584		non_coding
LOC105375504	8.8166	2.61701	15.0162	5.81004	2.53855	0.0127846	0.623365	Up	1.18486	0.710155	0.36008	0.0543427	0.206506	0.156669	105375504	uncharacterized LOC105375504	non_coding
LOC105376910	46.4035	15.056	77.751	5.20755	2.3806	9.78427e-06	0.0126484	Up	1.09386	0.951838	0.825542	0.120756	0.15296	0.322348	105376910		non_coding
LOC105378808	2.56232	0	5.12464	29.2004	4.86792	0.0306523	0.697177	Up	0.0531312	0.039237	0.00663165	0	0	0	105378808		non_coding
LOC105378980	2.41714	0	4.83428	27.5225	4.78254	0.0276472	0.684236	Up	0.0321508	0.110801	0.0802589	0	0	0	105378980		non_coding
LOC105379719	5.8463	1.2822	10.4104	8.14361	3.02567	0.0281871	0.685663	Up	0.14008	1.44827	0.489558	0.0738832	0.140381	0.0710013	105379719		non_coding
LOC107985075	59.6698	43.119	76.2206	1.77197	0.825357	0.0333332	0.709948	Up	1.04355	1.27709	0.967591	0.550409	0.776879	0.71029	107985075		non_coding
LOC107985399	7.22502	2.47545	11.9746	4.78852	2.25958	0.0295316	0.69496	Up	0.0763623	0.0410131	0.124773	0.0292919	0.0208709	0.00703733	107985399		non_coding
LOC107985967	7.54702	1.3674	13.7266	10.3518	3.37181	0.0150024	0.642769	Up	0.0516461	0.0586774	0.0476033	0	0	0.0161093	107985967		non_coding
LOC107986673	197.302	156.209	238.396	1.52761	0.611276	0.0394559	0.723836	Up	0.813277	0.820621	1.14978	0.637059	0.589079	0.779546	107986673		non_coding
LOC107987228	137.431	106.674	168.188	1.57698	0.65716	0.00580251	0.558344	Up	2.94702	2.56699	2.39296	2.04972	1.86614	1.65789	107987228		non_coding
LOC112268224	24.9074	11.9393	37.8754	3.18425	1.67095	0.00924747	0.595083	Up	0.432398	0.871803	0.945767	0.238923	0.165078	0.375715	112268224		non_coding
LOX	411.5	203.314	619.686	3.04976	1.6087	0.0106206	0.611226	Up	3.43512	3.97756	1.61948	0.276288	1.40325	1.46031	4015	lysyl oxidase	protein_coding			GO:0001649,GO:0001932,GO:0004720,GO:0005507,GO:0005515,GO:0005518,GO:0005576,GO:0005581,GO:0005615,GO:0007507,GO:0009410,GO:0010468,GO:0016202,GO:0017015,GO:0018057,GO:0030199,GO:0030282,GO:0030324,GO:0035791,GO:0035905,GO:0035906,GO:0036094,GO:0036211,GO:0042981,GO:0043491,GO:0045652,GO:0046716,GO:0048251,GO:0048514,GO:0048545,GO:0055001,GO:0060090,GO:0060326,GO:0061448,GO:0062023,GO:0071897,GO:…	osteoblast differentiation|regulation of protein phosphorylation|protein-lysine 6-oxidase activity|copper ion binding|protein binding|collagen binding|extracellular region|collagen trimer|extracellular space|heart development|response to xenobiotic stimulus|regulation of gene expression|regulation of striated muscle tissue development|regulation of transforming growth factor beta receptor signali…	WP4786,WP3874	Type I collagen synthesis in the context of osteogenesis imperfecta|Canonical and non-canonical TGF-B signaling	R-HSA-1474244,R-HSA-1474290,R-HSA-1566948,R-HSA-2022090,R-HSA-2243919	Extracellular matrix organization|Collagen formation|Elastic fibre formation|Assembly of collagen fibrils and other multimeric structures|Crosslinking of collagen fibrils
LRP1B	27.8666	16.4157	39.3176	2.40279	1.26471	0.0306211	0.697177	Up	0.0571337	0.0354664	0.0496085	0.0144121	0.0336071	0.0163681	53353	LDL receptor related protein 1B	protein_coding			GO:0005041,GO:0005509,GO:0005515,GO:0005886,GO:0006898,GO:0015031,GO:0043235	low-density lipoprotein particle receptor activity|calcium ion binding|protein binding|plasma membrane|receptor-mediated endocytosis|protein transport|receptor complex	WP5323	Fatty Acids and Lipoproteins Transport in Hepatocytes
LRP4	1280.42	855.098	1705.74	1.99528	0.996593	0.0107536	0.611226	Up	3.8453	5.16176	3.70326	1.33489	2.49501	3.04636	4038	LDL receptor related protein 4	protein_coding			GO:0001822,GO:0001942,GO:0005509,GO:0005515,GO:0005886,GO:0006897,GO:0009953,GO:0009954,GO:0009986,GO:0014069,GO:0016055,GO:0030279,GO:0030425,GO:0030971,GO:0031594,GO:0034185,GO:0042475,GO:0042733,GO:0042803,GO:0043025,GO:0044853,GO:0048699,GO:0048813,GO:0050731,GO:0050771,GO:0050808,GO:0051124,GO:0060173,GO:0071340,GO:0090090,GO:0097060,GO:0097104,GO:0097105,GO:0097110,GO:0150094,GO:1901631,GO:…	kidney development|hair follicle development|calcium ion binding|protein binding|plasma membrane|endocytosis|dorsal/ventral pattern formation|proximal/distal pattern formation|cell surface|postsynaptic density|Wnt signaling pathway|negative regulation of ossification|dendrite|receptor tyrosine kinase binding|neuromuscular junction|apolipoprotein binding|odontogenesis of dentin-containing tooth|em…	WP5323,WP5345	Fatty Acids and Lipoproteins Transport in Hepatocytes|1p36 copy number variation syndrome	R-HSA-1474244,R-HSA-3000178	Extracellular matrix organization|ECM proteoglycans
MATK	25.5917	13.4255	37.7578	2.81918	1.49528	0.0025107	0.491947	Up	0.303449	0.35312	0.348913	0.135801	0.110583	0.149147	4145	megakaryocyte-associated tyrosine kinase	protein_coding	hsa04722	Neurotrophin signaling pathway	GO:0004713,GO:0004715,GO:0005515,GO:0005524,GO:0005829,GO:0006468,GO:0008284,GO:0016020	protein tyrosine kinase activity|non-membrane spanning protein tyrosine kinase activity|protein binding|ATP binding|cytosol|protein phosphorylation|positive regulation of cell population proliferation|membrane	WP304	Kit receptor signaling pathway	R-HSA-1227986,R-HSA-162582,R-HSA-8863795,R-HSA-9006934	Signaling by ERBB2|Signal Transduction|Downregulation of ERBB2 signaling|Signaling by Receptor Tyrosine Kinases
MEF2C	79.333	54.4334	104.233	1.9184	0.939901	0.0362453	0.712702	Up	0.40019	0.2627	0.217175	0.119303	0.229587	0.149927	4208	myocyte enhancer factor 2C	protein_coding	hsa04010,hsa04371,hsa04022,hsa04921,hsa04928,hsa05202,hsa05418	MAPK signaling pathway|Apelin signaling pathway|cGMP-PKG signaling pathway|Oxytocin signaling pathway|Parathyroid hormone synthesis, secretion and action|Transcriptional misregulation in cancer|Fluid shear stress and atherosclerosis	GO:0000122,GO:0000165,GO:0000785,GO:0000976,GO:0000977,GO:0000978,GO:0000981,GO:0001228,GO:0001568,GO:0001649,GO:0001764,GO:0001782,GO:0001947,GO:0001958,GO:0001974,GO:0002062,GO:0002467,GO:0002634,GO:0002931,GO:0003138,GO:0003139,GO:0003151,GO:0003185,GO:0003211,GO:0003680,GO:0003700,GO:0005515,GO:0005634,GO:0005654,GO:0005737,GO:0005829,GO:0006355,GO:0006915,GO:0006959,GO:0007399,GO:0007507,GO:…	negative regulation of transcription by RNA polymerase II|MAPK cascade|chromatin|transcription cis-regulatory region binding|RNA polymerase II transcription regulatory region sequence-specific DNA binding|RNA polymerase II cis-regulatory region sequence-specific DNA binding|DNA-binding transcription factor activity, RNA polymerase II-specific|DNA-binding transcription activator activity, RNA poly…	WP5224,WP3584,WP2406,WP2029,WP236,WP4808,WP3995,WP706,WP1991,WP382,WP2023,WP5265,WP2380,WP4312,WP1591,WP23,WP437,WP4659,WP474,WP1541,WP3888	2q37 copy number variation syndrome|MECP2 and associated Rett syndrome|Cardiac progenitor differentiation|Cell differentiation - index|Adipogenesis|Endochondral ossification with skeletal dysplasias|Prion disease pathway|Sudden infant death syndrome (SIDS) susceptibility pathways|SRF and miRs in smooth muscle differentiation and proliferation|MAPK signaling pathway|Cell differentiation - expanded…	R-HSA-1266738,R-HSA-1266738,R-HSA-1280215,R-HSA-1592230,R-HSA-162582,R-HSA-166016,R-HSA-166058,R-HSA-166166,R-HSA-166520,R-HSA-168138,R-HSA-168142,R-HSA-168164,R-HSA-168176,R-HSA-168179,R-HSA-168181,R-HSA-168188,R-HSA-168249,R-HSA-168256,R-HSA-168898,R-HSA-181438,R-HSA-1852241,R-HSA-187037,R-HSA-198725,R-HSA-198753,R-HSA-212436,R-HSA-2151201,R-HSA-2262752,R-HSA-400253,R-HSA-448424,R-HSA-449147,R-…	Developmental Biology|Developmental Biology|Cytokine Signaling in Immune system|Mitochondrial biogenesis|Signal Transduction|Toll Like Receptor 4 (TLR4) Cascade|MyD88:MAL(TIRAP) cascade initiated on plasma membrane|MyD88-independent TLR4 cascade |Signaling by NTRKs|Toll Like Receptor 9 (TLR9) Cascade|Toll Like Receptor 10 (TLR10) Cascade|Toll Like Receptor 3 (TLR3) Cascade|Toll Like Receptor 5 (T…	SRF
MEOX1	303.788	196.139	411.437	2.0994	1.06998	0.0480561	0.750225	Up	3.84695	4.35372	3.40368	0.657507	2.33265	2.88286	4222	mesenchyme homeobox 1	protein_coding			GO:0000785,GO:0000978,GO:0000981,GO:0001228,GO:0001757,GO:0003682,GO:0003700,GO:0005515,GO:0005634,GO:0005737,GO:0006357,GO:0043565,GO:0045944,GO:0060218,GO:0061053,GO:0061056,GO:0071837,GO:1990837	chromatin|RNA polymerase II cis-regulatory region sequence-specific DNA binding|DNA-binding transcription factor activity, RNA polymerase II-specific|DNA-binding transcription activator activity, RNA polymerase II-specific|somite specification|chromatin binding|DNA-binding transcription factor activity|protein binding|nucleus|cytoplasm|regulation of transcription by RNA polymerase II|sequence-spe…
MFNG	32.5526	18.5241	46.5811	2.50781	1.32643	0.0068119	0.558344	Up	0.551664	0.416875	0.768633	0.351869	0.218569	0.208088	4242	MFNG O-fucosylpeptide 3-beta-N-acetylglucosaminyltransferase	protein_coding	hsa00514,hsa04330,hsa05165	Other types of O-glycan biosynthesis|Notch signaling pathway|Human papillomavirus infection	GO:0000139,GO:0001825,GO:0002315,GO:0005615,GO:0007389,GO:0008593,GO:0033829,GO:0045747,GO:0046872	Golgi membrane|blastocyst formation|marginal zone B cell differentiation|extracellular space|pattern specification process|regulation of Notch signaling pathway|O-fucosylpeptide 3-beta-N-acetylglucosaminyltransferase activity|positive regulation of Notch signaling pathway|metal ion binding	WP268	Notch signaling	R-HSA-157118,R-HSA-162582,R-HSA-1912420,R-HSA-1912422	Signaling by NOTCH|Signal Transduction|Pre-NOTCH Processing in Golgi|Pre-NOTCH Expression and Processing
MGAT4A	376.276	278.635	473.917	1.70203	0.767256	0.00116048	0.39469	Up	1.41239	1.22421	1.67299	0.924993	0.844238	1.02225	11320	alpha-1%2C3-mannosyl-glycoprotein 4-beta-N-acetylglucosaminyltransferase A	protein_coding	hsa00510,hsa00513	N-Glycan biosynthesis|Various types of N-glycan biosynthesis	GO:0000139,GO:0005777,GO:0005783,GO:0005788,GO:0005793,GO:0005795,GO:0006486,GO:0006487,GO:0006491,GO:0008375,GO:0008453,GO:0008454,GO:0019082,GO:0042803,GO:0046487,GO:0046872,GO:0070062	Golgi membrane|peroxisome|endoplasmic reticulum|endoplasmic reticulum lumen|endoplasmic reticulum-Golgi intermediate compartment|Golgi stack|protein glycosylation|protein N-linked glycosylation|N-glycan processing|acetylglucosaminyltransferase activity|alanine-glyoxylate transaminase activity|alpha-1,3-mannosylglycoprotein 4-beta-N-acetylglucosaminyltransferase activity|viral protein processing|p…	WP5153	N-glycan biosynthesis	R-HSA-1643685,R-HSA-381426,R-HSA-392499,R-HSA-446203,R-HSA-5663205,R-HSA-597592,R-HSA-8957275,R-HSA-948021,R-HSA-9679506,R-HSA-9694516,R-HSA-9694548,R-HSA-9694635,R-HSA-975576,R-HSA-975577,R-HSA-9772573,R-HSA-9824446	Disease|Regulation of Insulin-like Growth Factor (IGF) transport and uptake by Insulin-like Growth Factor Binding Proteins (IGFBPs)|Metabolism of proteins|Asparagine N-linked glycosylation|Infectious disease|Post-translational protein modification|Post-translational protein phosphorylation|Transport to the Golgi and subsequent modification|SARS-CoV Infections|SARS-CoV-2 Infection|Maturation of sp…
MKNK2	22799.6	14786.9	30812.3	2.08379	1.05921	0.00594842	0.558344	Up	201.232	213.023	188.395	56.8116	113.686	140.224	2872	MAPK interacting serine/threonine kinase 2	protein_coding	hsa04010,hsa04066,hsa04910	MAPK signaling pathway|HIF-1 signaling pathway|Insulin signaling pathway	GO:0004674,GO:0004683,GO:0005515,GO:0005516,GO:0005524,GO:0005634,GO:0005654,GO:0005737,GO:0006417,GO:0006468,GO:0007166,GO:0009931,GO:0016604,GO:0016605,GO:0018105,GO:0030097,GO:0035556,GO:0046777,GO:0046872,GO:0071243,GO:0097192,GO:0106310	protein serine/threonine kinase activity|calmodulin-dependent protein kinase activity|protein binding|calmodulin binding|ATP binding|nucleus|nucleoplasm|cytoplasm|regulation of translation|protein phosphorylation|cell surface receptor signaling pathway|calcium-dependent protein serine/threonine kinase activity|nuclear body|PML body|peptidyl-serine phosphorylation|hemopoiesis|intracellular signal …	WP3879,WP382,WP2637,WP5087	4-hydroxytamoxifen, dexamethasone, and retinoic acids regulation of p27 expression|MAPK signaling pathway|Interleukin-1 (IL-1) structural pathway|Pleural mesothelioma
MXD1	7210.75	5660.93	8760.56	1.54757	0.630002	0.0118651	0.611226	Up	31.4364	47.0586	43.2511	31.2795	23.9859	32.1897	4084	MAX dimerization protein 1	protein_coding			GO:0000122,GO:0000785,GO:0000978,GO:0000981,GO:0001227,GO:0005515,GO:0005634,GO:0005654,GO:0005739,GO:0005829,GO:0006357,GO:0046983,GO:0070443	negative regulation of transcription by RNA polymerase II|chromatin|RNA polymerase II cis-regulatory region sequence-specific DNA binding|DNA-binding transcription factor activity, RNA polymerase II-specific|DNA-binding transcription repressor activity, RNA polymerase II-specific|protein binding|nucleus|nucleoplasm|mitochondrion|cytosol|regulation of transcription by RNA polymerase II|protein dim…	WP3527,WP2877	Pre-implantation embryo|Vitamin D receptor pathway
NECTIN4	8647.48	6896.69	10398.3	1.50778	0.592425	0.0198157	0.651265	Up	68.4486	81.6286	77.1195	46.0693	53.7347	65.1194	81607	nectin cell adhesion molecule 4	protein_coding	hsa04520	Adherens junction	GO:0001618,GO:0005515,GO:0005886,GO:0005912,GO:0007156,GO:0007157,GO:0042802,GO:0046718,GO:0070062	virus receptor activity|protein binding|plasma membrane|adherens junction|homophilic cell adhesion via plasma membrane adhesion molecules|heterophilic cell-cell adhesion via plasma membrane cell adhesion molecules|identical protein binding|viral entry into host cell|extracellular exosome	WP4630	Measles virus infection	R-HSA-1500931,R-HSA-418990,R-HSA-420597,R-HSA-421270,R-HSA-446728	Cell-Cell communication|Adherens junctions interactions|Nectin/Necl trans heterodimerization|Cell-cell junction organization|Cell junction organization
NFKBIE	552.768	358.47	747.065	2.08414	1.05945	0.00242145	0.491947	Up	5.49869	11.7927	7.19577	4.79166	3.58241	4.75478	4794	NFKB inhibitor epsilon	protein_coding	hsa04660,hsa04658,hsa04659,hsa04662,hsa04920,hsa04722,hsa05235,hsa05169	T cell receptor signaling pathway|Th1 and Th2 cell differentiation|Th17 cell differentiation|B cell receptor signaling pathway|Adipocytokine signaling pathway|Neurotrophin signaling pathway|PD-L1 expression and PD-1 checkpoint pathway in cancer|Epstein-Barr virus infection	GO:0001650,GO:0005515,GO:0005654,GO:0005737,GO:0005829,GO:0042994	fibrillar center|protein binding|nucleoplasm|cytoplasm|cytosol|cytoplasmic sequestering of transcription factor	WP4961,WP4754,WP3941,WP254,WP4562,WP231	STING pathway in Kawasaki-like disease and COVID-19|IL-18 signaling pathway|Oxidative damage response|Apoptosis|Canonical NF-kB pathway|TNF-alpha signaling pathway	R-HSA-1168372,R-HSA-1169091,R-HSA-1280218,R-HSA-168256,R-HSA-983705	Downstream signaling events of B Cell Receptor (BCR)|Activation of NF-kappaB in B cells|Adaptive Immune System|Immune System|Signaling by the B Cell Receptor (BCR)
PCAT6	212.309	150.434	274.184	1.82546	0.868261	0.0109978	0.611226	Up	9.88468	9.28593	8.6146	3.90556	5.60054	7.01072	100506696	prostate cancer associated transcript 6	non_coding
PDGFB	125.245	97.8606	152.63	1.56231	0.643676	0.0483195	0.750225	Up	1.10042	1.17383	0.845232	0.617607	0.735191	0.836644	5155	platelet derived growth factor subunit B	protein_coding	hsa04010,hsa04014,hsa04015,hsa04630,hsa04020,hsa04072,hsa04151,hsa04510,hsa04540,hsa04810,hsa05200,hsa05206,hsa05231,hsa05214,hsa05218,hsa05211,hsa05215,hsa05167,hsa05418,hsa01521	MAPK signaling pathway|Ras signaling pathway|Rap1 signaling pathway|JAK-STAT signaling pathway|Calcium signaling pathway|Phospholipase D signaling pathway|PI3K-Akt signaling pathway|Focal adhesion|Gap junction|Regulation of actin cytoskeleton|Pathways in cancer|MicroRNAs in cancer|Choline metabolism in cancer|Glioma|Melanoma|Renal cell carcinoma|Prostate cancer|Kaposi sarcoma-associated herpesvir…	GO:0000139,GO:0001892,GO:0001938,GO:0002548,GO:0003104,GO:0005161,GO:0005515,GO:0005518,GO:0005576,GO:0005615,GO:0005737,GO:0005788,GO:0005796,GO:0006468,GO:0007507,GO:0008083,GO:0008284,GO:0009611,GO:0009986,GO:0010467,GO:0010512,GO:0010544,GO:0010628,GO:0010629,GO:0010811,GO:0014911,GO:0016176,GO:0016323,GO:0018108,GO:0030097,GO:0030335,GO:0031093,GO:0031954,GO:0032091,GO:0035655,GO:0035793,GO:…	Golgi membrane|embryonic placenta development|positive regulation of endothelial cell proliferation|monocyte chemotaxis|positive regulation of glomerular filtration|platelet-derived growth factor receptor binding|protein binding|collagen binding|extracellular region|extracellular space|cytoplasm|endoplasmic reticulum lumen|Golgi lumen|protein phosphorylation|heart development|growth factor activi…	WP306,WP1539,WP4304,WP4806,WP5413,WP4018,WP12,WP51,WP2882,WP3624,WP3932,WP4823,WP382,WP2848,WP2884,WP4241,WP2526,WP322,WP5087,WP4331,WP4172,WP3931	Focal adhesion|Angiogenesis|Oligodendrocyte specification and differentiation, leading to myelin components for CNS|EGFR tyrosine kinase inhibitor resistance|IL-24 Signaling pathway|Clear cell renal cell carcinoma pathways|Osteoclast signaling|Regulation of actin cytoskeleton|Nuclear receptors meta-pathway|Lung fibrosis|Focal adhesion: PI3K-Akt-mTOR-signaling pathway|Genes controlling nephrogenes…	R-HSA-109582,R-HSA-114608,R-HSA-1257604,R-HSA-1474244,R-HSA-162582,R-HSA-1643685,R-HSA-186763,R-HSA-186797,R-HSA-199418,R-HSA-2219528,R-HSA-2219530,R-HSA-3000171,R-HSA-5663202,R-HSA-5673001,R-HSA-5683057,R-HSA-5684996,R-HSA-6811558,R-HSA-76002,R-HSA-76005,R-HSA-9006925,R-HSA-9006934	Hemostasis|Platelet degranulation |PIP3 activates AKT signaling|Extracellular matrix organization|Signal Transduction|Disease|Downstream signal transduction|Signaling by PDGF|Negative regulation of the PI3K/AKT network|PI3K/AKT Signaling in Cancer|Constitutive Signaling by Aberrant PI3K in Cancer|Non-integrin membrane-ECM interactions|Diseases of signal transduction by growth factor receptors and…
PDXP	186.895	148.688	225.102	1.51315	0.597558	0.0141555	0.642769	Up	2.70565	3.00369	2.94006	2.64426	1.66144	2.09743	57026	pyridoxal phosphatase	protein_coding	hsa00750	Vitamin B6 metabolism	GO:0000287,GO:0004721,GO:0005515,GO:0005737,GO:0005829,GO:0005886,GO:0005911,GO:0006470,GO:0007088,GO:0015629,GO:0016311,GO:0017018,GO:0030027,GO:0030496,GO:0030836,GO:0031072,GO:0031247,GO:0031258,GO:0032154,GO:0032361,GO:0032465,GO:0032587,GO:0033883,GO:0042803,GO:0070938,GO:0071318	magnesium ion binding|phosphoprotein phosphatase activity|protein binding|cytoplasm|cytosol|plasma membrane|cell-cell junction|protein dephosphorylation|regulation of mitotic nuclear division|actin cytoskeleton|dephosphorylation|myosin phosphatase activity|lamellipodium|midbody|positive regulation of actin filament depolymerization|heat shock protein binding|actin rod assembly|lamellipodium membr…
PGF	2918.67	2094.74	3742.61	1.78682	0.837392	0.0489927	0.75138	Up	34.868	69.8211	45.8879	18.7958	29.6393	42.9058	5228	placental growth factor	protein_coding	hsa04010,hsa04014,hsa04015,hsa04151,hsa04510,hsa05200	MAPK signaling pathway|Ras signaling pathway|Rap1 signaling pathway|PI3K-Akt signaling pathway|Focal adhesion|Pathways in cancer	GO:0001666,GO:0001934,GO:0001938,GO:0002040,GO:0005172,GO:0005515,GO:0005576,GO:0005615,GO:0007165,GO:0007267,GO:0008083,GO:0008201,GO:0008284,GO:0016020,GO:0030154,GO:0038084,GO:0042056,GO:0045766,GO:0048010,GO:0050918,GO:0050930,GO:0051781,GO:0060754	response to hypoxia|positive regulation of protein phosphorylation|positive regulation of endothelial cell proliferation|sprouting angiogenesis|vascular endothelial growth factor receptor binding|protein binding|extracellular region|extracellular space|signal transduction|cell-cell signaling|growth factor activity|heparin binding|positive regulation of cell population proliferation|membrane|cell …	WP306,WP3932,WP5078,WP5385,WP5087,WP4172,WP3888	Focal adhesion|Focal adhesion: PI3K-Akt-mTOR-signaling pathway|T cell modulation in pancreatic cancer|Growth factors and hormones in Beta-cell proliferation|Pleural mesothelioma|PI3K-Akt signaling pathway|VEGFA-VEGFR2 signaling	R-HSA-162582,R-HSA-194138,R-HSA-194313,R-HSA-195399,R-HSA-9006934	Signal Transduction|Signaling by VEGF|VEGF ligand-receptor interactions|VEGF binds to VEGFR leading to receptor dimerization|Signaling by Receptor Tyrosine Kinases
PGLYRP2	149.692	89.3422	210.041	2.35479	1.2356	0.0426762	0.733871	Up	2.31245	1.59102	2.00956	0.244956	1.00842	1.39279	114770	peptidoglycan recognition protein 2	protein_coding			GO:0001519,GO:0005576,GO:0008270,GO:0008745,GO:0009253,GO:0016019,GO:0016020,GO:0016045,GO:0032689,GO:0032827,GO:0042834,GO:0045087,GO:0050727,GO:0050830,GO:0051701,GO:0070062	peptide amidation|extracellular region|zinc ion binding|N-acetylmuramoyl-L-alanine amidase activity|peptidoglycan catabolic process|peptidoglycan immune receptor activity|membrane|detection of bacterium|negative regulation of type II interferon production|negative regulation of natural killer cell differentiation involved in immune response|peptidoglycan binding|innate immune response|regulation …			R-HSA-168249,R-HSA-168256,R-HSA-6803157	Innate Immune System|Immune System|Antimicrobial peptides
PLAUR	2251.62	1690.41	2812.84	1.66386	0.734532	0.0486275	0.750225	Up	17.4986	17.205	34.5897	23.6445	10.4911	13.2288	5329	plasminogen activator%2C urokinase receptor	protein_coding	hsa04610,hsa05205	Complement and coagulation cascades|Proteoglycans in cancer	GO:0001934,GO:0005102,GO:0005515,GO:0005576,GO:0005788,GO:0005789,GO:0005886,GO:0005925,GO:0006935,GO:0007165,GO:0007596,GO:0009897,GO:0009986,GO:0010755,GO:0016020,GO:0019898,GO:0019899,GO:0019904,GO:0030155,GO:0030162,GO:0030377,GO:0034112,GO:0035579,GO:0038023,GO:0038195,GO:0042995,GO:0043066,GO:0043388,GO:0045742,GO:0051917,GO:0090200,GO:0098637,GO:1905370,GO:2001243,GO:2001268	positive regulation of protein phosphorylation|signaling receptor binding|protein binding|extracellular region|endoplasmic reticulum lumen|endoplasmic reticulum membrane|plasma membrane|focal adhesion|chemotaxis|signal transduction|blood coagulation|external side of plasma membrane|cell surface|regulation of plasminogen activation|membrane|extrinsic component of membrane|enzyme binding|protein do…	WP2806,WP2572,WP558,WP3888	Complement system|Primary focal segmental glomerulosclerosis (FSGS)|Complement and coagulation cascades|VEGFA-VEGFR2 signaling	R-HSA-109582,R-HSA-162791,R-HSA-163125,R-HSA-168249,R-HSA-168256,R-HSA-392499,R-HSA-597592,R-HSA-6798695,R-HSA-75205	Hemostasis|Attachment of GPI anchor to uPAR|Post-translational modification: synthesis of GPI-anchored proteins|Innate Immune System|Immune System|Metabolism of proteins|Post-translational protein modification|Neutrophil degranulation|Dissolution of Fibrin Clot
PNRC1	5476.11	4096.46	6855.75	1.67362	0.742975	0.0394329	0.723836	Up	59.2507	116.922	75.8111	51.6164	41.9291	72.5942	10957	proline rich nuclear receptor coactivator 1	protein_coding			GO:0000184,GO:0000932,GO:0005515,GO:0005634	nuclear-transcribed mRNA catabolic process, nonsense-mediated decay|P-body|protein binding|nucleus
PODNL1	414.734	299.981	529.486	1.76638	0.820797	0.0172142	0.642769	Up	3.83791	4.35587	3.32231	1.59247	2.61178	2.87037	79883	podocan like 1	protein_coding			GO:0005615	extracellular space
PPP1R3B	600.566	412.767	788.364	1.91076	0.934148	0.0310958	0.697177	Up	3.03556	4.55878	2.95706	1.3933	1.43048	3.1618	79660	protein phosphatase 1 regulatory subunit 3B	protein_coding	hsa04910,hsa04931	Insulin signaling pathway|Insulin resistance	GO:0000164,GO:0005515,GO:0005977,GO:0005979,GO:0005981,GO:0008157,GO:0019888,GO:0042587,GO:0050196,GO:2001069	protein phosphatase type 1 complex|protein binding|glycogen metabolic process|regulation of glycogen biosynthetic process|regulation of glycogen catabolic process|protein phosphatase 1 binding|protein phosphatase regulator activity|glycogen granule|[phosphorylase] phosphatase activity|glycogen binding	WP4861,WP5346	Endoplasmic reticulum stress response in coronavirus infection|8p23.1 copy number variation syndrome
PPP1R3G	228.682	139.496	317.867	2.28102	1.18968	0.0381589	0.719108	Up	1.95618	2.33801	1.62562	0.278305	1.16721	1.31115	648791	protein phosphatase 1 regulatory subunit 3G	protein_coding			GO:0000164,GO:0005978,GO:0005979,GO:0008157,GO:0042593,GO:0045725,GO:2001069	protein phosphatase type 1 complex|glycogen biosynthetic process|regulation of glycogen biosynthetic process|protein phosphatase 1 binding|glucose homeostasis|positive regulation of glycogen biosynthetic process|glycogen binding	WP4861	Endoplasmic reticulum stress response in coronavirus infection
PPP2R2C	5406.85	4297.08	6516.62	1.51661	0.600846	0.0300334	0.697177	Up	23.8678	31.8281	25.1131	15.5381	20.9368	21.8394	5522	protein phosphatase 2 regulatory subunit Bgamma	protein_coding	hsa03015,hsa04390,hsa04071,hsa04151,hsa04152,hsa04530,hsa04660,hsa04261,hsa04728,hsa05160,hsa05165,hsa05142	mRNA surveillance pathway|Hippo signaling pathway|Sphingolipid signaling pathway|PI3K-Akt signaling pathway|AMPK signaling pathway|Tight junction|T cell receptor signaling pathway|Adrenergic signaling in cardiomyocytes|Dopaminergic synapse|Hepatitis C|Human papillomavirus infection|Chagas disease	GO:0000159,GO:0005515,GO:0005829,GO:0019888	protein phosphatase type 2A complex|protein binding|cytosol|protein phosphatase regulator activity	WP399,WP3932,WP500,WP4172	Wnt signaling pathway and pluripotency|Focal adhesion: PI3K-Akt-mTOR-signaling pathway|Glycogen synthesis and degradation|PI3K-Akt signaling pathway
PPP4R4	449.742	345.215	554.269	1.6052	0.682754	0.0203265	0.656094	Up	2.1976	3.36308	3.10779	2.58085	1.43206	2.06316	57718	protein phosphatase 4 regulatory subunit 4	protein_coding			GO:0001835,GO:0005515,GO:0005737,GO:0005829,GO:0008287,GO:0019888,GO:0032515,GO:0080163	blastocyst hatching|protein binding|cytoplasm|cytosol|protein serine/threonine phosphatase complex|protein phosphatase regulator activity|negative regulation of phosphoprotein phosphatase activity|regulation of protein serine/threonine phosphatase activity	WP4949	16p11.2 proximal deletion syndrome
PRLR	678.899	461.433	896.364	1.94336	0.958554	0.0239126	0.665691	Up	1.34778	2.05317	1.90416	0.525048	1.11051	1.30606	5618	prolactin receptor	protein_coding	hsa04630,hsa04151,hsa04080,hsa04060,hsa04917	JAK-STAT signaling pathway|PI3K-Akt signaling pathway|Neuroactive ligand-receptor interaction|Cytokine-cytokine receptor interaction|Prolactin signaling pathway	GO:0004925,GO:0005515,GO:0005576,GO:0005886,GO:0006694,GO:0007171,GO:0007259,GO:0007566,GO:0007595,GO:0008284,GO:0008289,GO:0009617,GO:0009897,GO:0009986,GO:0017046,GO:0019221,GO:0019901,GO:0019955,GO:0030155,GO:0030856,GO:0030890,GO:0031904,GO:0031954,GO:0038161,GO:0042976,GO:0043066,GO:0043235,GO:0046872,GO:0060644,GO:0060736,GO:0060749,GO:0097011,GO:0120162	prolactin receptor activity|protein binding|extracellular region|plasma membrane|steroid biosynthetic process|activation of transmembrane receptor protein tyrosine kinase activity|receptor signaling pathway via JAK-STAT|embryo implantation|lactation|positive regulation of cell population proliferation|lipid binding|response to bacterium|external side of plasma membrane|cell surface|peptide hormon…	WP5316,WP236,WP2817,WP5358,WP3932,WP34,WP2037,WP5329,WP4172	Primary ovarian insufficiency|Adipogenesis|Mammary gland development pathway - Pregnancy and lactation (Stage 3 of 4)|JAK-STAT signaling in the regulation of Beta-cells|Focal adhesion: PI3K-Akt-mTOR-signaling pathway|Ovarian infertility|Prolactin signaling pathway|Cholesterol biosynthesis pathway in hepatocytes|PI3K-Akt signaling pathway	R-HSA-1170546,R-HSA-1170546,R-HSA-1280215,R-HSA-1280215,R-HSA-168256,R-HSA-168256,R-HSA-982772	Prolactin receptor signaling|Prolactin receptor signaling|Cytokine Signaling in Immune system|Cytokine Signaling in Immune system|Immune System|Immune System|Growth hormone receptor signaling
PSMB10	98.0115	76.8481	119.175	1.55337	0.635403	0.0430461	0.733871	Up	3.60536	3.03906	2.80914	2.24735	1.83393	2.63039	5699	proteasome 20S subunit beta 10	protein_coding	hsa03050	Proteasome	GO:0000502,GO:0000902,GO:0004175,GO:0004298,GO:0005515,GO:0005634,GO:0005654,GO:0005829,GO:0005839,GO:0006959,GO:0010498,GO:0019774,GO:0042098,GO:1990111	proteasome complex|cell morphogenesis|endopeptidase activity|threonine-type endopeptidase activity|protein binding|nucleus|nucleoplasm|cytosol|proteasome core complex|humoral immune response|proteasomal protein catabolic process|proteasome core complex, beta-subunit complex|T cell proliferation|spermatoproteasome complex	WP183	Proteasome degradation	R-HSA-109581,R-HSA-1168372,R-HSA-1169091,R-HSA-1234174,R-HSA-1234176,R-HSA-1236974,R-HSA-1236975,R-HSA-1236975,R-HSA-1236978,R-HSA-1257604,R-HSA-1266738,R-HSA-1280215,R-HSA-1280218,R-HSA-1280218,R-HSA-1430728,R-HSA-157118,R-HSA-162582,R-HSA-162582,R-HSA-162906,R-HSA-162909,R-HSA-1640170,R-HSA-1643685,R-HSA-168249,R-HSA-168256,R-HSA-168256,R-HSA-169911,R-HSA-174084,R-HSA-174113,R-HSA-174143,R-HSA-…	Apoptosis|Downstream signaling events of B Cell Receptor (BCR)|Activation of NF-kappaB in B cells|Cellular response to hypoxia|Oxygen-dependent proline hydroxylation of Hypoxia-inducible Factor Alpha|ER-Phagosome pathway|Antigen processing-Cross presentation|Antigen processing-Cross presentation|Cross-presentation of soluble exogenous antigens (endosomes)|PIP3 activates AKT signaling|Developmenta…
PTGES	389.963	306.752	473.174	1.54272	0.625476	0.0109212	0.611226	Up	6.65986	8.31339	5.8892	5.59453	4.2	5.26816	9536	prostaglandin E synthase	protein_coding	hsa00590	Arachidonic acid metabolism	GO:0001516,GO:0004364,GO:0004602,GO:0004667,GO:0005515,GO:0005641,GO:0005789,GO:0006693,GO:0007165,GO:0008283,GO:0008285,GO:0016020,GO:0019233,GO:0031620,GO:0032308,GO:0043295,GO:0048471,GO:0050220,GO:0050727,GO:0098869	prostaglandin biosynthetic process|glutathione transferase activity|glutathione peroxidase activity|prostaglandin-D synthase activity|protein binding|nuclear envelope lumen|endoplasmic reticulum membrane|prostaglandin metabolic process|signal transduction|cell population proliferation|negative regulation of cell population proliferation|membrane|sensory perception of pain|regulation of fever gene…	WP167,WP98,WP5122,WP5088,WP4719,WP5321	Eicosanoid synthesis|Prostaglandin synthesis and regulation|Prostaglandin and leukotriene metabolism in senescence |Prostaglandin signaling|Eicosanoid metabolism via cyclooxygenases (COX)|Prostaglandin and leukotriene metabolism in senescence	R-HSA-1430728,R-HSA-2142753,R-HSA-2162123,R-HSA-556833,R-HSA-8978868	Metabolism|Arachidonic acid metabolism|Synthesis of Prostaglandins (PG) and Thromboxanes (TX)|Metabolism of lipids|Fatty acid metabolism
PTGIR	5.26505	1.26216	9.26793	7.32418	2.87267	0.0230502	0.663239	Up	0.0668322	0.0752078	0.114401	0.0201428	0	0.0193571	5739	prostaglandin I2 receptor	protein_coding	hsa04080,hsa04611,hsa04270	Neuroactive ligand-receptor interaction|Platelet activation|Vascular smooth muscle contraction	GO:0005085,GO:0005829,GO:0005886,GO:0006954,GO:0007187,GO:0007189,GO:0007204,GO:0007267,GO:0010642,GO:0016501,GO:0032496,GO:0048662	guanyl-nucleotide exchange factor activity|cytosol|plasma membrane|inflammatory response|G protein-coupled receptor signaling pathway, coupled to cyclic nucleotide second messenger|adenylate cyclase-activating G protein-coupled receptor signaling pathway|positive regulation of cytosolic calcium ion concentration|cell-cell signaling|negative regulation of platelet-derived growth factor receptor si…	WP98,WP455,WP2197,WP4719,WP247	Prostaglandin synthesis and regulation|GPCRs, class A rhodopsin-like|Endothelin pathways|Eicosanoid metabolism via cyclooxygenases (COX)|Small ligand GPCRs	R-HSA-109582,R-HSA-109582,R-HSA-162582,R-HSA-372790,R-HSA-373076,R-HSA-388396,R-HSA-391903,R-HSA-391908,R-HSA-392851,R-HSA-392851,R-HSA-418346,R-HSA-418346,R-HSA-418555,R-HSA-500792	Hemostasis|Hemostasis|Signal Transduction|Signaling by GPCR|Class A/1 (Rhodopsin-like receptors)|GPCR downstream signalling|Eicosanoid ligand-binding receptors|Prostanoid ligand receptors|Prostacyclin signalling through prostacyclin receptor|Prostacyclin signalling through prostacyclin receptor|Platelet homeostasis|Platelet homeostasis|G alpha (s) signalling events|GPCR ligand binding
PTPRJ	112.397	83.7004	141.093	1.68367	0.751605	0.0408779	0.728551	Up	0.269015	0.472428	0.387698	0.342288	0.183435	0.233348	5795	protein tyrosine phosphatase receptor type J	protein_coding	hsa04520,hsa05208	Adherens junction|Chemical carcinogenesis - reactive oxygen species	GO:0001772,GO:0004725,GO:0005161,GO:0005515,GO:0005886,GO:0005911,GO:0006470,GO:0008013,GO:0008285,GO:0009986,GO:0010642,GO:0016791,GO:0019221,GO:0019901,GO:0030155,GO:0030183,GO:0030308,GO:0030336,GO:0032587,GO:0032760,GO:0035335,GO:0035579,GO:0035584,GO:0042059,GO:0043116,GO:0043407,GO:0043410,GO:0045295,GO:0045296,GO:0045785,GO:0048008,GO:0050731,GO:0050852,GO:0050860,GO:0050918,GO:0051019,GO:…	immunological synapse|protein tyrosine phosphatase activity|platelet-derived growth factor receptor binding|protein binding|plasma membrane|cell-cell junction|protein dephosphorylation|beta-catenin binding|negative regulation of cell population proliferation|cell surface|negative regulation of platelet-derived growth factor receptor signaling pathway|phosphatase activity|cytokine-mediated signali…	WP3888	VEGFA-VEGFR2 signaling	R-HSA-1280215,R-HSA-1280218,R-HSA-162582,R-HSA-168249,R-HSA-168256,R-HSA-202403,R-HSA-202427,R-HSA-6798695,R-HSA-6806834,R-HSA-6807004,R-HSA-9006934,R-HSA-9607240,R-HSA-9706369	Cytokine Signaling in Immune system|Adaptive Immune System|Signal Transduction|Innate Immune System|Immune System|TCR signaling|Phosphorylation of CD3 and TCR zeta chains|Neutrophil degranulation|Signaling by MET|Negative regulation of MET activity|Signaling by Receptor Tyrosine Kinases|FLT3 Signaling|Negative regulation of FLT3
RAB8B	1350.47	1066.69	1634.26	1.532	0.615419	0.0113281	0.611226	Up	3.80323	5.80825	5.15617	4.24618	2.99647	3.55423	51762	RAB8B%2C member RAS oncogene family	protein_coding	hsa04530	Tight junction	GO:0003924,GO:0005102,GO:0005515,GO:0005525,GO:0005768,GO:0005778,GO:0005886,GO:0006904,GO:0008021,GO:0009306,GO:0017157,GO:0019003,GO:0019882,GO:0030140,GO:0030670,GO:0030911,GO:0031346,GO:0032456,GO:0045046,GO:0045335,GO:0048210,GO:0048471,GO:0051286,GO:0051461,GO:0055038,GO:0060271,GO:0070062,GO:0072659,GO:0150115	GTPase activity|signaling receptor binding|protein binding|GTP binding|endosome|peroxisomal membrane|plasma membrane|vesicle docking involved in exocytosis|synaptic vesicle|protein secretion|regulation of exocytosis|GDP binding|antigen processing and presentation|trans-Golgi network transport vesicle|phagocytic vesicle membrane|TPR domain binding|positive regulation of cell projection organizatio…	WP2858	Ectoderm differentiation	R-HSA-199991,R-HSA-392499,R-HSA-5653656,R-HSA-597592,R-HSA-8854214,R-HSA-8873719,R-HSA-8876198,R-HSA-9007101	Membrane Trafficking|Metabolism of proteins|Vesicle-mediated transport|Post-translational protein modification|TBC/RABGAPs|RAB geranylgeranylation|RAB GEFs exchange GTP for GDP on RABs|Rab regulation of trafficking
RAP1GAP	1048.85	823.504	1274.19	1.54711	0.629574	0.0158985	0.642769	Up	4.99481	7.92252	7.46463	6.01076	4.03441	4.74903	5909	RAP1 GTPase activating protein	protein_coding	hsa04015	Rap1 signaling pathway	GO:0000139,GO:0002250,GO:0003924,GO:0005096,GO:0005515,GO:0005737,GO:0005769,GO:0005829,GO:0007165,GO:0016020,GO:0030424,GO:0030425,GO:0031267,GO:0042803,GO:0043025,GO:0043087,GO:0043547,GO:0045665,GO:0051056,GO:0090630,GO:1903697,GO:1904442,GO:1990792	Golgi membrane|adaptive immune response|GTPase activity|GTPase activator activity|protein binding|cytoplasm|early endosome|cytosol|signal transduction|membrane|axon|dendrite|small GTPase binding|protein homodimerization activity|neuronal cell body|regulation of GTPase activity|positive regulation of GTPase activity|negative regulation of neuron differentiation|regulation of small GTPase mediated …	WP4549,WP2032,WP4148	Fragile X syndrome|Thyroid stimulating hormone (TSH) signaling pathway|Splicing factor NOVA regulated synaptic proteins	R-HSA-1266738,R-HSA-1280218,R-HSA-168256,R-HSA-392517,R-HSA-422475,R-HSA-8853659,R-HSA-9675108	Developmental Biology|Adaptive Immune System|Immune System|Rap1 signalling|Axon guidance|RET signaling|Nervous system development
RBMS3	13.874	4.48142	23.2665	5.20676	2.38039	0.00444694	0.558344	Up	0.081969	0.0640125	0.0451579	0.00894487	0.0254934	0.00573064	27303	RNA binding motif single stranded interacting protein 3	protein_coding			GO:0002357,GO:0003730,GO:0005634,GO:0005737,GO:0005829,GO:0008143,GO:0008266,GO:0010628,GO:0010629,GO:0035925,GO:0090090,GO:1990904	defense response to tumor cell|mRNA 3'-UTR binding|nucleus|cytoplasm|cytosol|poly(A) binding|poly(U) RNA binding|positive regulation of gene expression|negative regulation of gene expression|mRNA 3'-UTR AU-rich region binding|negative regulation of canonical Wnt signaling pathway|ribonucleoprotein complex
RCAN1	9728.3	6343.32	13113.3	2.06729	1.04774	0.0034943	0.558344	Up	36.6679	81.8363	47.6813	25.6737	29.6684	33.3769	1827	regulator of calcineurin 1	protein_coding	hsa04921,hsa04919,hsa05167	Oxytocin signaling pathway|Thyroid hormone signaling pathway|Kaposi sarcoma-associated herpesvirus infection	GO:0002931,GO:0003676,GO:0005515,GO:0005634,GO:0005737,GO:0006979,GO:0007614,GO:0008597,GO:0019722,GO:0031987,GO:0033173,GO:0048741,GO:0070885	response to ischemia|nucleic acid binding|protein binding|nucleus|cytoplasm|response to oxidative stress|short-term memory|calcium-dependent protein serine/threonine phosphatase regulator activity|calcium-mediated signaling|locomotion involved in locomotory behavior|calcineurin-NFAT signaling cascade|skeletal muscle fiber development|negative regulation of calcineurin-NFAT signaling cascade	WP1544,WP3888	MicroRNAs in cardiomyocyte hypertrophy|VEGFA-VEGFR2 signaling
RNASE4	1704.04	1055.63	2352.46	2.22884	1.15629	0.0267306	0.676009	Up	22.6167	34.8881	22.1269	4.63799	14.37	19.0882	6038	ribonuclease A family member 4	protein_coding			GO:0003676,GO:0004522,GO:0004540,GO:0005576,GO:0005615,GO:0019731,GO:0050830	nucleic acid binding|ribonuclease A activity|RNA nuclease activity|extracellular region|extracellular space|antibacterial humoral response|defense response to Gram-positive bacterium
RNF112	88.4371	62.6869	114.187	1.81845	0.862709	0.0336236	0.709948	Up	0.296224	0.474418	0.406264	0.357657	0.150219	0.227931	7732	ring finger protein 112	protein_coding			GO:0003924,GO:0005515,GO:0005525,GO:0005634,GO:0005654,GO:0005737,GO:0005768,GO:0007029,GO:0008021,GO:0008270,GO:0014069,GO:0016020,GO:0016604,GO:0030182,GO:0033194,GO:0043005,GO:0043204,GO:0043621,GO:0044297,GO:0045666,GO:0045687,GO:0051260,GO:0051726,GO:0051865,GO:0061630,GO:0070315,GO:1990403	GTPase activity|protein binding|GTP binding|nucleus|nucleoplasm|cytoplasm|endosome|endoplasmic reticulum organization|synaptic vesicle|zinc ion binding|postsynaptic density|membrane|nuclear body|neuron differentiation|response to hydroperoxide|neuron projection|perikaryon|protein self-association|cell body|positive regulation of neuron differentiation|positive regulation of glial cell differentia…
RRAGD	2789.72	2067.79	3511.65	1.69849	0.764254	0.0116663	0.611226	Up	18.3105	19.919	16.9196	8.50832	12.0974	14.6659	58528	Ras related GTP binding D	protein_coding	hsa04150,hsa04140,hsa05131	mTOR signaling pathway|Autophagy - animal|Shigellosis	GO:0003924,GO:0005515,GO:0005525,GO:0005634,GO:0005654,GO:0005737,GO:0005764,GO:0005765,GO:0005813,GO:0005829,GO:0008104,GO:0009267,GO:0010507,GO:0019003,GO:0032008,GO:0043231,GO:0046982,GO:0051020,GO:0060090,GO:0071230,GO:0071233,GO:1904263,GO:1990131,GO:1990253	GTPase activity|protein binding|GTP binding|nucleus|nucleoplasm|cytoplasm|lysosome|lysosomal membrane|centrosome|cytosol|protein localization|cellular response to starvation|negative regulation of autophagy|GDP binding|positive regulation of TOR signaling|intracellular membrane-bounded organelle|protein heterodimerization activity|GTPase binding|molecular adaptor activity|cellular response to ami…	WP5224,WP1471	2q37 copy number variation syndrome|Target of rapamycin signaling	R-HSA-1257604,R-HSA-162582,R-HSA-1632852,R-HSA-165159,R-HSA-166208,R-HSA-212436,R-HSA-2262752,R-HSA-3700989,R-HSA-380972,R-HSA-5628897,R-HSA-6807070,R-HSA-73857,R-HSA-74160,R-HSA-8943724,R-HSA-8953897,R-HSA-9006925,R-HSA-9612973,R-HSA-9639288,R-HSA-9711097	PIP3 activates AKT signaling|Signal Transduction|Macroautophagy|MTOR signalling|mTORC1-mediated signalling|Generic Transcription Pathway|Cellular responses to stress|Transcriptional Regulation by TP53|Energy dependent regulation of mTOR by LKB1-AMPK|TP53 Regulates Metabolic Genes|PTEN Regulation|RNA Polymerase II Transcription|Gene expression (Transcription)|Regulation of PTEN gene transcription|…
S100A8	45244.5	36015	54473.9	1.51255	0.596981	0.0149543	0.642769	Up	1997.01	1736.01	2080.7	1306.01	1171.07	1735.54	6279	S100 calcium binding protein A8	protein_coding	hsa04657	IL-17 signaling pathway	GO:0002523,GO:0002544,GO:0002790,GO:0002793,GO:0005509,GO:0005515,GO:0005576,GO:0005615,GO:0005634,GO:0005829,GO:0005856,GO:0005886,GO:0006914,GO:0006915,GO:0006919,GO:0006954,GO:0008017,GO:0008270,GO:0010043,GO:0014002,GO:0018119,GO:0030307,GO:0030593,GO:0032119,GO:0032496,GO:0034774,GO:0035425,GO:0035662,GO:0042742,GO:0045087,GO:0045111,GO:0045471,GO:0048306,GO:0050544,GO:0050729,GO:0050786,GO:…	leukocyte migration involved in inflammatory response|chronic inflammatory response|peptide secretion|positive regulation of peptide secretion|calcium ion binding|protein binding|extracellular region|extracellular space|nucleus|cytosol|cytoskeleton|plasma membrane|autophagy|apoptotic process|activation of cysteine-type endopeptidase activity involved in apoptotic process|inflammatory response|mic…	WP2877	Vitamin D receptor pathway	R-HSA-1236974,R-HSA-1236975,R-HSA-1280218,R-HSA-162582,R-HSA-1643685,R-HSA-166016,R-HSA-166058,R-HSA-168179,R-HSA-168188,R-HSA-168249,R-HSA-168256,R-HSA-168898,R-HSA-181438,R-HSA-194315,R-HSA-195258,R-HSA-5260271,R-HSA-5602358,R-HSA-5602498,R-HSA-5603041,R-HSA-5668599,R-HSA-5686938,R-HSA-6798695,R-HSA-6799990,R-HSA-6803157,R-HSA-9716542,R-HSA-983169	ER-Phagosome pathway|Antigen processing-Cross presentation|Adaptive Immune System|Signal Transduction|Disease|Toll Like Receptor 4 (TLR4) Cascade|MyD88:MAL(TIRAP) cascade initiated on plasma membrane|Toll Like Receptor TLR1:TLR2 Cascade|Toll Like Receptor TLR6:TLR2 Cascade|Innate Immune System|Immune System|Toll-like Receptor Cascades|Toll Like Receptor 2 (TLR2) Cascade|Signaling by Rho GTPases|R…
S100P	5323.94	3696.12	6951.76	1.88096	0.911469	0.00080816	0.340675	Up	344.471	416.953	378.701	189.158	195.033	279.302	6286	S100 calcium binding protein P	protein_coding			GO:0000287,GO:0005509,GO:0005515,GO:0005576,GO:0005634,GO:0005654,GO:0005737,GO:0010033,GO:0031528,GO:0034774,GO:0042803,GO:0043542,GO:0045296,GO:0046914,GO:0048306,GO:0070062	magnesium ion binding|calcium ion binding|protein binding|extracellular region|nucleus|nucleoplasm|cytoplasm|response to organic substance|microvillus membrane|secretory granule lumen|protein homodimerization activity|endothelial cell migration|cadherin binding|transition metal ion binding|calcium-dependent protein binding|extracellular exosome	WP2882,WP2361,WP2880	Nuclear receptors meta-pathway|Gastric cancer network 1|Glucocorticoid receptor pathway	R-HSA-168249,R-HSA-168256,R-HSA-6798695	Innate Immune System|Immune System|Neutrophil degranulation
SAA2	15.9076	6.87062	24.9446	3.66835	1.87513	0.0092714	0.595083	Up	0.360154	0.221643	0.236004	0.0474897	0.0676741	0.125502	6289	serum amyloid A2	protein_coding			GO:0005515,GO:0006953,GO:0034364,GO:0070062	protein binding|acute-phase response|high-density lipoprotein particle|extracellular exosome	WP5115,WP1533,WP5323,WP15,WP176	Network map of SARS-CoV-2 signaling pathway|Vitamin B12 metabolism|Fatty Acids and Lipoproteins Transport in Hepatocytes|Selenium micronutrient network|Folate metabolism
SCAT8	49.7821	37.0519	62.5124	1.68254	0.750637	0.0497811	0.75138	Up	0.991058	1.28307	1.04458	0.987362	0.680519	0.558146	112935969	S-phase cancer associated transcript 8	non_coding
SCO2	558.16	442.489	673.831	1.52202	0.605984	0.0206604	0.657841	Up	13.1655	10.987	14.3644	13.7011	7.04063	7.89999	9997	synthesis of cytochrome C oxidase 2	protein_coding	hsa05230	Central carbon metabolism in cancer	GO:0001654,GO:0001701,GO:0003012,GO:0005507,GO:0005515,GO:0005739,GO:0005743,GO:0005759,GO:0006878,GO:0014823,GO:0015035,GO:0016531,GO:0022904,GO:0030016,GO:0033617	eye development|in utero embryonic development|muscle system process|copper ion binding|protein binding|mitochondrion|mitochondrial inner membrane|mitochondrial matrix|intracellular copper ion homeostasis|response to activity|protein-disulfide reductase activity|copper chaperone activity|respiratory electron transport chain|myofibril|mitochondrial cytochrome c oxidase assembly	WP4963	p53 transcriptional gene network	R-HSA-1428517,R-HSA-1430728,R-HSA-163200,R-HSA-212436,R-HSA-2262752,R-HSA-3700989,R-HSA-5628897,R-HSA-611105,R-HSA-73857,R-HSA-74160,R-HSA-8953897,R-HSA-9707564,R-HSA-9711123	The citric acid (TCA) cycle and respiratory electron transport|Metabolism|Respiratory electron transport, ATP synthesis by chemiosmotic coupling, and heat production by uncoupling proteins.|Generic Transcription Pathway|Cellular responses to stress|Transcriptional Regulation by TP53|TP53 Regulates Metabolic Genes|Respiratory electron transport|RNA Polymerase II Transcription|Gene expression (Tran…
SEMA6A	609.354	430.297	788.412	1.833	0.874205	0.0487099	0.750225	Up	1.99729	2.83713	2.62863	0.701147	1.86049	1.8156	57556	semaphorin 6A	protein_coding	hsa04360	Axon guidance	GO:0001755,GO:0005515,GO:0005886,GO:0006915,GO:0007010,GO:0007166,GO:0007399,GO:0007411,GO:0009887,GO:0016020,GO:0016525,GO:0030215,GO:0030424,GO:0035924,GO:0045499,GO:0048843,GO:0050919,GO:0070373,GO:0071526,GO:0106089,GO:1900747,GO:1903671,GO:2001224	neural crest cell migration|protein binding|plasma membrane|apoptotic process|cytoskeleton organization|cell surface receptor signaling pathway|nervous system development|axon guidance|animal organ morphogenesis|membrane|negative regulation of angiogenesis|semaphorin receptor binding|axon|cellular response to vascular endothelial growth factor stimulus|chemorepellent activity|negative regulation …	WP2431	Spinal cord injury	R-HSA-1266738,R-HSA-373755,R-HSA-416700,R-HSA-422475,R-HSA-9675108	Developmental Biology|Semaphorin interactions|Other semaphorin interactions|Axon guidance|Nervous system development
SERF1A	6.09071	0	12.1814	69.3692	6.11622	0.0163342	0.642769	Up	0.034974	0.367332	0	0	0	0	8293	small EDRK-rich factor 1A	protein_coding			GO:0003674,GO:0005515,GO:0005634,GO:0005829,GO:0007399,GO:0031648,GO:0032991,GO:1990000	molecular_function|protein binding|nucleus|cytosol|nervous system development|protein destabilization|protein-containing complex|amyloid fibril formation
SH2D3C	31.7592	17.743	45.7755	2.59005	1.37298	0.013794	0.641384	Up	0.3469	0.167567	0.359462	0.0897581	0.150866	0.126068	10044	SH2 domain containing 3C	protein_coding			GO:0001784,GO:0005085,GO:0005515,GO:0005829,GO:0007254,GO:0007264,GO:0030424,GO:0032587,GO:0033138	phosphotyrosine residue binding|guanyl-nucleotide exchange factor activity|protein binding|cytosol|JNK cascade|small GTPase mediated signal transduction|axon|ruffle membrane|positive regulation of peptidyl-serine phosphorylation
SH3BP2	3350.15	2662.97	4037.34	1.51626	0.600516	0.0463542	0.744659	Up	9.64926	10.5282	12.1065	5.63805	8.00535	9.49361	6452	SH3 domain binding protein 2	protein_coding	hsa04650	Natural killer cell mediated cytotoxicity	GO:0001784,GO:0005515,GO:0007165,GO:0017124	phosphotyrosine residue binding|protein binding|signal transduction|SH3 domain binding	WP23	B cell receptor signaling pathway
SH3GL3	333.803	231.334	436.272	1.88629	0.915554	0.000307933	0.17787	Up	1.27613	1.90534	1.59188	0.99464	0.872824	0.948165	6457	SH3 domain containing GRB2 like 3%2C endophilin A3	protein_coding	hsa04144	Endocytosis	GO:0001669,GO:0005515,GO:0005737,GO:0007165,GO:0007417,GO:0008289,GO:0016191,GO:0031901,GO:0042802,GO:0045666,GO:0098793,GO:0098845,GO:0098978,GO:0099092,GO:1900186	acrosomal vesicle|protein binding|cytoplasm|signal transduction|central nervous system development|lipid binding|synaptic vesicle uncoating|early endosome membrane|identical protein binding|positive regulation of neuron differentiation|presynapse|postsynaptic endosome|glutamatergic synapse|postsynaptic density, intracellular component|negative regulation of clathrin-dependent endocytosis	WP5402,WP4549,WP5323,WP5408,WP437	10q22q23 copy number variation|Fragile X syndrome|Fatty Acids and Lipoproteins Transport in Hepatocytes|15q25 copy number variation|EGF/EGFR signaling pathway	R-HSA-162582,R-HSA-162582,R-HSA-1643685,R-HSA-166520,R-HSA-177929,R-HSA-182971,R-HSA-187037,R-HSA-198725,R-HSA-199991,R-HSA-5653656,R-HSA-5663205,R-HSA-6806834,R-HSA-6807004,R-HSA-8856825,R-HSA-8856828,R-HSA-8875360,R-HSA-8876384,R-HSA-9006934,R-HSA-9006934,R-HSA-9031628,R-HSA-9824439	Signal Transduction|Signal Transduction|Disease|Signaling by NTRKs|Signaling by EGFR|EGFR downregulation|Signaling by NTRK1 (TRKA)|Nuclear Events (kinase and transcription factor activation)|Membrane Trafficking|Vesicle-mediated transport|Infectious disease|Signaling by MET|Negative regulation of MET activity|Cargo recognition for clathrin-mediated endocytosis|Clathrin-mediated endocytosis|InlB-m…
SH3PXD2B	2274.42	1727.13	2821.72	1.63398	0.708386	0.00855129	0.581431	Up	7.39691	10.3467	9.25652	5.18792	5.91368	7.03546	285590	SH3 and PX domains 2B	protein_coding			GO:0001501,GO:0001654,GO:0002102,GO:0005515,GO:0005737,GO:0006801,GO:0007507,GO:0010314,GO:0016176,GO:0022617,GO:0030154,GO:0032266,GO:0042169,GO:0042554,GO:0042995,GO:0060348,GO:0060612,GO:0070161,GO:0071800,GO:0072657,GO:0080025	skeletal system development|eye development|podosome|protein binding|cytoplasm|superoxide metabolic process|heart development|phosphatidylinositol-5-phosphate binding|superoxide-generating NADPH oxidase activator activity|extracellular matrix disassembly|cell differentiation|phosphatidylinositol-3-phosphate binding|SH2 domain binding|superoxide anion generation|cell projection|bone development|ad…
SLC10A6	2266.09	1704.4	2827.78	1.65918	0.730475	0.00719171	0.558344	Up	31.6999	51.9201	50.6651	30.7338	26.7755	32.3184	345274	solute carrier family 10 member 6	protein_coding			GO:0005515,GO:0005886,GO:0006814,GO:0008508,GO:0015721,GO:0043250,GO:0043251,GO:0055085	protein binding|plasma membrane|sodium ion transport|bile acid:sodium symporter activity|bile acid and bile salt transport|sodium-dependent organic anion transmembrane transporter activity|sodium-dependent organic anion transport|transmembrane transport			R-HSA-382551,R-HSA-425366,R-HSA-425407	Transport of small molecules|Transport of bile salts and organic acids, metal ions and amine compounds|SLC-mediated transmembrane transport
SLC18A3	16.9759	8.03129	25.9204	3.24009	1.69603	0.0205901	0.657397	Up	0.453791	0.25066	0.132622	0.0817281	0.0998271	0.10098	6572	solute carrier family 18 member A3	protein_coding	hsa04725,hsa04721	Cholinergic synapse|Synaptic vesicle cycle	GO:0005277,GO:0005278,GO:0005515,GO:0005886,GO:0006836,GO:0007268,GO:0014057,GO:0015311,GO:0030121,GO:0030122,GO:0030669,GO:0030672,GO:0043195,GO:0051610,GO:0051630,GO:0060201,GO:1900273,GO:1902600,GO:1904398	acetylcholine transmembrane transporter activity|acetylcholine:proton antiporter activity|protein binding|plasma membrane|neurotransmitter transport|chemical synaptic transmission|positive regulation of acetylcholine secretion, neurotransmission|monoamine:proton antiporter activity|AP-1 adaptor complex|AP-2 adaptor complex|clathrin-coated endocytic vesicle membrane|synaptic vesicle membrane|termi…	WP5352,WP2267	10q11.21q11.23 copy number variation syndrome|Synaptic vesicle pathway	R-HSA-112310,R-HSA-112315,R-HSA-112316,R-HSA-199991,R-HSA-264642,R-HSA-5653656,R-HSA-8856825,R-HSA-8856828	Neurotransmitter release cycle|Transmission across Chemical Synapses|Neuronal System|Membrane Trafficking|Acetylcholine Neurotransmitter Release Cycle|Vesicle-mediated transport|Cargo recognition for clathrin-mediated endocytosis|Clathrin-mediated endocytosis
SLC28A3	4479.61	3229.09	5730.13	1.77465	0.827533	0.0328926	0.706335	Up	13.7406	20.7888	16.7454	6.10369	11.4327	13.6843	64078	solute carrier family 28 member 3	protein_coding			GO:0005345,GO:0005415,GO:0005789,GO:0005886,GO:0006805,GO:0006855,GO:0015213,GO:0015389,GO:0015390,GO:0015855,GO:0015860,GO:0015862,GO:0015864,GO:0031526,GO:0035725,GO:0072531,GO:1901642,GO:1904823	purine nucleobase transmembrane transporter activity|nucleoside:sodium symporter activity|endoplasmic reticulum membrane|plasma membrane|xenobiotic metabolic process|xenobiotic transmembrane transport|uridine transmembrane transporter activity|pyrimidine- and adenosine-specific:sodium symporter activity|purine-specific nucleoside:sodium symporter activity|pyrimidine nucleobase transport|purine nu…			R-HSA-382551,R-HSA-425397,R-HSA-425407,R-HSA-83936,R-HSA-9748784,R-HSA-9748787,R-HSA-9755088	Transport of small molecules|Transport of vitamins, nucleosides, and related molecules|SLC-mediated transmembrane transport|Transport of nucleosides and free purine and pyrimidine bases across the plasma membrane|Drug ADME|Azathioprine ADME|Ribavirin ADME
SLC44A3	332.089	256.952	407.226	1.58602	0.665411	0.0122967	0.617731	Up	3.79879	2.94939	2.48467	1.95014	2.2748	2.16665	126969	solute carrier family 44 member 3	protein_coding	hsa05231	Choline metabolism in cancer	GO:0005515,GO:0005886,GO:0006656,GO:0015220,GO:0015871,GO:0016020,GO:0022857,GO:0055085	protein binding|plasma membrane|phosphatidylcholine biosynthetic process|choline transmembrane transporter activity|choline transport|membrane|transmembrane transporter activity|transmembrane transport			R-HSA-1430728,R-HSA-1483191,R-HSA-1483206,R-HSA-1483257,R-HSA-382551,R-HSA-425366,R-HSA-425407,R-HSA-556833	Metabolism|Synthesis of PC|Glycerophospholipid biosynthesis|Phospholipid metabolism|Transport of small molecules|Transport of bile salts and organic acids, metal ions and amine compounds|SLC-mediated transmembrane transport|Metabolism of lipids
SLC44A4	177.449	108.885	246.012	2.26086	1.17687	0.0017078	0.430078	Up	2.71408	1.30696	3.08595	1.17028	1.09194	1.19492	80736	solute carrier family 44 member 4	protein_coding	hsa05231	Choline metabolism in cancer	GO:0005886,GO:0006656,GO:0008292,GO:0015220,GO:0015297,GO:0015871,GO:0016324,GO:0030307,GO:0030974,GO:0032475,GO:0035675,GO:0055085,GO:0061526,GO:0070062,GO:0090422	plasma membrane|phosphatidylcholine biosynthetic process|acetylcholine biosynthetic process|choline transmembrane transporter activity|antiporter activity|choline transport|apical plasma membrane|positive regulation of cell growth|thiamine pyrophosphate transmembrane transport|otolith formation|neuromast hair cell development|transmembrane transport|acetylcholine secretion|extracellular exosome|t…			R-HSA-1430728,R-HSA-1483191,R-HSA-1483206,R-HSA-1483257,R-HSA-382551,R-HSA-425366,R-HSA-425407,R-HSA-556833	Metabolism|Synthesis of PC|Glycerophospholipid biosynthesis|Phospholipid metabolism|Transport of small molecules|Transport of bile salts and organic acids, metal ions and amine compounds|SLC-mediated transmembrane transport|Metabolism of lipids
SLC6A6	1914.84	1494.47	2335.2	1.56272	0.644059	0.0430563	0.733871	Up	6.11689	10.6413	8.1451	4.68639	6.31525	6.48561	6533	solute carrier family 6 member 6	protein_coding			GO:0005283,GO:0005332,GO:0005368,GO:0005369,GO:0005886,GO:0006836,GO:0006865,GO:0015171,GO:0015185,GO:0015734,GO:0016020,GO:0016323,GO:0016324,GO:0022858,GO:0030425,GO:0031528,GO:0032328,GO:0035725,GO:0043025,GO:0045211,GO:0045597,GO:0050804,GO:0051939,GO:0071705,GO:0089718,GO:0098739,GO:0098797,GO:0098982,GO:0150104	amino acid:sodium symporter activity|gamma-aminobutyric acid:sodium:chloride symporter activity|taurine transmembrane transporter activity|taurine:sodium symporter activity|plasma membrane|neurotransmitter transport|amino acid transport|amino acid transmembrane transporter activity|gamma-aminobutyric acid transmembrane transporter activity|taurine transport|membrane|basolateral plasma membrane|ap…	WP2882,WP2884,WP5313	Nuclear receptors meta-pathway|NRF2 pathway|Carnosine metabolism of glial cells	R-HSA-352230,R-HSA-382551,R-HSA-425366,R-HSA-425393,R-HSA-425407,R-HSA-442660	Amino acid transport across the plasma membrane|Transport of small molecules|Transport of bile salts and organic acids, metal ions and amine compounds|Transport of inorganic cations/anions and amino acids/oligopeptides|SLC-mediated transmembrane transport|Na+/Cl- dependent neurotransmitter transporters
SPINK1	78.5289	51.3822	105.676	2.06013	1.04274	0.0305798	0.697177	Up	2.50999	4.85624	6.06789	1.9045	2.20648	3.03548	6690	serine peptidase inhibitor Kazal type 1	protein_coding			GO:0004866,GO:0004867,GO:0005515,GO:0007204,GO:0007263,GO:0010751,GO:0031667,GO:0045471,GO:0048240,GO:0050679,GO:0050732,GO:0060046,GO:0070062,GO:0071375,GO:0090187,GO:0090277,GO:0090281,GO:2001256	endopeptidase inhibitor activity|serine-type endopeptidase inhibitor activity|protein binding|positive regulation of cytosolic calcium ion concentration|nitric oxide mediated signal transduction|negative regulation of nitric oxide mediated signal transduction|response to nutrient levels|response to ethanol|sperm capacitation|positive regulation of epithelial cell proliferation|negative regulation…	WP2263	Androgen receptor network in prostate cancer
SPRY4	1095.22	848.005	1342.43	1.58277	0.662449	0.0147751	0.642769	Up	3.53641	5.9369	4.96751	4.39873	2.83073	3.06742	81848	sprouty RTK signaling antagonist 4	protein_coding			GO:0004860,GO:0005515,GO:0005737,GO:0005829,GO:0005925,GO:0032587,GO:0040037,GO:0043407,GO:0046580,GO:0048513,GO:1900025,GO:1990830	protein kinase inhibitor activity|protein binding|cytoplasm|cytosol|focal adhesion|ruffle membrane|negative regulation of fibroblast growth factor receptor signaling pathway|negative regulation of MAP kinase activity|negative regulation of Ras protein signal transduction|animal organ development|negative regulation of substrate adhesion-dependent cell spreading|cellular response to leukemia inhib…
SYNPO2L	148.662	106.668	190.655	1.78996	0.839923	0.0229988	0.663239	Up	0.731495	0.961943	0.96108	0.375665	0.66555	0.575667	79933	synaptopodin 2 like	protein_coding			GO:0003007,GO:0003779,GO:0005634,GO:0015629,GO:0030018,GO:0032233,GO:0035025,GO:0045214,GO:0051496	heart morphogenesis|actin binding|nucleus|actin cytoskeleton|Z disc|positive regulation of actin filament bundle assembly|positive regulation of Rho protein signal transduction|sarcomere organization|positive regulation of stress fiber assembly
TBX19	130.9	97.1484	164.652	1.69292	0.759516	0.011209	0.611226	Up	1.09065	1.59327	1.57108	1.17879	0.860062	0.788435	9095	T-box transcription factor 19	protein_coding			GO:0000785,GO:0000978,GO:0000981,GO:0001228,GO:0001707,GO:0001708,GO:0003007,GO:0005515,GO:0005634,GO:0006357,GO:0009653,GO:0021983,GO:0042127,GO:0045595,GO:0045944,GO:1990837	chromatin|RNA polymerase II cis-regulatory region sequence-specific DNA binding|DNA-binding transcription factor activity, RNA polymerase II-specific|DNA-binding transcription activator activity, RNA polymerase II-specific|mesoderm formation|cell fate specification|heart morphogenesis|protein binding|nucleus|regulation of transcription by RNA polymerase II|anatomical structure morphogenesis|pitui…	WP2355	Corticotropin-releasing hormone signaling pathway
TCAF2	438.616	308.055	569.177	1.84894	0.886702	0.0217637	0.663239	Up	1.54776	1.54293	1.43862	0.495019	1.06981	1.07382	285966	TRPM8 channel associated factor 2	protein_coding			GO:0005886,GO:0010360,GO:0030054,GO:0030335,GO:0044325,GO:0090314	plasma membrane|negative regulation of anion channel activity|cell junction|positive regulation of cell migration|transmembrane transporter binding|positive regulation of protein targeting to membrane
TMEM132A	1004.43	702.58	1306.27	1.85989	0.895219	0.016857	0.642769	Up	6.56241	5.61381	6.59725	2.0778	4.11157	4.66076	54972	transmembrane protein 132A	protein_coding			GO:0000139,GO:0003674,GO:0005783,GO:0005788,GO:0005789,GO:0005886,GO:0008150,GO:0030177,GO:0042177,GO:0042803,GO:0061357,GO:0070062	Golgi membrane|molecular_function|endoplasmic reticulum|endoplasmic reticulum lumen|endoplasmic reticulum membrane|plasma membrane|biological_process|positive regulation of Wnt signaling pathway|negative regulation of protein catabolic process|protein homodimerization activity|positive regulation of Wnt protein secretion|extracellular exosome			R-HSA-381426,R-HSA-392499,R-HSA-597592,R-HSA-8957275	Regulation of Insulin-like Growth Factor (IGF) transport and uptake by Insulin-like Growth Factor Binding Proteins (IGFBPs)|Metabolism of proteins|Post-translational protein modification|Post-translational protein phosphorylation
TMEM158	329.147	199.622	458.672	2.2995	1.20132	0.0169028	0.642769	Up	4.05696	6.27329	9.09648	1.59133	2.83277	4.64715	25907	transmembrane protein 158	protein_coding			GO:0016020,GO:0042277	membrane|peptide binding
TMEM47	344.57	246.268	442.872	1.79996	0.847964	0.0181659	0.642769	Up	2.64209	3.18691	2.63821	1.1218	1.78063	2.19626	83604	transmembrane protein 47	protein_coding			GO:0003674,GO:0005515,GO:0005886,GO:0005911,GO:0005912,GO:0008150,GO:0098609	molecular_function|protein binding|plasma membrane|cell-cell junction|adherens junction|biological_process|cell-cell adhesion
TMEM51-AS1	188.286	142.698	233.874	1.63603	0.710197	0.0274712	0.683178	Up	0.864141	0.873473	0.855236	0.935762	0.471319	0.403117	200197	TMEM51 antisense RNA 1	non_coding
TMPRSS4	1469.75	1111.58	1827.93	1.64487	0.71797	0.0136365	0.63871	Up	8.09592	7.24055	7.17733	3.58527	5.62576	5.65203	56649	transmembrane serine protease 4	protein_coding	hsa05164	Influenza A	GO:0004252,GO:0005515,GO:0005615,GO:0005886,GO:0006508,GO:0008236,GO:0009611,GO:0010468,GO:0016020,GO:0016485,GO:0030141,GO:0045967,GO:0046598	serine-type endopeptidase activity|protein binding|extracellular space|plasma membrane|proteolysis|serine-type peptidase activity|response to wounding|regulation of gene expression|membrane|protein processing|secretory granule|negative regulation of growth rate|positive regulation of viral entry into host cell	WP5323,WP4239,WP4846	Fatty Acids and Lipoproteins Transport in Hepatocytes|Epithelial to mesenchymal transition in colorectal cancer|SARS-CoV-2 and COVID-19 pathway
TRIM71	3.92224	0.61479	7.22969	11.5163	3.52561	0.0222571	0.663239	Up	0.0122634	0.0241505	0.0275521	0.00323409	0.00307245	0	131405	tripartite motif containing 71	protein_coding	hsa05206	MicroRNAs in cancer	GO:0000082,GO:0000209,GO:0000932,GO:0001843,GO:0004842,GO:0005515,GO:0008270,GO:0008543,GO:0010586,GO:0010608,GO:0017148,GO:0021915,GO:0030371,GO:0035196,GO:0035198,GO:0035278,GO:0043161,GO:0051865,GO:0060964,GO:0061158,GO:0061630,GO:0071310,GO:0072089,GO:2000177,GO:2000637	G1/S transition of mitotic cell cycle|protein polyubiquitination|P-body|neural tube closure|ubiquitin-protein transferase activity|protein binding|zinc ion binding|fibroblast growth factor receptor signaling pathway|miRNA metabolic process|post-transcriptional regulation of gene expression|negative regulation of translation|neural tube development|translation repressor activity|miRNA processing|m…	WP2853,WP2857,WP3299	Endoderm differentiation|Mesodermal commitment pathway|let-7 inhibition of ES cell reprogramming	R-HSA-1280218,R-HSA-168256,R-HSA-983168,R-HSA-983169	Adaptive Immune System|Immune System|Antigen processing: Ubiquitination & Proteasome degradation|Class I MHC mediated antigen processing & presentation
TRIM9	45.5351	27.0887	63.9815	2.35788	1.23749	0.0028646	0.52059	Up	0.209327	0.157933	0.138442	0.0975024	0.0871803	0.0551171	114088	tripartite motif containing 9	protein_coding			GO:0005515,GO:0005737,GO:0005856,GO:0008021,GO:0008270,GO:0016567,GO:0019904,GO:0030425,GO:0042803,GO:0043161,GO:0061630	protein binding|cytoplasm|cytoskeleton|synaptic vesicle|zinc ion binding|protein ubiquitination|protein domain specific binding|dendrite|protein homodimerization activity|proteasome-mediated ubiquitin-dependent protein catabolic process|ubiquitin protein ligase activity	WP5094	Orexin receptor pathway	R-HSA-1280218,R-HSA-168256,R-HSA-983168,R-HSA-983169	Adaptive Immune System|Immune System|Antigen processing: Ubiquitination & Proteasome degradation|Class I MHC mediated antigen processing & presentation
UNC93A	33.2192	19.8379	46.6004	2.359	1.23818	0.0370333	0.712702	Up	0.301302	0.285484	0.181651	0.0599691	0.170915	0.121023	54346	unc-93 homolog A	protein_coding			GO:0003674,GO:0005886,GO:0008150,GO:0016020	molecular_function|plasma membrane|biological_process|membrane
USP54	3247.84	2433.93	4061.75	1.66897	0.738959	0.0274464	0.683178	Up	11.3814	15.1579	14.2787	6.27051	8.45693	11.83	159195	ubiquitin specific peptidase 54	protein_coding			GO:0004843,GO:0005515	cysteine-type deubiquitinase activity|protein binding
ZNF292	4810.36	3775.58	5845.14	1.54826	0.630647	0.00407165	0.558344	Up	6.20736	6.47591	7.70995	4.45208	4.64684	5.3776	23036	zinc finger protein 292	protein_coding			GO:0000981,GO:0001228,GO:0003677,GO:0005634,GO:0006357,GO:0045944,GO:0046872	DNA-binding transcription factor activity, RNA polymerase II-specific|DNA-binding transcription activator activity, RNA polymerase II-specific|DNA binding|nucleus|regulation of transcription by RNA polymerase II|positive regulation of transcription by RNA polymerase II|metal ion binding
ZNF385B	32.5543	22.2617	42.8469	1.91816	0.939724	0.031124	0.697177	Up	0.201289	0.188762	0.205779	0.161779	0.0960581	0.0923093	151126	zinc finger protein 385B	protein_coding			GO:0002039,GO:0003676,GO:0005634,GO:0008270,GO:0072332	p53 binding|nucleic acid binding|nucleus|zinc ion binding|intrinsic apoptotic signaling pathway by p53 class mediator

## Sheet: T.VS.M-down
gene_id	BaseMean_DESeq2	BaseMean_control_C	BaseMean_case_T	FoldChange	log2FoldChange	p-value	q-value	Regulation	FPKM_T1	FPKM_T2	FPKM_T3	FPKM_C1	FPKM_C2	FPKM_C3	gene_Dbxref	description	coding_type	pathway	pathway_description	GO_ID	GO_term	wiki_ID	wiki_term	Reactome_ID	Reactome_term	TF_family
A4GALT	197.117	254.423	139.811	0.549044	-0.865006	0.0303352	0.697177	Down	1.1263	1.05828	0.801216	3.52548	1.52709	1.21638	53947	alpha 1%2C4-galactosyltransferase (P blood group)	protein_coding	hsa00601,hsa00603	Glycosphingolipid biosynthesis - lacto and neolacto series|Glycosphingolipid biosynthesis - globo and isoglobo series	GO:0000139,GO:0001576,GO:0006493,GO:0006688,GO:0007009,GO:0008375,GO:0008378,GO:0015643,GO:0016020,GO:0050512	Golgi membrane|globoside biosynthetic process|protein O-linked glycosylation|glycosphingolipid biosynthetic process|plasma membrane organization|acetylglucosaminyltransferase activity|galactosyltransferase activity|toxic substance binding|membrane|lactosylceramide 4-alpha-galactosyltransferase activity	WP5194,WP5292	Synthesis of ceramides and 1-deoxyceramides|Glycosphingolipid metabolism
AADAT	22.0751	32.1051	12.045	0.375298	-1.41389	0.0152538	0.642769	Down	0.0623901	0.11409	0.133497	0.272657	0.30369	0.334304	51166	aminoadipate aminotransferase	protein_coding	hsa00310,hsa00380	Lysine degradation|Tryptophan metabolism	GO:0005759,GO:0006103,GO:0006536,GO:0009058,GO:0016212,GO:0030170,GO:0033512,GO:0042803,GO:0047315,GO:0047536,GO:0047958,GO:0050094,GO:0070189,GO:0097052,GO:1901605	mitochondrial matrix|2-oxoglutarate metabolic process|glutamate metabolic process|biosynthetic process|kynurenine-oxoglutarate transaminase activity|pyridoxal phosphate binding|L-lysine catabolic process to acetyl-CoA via saccharopine|protein homodimerization activity|kynurenine-glyoxylate transaminase activity|2-aminoadipate transaminase activity|glycine:2-oxoglutarate aminotransferase activity|…	WP465,WP5044,WP5355,WP4210,WP5414	Tryptophan metabolism|Kynurenine pathway and links to cell senescence|Metabolic Epileptic Disorders|Tryptophan catabolism leading to NAD+ production|IDO metabolic pathway	R-HSA-1430728,R-HSA-71064,R-HSA-71240,R-HSA-71291	Metabolism|Lysine catabolism|Tryptophan catabolism|Metabolism of amino acids and derivatives
AASS	165.873	200.346	131.401	0.656053	-0.608116	0.010601	0.611226	Down	0.58388	0.642296	0.510145	1.02493	0.973704	0.938709	10157	aminoadipate-semialdehyde synthase	protein_coding	hsa00310	Lysine degradation	GO:0000122,GO:0003714,GO:0004753,GO:0004754,GO:0005634,GO:0005737,GO:0005739,GO:0005759,GO:0005829,GO:0006554,GO:0019878,GO:0033512,GO:0042393,GO:0043231,GO:0047130,GO:0047131	negative regulation of transcription by RNA polymerase II|transcription corepressor activity|saccharopine dehydrogenase activity|saccharopine dehydrogenase (NAD+, L-lysine-forming) activity|nucleus|cytoplasm|mitochondrion|mitochondrial matrix|cytosol|lysine catabolic process|lysine biosynthetic process via aminoadipic acid|L-lysine catabolic process to acetyl-CoA via saccharopine|histone binding|…	WP5355	Metabolic Epileptic Disorders	R-HSA-1430728,R-HSA-71064,R-HSA-71291	Metabolism|Lysine catabolism|Metabolism of amino acids and derivatives
ABCB11	151.145	250.896	51.3931	0.204674	-2.2886	0.00361101	0.558344	Down	0.0837948	0.233776	0.19872	2.41239	0.458364	0.194666	8647	ATP binding cassette subfamily B member 11	protein_coding	hsa02010,hsa04976,hsa04979,hsa01522	ABC transporters|Bile secretion|Cholesterol metabolism|Endocrine resistance	GO:0000139,GO:0005515,GO:0005524,GO:0005768,GO:0005886,GO:0006631,GO:0006699,GO:0006805,GO:0006855,GO:0006979,GO:0008206,GO:0008559,GO:0009986,GO:0014070,GO:0015125,GO:0015126,GO:0015144,GO:0015432,GO:0015721,GO:0015722,GO:0016323,GO:0016324,GO:0016567,GO:0016887,GO:0031998,GO:0034219,GO:0038183,GO:0042632,GO:0043627,GO:0045471,GO:0046581,GO:0046618,GO:0046691,GO:0055037,GO:0055038,GO:0055085,GO:…	Golgi membrane|protein binding|ATP binding|endosome|plasma membrane|fatty acid metabolic process|bile acid biosynthetic process|xenobiotic metabolic process|xenobiotic transmembrane transport|response to oxidative stress|bile acid metabolic process|ABC-type xenobiotic transporter activity|cell surface|response to organic cyclic compound|bile acid transmembrane transporter activity|canalicular bil…	WP299,WP5238,WP2882,WP5304,WP5396,WP5329,WP5176,WP2879,WP4389,WP2289	Nuclear receptors in lipid metabolism and toxicity|Cholestasis|Nuclear receptors meta-pathway|Cholesterol metabolism|Enterohepatic circulation of bile acids|Cholesterol biosynthesis pathway in hepatocytes|Disorders of bile acid synthesis and biliary transport|Farnesoid X receptor pathway|Bile acids synthesis and enterohepatic circulation |Drug induction of bile acid pathway	R-HSA-1430728,R-HSA-159418,R-HSA-1643685,R-HSA-192105,R-HSA-193368,R-HSA-194068,R-HSA-556833,R-HSA-5619084,R-HSA-5619115,R-HSA-5678520,R-HSA-8957322	Metabolism|Recycling of bile acids and salts|Disease|Synthesis of bile acids and bile salts|Synthesis of bile acids and bile salts via 7alpha-hydroxycholesterol|Bile acid and bile salt metabolism|Metabolism of lipids|ABC transporter disorders|Disorders of transmembrane transporters|Defective ABCB11 causes PFIC2 and BRIC2|Metabolism of steroids
ABCB5	5.88988	10.4154	1.36433	0.131728	-2.92437	0.0165393	0.642769	Down	0.00690967	0.00340183	0.00344976	0.0182221	0.0553963	0.0385249	340273	ATP binding cassette subfamily B member 5	protein_coding	hsa02010	ABC transporters	GO:0001654,GO:0005524,GO:0005886,GO:0008559,GO:0015562,GO:0016887,GO:0030154,GO:0042391,GO:0042626,GO:0042908,GO:0055085	eye development|ATP binding|plasma membrane|ABC-type xenobiotic transporter activity|efflux transmembrane transporter activity|ATP hydrolysis activity|cell differentiation|regulation of membrane potential|ATPase-coupled transmembrane transporter activity|xenobiotic transport|transmembrane transport			R-HSA-382551,R-HSA-382556	Transport of small molecules|ABC-family proteins mediated transport
ABCE1	2707.64	3474.75	1940.53	0.558426	-0.840561	0.0320452	0.703501	Down	13.9433	10.6468	14.1353	48.1953	17.1931	14.9907	6059	ATP binding cassette subfamily E member 1	protein_coding			GO:0000054,GO:0003924,GO:0005506,GO:0005515,GO:0005524,GO:0005737,GO:0005739,GO:0005759,GO:0005829,GO:0006413,GO:0006415,GO:0006417,GO:0016020,GO:0016887,GO:0017111,GO:0022626,GO:0032790,GO:0043024,GO:0043273,GO:0051539,GO:0060698,GO:0060702,GO:0072344	ribosomal subunit export from nucleus|GTPase activity|iron ion binding|protein binding|ATP binding|cytoplasm|mitochondrion|mitochondrial matrix|cytosol|translational initiation|translational termination|regulation of translation|membrane|ATP hydrolysis activity|ribonucleoside triphosphate phosphatase activity|cytosolic ribosome|ribosome disassembly|ribosomal small subunit binding|CTPase activity|…			R-HSA-1169410,R-HSA-1280215,R-HSA-168256,R-HSA-8983711,R-HSA-909733,R-HSA-913531	Antiviral mechanism by IFN-stimulated genes|Cytokine Signaling in Immune system|Immune System|OAS antiviral response|Interferon alpha/beta signaling|Interferon Signaling
ABCG2	11.1831	21.3322	1.03411	0.0482026	-4.37475	0.00157194	0.407518	Down	0.00480294	0.00945851	0	0.273591	0.0288797	0.0535576	9429	ATP binding cassette subfamily G member 2 (Junior blood group)	protein_coding	hsa02010,hsa04976,hsa01523	ABC transporters|Bile secretion|Antifolate resistance	GO:0005515,GO:0005524,GO:0005654,GO:0005886,GO:0006869,GO:0008514,GO:0008559,GO:0015143,GO:0015225,GO:0015562,GO:0015711,GO:0015747,GO:0015878,GO:0016324,GO:0016887,GO:0031526,GO:0031966,GO:0032217,GO:0032218,GO:0042626,GO:0042802,GO:0042803,GO:0042910,GO:0045121,GO:0046415,GO:0055085,GO:0070633,GO:0097744,GO:0098591,GO:0140115,GO:0150104,GO:1990748,GO:1990962	protein binding|ATP binding|nucleoplasm|plasma membrane|lipid transport|organic anion transmembrane transporter activity|ABC-type xenobiotic transporter activity|urate transmembrane transporter activity|biotin transmembrane transporter activity|efflux transmembrane transporter activity|organic anion transport|urate transport|biotin transport|apical plasma membrane|ATP hydrolysis activity|brush bo…	WP3640,WP5413,WP229,WP3612,WP4917,WP5322,WP1601	Imatinib and chronic myeloid leukemia|IL-24 Signaling pathway|Irinotecan pathway|Photodynamic therapy-induced NFE2L2 (NRF2) survival signaling|Proximal tubule transport|CKAP4 signaling pathway map|Fluoropyrimidine activity	R-HSA-1430728,R-HSA-189445,R-HSA-189451,R-HSA-189483,R-HSA-2161517,R-HSA-2161522,R-HSA-382551,R-HSA-917937,R-HSA-9748784,R-HSA-9748784,R-HSA-9753281,R-HSA-9793528	Metabolism|Metabolism of porphyrins|Heme biosynthesis|Heme degradation|Abacavir transmembrane transport|Abacavir ADME|Transport of small molecules|Iron uptake and transport|Drug ADME|Drug ADME|Paracetamol ADME|Ciprofloxacin ADME
ABR-AS1	9.2554	18.5108	0	0.0102119	-6.6136	0.030722	0.697177	Down	0	0	0	0.653452	0	0	105371479		non_coding
ACBD7	15.3839	26.6208	4.14689	0.155052	-2.68917	0.0218599	0.663239	Down	0.0158369	0.0545787	0.0237204	0.634826	0.0714193	0.0401357	414149	acyl-CoA binding domain containing 7	protein_coding			GO:0000062,GO:0005515,GO:0006631	fatty-acyl-CoA binding|protein binding|fatty acid metabolic process			R-HSA-1430728,R-HSA-556833,R-HSA-77289,R-HSA-8978868	Metabolism|Metabolism of lipids|Mitochondrial Fatty Acid Beta-Oxidation|Fatty acid metabolism
ACTBL2	60.446	113.289	7.60336	0.0670275	-3.8991	0.00516942	0.558344	Down	0.0286526	0.112852	0.0667579	3.79827	0.114857	0.00968199	345651	actin beta like 2	protein_coding			GO:0003674,GO:0005515,GO:0005524,GO:0005615,GO:0005737,GO:0005884,GO:0007409,GO:0008150,GO:0016020,GO:0019901,GO:0030424,GO:0035267,GO:0048870,GO:0070062,GO:0098973,GO:0098974,GO:0098978	molecular_function|protein binding|ATP binding|extracellular space|cytoplasm|actin filament|axonogenesis|biological_process|membrane|protein kinase binding|axon|NuA4 histone acetyltransferase complex|cell motility|extracellular exosome|structural constituent of postsynaptic actin cytoskeleton|postsynaptic actin cytoskeleton organization|glutamatergic synapse
ACTN2	40.5073	78.9415	2.07316	0.0261982	-5.25439	0.00128709	0.40124	Down	0	0.0103672	0.0210266	1.47162	0.0316542	0.00533665	88	actinin alpha 2	protein_coding	hsa05412	Arrhythmogenic right ventricular cardiomyopathy	GO:0005178,GO:0005509,GO:0005515,GO:0005546,GO:0005576,GO:0005829,GO:0005856,GO:0005884,GO:0005886,GO:0005925,GO:0007155,GO:0008092,GO:0008307,GO:0019904,GO:0030018,GO:0030035,GO:0030036,GO:0030054,GO:0030175,GO:0030274,GO:0030374,GO:0030864,GO:0031093,GO:0031143,GO:0031432,GO:0042391,GO:0042802,GO:0042981,GO:0042995,GO:0043197,GO:0043267,GO:0043268,GO:0044325,GO:0045214,GO:0045893,GO:0048041,GO:…	integrin binding|calcium ion binding|protein binding|phosphatidylinositol-4,5-bisphosphate binding|extracellular region|cytosol|cytoskeleton|actin filament|plasma membrane|focal adhesion|cell adhesion|cytoskeletal protein binding|structural constituent of muscle|protein domain specific binding|Z disc|microspike assembly|actin cytoskeleton organization|cell junction|filopodium|LIM domain binding|n…	WP5402,WP383,WP2118,WP4008	10q22q23 copy number variation|Striated muscle contraction pathway|Arrhythmogenic right ventricular cardiomyopathy|NO/cGMP/PKG mediated neuroprotection	R-HSA-109582,R-HSA-112314,R-HSA-112314,R-HSA-112315,R-HSA-112315,R-HSA-112316,R-HSA-112316,R-HSA-114608,R-HSA-1500931,R-HSA-162582,R-HSA-373753,R-HSA-390522,R-HSA-397014,R-HSA-438064,R-HSA-438066,R-HSA-438066,R-HSA-442742,R-HSA-442755,R-HSA-442755,R-HSA-442982,R-HSA-5673001,R-HSA-5683057,R-HSA-5684996,R-HSA-76002,R-HSA-76005,R-HSA-9609736,R-HSA-9617324,R-HSA-9620244	Hemostasis|Neurotransmitter receptors and postsynaptic signal transmission|Neurotransmitter receptors and postsynaptic signal transmission|Transmission across Chemical Synapses|Transmission across Chemical Synapses|Neuronal System|Neuronal System|Platelet degranulation |Cell-Cell communication|Signal Transduction|Nephrin family interactions|Striated Muscle Contraction|Muscle contraction|Post NMDA…
ACTRT3	20.1215	32.3797	7.86318	0.242361	-2.04477	0.0111843	0.611226	Down	0.127757	0.0628982	0.175407	1.07814	0.480118	0.194266	84517	actin related protein T3	protein_coding			GO:0001673,GO:0005737,GO:0005856	male germ cell nucleus|cytoplasm|cytoskeleton
ADAMTS6	28.1315	51.4985	4.76444	0.0924987	-3.43442	0.00613577	0.558344	Down	0.0147758	0.00545592	0.0055328	0.313682	0.0222114	0.005617	11174	ADAM metallopeptidase with thrombospondin type 1 motif 6	protein_coding			GO:0001822,GO:0003279,GO:0004222,GO:0005576,GO:0006508,GO:0008237,GO:0030198,GO:0031012,GO:0035904,GO:0046872,GO:0060976	kidney development|cardiac septum development|metalloendopeptidase activity|extracellular region|proteolysis|metallopeptidase activity|extracellular matrix organization|extracellular matrix|aorta development|metal ion binding|coronary vasculature development			R-HSA-1643685,R-HSA-3781865,R-HSA-3906995,R-HSA-392499,R-HSA-5083635,R-HSA-5173105,R-HSA-5173214,R-HSA-5668914,R-HSA-597592	Disease|Diseases of glycosylation|Diseases associated with O-glycosylation of proteins|Metabolism of proteins|Defective B3GALTL causes PpS|O-linked glycosylation|O-glycosylation of TSR domain-containing proteins|Diseases of metabolism|Post-translational protein modification
ADGRF3	12.1262	19.4505	4.80183	0.24597	-2.02345	0.0116222	0.611226	Down	0.0151341	0.0149019	0.0226678	0.13969	0.0568749	0.0498609	165082	adhesion G protein-coupled receptor F3	protein_coding			GO:0004930,GO:0007166,GO:0007186,GO:0007189,GO:0016020	G protein-coupled receptor activity|cell surface receptor signaling pathway|G protein-coupled receptor signaling pathway|adenylate cyclase-activating G protein-coupled receptor signaling pathway|membrane
ADORA2B	297.339	375.105	219.573	0.58496	-0.77359	0.00620713	0.558344	Down	0.860218	0.905903	1.16211	2.66889	1.65038	1.357	136	adenosine A2b receptor	protein_coding	hsa04015,hsa04020,hsa04080,hsa04270,hsa05034	Rap1 signaling pathway|Calcium signaling pathway|Neuroactive ligand-receptor interaction|Vascular smooth muscle contraction|Alcoholism	GO:0001609,GO:0001973,GO:0002882,GO:0004930,GO:0005515,GO:0005886,GO:0007186,GO:0007189,GO:0007190,GO:0010575,GO:0010753,GO:0019934,GO:0031668,GO:0032722,GO:0032755,GO:0042311,GO:0043303,GO:0043306,GO:0060087,GO:0098685,GO:0098793,GO:0098978,GO:0099171	G protein-coupled adenosine receptor activity|G protein-coupled adenosine receptor signaling pathway|positive regulation of chronic inflammatory response to non-antigenic stimulus|G protein-coupled receptor activity|protein binding|plasma membrane|G protein-coupled receptor signaling pathway|adenylate cyclase-activating G protein-coupled receptor signaling pathway|activation of adenylate cyclase …	WP80,WP4963,WP4900,WP455	Nucleotide GPCRs|p53 transcriptional gene network|Purinergic signaling|GPCRs, class A rhodopsin-like	R-HSA-162582,R-HSA-1643685,R-HSA-372790,R-HSA-373076,R-HSA-388396,R-HSA-392499,R-HSA-417973,R-HSA-418038,R-HSA-418555,R-HSA-500792,R-HSA-5663205,R-HSA-5683826,R-HSA-9658195,R-HSA-9660821,R-HSA-9662851,R-HSA-9664433,R-HSA-9824443	Signal Transduction|Disease|Signaling by GPCR|Class A/1 (Rhodopsin-like receptors)|GPCR downstream signalling|Metabolism of proteins|Adenosine P1 receptors|Nucleotide-like (purinergic) receptors|G alpha (s) signalling events|GPCR ligand binding|Infectious disease|Surfactant metabolism|Leishmania infection|ADORA2B mediated anti-inflammatory cytokines production|Anti-inflammatory response favouring…
ADPRHL1	155.38	289.565	21.1947	0.0731885	-3.77224	0.00754696	0.558344	Down	0.0537285	0.0308608	0.0536496	2.19387	0.0448701	0.0953156	113622	ADP-ribosylhydrolase like 1	protein_coding			GO:0000287,GO:0003242,GO:0003875,GO:0030017,GO:0055003	magnesium ion binding|cardiac chamber ballooning|ADP-ribosylarginine hydrolase activity|sarcomere|cardiac myofibril assembly
ADRA2C	28.7409	53.687	3.79466	0.0705129	-3.82597	0.00502762	0.558344	Down	0.0124581	0.0490677	0.0746385	2.26037	0.124849	0.0252582	152	adrenoceptor alpha 2C	protein_coding	hsa04022,hsa04080	cGMP-PKG signaling pathway|Neuroactive ligand-receptor interaction	GO:0004938,GO:0005515,GO:0005737,GO:0005768,GO:0005886,GO:0006940,GO:0007186,GO:0007267,GO:0010700,GO:0019229,GO:0030168,GO:0031694,GO:0032148,GO:0032811,GO:0035624,GO:0042803,GO:0043410,GO:0045666,GO:0046982,GO:0051379,GO:0071875,GO:0071880	alpha2-adrenergic receptor activity|protein binding|cytoplasm|endosome|plasma membrane|regulation of smooth muscle contraction|G protein-coupled receptor signaling pathway|cell-cell signaling|negative regulation of norepinephrine secretion|regulation of vasoconstriction|platelet activation|alpha-2A adrenergic receptor binding|activation of protein kinase B activity|negative regulation of epinephr…	WP4589,WP455,WP58	Major receptors targeted by epinephrine and norepinephrine|GPCRs, class A rhodopsin-like|Monoamine GPCRs	R-HSA-109582,R-HSA-1430728,R-HSA-162582,R-HSA-163685,R-HSA-372790,R-HSA-373076,R-HSA-375280,R-HSA-388396,R-HSA-390696,R-HSA-392023,R-HSA-392499,R-HSA-400042,R-HSA-418594,R-HSA-418597,R-HSA-422356,R-HSA-500792,R-HSA-5683826,R-HSA-76002,R-HSA-76009	Hemostasis|Metabolism|Signal Transduction|Integration of energy metabolism|Signaling by GPCR|Class A/1 (Rhodopsin-like receptors)|Amine ligand-binding receptors|GPCR downstream signalling|Adrenoceptors|Adrenaline signalling through Alpha-2 adrenergic receptor|Metabolism of proteins|Adrenaline,noradrenaline inhibits insulin secretion|G alpha (i) signalling events|G alpha (z) signalling events|Regu…
ADSL	539.491	660.455	418.526	0.633508	-0.658565	0.00149212	0.40124	Down	2.34465	1.93971	2.22361	5.06522	3.14366	3.33734	158	adenylosuccinate lyase	protein_coding	hsa00230,hsa00250	Purine metabolism|Alanine, aspartate and glutamate metabolism	GO:0001666,GO:0004018,GO:0005829,GO:0006164,GO:0006167,GO:0006177,GO:0006189,GO:0007584,GO:0009060,GO:0014850,GO:0032991,GO:0042594,GO:0042802,GO:0044208,GO:0044209,GO:0070626,GO:0097294	response to hypoxia|N6-(1,2-dicarboxyethyl)AMP AMP-lyase (fumarate-forming) activity|cytosol|purine nucleotide biosynthetic process|AMP biosynthetic process|GMP biosynthetic process|'de novo' IMP biosynthetic process|response to nutrient|aerobic respiration|response to muscle activity|protein-containing complex|response to starvation|identical protein binding|'de novo' AMP biosynthetic process|AM…	WP4792,WP4224	Purine metabolism|Purine metabolism and related disorders	R-HSA-1430728,R-HSA-15869,R-HSA-73817,R-HSA-8956320	Metabolism|Metabolism of nucleotides|Purine ribonucleoside monophosphate biosynthesis|Nucleotide biosynthesis
AGBL1-AS1	6.90349	11.4006	2.40642	0.209977	-2.2517	0.0315568	0.700293	Down	0.0589727	0.0871019	0.0588861	0.622089	0.354598	0.149456	727915	AGBL1 antisense RNA 1	non_coding
AGPS	762.843	994.201	531.484	0.534455	-0.903859	0.00226116	0.491947	Down	1.71824	1.26747	1.51507	4.91841	2.46616	2.21124	8540	alkylglycerone phosphate synthase	protein_coding	hsa00565,hsa04146	Ether lipid metabolism|Peroxisome	GO:0005515,GO:0005739,GO:0005777,GO:0005778,GO:0005782,GO:0005829,GO:0008609,GO:0008610,GO:0008611,GO:0016020,GO:0071949	protein binding|mitochondrion|peroxisome|peroxisomal membrane|peroxisomal matrix|cytosol|alkylglycerone-phosphate synthase activity|lipid biosynthetic process|ether lipid biosynthetic process|membrane|FAD binding	WP5275,WP325,WP2533	Ether lipid biosynthesis|Triacylglyceride synthesis|Glycerophospholipid biosynthetic pathway	R-HSA-1430728,R-HSA-556833,R-HSA-75896,R-HSA-8848584,R-HSA-9033241,R-HSA-9033241,R-HSA-9033500,R-HSA-9609507,R-HSA-9609507	Metabolism|Metabolism of lipids|Plasmalogen biosynthesis|Wax and plasmalogen biosynthesis|Peroxisomal protein import|Peroxisomal protein import|TYSND1 cleaves peroxisomal proteins|Protein localization|Protein localization
AKAP6	207.618	258.325	156.911	0.60759	-0.718831	0.00401366	0.558344	Down	0.211749	0.194284	0.141759	0.359166	0.323129	0.318324	9472	A-kinase anchoring protein 6	protein_coding			GO:0001508,GO:0005515,GO:0005635,GO:0005737,GO:0005901,GO:0006605,GO:0008179,GO:0010738,GO:0010880,GO:0014701,GO:0014704,GO:0016529,GO:0019933,GO:0030307,GO:0030315,GO:0031965,GO:0034237,GO:0034704,GO:0043495,GO:0044325,GO:0048471,GO:0051018,GO:0051281,GO:0060090,GO:0060306,GO:0060316,GO:0061051,GO:0070886,GO:0071320,GO:0071345,GO:1901381,GO:1902261	action potential|protein binding|nuclear envelope|cytoplasm|caveola|protein targeting|adenylate cyclase binding|regulation of protein kinase A signaling|regulation of release of sequestered calcium ion into cytosol by sarcoplasmic reticulum|junctional sarcoplasmic reticulum membrane|intercalated disc|sarcoplasmic reticulum|cAMP-mediated signaling|positive regulation of cell growth|T-tubule|nuclea…	WP35	G protein signaling pathways
ALDH1L2	431.848	557.012	306.685	0.550611	-0.860894	0.000311876	0.17787	Down	1.1574	0.915553	0.82457	2.15374	2.18293	1.51604	160428	aldehyde dehydrogenase 1 family member L2	protein_coding	hsa00670	One carbon pool by folate	GO:0004029,GO:0005515,GO:0005654,GO:0005739,GO:0005759,GO:0006635,GO:0006730,GO:0006740,GO:0009058,GO:0009258,GO:0016155,GO:0046655,GO:0070062	aldehyde dehydrogenase (NAD+) activity|protein binding|nucleoplasm|mitochondrion|mitochondrial matrix|fatty acid beta-oxidation|one-carbon metabolic process|NADPH regeneration|biosynthetic process|10-formyltetrahydrofolate catabolic process|formyltetrahydrofolate dehydrogenase activity|folic acid metabolic process|extracellular exosome	WP4259	Disorders of folate metabolism and transport	R-HSA-1430728,R-HSA-196757,R-HSA-196849,R-HSA-196854	Metabolism|Metabolism of folate and pterines|Metabolism of water-soluble vitamins and cofactors|Metabolism of vitamins and cofactors
ALPK2	6.02389	11.3629	0.684917	0.0600651	-4.05733	0.0130022	0.628742	Down	0.00358816	0.00353311	0	0.113552	0.0107876	0.0181871	115701	alpha kinase 2	protein_coding			GO:0003007,GO:0003308,GO:0004674,GO:0005524,GO:0010468,GO:0016310,GO:0016323,GO:0030010,GO:0042981,GO:0055013,GO:0106310,GO:1905223	heart morphogenesis|negative regulation of Wnt signaling pathway involved in heart development|protein serine/threonine kinase activity|ATP binding|regulation of gene expression|phosphorylation|basolateral plasma membrane|establishment of cell polarity|regulation of apoptotic process|cardiac muscle cell development|protein serine kinase activity|epicardium morphogenesis
ANKRD13B	174.66	216.405	132.915	0.613997	-0.703697	0.0076891	0.558344	Down	0.764239	0.639353	0.814756	1.56386	1.47994	0.990257	124930	ankyrin repeat domain 13B	protein_coding			GO:0002091,GO:0005737,GO:0005769,GO:0005770,GO:0005886,GO:0043231,GO:0048471,GO:0140036	negative regulation of receptor internalization|cytoplasm|early endosome|late endosome|plasma membrane|intracellular membrane-bounded organelle|perinuclear region of cytoplasm|ubiquitin-dependent protein binding
ANO1	132.594	247.331	17.857	0.0721581	-3.79269	0.000142918	0.131968	Down	0.0690371	0.0861054	0.0827229	3.70439	0.101472	0.265942	55107	anoctamin 1	protein_coding			GO:0005102,GO:0005227,GO:0005229,GO:0005247,GO:0005254,GO:0005515,GO:0005654,GO:0005886,GO:0006812,GO:0006821,GO:0007200,GO:0015111,GO:0015705,GO:0016324,GO:0034220,GO:0034605,GO:0034707,GO:0035774,GO:0042802,GO:0042803,GO:0042995,GO:0046872,GO:0050965,GO:0070062,GO:0070254,GO:0072657,GO:0098655,GO:0098793,GO:0106091,GO:1901653,GO:1902476	signaling receptor binding|calcium activated cation channel activity|intracellular calcium activated chloride channel activity|voltage-gated chloride channel activity|chloride channel activity|protein binding|nucleoplasm|plasma membrane|monoatomic cation transport|chloride transport|phospholipase C-activating G protein-coupled receptor signaling pathway|iodide transmembrane transporter activity|i…	WP1981	Thyroxine (thyroid hormone) production	R-HSA-1643685,R-HSA-2672351,R-HSA-382551,R-HSA-5663205,R-HSA-9679506,R-HSA-9694516,R-HSA-9733458,R-HSA-9772573,R-HSA-9824446,R-HSA-983712	Disease|Stimuli-sensing channels|Transport of small molecules|Infectious disease|SARS-CoV Infections|SARS-CoV-2 Infection|Induction of Cell-Cell Fusion|Late SARS-CoV-2 Infection Events|Viral Infection Pathways|Ion channel transport
ANO4	23.5873	39.5738	7.60089	0.191454	-2.38493	0.0312316	0.697177	Down	0.0125844	0.0402717	0.0157074	0.384973	0.0252229	0.0318928	121601	anoctamin 4	protein_coding			GO:0005229,GO:0005886,GO:0006821,GO:0017128,GO:0034220,GO:0046983,GO:0051649,GO:0061589,GO:0061590,GO:0061591,GO:1902476	intracellular calcium activated chloride channel activity|plasma membrane|chloride transport|phospholipid scramblase activity|monoatomic ion transmembrane transport|protein dimerization activity|establishment of localization in cell|calcium activated phosphatidylserine scrambling|calcium activated phosphatidylcholine scrambling|calcium activated galactosylceramide scrambling|chloride transmembran…			R-HSA-1643685,R-HSA-2672351,R-HSA-382551,R-HSA-5663205,R-HSA-9679506,R-HSA-9694516,R-HSA-9733458,R-HSA-9772573,R-HSA-9824446,R-HSA-983712	Disease|Stimuli-sensing channels|Transport of small molecules|Infectious disease|SARS-CoV Infections|SARS-CoV-2 Infection|Induction of Cell-Cell Fusion|Late SARS-CoV-2 Infection Events|Viral Infection Pathways|Ion channel transport
AOAH	5.20572	9.06058	1.35086	0.15046	-2.73255	0.039732	0.723836	Down	0.00653141	0	0.00217394	0.0137796	0.0261818	0.0220702	313	acyloxyacyl hydrolase	protein_coding			GO:0005509,GO:0005515,GO:0005576,GO:0006631,GO:0009104,GO:0031410,GO:0050528,GO:0050728	calcium ion binding|protein binding|extracellular region|fatty acid metabolic process|lipopolysaccharide catabolic process|cytoplasmic vesicle|acyloxyacyl hydrolase activity|negative regulation of inflammatory response
AP3B2	48.8022	75.2868	22.3176	0.295833	-1.75715	0.014439	0.642769	Down	0.0668057	0.0803986	0.0926494	0.708632	0.148776	0.109109	8120	adaptor related protein complex 3 subunit beta 2	protein_coding	hsa04142	Lysosome	GO:0005769,GO:0005794,GO:0006886,GO:0008089,GO:0016183,GO:0016192,GO:0030123,GO:0030665,GO:0035654,GO:0036465,GO:0046907,GO:0048490,GO:0097708,GO:0098793,GO:1904115	early endosome|Golgi apparatus|intracellular protein transport|anterograde axonal transport|synaptic vesicle coating|vesicle-mediated transport|AP-3 adaptor complex|clathrin-coated vesicle membrane|clathrin-coated vesicle cargo loading, AP-3-mediated|synaptic vesicle recycling|intracellular transport|anterograde synaptic vesicle transport|intracellular vesicle|presynapse|axon cytoplasm	WP2516,WP5408	ATM signaling pathway|15q25 copy number variation
AP3M2	140.732	184.066	97.3975	0.528995	-0.918675	0.0062334	0.558344	Down	0.760244	0.499053	0.411929	1.56662	1.08671	0.89614	10947	adaptor related protein complex 3 subunit mu 2	protein_coding	hsa04142	Lysosome	GO:0005769,GO:0005794,GO:0006886,GO:0006897,GO:0008089,GO:0016183,GO:0030119,GO:0030123,GO:0030131,GO:0030659,GO:0031410,GO:0035654,GO:0036465,GO:0046907,GO:0048490,GO:0098793,GO:1904115	early endosome|Golgi apparatus|intracellular protein transport|endocytosis|anterograde axonal transport|synaptic vesicle coating|AP-type membrane coat adaptor complex|AP-3 adaptor complex|clathrin adaptor complex|cytoplasmic vesicle membrane|cytoplasmic vesicle|clathrin-coated vesicle cargo loading, AP-3-mediated|synaptic vesicle recycling|intracellular transport|anterograde synaptic vesicle tran…	WP5323,WP5408	Fatty Acids and Lipoproteins Transport in Hepatocytes|15q25 copy number variation
APBA2	8.91368	15.0693	2.75808	0.182019	-2.45784	0.0172667	0.642769	Down	0.00407531	0.0120384	0.0162773	0.116072	0.0653453	0.0247875	321	amyloid beta precursor protein binding family A member 2	protein_coding			GO:0001540,GO:0001701,GO:0005515,GO:0005737,GO:0005886,GO:0007268,GO:0007399,GO:0007626,GO:0010468,GO:0015031,GO:0035264,GO:0042802,GO:0043197,GO:0098685,GO:0098793,GO:0099171	amyloid-beta binding|in utero embryonic development|protein binding|cytoplasm|plasma membrane|chemical synaptic transmission|nervous system development|locomotory behavior|regulation of gene expression|protein transport|multicellular organism growth|identical protein binding|dendritic spine|Schaffer collateral - CA1 synapse|presynapse|presynaptic modulation of chemical synaptic transmission	WP4754,WP5407	IL-18 signaling pathway|15q11q13 copy number variation	R-HSA-112316,R-HSA-6794361,R-HSA-6794362	Neuronal System|Neurexins and neuroligins|Protein-protein interactions at synapses
APBB1	52.3267	65.5881	39.0652	0.5947	-0.749766	0.046301	0.744659	Down	0.28325	0.249546	0.312606	0.739121	0.418319	0.44582	322	amyloid beta precursor protein binding family B member 1	protein_coding	hsa05010	Alzheimer disease	GO:0000122,GO:0001540,GO:0003682,GO:0003713,GO:0005515,GO:0005634,GO:0005654,GO:0005737,GO:0005783,GO:0005886,GO:0006325,GO:0006355,GO:0006915,GO:0006939,GO:0006974,GO:0007165,GO:0007409,GO:0008134,GO:0016607,GO:0030027,GO:0030426,GO:0031625,GO:0042393,GO:0043065,GO:0045202,GO:0045893,GO:0045944,GO:0050714,GO:0050750,GO:0070064,GO:1902807	negative regulation of transcription by RNA polymerase II|amyloid-beta binding|chromatin binding|transcription coactivator activity|protein binding|nucleus|nucleoplasm|cytoplasm|endoplasmic reticulum|plasma membrane|chromatin organization|regulation of DNA-templated transcription|apoptotic process|smooth muscle contraction|DNA damage response|signal transduction|axonogenesis|transcription factor …	WP5124,WP2059,WP5381	Alzheimer's disease|Alzheimer's disease and miRNA effects|Smith-Magenis and Potocki-Lupski syndrome copy number variation	R-HSA-5693532,R-HSA-5693565,R-HSA-5693606,R-HSA-73894	DNA Double-Strand Break Repair|Recruitment and ATM-mediated phosphorylation of repair and signaling proteins at DNA double strand breaks|DNA Double Strand Break Response|DNA Repair
APH1B	118.685	151.874	85.4965	0.563507	-0.827494	0.0308293	0.697177	Down	0.420151	0.517132	0.430575	0.606494	1.01386	1.01996	83464	aph-1 homolog B%2C gamma-secretase subunit	protein_coding	hsa04330,hsa05010	Notch signaling pathway|Alzheimer disease	GO:0000139,GO:0005515,GO:0005783,GO:0005789,GO:0005886,GO:0007219,GO:0007220,GO:0010008,GO:0010950,GO:0016020,GO:0016485,GO:0030133,GO:0030674,GO:0031293,GO:0034205,GO:0042987,GO:0061133,GO:0070765	Golgi membrane|protein binding|endoplasmic reticulum|endoplasmic reticulum membrane|plasma membrane|Notch signaling pathway|Notch receptor processing|endosome membrane|positive regulation of endopeptidase activity|membrane|protein processing|transport vesicle|protein-macromolecule adaptor activity|membrane protein intracellular domain proteolysis|amyloid-beta formation|amyloid precursor protein c…	WP5124,WP61,WP2059,WP268	Alzheimer's disease|Notch signaling pathway|Alzheimer's disease and miRNA effects|Notch signaling	R-HSA-1236394,R-HSA-1251985,R-HSA-1266738,R-HSA-157118,R-HSA-157118,R-HSA-162582,R-HSA-162582,R-HSA-1643685,R-HSA-193692,R-HSA-193704,R-HSA-1980143,R-HSA-1980145,R-HSA-204998,R-HSA-205043,R-HSA-2122948,R-HSA-2644602,R-HSA-2644603,R-HSA-2644606,R-HSA-2682334,R-HSA-2894858,R-HSA-2894862,R-HSA-2979096,R-HSA-392499,R-HSA-3928665,R-HSA-422475,R-HSA-5663202,R-HSA-73887,R-HSA-9006934,R-HSA-9012852,R-HSA…	Signaling by ERBB4|Nuclear signaling by ERBB4|Developmental Biology|Signaling by NOTCH|Signaling by NOTCH|Signal Transduction|Signal Transduction|Disease|Regulated proteolysis of p75NTR|p75 NTR receptor-mediated signalling|Signaling by NOTCH1|Signaling by NOTCH2|Cell death signalling via NRAGE, NRIF and NADE|NRIF signals cell death from the nucleus|Activated NOTCH1 Transmits Signal to the Nucleus…
ARC	3147.45	5922.21	372.686	0.0629305	-3.9901	0.0105857	0.611226	Down	1.99008	3.0373	4.72401	187.676	3.54452	2.85187	23237	activity regulated cytoskeleton associated protein	protein_coding	hsa05031	Amphetamine addiction	GO:0001669,GO:0003729,GO:0005515,GO:0005737,GO:0005829,GO:0005886,GO:0005938,GO:0006897,GO:0007010,GO:0007492,GO:0007612,GO:0007616,GO:0009952,GO:0015629,GO:0016477,GO:0022604,GO:0031901,GO:0043025,GO:0043197,GO:0045121,GO:0048168,GO:0050804,GO:0051028,GO:0051260,GO:0060291,GO:0060997,GO:0061001,GO:0071598,GO:0098839,GO:0098845,GO:0098978,GO:0099149,GO:0110077,GO:1900271,GO:1900452,GO:1903561,GO:…	acrosomal vesicle|mRNA binding|protein binding|cytoplasm|cytosol|plasma membrane|cell cortex|endocytosis|cytoskeleton organization|endoderm development|learning|long-term memory|anterior/posterior pattern specification|actin cytoskeleton|cell migration|regulation of cell morphogenesis|early endosome membrane|neuronal cell body|dendritic spine|membrane raft|regulation of neuronal synaptic plastici…	WP5083,WP3944,WP4549,WP5323,WP4875,WP3676,WP5093,WP4539,WP3947,WP5094	Neuroinflammation and glutamatergic signaling|Serotonin and anxiety-related events|Fragile X syndrome|Fatty Acids and Lipoproteins Transport in Hepatocytes|Disruption of postsynaptic signaling by CNV|BDNF-TrkB signaling|Opioid receptor pathways|Synaptic signaling pathways associated with autism spectrum disorder|Serotonin and anxiety|Orexin receptor pathway	R-HSA-162582,R-HSA-162582,R-HSA-166520,R-HSA-166520,R-HSA-187037,R-HSA-187037,R-HSA-198725,R-HSA-198725,R-HSA-9006934,R-HSA-9006934,R-HSA-9031628,R-HSA-9031628	Signal Transduction|Signal Transduction|Signaling by NTRKs|Signaling by NTRKs|Signaling by NTRK1 (TRKA)|Signaling by NTRK1 (TRKA)|Nuclear Events (kinase and transcription factor activation)|Nuclear Events (kinase and transcription factor activation)|Signaling by Receptor Tyrosine Kinases|Signaling by Receptor Tyrosine Kinases|NGF-stimulated transcription|NGF-stimulated transcription
ARHGAP44	16.0117	26.5123	5.51122	0.207015	-2.27219	0.0124398	0.620244	Down	0.0246913	0.048625	0.0246551	0.345113	0.167025	0.043803	9912	Rho GTPase activating protein 44	protein_coding			GO:0005096,GO:0005515,GO:0005543,GO:0005622,GO:0005829,GO:0006887,GO:0007165,GO:0014069,GO:0030425,GO:0031256,GO:0031267,GO:0032956,GO:0035021,GO:0043087,GO:0043197,GO:0048786,GO:0050804,GO:0051056,GO:0051490,GO:0055037,GO:0061001,GO:0098886,GO:0098887,GO:0098978,GO:0099152	GTPase activator activity|protein binding|phospholipid binding|intracellular anatomical structure|cytosol|exocytosis|signal transduction|postsynaptic density|dendrite|leading edge membrane|small GTPase binding|regulation of actin cytoskeleton organization|negative regulation of Rac protein signal transduction|regulation of GTPase activity|dendritic spine|presynaptic active zone|modulation of chem…			R-HSA-162582,R-HSA-194315,R-HSA-8980692,R-HSA-9012999,R-HSA-9013148,R-HSA-9013149,R-HSA-9716542	Signal Transduction|Signaling by Rho GTPases|RHOA GTPase cycle|RHO GTPase cycle|CDC42 GTPase cycle|RAC1 GTPase cycle|Signaling by Rho GTPases, Miro GTPases and RHOBTB3
ARL14	32.8148	61.8405	3.78916	0.0611718	-4.03099	0.00721827	0.558344	Down	0.0207022	0.0611538	0.144703	4.52052	0.103734	0.0209864	80117	ADP ribosylation factor like GTPase 14	protein_coding			GO:0003924,GO:0005515,GO:0005525,GO:0005737,GO:0006886,GO:0016192,GO:0031410	GTPase activity|protein binding|GTP binding|cytoplasm|intracellular protein transport|vesicle-mediated transport|cytoplasmic vesicle	WP5222	2q13 copy number variation syndrome
ARMC6	263.89	334.382	193.398	0.577998	-0.790863	0.000252065	0.17787	Down	1.85218	1.86236	1.78096	4.42453	3.49627	2.75184	93436	armadillo repeat containing 6	protein_coding			GO:0002244,GO:0005829	hematopoietic progenitor cell differentiation|cytosol
ARMCX2	112.208	154.141	70.274	0.455437	-1.13468	0.0245082	0.666621	Down	0.518718	0.470223	0.690608	2.61432	0.651855	1.00994	9823	armadillo repeat containing X-linked 2	protein_coding			GO:0005739,GO:0005741	mitochondrion|mitochondrial outer membrane
ASIC1	74.4576	115.069	33.8457	0.29385	-1.76685	0.00487429	0.558344	Down	0.194945	0.0987191	0.255837	1.44537	0.413056	0.327486	41	acid sensing ion channel subunit 1	protein_coding	hsa04750	Inflammatory mediator regulation of TRP channels	GO:0001662,GO:0001975,GO:0005515,GO:0005794,GO:0005886,GO:0006814,GO:0007165,GO:0007269,GO:0007613,GO:0008306,GO:0009268,GO:0009986,GO:0010447,GO:0015280,GO:0035725,GO:0042391,GO:0044736,GO:0046929,GO:0050915,GO:0070207,GO:0070588,GO:0071467,GO:0098793	behavioral fear response|response to amphetamine|protein binding|Golgi apparatus|plasma membrane|sodium ion transport|signal transduction|neurotransmitter secretion|memory|associative learning|response to pH|cell surface|response to acidic pH|ligand-gated sodium channel activity|sodium ion transmembrane transport|regulation of membrane potential|acid-sensing ion channel activity|negative regulati…			R-HSA-2672351,R-HSA-382551,R-HSA-983712	Stimuli-sensing channels|Transport of small molecules|Ion channel transport
ATAD3A	465.246	564.572	365.92	0.647849	-0.626271	0.0417032	0.732623	Down	3.78441	2.9337	3.12286	8.93093	4.59928	3.79884	55210	ATPase family AAA domain containing 3A	protein_coding			GO:0001558,GO:0005515,GO:0005524,GO:0005739,GO:0005743,GO:0007005,GO:0016887,GO:0042645,GO:0043066,GO:0140374	regulation of cell growth|protein binding|ATP binding|mitochondrion|mitochondrial inner membrane|mitochondrion organization|ATP hydrolysis activity|mitochondrial nucleoid|negative regulation of apoptotic process|antiviral innate immune response	WP5345	1p36 copy number variation syndrome
ATAD5	107.075	134.886	79.2643	0.588002	-0.766107	0.00888324	0.592468	Down	0.233145	0.255805	0.276038	0.449718	0.540726	0.445681	79915	ATPase family AAA domain containing 5	protein_coding			GO:0003677,GO:0005515,GO:0005524,GO:0005634,GO:0008283,GO:0016887,GO:0030890,GO:0031391,GO:0033260,GO:0042770,GO:0042771,GO:0045190,GO:0045740,GO:0048304,GO:0061860,GO:0090305,GO:0090618,GO:1901990,GO:1902166,GO:1902751	DNA binding|protein binding|ATP binding|nucleus|cell population proliferation|ATP hydrolysis activity|positive regulation of B cell proliferation|Elg1 RFC-like complex|nuclear DNA replication|signal transduction in response to DNA damage|intrinsic apoptotic signaling pathway in response to DNA damage by p53 class mediator|isotype switching|positive regulation of DNA replication|positive regulatio…	WP5366	NF1 copy number variation syndrome
ATF2	697.592	838.063	557.121	0.66453	-0.589594	0.0484161	0.750225	Down	2.89213	3.06681	3.25242	8.2559	3.75013	3.85128	1386	activating transcription factor 2	protein_coding	hsa04010,hsa04668,hsa04022,hsa04151,hsa04911,hsa04922,hsa04915,hsa04926,hsa04935,hsa04918,hsa04928,hsa04925,hsa04927,hsa04261,hsa04728,hsa04211,hsa04714,hsa05207,hsa05203,hsa05166,hsa05161,hsa05163,hsa05020,hsa05030,hsa05031,hsa05034,hsa04934	MAPK signaling pathway|TNF signaling pathway|cGMP-PKG signaling pathway|PI3K-Akt signaling pathway|Insulin secretion|Glucagon signaling pathway|Estrogen signaling pathway|Relaxin signaling pathway|Growth hormone synthesis, secretion and action|Thyroid hormone synthesis|Parathyroid hormone synthesis, secretion and action|Aldosterone synthesis and secretion|Cortisol synthesis and secretion|Adrenerg…	GO:0000122,GO:0000785,GO:0000977,GO:0000978,GO:0000981,GO:0000987,GO:0001228,GO:0001701,GO:0001865,GO:0001889,GO:0001934,GO:0002244,GO:0003151,GO:0003360,GO:0003418,GO:0003419,GO:0003700,GO:0004402,GO:0005515,GO:0005634,GO:0005654,GO:0005737,GO:0005741,GO:0006355,GO:0006357,GO:0006606,GO:0006970,GO:0006974,GO:0007033,GO:0007254,GO:0008140,GO:0010485,GO:0010628,GO:0014070,GO:0016525,GO:0018107,GO:…	negative regulation of transcription by RNA polymerase II|chromatin|RNA polymerase II transcription regulatory region sequence-specific DNA binding|RNA polymerase II cis-regulatory region sequence-specific DNA binding|DNA-binding transcription factor activity, RNA polymerase II-specific|cis-regulatory region sequence-specific DNA binding|DNA-binding transcription activator activity, RNA polymeras…	WP3959,WP3996,WP2516,WP400,WP4321,WP4666,WP289,WP5413,WP4746,WP195,WP69,WP395,WP5352,WP3932,WP382,WP3878,WP23,WP4659,WP2637,WP4877,WP3611,WP4756,WP1541,WP2324,WP5087,WP4172,WP3888	DNA IR-double strand breaks and cellular response via ATM|Ethanol effects on histone modifications|ATM signaling pathway|p38 MAPK signaling pathway|Thermogenesis|Hepatitis B infection|Myometrial relaxation and contraction pathways|IL-24 Signaling pathway|Thyroid hormones production and peripheral downstream signaling effects|IL-1 signaling pathway|T-cell receptor signaling pathway|IL-4 signaling …	R-HSA-1257604,R-HSA-1257604,R-HSA-1280215,R-HSA-1592230,R-HSA-162582,R-HSA-162582,R-HSA-166016,R-HSA-166058,R-HSA-166166,R-HSA-166520,R-HSA-166520,R-HSA-168138,R-HSA-168142,R-HSA-168164,R-HSA-168176,R-HSA-168179,R-HSA-168181,R-HSA-168188,R-HSA-168249,R-HSA-168256,R-HSA-168898,R-HSA-181438,R-HSA-1852241,R-HSA-187037,R-HSA-187037,R-HSA-198725,R-HSA-198725,R-HSA-212436,R-HSA-2151201,R-HSA-2262752,R-…	PIP3 activates AKT signaling|PIP3 activates AKT signaling|Cytokine Signaling in Immune system|Mitochondrial biogenesis|Signal Transduction|Signal Transduction|Toll Like Receptor 4 (TLR4) Cascade|MyD88:MAL(TIRAP) cascade initiated on plasma membrane|MyD88-independent TLR4 cascade |Signaling by NTRKs|Signaling by NTRKs|Toll Like Receptor 9 (TLR9) Cascade|Toll Like Receptor 10 (TLR10) Cascade|Toll L…	TF_bZIP
ATP2B3	21.6923	43.3847	0	2.5031e-07	-21.9298	2.01773e-08	4.89072e-05	Down	0	0	0	0.442881	0	0	492	ATPase plasma membrane Ca2+ transporting 3	protein_coding	hsa04020,hsa04024,hsa04022,hsa04925,hsa04261,hsa04970,hsa04972,hsa04978,hsa04961	Calcium signaling pathway|cAMP signaling pathway|cGMP-PKG signaling pathway|Aldosterone synthesis and secretion|Adrenergic signaling in cardiomyocytes|Salivary secretion|Pancreatic secretion|Mineral absorption|Endocrine and other factor-regulated calcium reabsorption	GO:0005388,GO:0005515,GO:0005516,GO:0005524,GO:0005886,GO:0015085,GO:0016887,GO:0030165,GO:0034220,GO:0042734,GO:0043231,GO:0046872,GO:0051480,GO:0098688,GO:0098978,GO:0098982,GO:0099509,GO:1903561,GO:1903779,GO:1905056,GO:1990032,GO:1990034	P-type calcium transporter activity|protein binding|calmodulin binding|ATP binding|plasma membrane|calcium ion transmembrane transporter activity|ATP hydrolysis activity|PDZ domain binding|monoatomic ion transmembrane transport|presynaptic membrane|intracellular membrane-bounded organelle|metal ion binding|regulation of cytosolic calcium ion concentration|parallel fiber to Purkinje cell synapse|g…	WP4698,WP536	Vitamin D-sensitive calcium signaling in depression|Calcium regulation in cardiac cells	R-HSA-109582,R-HSA-382551,R-HSA-397014,R-HSA-418346,R-HSA-418359,R-HSA-418360,R-HSA-5576891,R-HSA-5578775,R-HSA-936837,R-HSA-983712	Hemostasis|Transport of small molecules|Muscle contraction|Platelet homeostasis|Reduction of cytosolic Ca++ levels|Platelet calcium homeostasis|Cardiac conduction|Ion homeostasis|Ion transport by P-type ATPases|Ion channel transport
ATP8A2	5.16323	9.63357	0.692888	0.0713009	-3.80993	0.0493238	0.75138	Down	0	0.00136789	0.00138716	0.0454284	0.00139219	0.00140827	51761	ATPase phospholipid transporting 8A2	protein_coding			GO:0000139,GO:0000287,GO:0003011,GO:0005515,GO:0005524,GO:0005654,GO:0005794,GO:0005886,GO:0007409,GO:0008285,GO:0008340,GO:0010008,GO:0010842,GO:0010976,GO:0010996,GO:0016887,GO:0040018,GO:0042472,GO:0042755,GO:0042995,GO:0043588,GO:0045332,GO:0048666,GO:0050884,GO:0050908,GO:0060052,GO:0061092,GO:0090555,GO:0090556,GO:0140326,GO:0140331,GO:0140346,GO:1990531	Golgi membrane|magnesium ion binding|involuntary skeletal muscle contraction|protein binding|ATP binding|nucleoplasm|Golgi apparatus|plasma membrane|axonogenesis|negative regulation of cell population proliferation|determination of adult lifespan|endosome membrane|retina layer formation|positive regulation of neuron projection development|response to auditory stimulus|ATP hydrolysis activity|posi…			R-HSA-382551,R-HSA-936837,R-HSA-983712	Transport of small molecules|Ion transport by P-type ATPases|Ion channel transport
AUNIP	26.4782	36.9202	16.0363	0.43377	-1.205	0.0443412	0.741576	Down	0.25425	0.130617	0.132457	0.699656	0.40989	0.246534	79000	aurora kinase A and ninein interacting protein	protein_coding			GO:0000724,GO:0000922,GO:0003684,GO:0005515,GO:0005634,GO:0005737,GO:0005813,GO:0007051,GO:0090734,GO:2001033	double-strand break repair via homologous recombination|spindle pole|damaged DNA binding|protein binding|nucleus|cytoplasm|centrosome|spindle organization|site of DNA damage|negative regulation of double-strand break repair via nonhomologous end joining
B3GAT1	13.2267	21.3397	5.11364	0.239063	-2.06454	0.0385102	0.719108	Down	0.0294782	0.014513	0.0110381	0.202123	0.0443124	0.0261475	27087	beta-1%2C3-glucuronyltransferase 1	protein_coding	hsa00515	Mannose type O-glycan biosynthesis	GO:0000139,GO:0005515,GO:0005576,GO:0005789,GO:0005975,GO:0006024,GO:0008542,GO:0015018,GO:0016020,GO:0043231,GO:0046872,GO:0050650	Golgi membrane|protein binding|extracellular region|endoplasmic reticulum membrane|carbohydrate metabolic process|glycosaminoglycan biosynthetic process|visual learning|galactosylgalactosylxylosylprotein 3-beta-glucuronosyltransferase activity|membrane|intracellular membrane-bounded organelle|metal ion binding|chondroitin sulfate proteoglycan biosynthetic process	WP5395	Glycosaminoglycan synthesis in fibroblasts	R-HSA-1430728,R-HSA-1630316,R-HSA-1638091,R-HSA-1793185,R-HSA-1971475,R-HSA-71387	Metabolism|Glycosaminoglycan metabolism|Heparan sulfate/heparin (HS-GAG) metabolism|Chondroitin sulfate/dermatan sulfate metabolism|A tetrasaccharide linker sequence is required for GAG synthesis|Metabolism of carbohydrates
B4GALT6	129.131	161.594	96.6679	0.597574	-0.742811	0.0215675	0.663239	Down	0.296227	0.282567	0.286549	0.729127	0.572083	0.334703	9331	beta-1%2C4-galactosyltransferase 6	protein_coding	hsa00600	Sphingolipid metabolism	GO:0000139,GO:0001572,GO:0005794,GO:0005975,GO:0006688,GO:0008378,GO:0008489,GO:0010706,GO:0021955,GO:0022010,GO:0032580,GO:0042551,GO:0046872,GO:0070085	Golgi membrane|lactosylceramide biosynthetic process|Golgi apparatus|carbohydrate metabolic process|glycosphingolipid biosynthetic process|galactosyltransferase activity|UDP-galactose:glucosylceramide beta-1,4-galactosyltransferase activity|ganglioside biosynthetic process via lactosylceramide|central nervous system neuron axonogenesis|central nervous system myelination|Golgi cisterna membrane|ne…	WP1422,WP5292	Sphingolipid pathway|Glycosphingolipid metabolism	R-HSA-1430728,R-HSA-1630316,R-HSA-1638074,R-HSA-2022854,R-HSA-392499,R-HSA-446203,R-HSA-5173105,R-HSA-597592,R-HSA-71387,R-HSA-913709,R-HSA-948021,R-HSA-975576,R-HSA-975577	Metabolism|Glycosaminoglycan metabolism|Keratan sulfate/keratin metabolism|Keratan sulfate biosynthesis|Metabolism of proteins|Asparagine N-linked glycosylation|O-linked glycosylation|Post-translational protein modification|Metabolism of carbohydrates|O-linked glycosylation of mucins|Transport to the Golgi and subsequent modification|N-glycan antennae elongation in the medial/trans-Golgi|N-Glycan…
BAAT	6.4708	12.2567	0.684917	0.0557433	-4.16506	0.0417346	0.732623	Down	0.00720247	0.00709196	0	0.296311	0.0216539	0	570	bile acid-CoA:amino acid N-acyltransferase	protein_coding	hsa00120,hsa01040,hsa00430,hsa04146,hsa04976	Primary bile acid biosynthesis|Biosynthesis of unsaturated fatty acids|Taurine and hypotaurine metabolism|Peroxisome|Bile secretion	GO:0001889,GO:0002152,GO:0005515,GO:0005777,GO:0005782,GO:0005829,GO:0006544,GO:0006631,GO:0006637,GO:0006699,GO:0008206,GO:0016290,GO:0016410,GO:0016746,GO:0019530,GO:0031100,GO:0033882,GO:0043231,GO:0047617,GO:0047963,GO:0052689,GO:0052815,GO:0052816,GO:0052817,GO:0102991	liver development|bile acid conjugation|protein binding|peroxisome|peroxisomal matrix|cytosol|glycine metabolic process|fatty acid metabolic process|acyl-CoA metabolic process|bile acid biosynthetic process|bile acid metabolic process|palmitoyl-CoA hydrolase activity|N-acyltransferase activity|acyltransferase activity|taurine metabolic process|animal organ regeneration|choloyl-CoA hydrolase activ…	WP2525,WP702,WP5064,WP2882,WP5329,WP4545,WP5176,WP2879,WP2289	Trans-sulfuration, one-carbon metabolism and related pathways|Metapathway biotransformation Phase I and II|7-oxo-C and 7-beta-HC pathways|Nuclear receptors meta-pathway|Cholesterol biosynthesis pathway in hepatocytes|Oxysterols derived from cholesterol|Disorders of bile acid synthesis and biliary transport|Farnesoid X receptor pathway|Drug induction of bile acid pathway	R-HSA-1430728,R-HSA-159418,R-HSA-192105,R-HSA-193368,R-HSA-194068,R-HSA-556833,R-HSA-8957322,R-HSA-9033241,R-HSA-9033241,R-HSA-9609507,R-HSA-9609507	Metabolism|Recycling of bile acids and salts|Synthesis of bile acids and bile salts|Synthesis of bile acids and bile salts via 7alpha-hydroxycholesterol|Bile acid and bile salt metabolism|Metabolism of lipids|Metabolism of steroids|Peroxisomal protein import|Peroxisomal protein import|Protein localization|Protein localization
BBS4	254.59	316.156	193.024	0.610014	-0.713085	0.00334913	0.556921	Down	1.77837	1.72284	1.85214	4.51844	2.85535	2.53941	585	Bardet-Biedl syndrome 4	protein_coding			GO:0000226,GO:0000242,GO:0000281,GO:0001750,GO:0001764,GO:0001843,GO:0001895,GO:0001917,GO:0003085,GO:0005515,GO:0005634,GO:0005813,GO:0005814,GO:0005829,GO:0005929,GO:0007098,GO:0007286,GO:0007601,GO:0007608,GO:0010467,GO:0010629,GO:0015031,GO:0016358,GO:0019216,GO:0021591,GO:0021756,GO:0021766,GO:0021987,GO:0030534,GO:0030674,GO:0030837,GO:0031514,GO:0032391,GO:0032465,GO:0033365,GO:0034451,GO:…	microtubule cytoskeleton organization|pericentriolar material|mitotic cytokinesis|photoreceptor outer segment|neuron migration|neural tube closure|retina homeostasis|photoreceptor inner segment|negative regulation of systemic arterial blood pressure|protein binding|nucleus|centrosome|centriole|cytosol|cilium|centrosome cycle|spermatid development|visual perception|sensory perception of smell|gene…	WP4656,WP3998,WP4352,WP4536,WP4803,WP5234	Joubert syndrome|Prader-Willi and Angelman syndrome|Ciliary landscape|Genes related to primary cilium development (based on CRISPR)|Ciliopathies|Bardet-Biedl syndrome	R-HSA-1852241,R-HSA-5617833,R-HSA-5620920,R-HSA-5620922	Organelle biogenesis and maintenance|Cilium Assembly|Cargo trafficking to the periciliary membrane|BBSome-mediated cargo-targeting to cilium
BBS5	131.326	172.576	90.0753	0.521347	-0.939685	0.0394957	0.723836	Down	0.836287	0.715325	0.657925	2.93168	1.15978	0.822077	129880	Bardet-Biedl syndrome 5	protein_coding			GO:0001947,GO:0005515,GO:0005829,GO:0005930,GO:0007601,GO:0015031,GO:0032266,GO:0032402,GO:0034451,GO:0034464,GO:0036064,GO:0044458,GO:0046907,GO:0050896,GO:0060170,GO:0060271,GO:0061629	heart looping|protein binding|cytosol|axoneme|visual perception|protein transport|phosphatidylinositol-3-phosphate binding|melanosome transport|centriolar satellite|BBSome|ciliary basal body|motile cilium assembly|intracellular transport|response to stimulus|ciliary membrane|cilium assembly|RNA polymerase II-specific DNA-binding transcription factor binding	WP4656,WP4352,WP4536,WP4803,WP5234	Joubert syndrome|Ciliary landscape|Genes related to primary cilium development (based on CRISPR)|Ciliopathies|Bardet-Biedl syndrome	R-HSA-1852241,R-HSA-5617833,R-HSA-5620920,R-HSA-5620922	Organelle biogenesis and maintenance|Cilium Assembly|Cargo trafficking to the periciliary membrane|BBSome-mediated cargo-targeting to cilium
BCS1L	279.872	354.124	205.62	0.580495	-0.784645	0.0024009	0.491947	Down	2.53417	1.90404	1.64632	5.06734	3.51876	3.17767	617	BCS1 homolog%2C ubiquinol-cytochrome c reductase complex chaperone	protein_coding			GO:0005515,GO:0005524,GO:0005739,GO:0005743,GO:0005750,GO:0007005,GO:0016887,GO:0032979,GO:0032981,GO:0033617,GO:0034551	protein binding|ATP binding|mitochondrion|mitochondrial inner membrane|mitochondrial respiratory chain complex III|mitochondrion organization|ATP hydrolysis activity|protein insertion into mitochondrial inner membrane from matrix|mitochondrial respiratory chain complex I assembly|mitochondrial cytochrome c oxidase assembly|mitochondrial respiratory chain complex III assembly	WP5365,WP5038,WP5183,WP4921,WP5172	4p16.3 copy number variation|Mitochondrial immune response to SARS-CoV-2|SARS-CoV-2 mitochondrial chronic oxidative stress and endothelial dysfunction|Mitochondrial complex III assembly|Iron metabolism disorders	R-HSA-1268020,R-HSA-9609507	Mitochondrial protein import|Protein localization
BEX1	4.2199	8.09611	0.343693	0.0453249	-4.46355	0.0174986	0.642769	Down	0	0	0.0335169	0.708164	0.168192	0.068054	55859	brain expressed X-linked 1	protein_coding			GO:0005102,GO:0005515,GO:0005634,GO:0005667,GO:0005737,GO:0007165,GO:0007399,GO:0030154,GO:0031397,GO:0045944,GO:0051091,GO:0061629,GO:0140678	signaling receptor binding|protein binding|nucleus|transcription regulator complex|cytoplasm|signal transduction|nervous system development|cell differentiation|negative regulation of protein ubiquitination|positive regulation of transcription by RNA polymerase II|positive regulation of DNA-binding transcription factor activity|RNA polymerase II-specific DNA-binding transcription factor binding|m…
BEX5	4.34237	8.34902	0.335722	0.0439487	-4.50804	0.0180521	0.642769	Down	0.0273694	0	0	0.635168	0.109713	0.0554902	340542	brain expressed X-linked 5	protein_coding			GO:0005102,GO:0005515,GO:0005737,GO:0007165	signaling receptor binding|protein binding|cytoplasm|signal transduction
BHLHA15	50.2771	93.3643	7.18983	0.0769581	-3.69978	0.00410235	0.558344	Down	0.0736255	0.0644408	0.0326744	2.65789	0.0819821	0.0248787	168620	basic helix-loop-helix family member a15	protein_coding	hsa04950	Maturity onset diabetes of the young	GO:0000785,GO:0000981,GO:0001228,GO:0003700,GO:0005515,GO:0005634,GO:0006851,GO:0007030,GO:0007186,GO:0007267,GO:0007423,GO:0010832,GO:0019722,GO:0030968,GO:0042149,GO:0042593,GO:0042802,GO:0045944,GO:0046983,GO:0048312,GO:0048663,GO:0051649,GO:0061564,GO:0070888,GO:0072560,GO:1990837	chromatin|DNA-binding transcription factor activity, RNA polymerase II-specific|DNA-binding transcription activator activity, RNA polymerase II-specific|DNA-binding transcription factor activity|protein binding|nucleus|mitochondrial calcium ion transmembrane transport|Golgi organization|G protein-coupled receptor signaling pathway|cell-cell signaling|sensory organ development|negative regulation …
BORCS7	348.011	428.831	267.191	0.622882	-0.682969	0.0133726	0.63684	Down	3.22101	2.1254	3.35029	6.97249	4.84191	3.88879	119032	BLOC-1 related complex subunit 7	protein_coding			GO:0005515,GO:0032418,GO:0051036,GO:0062196,GO:0072384,GO:0098574,GO:0099078	protein binding|lysosome localization|regulation of endosome size|regulation of lysosome size|organelle transport along microtubule|cytoplasmic side of lysosomal membrane|BORC complex
BRCA1	130.934	158.418	103.451	0.653513	-0.613712	0.0166178	0.642769	Down	0.395391	0.334231	0.391085	0.680719	0.545767	0.673073	672	BRCA1 DNA repair associated	protein_coding	hsa04120,hsa03440,hsa03460,hsa04151,hsa05206,hsa05224,hsa01524	Ubiquitin mediated proteolysis|Homologous recombination|Fanconi anemia pathway|PI3K-Akt signaling pathway|MicroRNAs in cancer|Breast cancer|Platinum drug resistance	GO:0000151,GO:0000152,GO:0000724,GO:0000800,GO:0000931,GO:0000976,GO:0001673,GO:0001741,GO:0002039,GO:0003677,GO:0003684,GO:0003713,GO:0003723,GO:0004842,GO:0005515,GO:0005634,GO:0005654,GO:0005694,GO:0005737,GO:0005886,GO:0006281,GO:0006282,GO:0006301,GO:0006302,GO:0006357,GO:0006633,GO:0006974,GO:0007059,GO:0007095,GO:0007098,GO:0008270,GO:0008630,GO:0009048,GO:0010212,GO:0010575,GO:0010628,GO:…	ubiquitin ligase complex|nuclear ubiquitin ligase complex|double-strand break repair via homologous recombination|lateral element|gamma-tubulin ring complex|transcription cis-regulatory region binding|male germ cell nucleus|XY body|p53 binding|DNA binding|damaged DNA binding|transcription coactivator activity|RNA binding|ubiquitin-protein transferase activity|protein binding|nucleus|nucleoplasm|c…	WP3959,WP1971,WP3651,WP2516,WP5316,WP4262,WP2261,WP5114,WP5380,WP5118,WP138,WP4016,WP4946,WP2263,WP5322,WP707,WP3646,WP1530,WP5087,WP4172	DNA IR-double strand breaks and cellular response via ATM|Integrated cancer pathway|Pathways affected in adenoid cystic carcinoma|ATM signaling pathway|Primary ovarian insufficiency|Breast cancer pathway|Glioblastoma signaling pathways|Nucleotide excision repair in xeroderma pigmentosum |5q35 copy number variation|SMC1/SMC3 role in DNA damage - Cornelia de Lange Syndrome|Androgen receptor signali…	R-HSA-1221632,R-HSA-1474165,R-HSA-1500620,R-HSA-1640170,R-HSA-1640170,R-HSA-1643685,R-HSA-212436,R-HSA-2262752,R-HSA-2990846,R-HSA-3108214,R-HSA-3108232,R-HSA-3700989,R-HSA-392499,R-HSA-5633007,R-HSA-5685938,R-HSA-5685942,R-HSA-5688426,R-HSA-5689901,R-HSA-5693532,R-HSA-5693537,R-HSA-5693538,R-HSA-5693554,R-HSA-5693565,R-HSA-5693567,R-HSA-5693568,R-HSA-5693571,R-HSA-5693579,R-HSA-5693606,R-HSA-569…	Meiotic synapsis|Reproduction|Meiosis|Cell Cycle|Cell Cycle|Disease|Generic Transcription Pathway|Cellular responses to stress|SUMOylation|SUMOylation of DNA damage response and repair proteins|SUMO E3 ligases SUMOylate target proteins|Transcriptional Regulation by TP53|Metabolism of proteins|Regulation of TP53 Activity|HDR through Single Strand Annealing (SSA)|HDR through Homologous Recombinatio…	other
BSN	3.57154	6.79388	0.349195	0.0539968	-4.21098	0.0449833	0.744397	Down	0	0.00164522	0	0.0352508	0.00167445	0.00338757	8927	bassoon presynaptic cytomatrix protein	protein_coding			GO:0005634,GO:0007268,GO:0008021,GO:0009986,GO:0014069,GO:0030424,GO:0030425,GO:0030672,GO:0035418,GO:0044306,GO:0046872,GO:0048786,GO:0048788,GO:0048790,GO:0060076,GO:0097091,GO:0098683,GO:0098685,GO:0098693,GO:0098882,GO:0098978,GO:0098982,GO:0099526,GO:1904071	nucleus|chemical synaptic transmission|synaptic vesicle|cell surface|postsynaptic density|axon|dendrite|synaptic vesicle membrane|protein localization to synapse|neuron projection terminus|metal ion binding|presynaptic active zone|cytoskeleton of presynaptic active zone|maintenance of presynaptic active zone structure|excitatory synapse|synaptic vesicle clustering|cochlear hair cell ribbon synaps…			R-HSA-9659379,R-HSA-9662360,R-HSA-9709957	Sensory processing of sound|Sensory processing of sound by inner hair cells of the cochlea|Sensory Perception
C13orf46	6.28111	12.5622	0	0.0150228	-6.0567	0.00616421	0.558344	Down	0	0	0	0.200139	0.00950678	0.0048083	100507747	chromosome 13 open reading frame 46	protein_coding
C1QBP	1737.23	2090.16	1384.31	0.662192	-0.594678	0.00986045	0.601271	Down	32.4376	29.0629	30.2246	74.5998	43.6254	38.807	708	complement C1q binding protein	protein_coding			GO:0000122,GO:0001849,GO:0003714,GO:0003729,GO:0005515,GO:0005540,GO:0005576,GO:0005634,GO:0005730,GO:0005737,GO:0005739,GO:0005759,GO:0005829,GO:0005886,GO:0006397,GO:0006915,GO:0006955,GO:0006958,GO:0008134,GO:0008380,GO:0009986,GO:0016020,GO:0030449,GO:0030984,GO:0031690,GO:0032689,GO:0032695,GO:0039534,GO:0039536,GO:0042256,GO:0043065,GO:0043491,GO:0045087,GO:0045785,GO:0048025,GO:0050687,GO:…	negative regulation of transcription by RNA polymerase II|complement component C1q complex binding|transcription corepressor activity|mRNA binding|protein binding|hyaluronic acid binding|extracellular region|nucleus|nucleolus|cytoplasm|mitochondrion|mitochondrial matrix|cytosol|plasma membrane|mRNA processing|apoptotic process|immune response|complement activation, classical pathway|transcription…	WP5115,WP2806,WP2853,WP2857,WP4217	Network map of SARS-CoV-2 signaling pathway|Complement system|Endoderm differentiation|Mesodermal commitment pathway|Ebola virus infection in host	R-HSA-109581,R-HSA-109582,R-HSA-109606,R-HSA-111471,R-HSA-140837,R-HSA-140877,R-HSA-162582,R-HSA-1643685,R-HSA-194315,R-HSA-5357801,R-HSA-8980692,R-HSA-9012999,R-HSA-9013106,R-HSA-9645722,R-HSA-9645723,R-HSA-9716542,R-HSA-9734009	Apoptosis|Hemostasis|Intrinsic Pathway for Apoptosis|Apoptotic factor-mediated response|Intrinsic Pathway of Fibrin Clot Formation|Formation of Fibrin Clot (Clotting Cascade)|Signal Transduction|Disease|Signaling by Rho GTPases|Programmed Cell Death|RHOA GTPase cycle|RHO GTPase cycle|RHOC GTPase cycle|Defective Intrinsic Pathway for Apoptosis Due to p14ARF Loss of Function|Diseases of programmed …
C1orf216	169.099	213.205	124.992	0.585718	-0.771721	0.0204006	0.656094	Down	1.22933	1.03754	0.92064	3.01039	1.90075	1.27291	127703	chromosome 1 open reading frame 216	protein_coding			GO:0005515	protein binding
C2orf74	60.8736	83.7812	37.966	0.453647	-1.14036	0.00902032	0.592468	Down	0.919543	0.706239	0.404005	1.68781	1.36385	1.88298	339804	chromosome 2 open reading frame 74	protein_coding			GO:0005515,GO:0016020	protein binding|membrane
C8orf33	592.526	766.456	418.595	0.545978	-0.873084	0.0483353	0.750225	Down	1.34066	1.11215	1.43773	5.25525	1.56479	1.49205	65265	chromosome 8 open reading frame 33	protein_coding			GO:0005515	protein binding
C9orf163	4.77838	8.17896	1.37781	0.167764	-2.5755	0.0303877	0.697177	Down	0.0103712	0.0204242	0.010356	0.120344	0.0831483	0.0735952	158055	chromosome 9 putative open reading frame 163	non_coding
CABYR	21.3601	32.1309	10.5894	0.329223	-1.60286	0.00788071	0.559762	Down	0.134304	0.0712079	0.113475	0.523103	0.352012	0.219931	26256	calcium binding tyrosine phosphorylation regulated	protein_coding			GO:0003351,GO:0005509,GO:0005576,GO:0005634,GO:0005654,GO:0005737,GO:0005829,GO:0005856,GO:0017124,GO:0031514,GO:0035686,GO:0048240	epithelial cilium movement involved in extracellular fluid movement|calcium ion binding|extracellular region|nucleus|nucleoplasm|cytoplasm|cytosol|cytoskeleton|SH3 domain binding|motile cilium|sperm fibrous sheath|sperm capacitation
CAD	498.893	624.776	373.009	0.597056	-0.744063	0.00240167	0.491947	Down	1.57096	0.999885	1.27188	2.73209	2.58136	1.84719	790	carbamoyl-phosphate synthetase 2%2C aspartate transcarbamylase%2C and dihydroorotase	protein_coding	hsa00240,hsa00250	Pyrimidine metabolism|Alanine, aspartate and glutamate metabolism	GO:0001889,GO:0004070,GO:0004088,GO:0004151,GO:0004672,GO:0005524,GO:0005634,GO:0005737,GO:0005829,GO:0006207,GO:0006225,GO:0006228,GO:0006541,GO:0006805,GO:0007507,GO:0007565,GO:0007595,GO:0008270,GO:0014075,GO:0016020,GO:0016363,GO:0018107,GO:0019240,GO:0019899,GO:0031000,GO:0031100,GO:0032868,GO:0032991,GO:0033574,GO:0042594,GO:0042802,GO:0042995,GO:0043025,GO:0043195,GO:0044205,GO:0046777,GO:…	liver development|aspartate carbamoyltransferase activity|carbamoyl-phosphate synthase (glutamine-hydrolyzing) activity|dihydroorotase activity|protein kinase activity|ATP binding|nucleus|cytoplasm|cytosol|'de novo' pyrimidine nucleobase biosynthetic process|UDP biosynthetic process|UTP biosynthetic process|glutamine metabolic process|xenobiotic metabolic process|heart development|female pregnanc…	WP2197,WP4225,WP4022,WP3925	Endothelin pathways|Pyrimidine metabolism and related diseases|Pyrimidine metabolism|Amino acid metabolism	R-HSA-1430728,R-HSA-15869,R-HSA-500753,R-HSA-8956320	Metabolism|Metabolism of nucleotides|Pyrimidine biosynthesis|Nucleotide biosynthesis
CAHM	15.4379	25.7732	5.10263	0.1977	-2.33862	0.0413262	0.732042	Down	0.240949	0.0593132	0.150372	2.28754	0.332018	0.122129	100526820	colon adenocarcinoma hypermethylated	non_coding
CAPN10-DT	60.8196	89.1726	32.4665	0.363615	-1.45952	0.0473882	0.749019	Down	0.291764	0.169426	0.246514	1.76773	0.262403	0.288185	101752400	CAPN10 divergent transcript	non_coding
CARD11	28.9134	45.7818	12.045	0.262419	-1.93006	0.0461363	0.744659	Down	0.0429614	0.0785613	0.0919249	0.796318	0.147613	0.0435511	84433	caspase recruitment domain family member 11	protein_coding	hsa04064,hsa04660,hsa04662	NF-kappa B signaling pathway|T cell receptor signaling pathway|B cell receptor signaling pathway	GO:0001772,GO:0004385,GO:0005515,GO:0005737,GO:0005829,GO:0005886,GO:0007249,GO:0030183,GO:0030890,GO:0031295,GO:0032449,GO:0032743,GO:0035739,GO:0038202,GO:0042100,GO:0042981,GO:0043123,GO:0043621,GO:0045061,GO:0045121,GO:0045577,GO:0045580,GO:0046037,GO:0046710,GO:0048872,GO:0050700,GO:0050862,GO:0051092,GO:0051260,GO:0070062,GO:2000563	immunological synapse|guanylate kinase activity|protein binding|cytoplasm|cytosol|plasma membrane|canonical NF-kappaB signal transduction|B cell differentiation|positive regulation of B cell proliferation|T cell costimulation|CBM complex|positive regulation of interleukin-2 production|CD4-positive, alpha-beta T cell proliferation|TORC1 signaling|B cell proliferation|regulation of apoptotic proces…	WP5115,WP69,WP3863,WP5072,WP23,WP5098	Network map of SARS-CoV-2 signaling pathway|T-cell receptor signaling pathway|T-cell antigen receptor (TCR) pathway during Staphylococcus aureus infection|Modulators of TCR signaling and T cell activation|B cell receptor signaling pathway|T-cell activation SARS-CoV-2	R-HSA-1168372,R-HSA-1168372,R-HSA-1169091,R-HSA-1169091,R-HSA-1280218,R-HSA-1280218,R-HSA-168249,R-HSA-168249,R-HSA-168256,R-HSA-168256,R-HSA-202403,R-HSA-202424,R-HSA-2454202,R-HSA-2454202,R-HSA-2871837,R-HSA-2871837,R-HSA-5607764,R-HSA-5621481,R-HSA-983705,R-HSA-983705	Downstream signaling events of B Cell Receptor (BCR)|Downstream signaling events of B Cell Receptor (BCR)|Activation of NF-kappaB in B cells|Activation of NF-kappaB in B cells|Adaptive Immune System|Adaptive Immune System|Innate Immune System|Innate Immune System|Immune System|Immune System|TCR signaling|Downstream TCR signaling|Fc epsilon receptor (FCERI) signaling|Fc epsilon receptor (FCERI) si…
CAVIN3	320.812	393.252	248.372	0.631923	-0.66218	0.033368	0.709948	Down	5.89254	6.26221	6.53189	7.88624	12.7209	11.6048	112464	caveolae associated protein 3	protein_coding			GO:0005080,GO:0005515,GO:0005737,GO:0005829,GO:0005901,GO:0030866,GO:0032922,GO:0032991,GO:0051898,GO:0070374,GO:1901003	protein kinase C binding|protein binding|cytoplasm|cytosol|caveola|cortical actin cytoskeleton organization|circadian regulation of gene expression|protein-containing complex|negative regulation of phosphatidylinositol 3-kinase/protein kinase B signal transduction|positive regulation of ERK1 and ERK2 cascade|negative regulation of fermentation	WP3594	Circadian rhythm genes
CBLN1	24.1508	48.3016	0	2.26433e-07	-22.0744	1.62549e-08	4.50283e-05	Down	0	0	0	1.92505	0	0	869	cerebellin 1 precursor	protein_coding			GO:0005515,GO:0005576,GO:0007157,GO:0007268,GO:0007399,GO:0007416,GO:0009306,GO:0021707,GO:0042802,GO:0043083,GO:0045211,GO:0050808,GO:0051649,GO:0051965,GO:0062023,GO:0090394,GO:0098688,GO:0098978,GO:0099151,GO:0099558,GO:1900454,GO:1905606,GO:1905703	protein binding|extracellular region|heterophilic cell-cell adhesion via plasma membrane cell adhesion molecules|chemical synaptic transmission|nervous system development|synapse assembly|protein secretion|cerebellar granule cell differentiation|identical protein binding|synaptic cleft|postsynaptic membrane|synapse organization|establishment of localization in cell|positive regulation of synapse …
CBLN3	14.652	22.4847	6.81919	0.303753	-1.71903	0.0221021	0.663239	Down	0.118553	0.063673	0.0322851	0.329699	0.172811	0.284062	643866	cerebellin 3 precursor	protein_coding			GO:0005615,GO:0005783,GO:0005794,GO:0045202,GO:0099558	extracellular space|endoplasmic reticulum|Golgi apparatus|synapse|maintenance of synapse structure
CC2D2A	121.867	163.004	80.7309	0.494767	-1.01518	0.0138404	0.641384	Down	0.222899	0.294925	0.295602	0.845	0.715508	0.307162	57545	coiled-coil and C2 domain containing 2A	protein_coding			GO:0001822,GO:0001843,GO:0005829,GO:0005856,GO:0007224,GO:0007368,GO:0007507,GO:0035082,GO:0035869,GO:0036038,GO:0043010,GO:0044458,GO:0060271,GO:1904491,GO:1905515,GO:1990403	kidney development|neural tube closure|cytosol|cytoskeleton|smoothened signaling pathway|determination of left/right symmetry|heart development|axoneme assembly|ciliary transition zone|MKS complex|camera-type eye development|motile cilium assembly|cilium assembly|protein localization to ciliary transition zone|non-motile cilium assembly|embryonic brain development	WP4656,WP4536,WP4803	Joubert syndrome|Genes related to primary cilium development (based on CRISPR)|Ciliopathies	R-HSA-1852241,R-HSA-5617833,R-HSA-5620912	Organelle biogenesis and maintenance|Cilium Assembly|Anchoring of the basal body to the plasma membrane
CCBE1	46.6657	61.0616	32.2699	0.527521	-0.922698	0.037096	0.712702	Down	0.0888148	0.102028	0.155198	0.351332	0.196555	0.195074	147372	collagen and calcium binding EGF domains 1	protein_coding			GO:0001946,GO:0002020,GO:0002040,GO:0003016,GO:0005509,GO:0005515,GO:0005518,GO:0005581,GO:0005615,GO:0010575,GO:0010595,GO:0010954,GO:0030324,GO:0031012,GO:0045766,GO:0048845,GO:1900748,GO:1901492,GO:1904977	lymphangiogenesis|protease binding|sprouting angiogenesis|respiratory system process|calcium ion binding|protein binding|collagen binding|collagen trimer|extracellular space|positive regulation of vascular endothelial growth factor production|positive regulation of endothelial cell migration|positive regulation of protein processing|lung development|extracellular matrix|positive regulation of ang…
CCDC13-AS2	197.056	374.197	19.915	0.0532166	-4.23198	0.0403116	0.725279	Down	0.297493	0.322222	1.09911	40.2315	0.0298133	0.27142	729083	CCDC13 antisense RNA 2	non_coding
CCDC152	17.5075	29.8395	5.1755	0.172631	-2.53424	0.000720255	0.332535	Down	0.0229188	0.0601792	0.0305135	0.378765	0.237337	0.139401	100129792	coiled-coil domain containing 152	protein_coding			GO:0005515	protein binding
CCDC184	7.12508	12.5476	1.70252	0.135974	-2.87859	0.01113	0.611226	Down	0.0233773	0	0.0350144	0.221941	0.128852	0.13034	387856	coiled-coil domain containing 184	protein_coding			GO:0005515,GO:0005737	protein binding|cytoplasm
CCDC86	520.568	677.191	363.945	0.537254	-0.896323	0.0481773	0.750225	Down	5.73781	4.57093	4.93763	21.1692	6.60257	5.37814	79080	coiled-coil domain containing 86	protein_coding			GO:0003723,GO:0005515,GO:0005634,GO:0005654,GO:0005694,GO:0005730	RNA binding|protein binding|nucleus|nucleoplasm|chromosome|nucleolus
CCDC88A	219.942	330.496	109.388	0.33078	-1.59606	0.00466474	0.558344	Down	0.270929	0.264078	0.333382	2.16512	0.562222	0.380069	55704	coiled-coil domain containing 88A	protein_coding			GO:0001932,GO:0001965,GO:0003779,GO:0005080,GO:0005085,GO:0005092,GO:0005154,GO:0005158,GO:0005737,GO:0005783,GO:0005794,GO:0005813,GO:0005814,GO:0005829,GO:0005886,GO:0006260,GO:0006275,GO:0007264,GO:0007399,GO:0008017,GO:0010975,GO:0016020,GO:0016477,GO:0030027,GO:0030032,GO:0030142,GO:0030705,GO:0031122,GO:0031410,GO:0031682,GO:0031929,GO:0032147,GO:0032148,GO:0032956,GO:0035091,GO:0036064,GO:…	regulation of protein phosphorylation|G-protein alpha-subunit binding|actin binding|protein kinase C binding|guanyl-nucleotide exchange factor activity|GDP-dissociation inhibitor activity|epidermal growth factor receptor binding|insulin receptor binding|cytoplasm|endoplasmic reticulum|Golgi apparatus|centrosome|centriole|cytosol|plasma membrane|DNA replication|regulation of DNA replication|small …	WP2857	Mesodermal commitment pathway	R-HSA-162582,R-HSA-194315,R-HSA-9012999,R-HSA-9696264,R-HSA-9696273,R-HSA-9716542	Signal Transduction|Signaling by Rho GTPases|RHO GTPase cycle|RND3 GTPase cycle|RND1 GTPase cycle|Signaling by Rho GTPases, Miro GTPases and RHOBTB3
CCK	62.4188	100.51	24.3272	0.241802	-2.0481	0.0201241	0.656094	Down	0.278482	0.17743	0.703362	4.57926	0.410414	0.763885	885	cholecystokinin	protein_coding	hsa04080,hsa04911,hsa04972	Neuroactive ligand-receptor interaction|Insulin secretion|Pancreatic secretion	GO:0001764,GO:0005179,GO:0005184,GO:0005515,GO:0005576,GO:0005615,GO:0007165,GO:0007409,GO:0007586,GO:0030424,GO:0042755,GO:0051428	neuron migration|hormone activity|neuropeptide hormone activity|protein binding|extracellular region|extracellular space|signal transduction|axonogenesis|digestion|axon|eating behavior|peptide hormone receptor binding	WP3679,WP2596,WP5093,WP5094	Cell-type dependent selectivity of CCK2R signaling|Gastric acid production|Opioid receptor pathways|Orexin receptor pathway	R-HSA-162582,R-HSA-372790,R-HSA-373076,R-HSA-375276,R-HSA-388396,R-HSA-416476,R-HSA-500792	Signal Transduction|Signaling by GPCR|Class A/1 (Rhodopsin-like receptors)|Peptide ligand-binding receptors|GPCR downstream signalling|G alpha (q) signalling events|GPCR ligand binding
CCNA1	25.9873	49.2196	2.75505	0.0558711	-4.16175	0.00860387	0.581431	Down	0	0.00799383	0.0567453	1.37879	0.0406793	0.0246895	8900	cyclin A1	protein_coding	hsa04152,hsa04110,hsa04218,hsa04914,hsa05200,hsa05202,hsa05203,hsa05221,hsa05166,hsa05161,hsa05169,hsa05165	AMPK signaling pathway|Cell cycle|Cellular senescence|Progesterone-mediated oocyte maturation|Pathways in cancer|Transcriptional misregulation in cancer|Viral carcinogenesis|Acute myeloid leukemia|Human T-cell leukemia virus 1 infection|Hepatitis B|Epstein-Barr virus infection|Human papillomavirus infection	GO:0000079,GO:0005515,GO:0005634,GO:0005654,GO:0005737,GO:0005829,GO:0007141,GO:0007283,GO:0015630,GO:0016538,GO:0044772,GO:0051301,GO:0097123,GO:0097124	regulation of cyclin-dependent protein serine/threonine kinase activity|protein binding|nucleus|nucleoplasm|cytoplasm|cytosol|male meiosis I|spermatogenesis|microtubule cytoskeleton|cyclin-dependent protein serine/threonine kinase regulator activity|mitotic cell cycle phase transition|cell division|cyclin A1-CDK2 complex|cyclin A2-CDK2 complex	WP179,WP1403,WP2361,WP45,WP4673	Cell cycle|AMP-activated protein kinase signaling|Gastric cancer network 1|G1 to S cell cycle control|Male infertility	R-HSA-1538133,R-HSA-157579,R-HSA-1640170,R-HSA-1640170,R-HSA-170145,R-HSA-171319,R-HSA-174143,R-HSA-174184,R-HSA-176408,R-HSA-176409,R-HSA-176814,R-HSA-179419,R-HSA-180786,R-HSA-187577,R-HSA-212436,R-HSA-2262752,R-HSA-2559582,R-HSA-2559583,R-HSA-2559586,R-HSA-3700989,R-HSA-392499,R-HSA-453274,R-HSA-453274,R-HSA-453276,R-HSA-453279,R-HSA-5633007,R-HSA-5688426,R-HSA-5689880,R-HSA-5693532,R-HSA-5693…	G0 and Early G1|Telomere Maintenance|Cell Cycle|Cell Cycle|Phosphorylation of proteins involved in the G2/M transition by Cyclin A:Cdc2 complexes|Telomere Extension By Telomerase|APC/C-mediated degradation of cell cycle proteins|Cdc20:Phospho-APC/C mediated degradation of Cyclin A|Regulation of APC/C activators between G1/S and early anaphase|APC/C:Cdc20 mediated degradation of mitotic proteins|A…
CD109-AS1	9.39456	15.7143	3.07483	0.19572	-2.35314	0.0118138	0.611226	Down	0.0405755	0.0133177	0.0675265	0.285347	0.271085	0.137108	101928489	CD109 antisense RNA 1	non_coding
CD300LB	30.3693	60.7385	0	1.8233e-07	-22.3869	1.01471e-08	3.93524e-05	Down	0	0	0	2.57577	0	0	124599	CD300 molecule like family member b	protein_coding			GO:0002376,GO:0004888,GO:0005515,GO:0005886,GO:0042802	immune system process|transmembrane signaling receptor activity|protein binding|plasma membrane|identical protein binding			R-HSA-1280218,R-HSA-168249,R-HSA-168256,R-HSA-198933,R-HSA-2172127	Adaptive Immune System|Innate Immune System|Immune System|Immunoregulatory interactions between a Lymphoid and a non-Lymphoid cell|DAP12 interactions
CD79A	5.14773	9.25338	1.04208	0.11188	-3.15998	0.0215171	0.663239	Down	0	0.0478175	0.0242456	0.281751	0.121668	0.31999	973	CD79a molecule	protein_coding	hsa04662,hsa05340	B cell receptor signaling pathway|Primary immunodeficiency	GO:0002250,GO:0004888,GO:0005515,GO:0005771,GO:0005886,GO:0009897,GO:0019815,GO:0030183,GO:0042100,GO:0042113,GO:0042802,GO:0045121,GO:0050853	adaptive immune response|transmembrane signaling receptor activity|protein binding|multivesicular body|plasma membrane|external side of plasma membrane|B cell receptor complex|B cell differentiation|B cell proliferation|B cell activation|identical protein binding|membrane raft|B cell receptor signaling pathway	WP5218,WP23	Extrafollicular and follicular B cell activation by SARS-CoV-2|B cell receptor signaling pathway	R-HSA-1280218,R-HSA-1280218,R-HSA-1643685,R-HSA-168256,R-HSA-168256,R-HSA-5663205,R-HSA-5690714,R-HSA-9679191,R-HSA-9679506,R-HSA-9824446,R-HSA-983695,R-HSA-983695,R-HSA-983705,R-HSA-983705	Adaptive Immune System|Adaptive Immune System|Disease|Immune System|Immune System|Infectious disease|CD22 mediated BCR regulation|Potential therapeutics for SARS|SARS-CoV Infections|Viral Infection Pathways|Antigen activates B Cell Receptor (BCR) leading to generation of second messengers|Antigen activates B Cell Receptor (BCR) leading to generation of second messengers|Signaling by the B Cell Re…
CDC7	247.957	299.173	196.742	0.658049	-0.603734	0.00357209	0.558344	Down	1.5102	1.42754	1.37226	2.4135	2.41394	2.41121	8317	cell division cycle 7	protein_coding	hsa04110	Cell cycle	GO:0000082,GO:0000727,GO:0004672,GO:0004674,GO:0005515,GO:0005524,GO:0005634,GO:0005654,GO:0005737,GO:0007165,GO:0008284,GO:0010571,GO:0010971,GO:0016301,GO:0016310,GO:0018105,GO:0044770,GO:0045171,GO:0046872,GO:0051301,GO:0072686,GO:0106310	G1/S transition of mitotic cell cycle|double-strand break repair via break-induced replication|protein kinase activity|protein serine/threonine kinase activity|protein binding|ATP binding|nucleus|nucleoplasm|cytoplasm|signal transduction|positive regulation of cell population proliferation|positive regulation of nuclear cell cycle DNA replication|positive regulation of G2/M transition of mitotic …	WP466,WP179,WP2446	DNA replication|Cell cycle|Retinoblastoma gene in cancer	R-HSA-1640170,R-HSA-176187,R-HSA-212436,R-HSA-453279,R-HSA-68962,R-HSA-69002,R-HSA-69206,R-HSA-69278,R-HSA-69306,R-HSA-69481,R-HSA-69620,R-HSA-73857,R-HSA-74160,R-HSA-8953750	Cell Cycle|Activation of ATR in response to replication stress|Generic Transcription Pathway|Mitotic G1 phase and G1/S transition|Activation of the pre-replicative complex|DNA Replication Pre-Initiation|G1/S Transition|Cell Cycle, Mitotic|DNA Replication|G2/M Checkpoints|Cell Cycle Checkpoints|RNA Polymerase II Transcription|Gene expression (Transcription)|Transcriptional Regulation by E2F6
CDCA7	103.617	147.876	59.3586	0.401839	-1.31531	0.00301993	0.533597	Down	0.518718	0.56751	0.565915	0.861306	1.68465	1.88912	83879	cell division cycle associated 7	protein_coding			GO:0005515,GO:0005634,GO:0005654,GO:0005829,GO:0006355,GO:0006915,GO:0042127	protein binding|nucleus|nucleoplasm|cytosol|regulation of DNA-templated transcription|apoptotic process|regulation of cell population proliferation
CDK2AP2	402.921	495.27	310.572	0.626687	-0.674183	0.0241857	0.665919	Down	7.16687	8.08291	7.61313	21.34	10.5187	9.84159	10263	cyclin dependent kinase 2 associated protein 2	protein_coding	hsa03082	ATP-dependent chromatin remodeling	GO:0005515,GO:0005634,GO:0005737,GO:0005874,GO:0016581,GO:0070507,GO:2000035,GO:2000134	protein binding|nucleus|cytoplasm|microtubule|NuRD complex|regulation of microtubule cytoskeleton organization|regulation of stem cell division|negative regulation of G1/S transition of mitotic cell cycle
CDKN2B-AS1	18.993	32.5022	5.48371	0.168268	-2.57116	0.00642423	0.558344	Down	0.025348	0.0187194	0.0569493	0.528096	0.10161	0.083512	100048912	CDKN2B antisense RNA 1	non_coding			GO:0005515,GO:0010628,GO:0010629,GO:0030335,GO:0031507	protein binding|positive regulation of gene expression|negative regulation of gene expression|positive regulation of cell migration|heterochromatin formation
CEACAM5	5.75763	9.79926	1.716	0.174927	-2.51518	0.0258261	0.673922	Down	0.00762215	0.00750521	0.0228329	0.104525	0.0534698	0.0849947	1048	CEA cell adhesion molecule 5	protein_coding			GO:0005515,GO:0005576,GO:0005886,GO:0006915,GO:0007156,GO:0007157,GO:0009986,GO:0010832,GO:0016020,GO:0016323,GO:0016324,GO:0034109,GO:0034235,GO:0042802,GO:0042803,GO:0043066,GO:0070062,GO:0098552,GO:2000811	protein binding|extracellular region|plasma membrane|apoptotic process|homophilic cell adhesion via plasma membrane adhesion molecules|heterophilic cell-cell adhesion via plasma membrane cell adhesion molecules|cell surface|negative regulation of myotube differentiation|membrane|basolateral plasma membrane|apical plasma membrane|homotypic cell-cell adhesion|GPI anchor binding|identical protein bi…			R-HSA-109582,R-HSA-163125,R-HSA-202733,R-HSA-392499,R-HSA-597592	Hemostasis|Post-translational modification: synthesis of GPI-anchored proteins|Cell surface interactions at the vascular wall|Metabolism of proteins|Post-translational protein modification
CECR7	95.9503	127.53	64.3707	0.504108	-0.988196	0.0372555	0.712702	Down	0.419871	0.308431	0.519077	1.62401	0.754723	0.472928	100130418	cat eye syndrome chromosome region%2C candidate 7	non_coding
CELF5	16.6334	32.2462	1.02064	0.0316913	-4.97977	0.00521376	0.558344	Down	0.00895926	0.0044109	0	0.510349	0.00448927	0.00908225	60680	CUGBP Elav-like family member 5	protein_coding			GO:0000381,GO:0003729,GO:0005515,GO:0005575,GO:0005634,GO:0005737,GO:0006376,GO:0036002,GO:1990904	regulation of alternative mRNA splicing, via spliceosome|mRNA binding|protein binding|cellular_component|nucleus|cytoplasm|mRNA splice site recognition|pre-mRNA binding|ribonucleoprotein complex
CEP170	606.357	769.217	443.497	0.576346	-0.794993	0.026741	0.676009	Down	1.12067	1.33715	0.926816	3.73565	1.6146	1.42207	9859	centrosomal protein 170	protein_coding			GO:0005515,GO:0005813,GO:0005814,GO:0005819,GO:0005829,GO:0005874,GO:0120103	protein binding|centrosome|centriole|spindle|cytosol|microtubule|centriolar subdistal appendage	WP4352	Ciliary landscape
CERS2	966.84	1192.97	740.712	0.620732	-0.687957	0.0246128	0.66806	Down	6.44618	7.40516	8.10209	21.2093	10.0695	9.25227	29956	ceramide synthase 2	protein_coding	hsa00600,hsa04071	Sphingolipid metabolism|Sphingolipid signaling pathway	GO:0003677,GO:0005515,GO:0005783,GO:0005789,GO:0016020,GO:0019216,GO:0030148,GO:0035902,GO:0046513,GO:0048681,GO:0050291,GO:1900148,GO:1905045	DNA binding|protein binding|endoplasmic reticulum|endoplasmic reticulum membrane|membrane|regulation of lipid metabolic process|sphingolipid biosynthetic process|response to immobilization stress|ceramide biosynthetic process|negative regulation of axon regeneration|sphingosine N-acyltransferase activity|negative regulation of Schwann cell migration|negative regulation of Schwann cell proliferati…	WP4726,WP5121,WP4725,WP1422,WP5194	Sphingolipid metabolism: integrated pathway|Sphingolipid metabolism in senescence|Sphingolipid metabolism overview|Sphingolipid pathway|Synthesis of ceramides and 1-deoxyceramides	R-HSA-1430728,R-HSA-1660661,R-HSA-428157,R-HSA-556833	Metabolism|Sphingolipid de novo biosynthesis|Sphingolipid metabolism|Metabolism of lipids
CFAP300	40.5553	55.4069	25.7037	0.463177	-1.11037	0.0146938	0.642769	Down	0.268368	0.229783	0.372834	1.0216	0.526198	0.57959	85016	cilia and flagella associated protein 300	protein_coding			GO:0005515,GO:0005737,GO:0005856,GO:0031514	protein binding|cytoplasm|cytoskeleton|motile cilium
CFLAR-AS1	26.9747	43.2364	10.7131	0.247029	-2.01725	0.0425834	0.733871	Down	0.0769024	0.378613	0.332754	3.13674	0.35965	0.389791	65072	CFLAR antisense RNA 1	non_coding
CH507-9B2.8	5.80279	11.6056	0	0.0162734	-5.94134	0.0282136	0.685663	Down	0	0	0	0.27709	0.00674976	0	105372831		non_coding
CHD5	11.3921	19.0244	3.75974	0.197043	-2.34342	0.0452244	0.744569	Down	0.0108366	0.00533517	0.0135259	0.151464	0.0108599	0.0192244	26038	chromodomain helicase DNA binding protein 5	protein_coding			GO:0000122,GO:0000785,GO:0000792,GO:0003677,GO:0003682,GO:0004386,GO:0005524,GO:0005634,GO:0005654,GO:0005829,GO:0006338,GO:0006357,GO:0008285,GO:0016020,GO:0016581,GO:0016607,GO:0016887,GO:0021895,GO:0035092,GO:0042393,GO:0046872,GO:0061628,GO:0140658,GO:1901798	negative regulation of transcription by RNA polymerase II|chromatin|heterochromatin|DNA binding|chromatin binding|helicase activity|ATP binding|nucleus|nucleoplasm|cytosol|chromatin remodeling|regulation of transcription by RNA polymerase II|negative regulation of cell population proliferation|membrane|NuRD complex|nuclear speck|ATP hydrolysis activity|cerebral cortex neuron differentiation|sperm…
CHIC1	168.945	231.798	106.093	0.457492	-1.12818	0.000198248	0.167141	Down	0.264699	0.203425	0.195547	0.696927	0.573671	0.359959	53344	cysteine rich hydrophobic domain 1	protein_coding			GO:0005886,GO:0031410	plasma membrane|cytoplasmic vesicle
CHPT1	99.287	126.304	72.2703	0.572459	-0.804756	0.00909728	0.592468	Down	1.25488	1.11653	0.800133	2.26472	1.80304	2.08442	56994	choline phosphotransferase 1	protein_coding	hsa00564,hsa00565,hsa00440,hsa05231	Glycerophospholipid metabolism|Ether lipid metabolism|Phosphonate and phosphinate metabolism|Choline metabolism in cancer	GO:0000139,GO:0001558,GO:0004142,GO:0005515,GO:0005789,GO:0005794,GO:0006629,GO:0006656,GO:0006657,GO:0006663,GO:0016020,GO:0019992,GO:0043231,GO:0046872	Golgi membrane|regulation of cell growth|diacylglycerol cholinephosphotransferase activity|protein binding|endoplasmic reticulum membrane|Golgi apparatus|lipid metabolic process|phosphatidylcholine biosynthetic process|CDP-choline pathway|platelet activating factor biosynthetic process|membrane|diacylglycerol binding|intracellular membrane-bounded organelle|metal ion binding	WP2525,WP4288,WP4722,WP2533,WP3933	Trans-sulfuration, one-carbon metabolism and related pathways|MTHFR deficiency|Glycerolipids and glycerophospholipids|Glycerophospholipid biosynthetic pathway|Kennedy pathway from sphingolipids	R-HSA-1430728,R-HSA-1483191,R-HSA-1483206,R-HSA-1483257,R-HSA-556833	Metabolism|Synthesis of PC|Glycerophospholipid biosynthesis|Phospholipid metabolism|Metabolism of lipids
CHRNA7	31.4125	58.4288	4.39627	0.0753153	-3.73091	0.0112322	0.611226	Down	0.0323108	0	0.0143393	0.711975	0.0107934	0.0327544	1139	cholinergic receptor nicotinic alpha 7 subunit	protein_coding	hsa04020,hsa04080,hsa04725,hsa05207,hsa05010,hsa05022,hsa05033	Calcium signaling pathway|Neuroactive ligand-receptor interaction|Cholinergic synapse|Chemical carcinogenesis - receptor activation|Alzheimer disease|Pathways of neurodegeneration - multiple diseases|Nicotine addiction	GO:0001540,GO:0001666,GO:0001933,GO:0001934,GO:0001988,GO:0005216,GO:0005262,GO:0005515,GO:0005886,GO:0005892,GO:0006811,GO:0006816,GO:0006874,GO:0006897,GO:0007165,GO:0007271,GO:0007611,GO:0007613,GO:0007614,GO:0008284,GO:0008306,GO:0009409,GO:0009897,GO:0014061,GO:0015464,GO:0015643,GO:0016020,GO:0016324,GO:0017081,GO:0022848,GO:0030317,GO:0030673,GO:0032094,GO:0032225,GO:0032691,GO:0032715,GO:…	amyloid-beta binding|response to hypoxia|negative regulation of protein phosphorylation|positive regulation of protein phosphorylation|positive regulation of heart rate involved in baroreceptor response to decreased systemic arterial blood pressure|monoatomic ion channel activity|calcium channel activity|protein binding|plasma membrane|acetylcholine-gated channel complex|monoatomic ion transport|…	WP5124,WP4222,WP2059,WP4942,WP706,WP5055,WP5407	Alzheimer's disease|Phosphodiesterases in neuronal function|Alzheimer's disease and miRNA effects|15q13.3 copy number variation syndrome|Sudden infant death syndrome (SIDS) susceptibility pathways|Burn wound healing|15q11q13 copy number variation	R-HSA-112314,R-HSA-112315,R-HSA-112316,R-HSA-181431,R-HSA-622327,R-HSA-629594	Neurotransmitter receptors and postsynaptic signal transmission|Transmission across Chemical Synapses|Neuronal System|Acetylcholine binding and downstream events|Postsynaptic nicotinic acetylcholine receptors|Highly calcium permeable postsynaptic nicotinic acetylcholine receptors
CHROMR	54.8512	76.9419	32.7605	0.426462	-1.22951	0.00936003	0.595083	Down	0.422317	0.233909	0.184492	0.612551	0.88172	0.66001	101927027	cholesterol induced regulator of metabolism RNA	non_coding
CIBAR1	60.6996	82.035	39.3641	0.479637	-1.05999	0.00274166	0.51615	Down	0.286049	0.225328	0.215808	0.677251	0.598809	0.418853	137392	CBY1 interacting BAR domain containing 1	protein_coding			GO:0005515,GO:0005543,GO:0005634,GO:0005737,GO:0005739,GO:0005743,GO:0005814,GO:0007007,GO:0030061,GO:0035108,GO:0035869,GO:0036064,GO:0045880,GO:0060271,GO:0061024,GO:0097546,GO:0097749	protein binding|phospholipid binding|nucleus|cytoplasm|mitochondrion|mitochondrial inner membrane|centriole|inner mitochondrial membrane organization|mitochondrial crista|limb morphogenesis|ciliary transition zone|ciliary basal body|positive regulation of smoothened signaling pathway|cilium assembly|membrane organization|ciliary base|membrane tubulation	WP4536	Genes related to primary cilium development (based on CRISPR)
CIP2A	253.351	419.063	87.6384	0.209089	-2.25781	0.00573453	0.558344	Down	0.406078	0.180884	0.23814	4.06264	0.28422	0.427988	57650	cellular inhibitor of PP2A	protein_coding			GO:0005515,GO:0005737,GO:0005829,GO:0005886,GO:0042803,GO:0045296	protein binding|cytoplasm|cytosol|plasma membrane|protein homodimerization activity|cadherin binding	WP4747	Netrin-UNC5B signaling pathway
CITED1	14.2794	28.5589	0	0.0066148	-7.24009	0.000359968	0.199433	Down	0	0	0	1.79063	0.0548753	0.0370061	4435	Cbp/p300 interacting transactivator with Glu/Asp rich carboxy-terminal domain 1	protein_coding			GO:0001570,GO:0001656,GO:0001658,GO:0001890,GO:0003682,GO:0003713,GO:0005515,GO:0005634,GO:0005654,GO:0005737,GO:0005829,GO:0006357,GO:0006913,GO:0006915,GO:0007179,GO:0007420,GO:0010628,GO:0030178,GO:0030318,GO:0030511,GO:0032496,GO:0032868,GO:0034097,GO:0034341,GO:0042438,GO:0042803,GO:0042981,GO:0043473,GO:0043524,GO:0043627,GO:0045668,GO:0045892,GO:0045893,GO:0045944,GO:0050693,GO:0051591,GO:…	vasculogenesis|metanephros development|branching involved in ureteric bud morphogenesis|placenta development|chromatin binding|transcription coactivator activity|protein binding|nucleus|nucleoplasm|cytoplasm|cytosol|regulation of transcription by RNA polymerase II|nucleocytoplasmic transport|apoptotic process|transforming growth factor beta receptor signaling pathway|brain development|positive re…	WP5236	Markers of kidney cell lineage	R-HSA-162582,R-HSA-212436,R-HSA-73857,R-HSA-74160,R-HSA-8864260,R-HSA-8866907,R-HSA-8939211,R-HSA-9006931,R-HSA-9018519	Signal Transduction|Generic Transcription Pathway|RNA Polymerase II Transcription|Gene expression (Transcription)|Transcriptional regulation by the AP-2 (TFAP2) family of transcription factors|Activation of the TFAP2 (AP-2) family of transcription factors|ESR-mediated signaling|Signaling by Nuclear Receptors|Estrogen-dependent gene expression
CLCN1	6.76636	11.8137	1.71903	0.1448	-2.78787	0.0345166	0.712702	Down	0.0159983	0.0236293	0	0.227829	0.0480981	0.0486537	1180	chloride voltage-gated channel 1	protein_coding			GO:0005247,GO:0005515,GO:0005886,GO:0006821,GO:0006936,GO:0019227,GO:0034707,GO:0034765,GO:0042383,GO:0042803,GO:1902476	voltage-gated chloride channel activity|protein binding|plasma membrane|chloride transport|muscle contraction|neuronal action potential propagation|chloride channel complex|regulation of monoatomic ion transmembrane transport|sarcolemma|protein homodimerization activity|chloride transmembrane transport			R-HSA-2672351,R-HSA-382551,R-HSA-983712	Stimuli-sensing channels|Transport of small molecules|Ion channel transport
CLIC5	22.2277	42.0275	2.42786	0.0575918	-4.11799	0.018742	0.646686	Down	0	0.0131757	0.010021	0.504623	0.00335246	0.00339118	53405	chloride intracellular channel 5	protein_coding			GO:0005244,GO:0005254,GO:0005515,GO:0005739,GO:0005794,GO:0005815,GO:0005938,GO:0006821,GO:0007565,GO:0007601,GO:0007605,GO:0015629,GO:0016324,GO:0032421,GO:0034707,GO:0034765,GO:0050896,GO:0070062,GO:1902476	voltage-gated monoatomic ion channel activity|chloride channel activity|protein binding|mitochondrion|Golgi apparatus|microtubule organizing center|cell cortex|chloride transport|female pregnancy|visual perception|sensory perception of sound|actin cytoskeleton|apical plasma membrane|stereocilium bundle|chloride channel complex|regulation of monoatomic ion transmembrane transport|response to stimu…			R-HSA-9659379,R-HSA-9662360,R-HSA-9662361,R-HSA-9709957	Sensory processing of sound|Sensory processing of sound by inner hair cells of the cochlea|Sensory processing of sound by outer hair cells of the cochlea|Sensory Perception
CLU	606.941	1100.36	113.52	0.103164	-3.27699	0.0308566	0.697177	Down	1.11633	0.573497	1.5218	37.1094	0.680967	0.846281	1191	clusterin	protein_coding	hsa04610	Complement and coagulation cascades	GO:0000902,GO:0001540,GO:0001774,GO:0001836,GO:0002434,GO:0005102,GO:0005515,GO:0005576,GO:0005615,GO:0005634,GO:0005737,GO:0005739,GO:0005743,GO:0005794,GO:0005829,GO:0005856,GO:0006629,GO:0006956,GO:0006958,GO:0009615,GO:0009986,GO:0010628,GO:0016020,GO:0016887,GO:0017038,GO:0031093,GO:0031333,GO:0031334,GO:0031625,GO:0032286,GO:0032436,GO:0032760,GO:0032991,GO:0034366,GO:0042127,GO:0042583,GO:…	cell morphogenesis|amyloid-beta binding|microglial cell activation|release of cytochrome c from mitochondria|immune complex clearance|signaling receptor binding|protein binding|extracellular region|extracellular space|nucleus|cytoplasm|mitochondrion|mitochondrial inner membrane|Golgi apparatus|cytosol|cytoskeleton|lipid metabolic process|complement activation|complement activation, classical path…	WP5090,WP558,WP4673	Complement system in neuronal development and plasticity|Complement and coagulation cascades|Male infertility	R-HSA-109582,R-HSA-114608,R-HSA-166658,R-HSA-166665,R-HSA-168249,R-HSA-168256,R-HSA-6803157,R-HSA-76002,R-HSA-76005,R-HSA-977606	Hemostasis|Platelet degranulation |Complement cascade|Terminal pathway of complement|Innate Immune System|Immune System|Antimicrobial peptides|Platelet activation, signaling and aggregation|Response to elevated platelet cytosolic Ca2+|Regulation of Complement cascade
CMSS1	191.596	240.951	142.241	0.589783	-0.761745	0.0311578	0.697177	Down	0.818638	0.739907	0.963842	2.61002	1.13264	1.15192	84319	cms1 ribosomal small subunit homolog	protein_coding			GO:0003723,GO:0005515	RNA binding|protein binding
CNTLN	37.004	49.9088	24.0991	0.481698	-1.0538	0.026498	0.676009	Down	0.030934	0.0573354	0.0381565	0.132446	0.0911782	0.0737851	54875	centlein	protein_coding			GO:0005654,GO:0005737,GO:0005813,GO:0005814,GO:0005829,GO:0010457,GO:0019901,GO:0019904,GO:0030674,GO:0033365,GO:0070062	nucleoplasm|cytoplasm|centrosome|centriole|cytosol|centriole-centriole cohesion|protein kinase binding|protein domain specific binding|protein-macromolecule adaptor activity|protein localization to organelle|extracellular exosome
COA7	648.128	780.053	516.203	0.661611	-0.595945	0.045395	0.744569	Down	4.04158	2.44441	3.57462	8.36438	4.74768	4.10385	65260	cytochrome c oxidase assembly factor 7	protein_coding	hsa04714	Thermogenesis	GO:0005515,GO:0005654,GO:0005739,GO:0005758	protein binding|nucleoplasm|mitochondrion|mitochondrial intermembrane space
COL1A2	23.0781	31.7042	14.452	0.455214	-1.13538	0.0335794	0.709948	Down	0.0578739	0.0984304	0.0630425	0.199799	0.189813	0.149338	1278	collagen type I alpha 2 chain	protein_coding	hsa04151,hsa04512,hsa04510,hsa04611,hsa04926,hsa04974,hsa05205,hsa05165,hsa05146,hsa05415,hsa04933	PI3K-Akt signaling pathway|ECM-receptor interaction|Focal adhesion|Platelet activation|Relaxin signaling pathway|Protein digestion and absorption|Proteoglycans in cancer|Human papillomavirus infection|Amoebiasis|Diabetic cardiomyopathy|AGE-RAGE signaling pathway in diabetic complications	GO:0001501,GO:0001568,GO:0002020,GO:0005201,GO:0005515,GO:0005576,GO:0005584,GO:0005615,GO:0005788,GO:0007179,GO:0007266,GO:0008217,GO:0030020,GO:0030198,GO:0030199,GO:0030282,GO:0030674,GO:0032963,GO:0042476,GO:0042802,GO:0043589,GO:0046332,GO:0046872,GO:0048407,GO:0062023,GO:0070062,GO:0070208,GO:0071230,GO:0085029	skeletal system development|blood vessel development|protease binding|extracellular matrix structural constituent|protein binding|extracellular region|collagen type I trimer|extracellular space|endoplasmic reticulum lumen|transforming growth factor beta receptor signaling pathway|Rho protein signal transduction|regulation of blood pressure|extracellular matrix structural constituent conferring te…	WP4786,WP306,WP5097,WP5036,WP5055,WP4754,WP3932,WP453,WP5144,WP2911,WP4172	Type I collagen synthesis in the context of osteogenesis imperfecta|Focal adhesion|CCL18 signaling pathway|Angiotensin II receptor type 1 pathway|Burn wound healing|IL-18 signaling pathway|Focal adhesion: PI3K-Akt-mTOR-signaling pathway|Inflammatory response pathway|NRP1-triggered signaling pathways in pancreatic cancer |miRNA targets in ECM and membrane receptors|PI3K-Akt signaling pathway	R-HSA-109582,R-HSA-109582,R-HSA-114604,R-HSA-1280215,R-HSA-1280218,R-HSA-1442490,R-HSA-1442490,R-HSA-1474228,R-HSA-1474228,R-HSA-1474244,R-HSA-1474244,R-HSA-1474290,R-HSA-162582,R-HSA-1650814,R-HSA-168256,R-HSA-170834,R-HSA-198933,R-HSA-2022090,R-HSA-202733,R-HSA-212436,R-HSA-216083,R-HSA-216083,R-HSA-2173782,R-HSA-2173793,R-HSA-2173796,R-HSA-2214320,R-HSA-2243919,R-HSA-3000170,R-HSA-3000171,R-HS…	Hemostasis|Hemostasis|GPVI-mediated activation cascade|Cytokine Signaling in Immune system|Adaptive Immune System|Collagen degradation|Collagen degradation|Degradation of the extracellular matrix|Degradation of the extracellular matrix|Extracellular matrix organization|Extracellular matrix organization|Collagen formation|Signal Transduction|Collagen biosynthesis and modifying enzymes|Immune Syste…
COL6A1	551.917	761.303	342.53	0.449803	-1.15263	0.0414506	0.732042	Down	1.99361	1.91301	2.40276	12.089	2.4242	2.16901	1291	collagen type VI alpha 1 chain	protein_coding	hsa04151,hsa04512,hsa04510,hsa04974,hsa05165	PI3K-Akt signaling pathway|ECM-receptor interaction|Focal adhesion|Protein digestion and absorption|Human papillomavirus infection	GO:0001649,GO:0005518,GO:0005576,GO:0005589,GO:0005765,GO:0005788,GO:0007155,GO:0016020,GO:0030020,GO:0032991,GO:0035987,GO:0042383,GO:0048407,GO:0062023,GO:0070062,GO:0071230	osteoblast differentiation|collagen binding|extracellular region|collagen type VI trimer|lysosomal membrane|endoplasmic reticulum lumen|cell adhesion|membrane|extracellular matrix structural constituent conferring tensile strength|protein-containing complex|endodermal cell differentiation|sarcolemma|platelet-derived growth factor binding|collagen-containing extracellular matrix|extracellular exos…	WP2911,WP4172	miRNA targets in ECM and membrane receptors|PI3K-Akt signaling pathway	R-HSA-1266738,R-HSA-1442490,R-HSA-1474228,R-HSA-1474244,R-HSA-1474244,R-HSA-1474290,R-HSA-162582,R-HSA-1650814,R-HSA-186797,R-HSA-2022090,R-HSA-216083,R-HSA-3000178,R-HSA-3000178,R-HSA-375165,R-HSA-419037,R-HSA-422475,R-HSA-8948216,R-HSA-9006934,R-HSA-9675108	Developmental Biology|Collagen degradation|Degradation of the extracellular matrix|Extracellular matrix organization|Extracellular matrix organization|Collagen formation|Signal Transduction|Collagen biosynthesis and modifying enzymes|Signaling by PDGF|Assembly of collagen fibrils and other multimeric structures|Integrin cell surface interactions|ECM proteoglycans|ECM proteoglycans|NCAM signaling …
COL6A2	369.336	661.923	76.7492	0.115942	-3.10852	0.04376	0.738212	Down	0.387008	0.29034	0.693138	14.1849	0.22778	0.305139	1292	collagen type VI alpha 2 chain	protein_coding	hsa04151,hsa04512,hsa04510,hsa04974,hsa05165	PI3K-Akt signaling pathway|ECM-receptor interaction|Focal adhesion|Protein digestion and absorption|Human papillomavirus infection	GO:0005515,GO:0005518,GO:0005576,GO:0005581,GO:0005615,GO:0005788,GO:0007155,GO:0009749,GO:0030020,GO:0032991,GO:0042383,GO:0062023,GO:0070062,GO:1903561	protein binding|collagen binding|extracellular region|collagen trimer|extracellular space|endoplasmic reticulum lumen|cell adhesion|response to glucose|extracellular matrix structural constituent conferring tensile strength|protein-containing complex|sarcolemma|collagen-containing extracellular matrix|extracellular exosome|extracellular vesicle	WP306,WP5413,WP3932,WP2911,WP4172	Focal adhesion|IL-24 Signaling pathway|Focal adhesion: PI3K-Akt-mTOR-signaling pathway|miRNA targets in ECM and membrane receptors|PI3K-Akt signaling pathway	R-HSA-1266738,R-HSA-1442490,R-HSA-1474228,R-HSA-1474244,R-HSA-1474244,R-HSA-1474290,R-HSA-162582,R-HSA-1650814,R-HSA-186797,R-HSA-2022090,R-HSA-216083,R-HSA-3000178,R-HSA-3000178,R-HSA-375165,R-HSA-419037,R-HSA-422475,R-HSA-8948216,R-HSA-9006934,R-HSA-9675108	Developmental Biology|Collagen degradation|Degradation of the extracellular matrix|Extracellular matrix organization|Extracellular matrix organization|Collagen formation|Signal Transduction|Collagen biosynthesis and modifying enzymes|Signaling by PDGF|Assembly of collagen fibrils and other multimeric structures|Integrin cell surface interactions|ECM proteoglycans|ECM proteoglycans|NCAM signaling …
COQ10A	79.9187	99.4582	60.3792	0.606187	-0.722164	0.0368383	0.712702	Down	0.890565	0.955196	0.936896	2.24793	1.81684	1.11237	93058	coenzyme Q10A	protein_coding			GO:0005739,GO:0005743,GO:0006744,GO:0045333,GO:0048039	mitochondrion|mitochondrial inner membrane|ubiquinone biosynthetic process|cellular respiration|ubiquinone binding			R-HSA-1428517,R-HSA-1430728,R-HSA-163200,R-HSA-611105	The citric acid (TCA) cycle and respiratory electron transport|Metabolism|Respiratory electron transport, ATP synthesis by chemiosmotic coupling, and heat production by uncoupling proteins.|Respiratory electron transport
COQ3	106.063	140.886	71.2406	0.505058	-0.98548	0.0141904	0.642769	Down	0.985065	0.845598	0.78185	3.22394	1.22765	1.47228	51805	coenzyme Q3%2C methyltransferase	protein_coding	hsa00130	Ubiquinone and other terpenoid-quinone biosynthesis	GO:0004395,GO:0005515,GO:0005739,GO:0005743,GO:0005759,GO:0006071,GO:0006744,GO:0008171,GO:0008425,GO:0008689,GO:0010795,GO:0031314,GO:0032259,GO:0044595,GO:0044596,GO:0061542,GO:0110142	hexaprenyldihydroxybenzoate methyltransferase activity|protein binding|mitochondrion|mitochondrial inner membrane|mitochondrial matrix|glycerol metabolic process|ubiquinone biosynthetic process|O-methyltransferase activity|2-polyprenyl-6-methoxy-1,4-benzoquinone methyltransferase activity|3-demethylubiquinone-9 3-O-methyltransferase activity|regulation of ubiquinone biosynthetic process|extrinsic…			R-HSA-1430728,R-HSA-196854,R-HSA-2142789,R-HSA-8978934	Metabolism|Metabolism of vitamins and cofactors|Ubiquinol biosynthesis|Metabolism of cofactors
COTL1	603.56	760.82	446.299	0.586417	-0.770001	0.0486973	0.750225	Down	5.60649	5.80577	7.33415	21.4407	6.83808	8.6647	23406	coactosin like F-actin binding protein 1	protein_coding			GO:0003779,GO:0005515,GO:0005576,GO:0005634,GO:0005829,GO:0005884,GO:0008150,GO:0019899,GO:0030427,GO:0030833,GO:0030864,GO:0034774,GO:0050832,GO:0051015,GO:0070062,GO:1904813	actin binding|protein binding|extracellular region|nucleus|cytosol|actin filament|biological_process|enzyme binding|site of polarized growth|regulation of actin filament polymerization|cortical actin cytoskeleton|secretory granule lumen|defense response to fungus|actin filament binding|extracellular exosome|ficolin-1-rich granule lumen			R-HSA-168249,R-HSA-168256,R-HSA-6798695	Innate Immune System|Immune System|Neutrophil degranulation
CPLX1	13.2968	25.2157	1.37781	0.0544829	-4.19805	0.0234683	0.663239	Down	0.0117815	0.0232015	0.0117642	1.06881	0	0.0119433	10815	complexin 1	protein_coding	hsa04721	Synaptic vesicle cycle	GO:0000149,GO:0005326,GO:0005515,GO:0005829,GO:0006887,GO:0007268,GO:0016079,GO:0017157,GO:0019905,GO:0030073,GO:0031201,GO:0031630,GO:0043195,GO:0043204,GO:0044305,GO:0046928,GO:0070554,GO:0098685,GO:0098794,GO:0098978,GO:0099145	SNARE binding|neurotransmitter transmembrane transporter activity|protein binding|cytosol|exocytosis|chemical synaptic transmission|synaptic vesicle exocytosis|regulation of exocytosis|syntaxin binding|insulin secretion|SNARE complex|regulation of synaptic vesicle fusion to presynaptic active zone membrane|terminal bouton|perikaryon|calyx of Held|regulation of neurotransmitter secretion|synaptobr…	WP2267	Synaptic vesicle pathway	R-HSA-112310,R-HSA-112315,R-HSA-112316,R-HSA-181429,R-HSA-181430,R-HSA-210500,R-HSA-212676,R-HSA-264642,R-HSA-888590	Neurotransmitter release cycle|Transmission across Chemical Synapses|Neuronal System|Serotonin Neurotransmitter Release Cycle|Norepinephrine Neurotransmitter Release Cycle|Glutamate Neurotransmitter Release Cycle|Dopamine Neurotransmitter Release Cycle|Acetylcholine Neurotransmitter Release Cycle|GABA synthesis, release, reuptake and degradation
CRACR2A	4.10481	7.5302	0.679415	0.0902734	-3.46956	0.0495538	0.75138	Down	0.00484216	0	0.00483505	0.0970496	0.00485258	0.0245432	84766	calcium release activated channel regulator 2A	protein_coding			GO:0000139,GO:0002115,GO:0002250,GO:0003924,GO:0005509,GO:0005515,GO:0005525,GO:0005576,GO:0005737,GO:0005856,GO:0005886,GO:0016020,GO:0032237,GO:0035580,GO:0051928	Golgi membrane|store-operated calcium entry|adaptive immune response|GTPase activity|calcium ion binding|protein binding|GTP binding|extracellular region|cytoplasm|cytoskeleton|plasma membrane|membrane|activation of store-operated calcium channel activity|specific granule lumen|positive regulation of calcium ion transport	WP2877	Vitamin D receptor pathway	R-HSA-168249,R-HSA-168256,R-HSA-6798695	Innate Immune System|Immune System|Neutrophil degranulation
CRPPA	19.0572	29.2172	8.8973	0.303916	-1.71826	0.00735286	0.558344	Down	0.0418262	0.0274564	0.0510459	0.235315	0.111777	0.103646	729920	CDP-L-ribitol pyrophosphorylase A	protein_coding	hsa00040,hsa00515	Pentose and glucuronate interconversions|Mannose type O-glycan biosynthesis	GO:0005829,GO:0007411,GO:0008299,GO:0035269,GO:0042803,GO:0047349,GO:0070567	cytosol|axon guidance|isoprenoid biosynthetic process|protein O-linked mannosylation|protein homodimerization activity|D-ribitol-5-phosphate cytidylyltransferase activity|cytidylyltransferase activity
CRTAM	14.192	27.0037	1.38027	0.0509689	-4.29424	0.0282172	0.685663	Down	0	0.00977883	0.0297499	0.953333	0	0.0201351	56253	cytotoxic and regulatory T cell molecule	protein_coding			GO:0001768,GO:0001772,GO:0001819,GO:0001913,GO:0002355,GO:0002860,GO:0005102,GO:0005886,GO:0007157,GO:0008037,GO:0032729,GO:0045580,GO:0045954,GO:0046007,GO:0050798,GO:0050863,GO:0051606,GO:0097021,GO:2001185	establishment of T cell polarity|immunological synapse|positive regulation of cytokine production|T cell mediated cytotoxicity|detection of tumor cell|positive regulation of natural killer cell mediated cytotoxicity directed against tumor cell target|signaling receptor binding|plasma membrane|heterophilic cell-cell adhesion via plasma membrane cell adhesion molecules|cell recognition|positive reg…			R-HSA-1280218,R-HSA-168256,R-HSA-198933	Adaptive Immune System|Immune System|Immunoregulatory interactions between a Lymphoid and a non-Lymphoid cell
CRYM	23.0764	37.2501	8.9028	0.238463	-2.06816	0.0357168	0.712702	Down	0.162056	0.124109	0.179797	1.93742	0.126314	0.292054	1428	crystallin mu	protein_coding			GO:0000122,GO:0003714,GO:0005515,GO:0005634,GO:0005737,GO:0005739,GO:0005782,GO:0005829,GO:0006554,GO:0007605,GO:0042403,GO:0042803,GO:0047127,GO:0050661,GO:0070062,GO:0070324,GO:0070327	negative regulation of transcription by RNA polymerase II|transcription corepressor activity|protein binding|nucleus|cytoplasm|mitochondrion|peroxisomal matrix|cytosol|lysine catabolic process|sensory perception of sound|thyroid hormone metabolic process|protein homodimerization activity|thiomorpholine-carboxylate dehydrogenase activity|NADP binding|extracellular exosome|thyroid hormone binding|t…			R-HSA-1430728,R-HSA-71064,R-HSA-71291	Metabolism|Lysine catabolism|Metabolism of amino acids and derivatives
CTHRC1	7.1185	12.1933	2.04375	0.167804	-2.57515	0.0132994	0.635193	Down	0.0574698	0.0188627	0.0382569	0.343533	0.287967	0.135937	115908	collagen triple helix repeat containing 1	protein_coding			GO:0001649,GO:0005109,GO:0005201,GO:0005576,GO:0005581,GO:0005615,GO:0016528,GO:0017147,GO:0033687,GO:0033690,GO:0043932,GO:0045669,GO:0060071,GO:0060122,GO:0062023,GO:0090090,GO:0090103,GO:0090177	osteoblast differentiation|frizzled binding|extracellular matrix structural constituent|extracellular region|collagen trimer|extracellular space|sarcoplasm|Wnt-protein binding|osteoblast proliferation|positive regulation of osteoblast proliferation|ossification involved in bone remodeling|positive regulation of osteoblast differentiation|Wnt signaling pathway, planar cell polarity pathway|inner e…	WP5205,WP5087	Clock-controlled autophagy in bone metabolism|Pleural mesothelioma
CUBN	6.92541	13.5151	0.335722	0.0272092	-5.19976	0.0207645	0.658993	Down	0.00188136	0	0	0.083353	0	0.00762873	8029	cubilin	protein_coding	hsa04977	Vitamin digestion and absorption	GO:0001894,GO:0005509,GO:0005515,GO:0005765,GO:0005768,GO:0005783,GO:0005794,GO:0005829,GO:0005886,GO:0005905,GO:0006898,GO:0008203,GO:0009235,GO:0009617,GO:0015889,GO:0016020,GO:0016324,GO:0030139,GO:0031232,GO:0031419,GO:0031526,GO:0031528,GO:0038023,GO:0038024,GO:0042803,GO:0042953,GO:0043202,GO:0043235,GO:0051649,GO:0070062	tissue homeostasis|calcium ion binding|protein binding|lysosomal membrane|endosome|endoplasmic reticulum|Golgi apparatus|cytosol|plasma membrane|clathrin-coated pit|receptor-mediated endocytosis|cholesterol metabolic process|cobalamin metabolic process|response to bacterium|cobalamin transport|membrane|apical plasma membrane|endocytic vesicle|extrinsic component of external side of plasma membran…	WP1533,WP5323,WP4271,WP4758	Vitamin B12 metabolism|Fatty Acids and Lipoproteins Transport in Hepatocytes|Vitamin B12 disorders|Nephrotic syndrome	R-HSA-1430728,R-HSA-1643685,R-HSA-174824,R-HSA-196741,R-HSA-196791,R-HSA-196849,R-HSA-196854,R-HSA-3296469,R-HSA-3296482,R-HSA-3359462,R-HSA-3359463,R-HSA-382551,R-HSA-556833,R-HSA-5668914,R-HSA-8957322,R-HSA-8964011,R-HSA-8964043,R-HSA-9758881	Metabolism|Disease|Plasma lipoprotein assembly, remodeling, and clearance|Cobalamin (Cbl, vitamin B12) transport and metabolism|Vitamin D (calciferol) metabolism|Metabolism of water-soluble vitamins and cofactors|Metabolism of vitamins and cofactors|Defects in cobalamin (B12) metabolism|Defects in vitamin and cofactor metabolism|Defective AMN causes MGA1|Defective CUBN causes MGA1|Transport of sm…
CUEDC1	183.571	227.134	140.008	0.615807	-0.69945	0.00908658	0.592468	Down	0.828378	0.933971	0.801904	2.0345	1.54625	1.11539	404093	CUE domain containing 1	protein_coding			GO:0005515,GO:0043130	protein binding|ubiquitin binding
CXCR3	9.40001	18.8	0	0.0100549	-6.63596	0.0298143	0.697177	Down	0	0	0	0.925971	0	0	2833	C-X-C motif chemokine receptor 3	protein_coding	hsa04060,hsa04061,hsa04062	Cytokine-cytokine receptor interaction|Viral protein interaction with cytokine and cytokine receptor|Chemokine signaling pathway	GO:0001525,GO:0002685,GO:0004950,GO:0005515,GO:0005737,GO:0005886,GO:0006915,GO:0006935,GO:0006954,GO:0006955,GO:0007155,GO:0007166,GO:0007186,GO:0007204,GO:0009897,GO:0009986,GO:0016493,GO:0016494,GO:0019722,GO:0019956,GO:0019957,GO:0030155,GO:0060326,GO:0070098	angiogenesis|regulation of leukocyte migration|chemokine receptor activity|protein binding|cytoplasm|plasma membrane|apoptotic process|chemotaxis|inflammatory response|immune response|cell adhesion|cell surface receptor signaling pathway|G protein-coupled receptor signaling pathway|positive regulation of cytosolic calcium ion concentration|external side of plasma membrane|cell surface|C-C chemoki…	WP24,WP455,WP3929,WP5284,WP117,WP4494	Peptide GPCRs|GPCRs, class A rhodopsin-like|Chemokine signaling pathway|Cell interactions of the pancreatic cancer microenvironment|GPCRs, other|Selective expression of chemokine receptors during T-cell polarization	R-HSA-162582,R-HSA-372790,R-HSA-373076,R-HSA-375276,R-HSA-380108,R-HSA-388396,R-HSA-418594,R-HSA-500792	Signal Transduction|Signaling by GPCR|Class A/1 (Rhodopsin-like receptors)|Peptide ligand-binding receptors|Chemokine receptors bind chemokines|GPCR downstream signalling|G alpha (i) signalling events|GPCR ligand binding
CYB5D1	373.374	464.294	282.455	0.607995	-0.717869	0.0294335	0.694337	Down	2.08036	1.943	2.24532	6.34957	2.84365	2.62839	124637	cytochrome b5 domain containing 1	protein_coding			GO:0003341,GO:0003356,GO:0005737,GO:0005856,GO:0042995,GO:0046872	cilium movement|regulation of cilium beat frequency|cytoplasm|cytoskeleton|cell projection|metal ion binding
CYTOR	211.162	315.436	106.888	0.338703	-1.56191	0.0389824	0.720066	Down	2.0527	1.59569	3.06375	19.6705	2.01381	2.27802	112597	cytoskeleton regulator RNA	non_coding
DAW1	55.615	73.351	37.8791	0.517436	-0.950546	0.0360966	0.712702	Down	0.740873	0.391772	0.383592	0.868365	1.20995	1.11266	164781	dynein assembly factor with WD repeats 1	protein_coding			GO:0000209,GO:0005515,GO:0005575,GO:0005576,GO:0005737,GO:0005929,GO:0007368,GO:0007507,GO:0008150,GO:0019005,GO:0031514,GO:0036064,GO:0036158,GO:0042073,GO:0090660,GO:1990756	protein polyubiquitination|protein binding|cellular_component|extracellular region|cytoplasm|cilium|determination of left/right symmetry|heart development|biological_process|SCF ubiquitin ligase complex|motile cilium|ciliary basal body|outer dynein arm assembly|intraciliary transport|cerebrospinal fluid circulation|ubiquitin ligase-substrate adaptor activity
DBR1	340.597	445.197	235.997	0.52987	-0.91629	0.037134	0.712702	Down	2.70661	1.79646	2.38232	9.24217	2.77271	3.04863	51163	debranching RNA lariats 1	protein_coding			GO:0000375,GO:0000398,GO:0003723,GO:0005634,GO:0005654,GO:0008419,GO:0046872	RNA splicing, via transesterification reactions|mRNA splicing, via spliceosome|RNA binding|nucleus|nucleoplasm|RNA lariat debranching enzyme activity|metal ion binding
DCAF13	960.194	1219.18	701.202	0.575035	-0.798279	0.0407759	0.727872	Down	10.9043	7.38922	9.34637	32.722	11.9866	10.8206	25879	DDB1 and CUL4 associated factor 13	protein_coding			GO:0000462,GO:0001555,GO:0003723,GO:0005515,GO:0005654,GO:0005730,GO:0005813,GO:0005829,GO:0006364,GO:0007056,GO:0016567,GO:0030054,GO:0030331,GO:0032040,GO:0043161,GO:0044725,GO:0046697,GO:0080008,GO:1990756	maturation of SSU-rRNA from tricistronic rRNA transcript (SSU-rRNA, 5.8S rRNA, LSU-rRNA)|oocyte growth|RNA binding|protein binding|nucleoplasm|nucleolus|centrosome|cytosol|rRNA processing|spindle assembly involved in female meiosis|protein ubiquitination|cell junction|nuclear estrogen receptor binding|small-subunit processome|proteasome-mediated ubiquitin-dependent protein catabolic process|epige…			R-HSA-392499,R-HSA-597592,R-HSA-6790901,R-HSA-6791226,R-HSA-72312,R-HSA-72312,R-HSA-8868773,R-HSA-8868773,R-HSA-8951664,R-HSA-8953854,R-HSA-8953854	Metabolism of proteins|Post-translational protein modification|rRNA modification in the nucleus and cytosol|Major pathway of rRNA processing in the nucleolus and cytosol|rRNA processing|rRNA processing|rRNA processing in the nucleus and cytosol|rRNA processing in the nucleus and cytosol|Neddylation|Metabolism of RNA|Metabolism of RNA
DCHS1	26.1444	49.2433	3.04541	0.0619103	-4.01368	0.0204709	0.656119	Down	0.0149455	0	0.00746176	0.417789	0.0249627	0	8642	dachsous cadherin-related 1	protein_coding	hsa04392	Hippo signaling pathway - multiple species	GO:0001658,GO:0003192,GO:0003273,GO:0005509,GO:0007156,GO:0007157,GO:0007389,GO:0016020,GO:0016339,GO:0016342,GO:0021915,GO:0022008,GO:0035329,GO:0036342,GO:0043931,GO:0045177,GO:0045296,GO:0048565,GO:0072137,GO:0072659,GO:0090102,GO:0098742	branching involved in ureteric bud morphogenesis|mitral valve formation|cell migration involved in endocardial cushion formation|calcium ion binding|homophilic cell adhesion via plasma membrane adhesion molecules|heterophilic cell-cell adhesion via plasma membrane cell adhesion molecules|pattern specification process|membrane|calcium-dependent cell-cell adhesion via plasma membrane cell adhesion …
DCPS	206.488	252.643	160.333	0.634352	-0.656644	0.00259884	0.503941	Down	0.837584	0.742743	0.699407	1.66376	1.17318	1.18673	28960	decapping enzyme%2C scavenger	protein_coding	hsa03018	RNA degradation	GO:0000288,GO:0000290,GO:0000340,GO:0000932,GO:0004532,GO:0005515,GO:0005634,GO:0005654,GO:0005737,GO:0005739,GO:0005829,GO:0042802,GO:0043928,GO:0045292,GO:0110156,GO:0140932	nuclear-transcribed mRNA catabolic process, deadenylation-dependent decay|deadenylation-dependent decapping of nuclear-transcribed mRNA|RNA 7-methylguanosine cap binding|P-body|RNA exonuclease activity|protein binding|nucleus|nucleoplasm|cytoplasm|mitochondrion|cytosol|identical protein binding|exonucleolytic catabolism of deadenylated mRNA|mRNA cis splicing, via spliceosome|methylguanosine-cap d…			R-HSA-429914,R-HSA-429958,R-HSA-8953854	Deadenylation-dependent mRNA decay|mRNA decay by 3' to 5' exoribonuclease|Metabolism of RNA
DDAH1	150.87	220.133	81.6078	0.370507	-1.43243	0.00484579	0.558344	Down	0.506556	0.251813	0.412506	2.27748	0.77379	0.61322	23576	dimethylarginine dimethylaminohydrolase 1	protein_coding			GO:0000052,GO:0003073,GO:0003824,GO:0005829,GO:0006525,GO:0006527,GO:0007263,GO:0008285,GO:0016403,GO:0016597,GO:0043116,GO:0045429,GO:0045766,GO:0046209,GO:0046872,GO:0070062,GO:1900038	citrulline metabolic process|regulation of systemic arterial blood pressure|catalytic activity|cytosol|arginine metabolic process|arginine catabolic process|nitric oxide mediated signal transduction|negative regulation of cell population proliferation|dimethylargininase activity|amino acid binding|negative regulation of vascular permeability|positive regulation of nitric oxide biosynthetic proces…	WP2853,WP2857,WP4947	Endoderm differentiation|Mesodermal commitment pathway|Nitric oxide metabolism in cystic fibrosis	R-HSA-1430728,R-HSA-202131,R-HSA-203615	Metabolism|Metabolism of nitric oxide: NOS3 activation and regulation|eNOS activation
DDX51	374.368	465.377	283.359	0.6086	-0.716434	0.0398668	0.723836	Down	1.76435	1.2877	1.5929	4.76889	1.92067	2.05143	317781	DEAD-box helicase 51	protein_coding			GO:0003723,GO:0003724,GO:0005524,GO:0005634,GO:0005730,GO:0006364,GO:0016020,GO:0016887	RNA binding|RNA helicase activity|ATP binding|nucleus|nucleolus|rRNA processing|membrane|ATP hydrolysis activity
DGKI	5.56311	10.7905	0.335722	0.0340402	-4.87662	0.0228706	0.663239	Down	0.00193834	0	0	0.0715648	0.00194251	0.00196495	9162	diacylglycerol kinase iota	protein_coding	hsa00561,hsa00564,hsa04070,hsa04072,hsa05231	Glycerolipid metabolism|Glycerophospholipid metabolism|Phosphatidylinositol signaling system|Phospholipase D signaling pathway|Choline metabolism in cancer	GO:0004143,GO:0005515,GO:0005524,GO:0005634,GO:0005737,GO:0005829,GO:0005886,GO:0007205,GO:0014069,GO:0030168,GO:0030424,GO:0030672,GO:0032991,GO:0035556,GO:0043197,GO:0045202,GO:0046339,GO:0046834,GO:0046872,GO:0051966,GO:0097060	ATP-dependent diacylglycerol kinase activity|protein binding|ATP binding|nucleus|cytoplasm|cytosol|plasma membrane|protein kinase C-activating G protein-coupled receptor signaling pathway|postsynaptic density|platelet activation|axon|synaptic vesicle membrane|protein-containing complex|intracellular signal transduction|dendritic spine|synapse|diacylglycerol metabolic process|lipid phosphorylation…			R-HSA-109582,R-HSA-114508,R-HSA-162582,R-HSA-372790,R-HSA-388396,R-HSA-416476,R-HSA-76002	Hemostasis|Effects of PIP2 hydrolysis|Signal Transduction|Signaling by GPCR|GPCR downstream signalling|G alpha (q) signalling events|Platelet activation, signaling and aggregation
DHRS2	129.936	259.871	0	0.00072803	-10.4237	0.00394377	0.558344	Down	0	0	0	9.76126	0.0103613	0.020962	10202	dehydrogenase/reductase 2	protein_coding			GO:0004090,GO:0005515,GO:0005634,GO:0005635,GO:0005654,GO:0005737,GO:0005739,GO:0005759,GO:0008207,GO:0008285,GO:0009636,GO:0016616,GO:0022900,GO:0034599,GO:0043011,GO:0043066	carbonyl reductase (NADPH) activity|protein binding|nucleus|nuclear envelope|nucleoplasm|cytoplasm|mitochondrion|mitochondrial matrix|C21-steroid hormone metabolic process|negative regulation of cell population proliferation|response to toxic substance|oxidoreductase activity, acting on the CH-OH group of donors, NAD or NADP as acceptor|electron transport chain|cellular response to oxidative stre…
DIO3	5.07971	10.1594	0	0.0185869	-5.74957	0.0366853	0.712702	Down	0	0	0	0.45532	0.0127224	0	1735	iodothyronine deiodinase 3	protein_coding	hsa04919	Thyroid hormone signaling pathway	GO:0001666,GO:0004800,GO:0005886,GO:0010008,GO:0033798,GO:0040018,GO:0042403,GO:0042404,GO:0042446,GO:0043231,GO:0046549,GO:0070342,GO:0097474	response to hypoxia|thyroxine 5'-deiodinase activity|plasma membrane|endosome membrane|thyroxine 5-deiodinase activity|positive regulation of multicellular organism growth|thyroid hormone metabolic process|thyroid hormone catabolic process|hormone biosynthetic process|intracellular membrane-bounded organelle|retinal cone cell development|brown fat cell proliferation|retinal cone cell apoptotic pr…	WP4746,WP15	Thyroid hormones production and peripheral downstream signaling effects|Selenium micronutrient network	R-HSA-1430728,R-HSA-209776,R-HSA-209968,R-HSA-350864,R-HSA-71291	Metabolism|Metabolism of amine-derived hormones|Thyroxine biosynthesis|Regulation of thyroid hormone activity|Metabolism of amino acids and derivatives
DIRAS1	88.1707	111.216	65.1253	0.585084	-0.773284	0.0354252	0.712702	Down	0.492265	0.470243	0.425514	1.26332	0.552228	0.863979	148252	DIRAS family GTPase 1	protein_coding			GO:0003924,GO:0005515,GO:0005525,GO:0005886,GO:0007165,GO:0019003,GO:0043406,GO:0051019	GTPase activity|protein binding|GTP binding|plasma membrane|signal transduction|GDP binding|positive regulation of MAP kinase activity|mitogen-activated protein kinase binding
DISP1	32.3615	44.462	20.261	0.454571	-1.13742	0.0161324	0.642769	Down	0.0673206	0.084701	0.0672217	0.248552	0.17616	0.121324	84976	dispatched RND transporter family member 1	protein_coding	hsa04340	Hedgehog signaling pathway	GO:0005515,GO:0007224,GO:0007225,GO:0007368,GO:0009880,GO:0009953,GO:0015833,GO:0016020,GO:0060539,GO:1904680	protein binding|smoothened signaling pathway|patched ligand maturation|determination of left/right symmetry|embryonic pattern specification|dorsal/ventral pattern formation|peptide transport|membrane|diaphragm development|peptide transmembrane transporter activity
DKK1	216.047	344.683	87.4111	0.253507	-1.97991	0.0170589	0.642769	Down	0.887041	0.655074	2.21435	14.9559	1.27416	1.7235	22943	dickkopf WNT signaling pathway inhibitor 1	protein_coding	hsa04310,hsa05010,hsa05022	Wnt signaling pathway|Alzheimer disease|Pathways of neurodegeneration - multiple diseases	GO:0000122,GO:0000902,GO:0001706,GO:0001707,GO:0001942,GO:0002090,GO:0003170,GO:0003197,GO:0005515,GO:0005576,GO:0005615,GO:0005886,GO:0007611,GO:0008083,GO:0010628,GO:0010977,GO:0030178,GO:0030279,GO:0030326,GO:0030514,GO:0030900,GO:0031901,GO:0032091,GO:0032526,GO:0033137,GO:0039706,GO:0042662,GO:0042663,GO:0043066,GO:0043507,GO:0043523,GO:0045813,GO:0048019,GO:0050750,GO:0051966,GO:0060070,GO:…	negative regulation of transcription by RNA polymerase II|cell morphogenesis|endoderm formation|mesoderm formation|hair follicle development|regulation of receptor internalization|heart valve development|endocardial cushion development|protein binding|extracellular region|extracellular space|plasma membrane|learning or memory|growth factor activity|positive regulation of gene expression|negative …	WP2840,WP428,WP5124,WP2572,WP2853,WP2406,WP3930,WP2857,WP2059,WP5205,WP4258,WP3971,WP5322,WP2848,WP3658,WP4336,WP3876,WP5087,WP3888	Hair follicle development: cytodifferentiation - part 3 of 3|Wnt signaling|Alzheimer's disease|Primary focal segmental glomerulosclerosis (FSGS)|Endoderm differentiation|Cardiac progenitor differentiation|EDA signaling in hair follicle development|Mesodermal commitment pathway|Alzheimer's disease and miRNA effects|Clock-controlled autophagy in bone metabolism|lncRNA in canonical Wnt signaling and…	R-HSA-162582,R-HSA-162582,R-HSA-1643685,R-HSA-195721,R-HSA-195721,R-HSA-201681,R-HSA-201681,R-HSA-3772470,R-HSA-4791275,R-HSA-5339717,R-HSA-5663202	Signal Transduction|Signal Transduction|Disease|Signaling by WNT|Signaling by WNT|TCF dependent signaling in response to WNT|TCF dependent signaling in response to WNT|Negative regulation of TCF-dependent signaling by WNT ligand antagonists|Signaling by WNT in cancer|Signaling by LRP5 mutants |Diseases of signal transduction by growth factor receptors and second messengers
DLK2	95.3401	126.016	64.6645	0.513542	-0.961447	0.0379045	0.719108	Down	0.478363	0.766568	0.505758	0.751973	1.51338	1.43577	65989	delta like non-canonical Notch ligand 2	protein_coding			GO:0005112,GO:0005509,GO:0016020,GO:0042802,GO:0045598,GO:0045746	Notch binding|calcium ion binding|membrane|identical protein binding|regulation of fat cell differentiation|negative regulation of Notch signaling pathway	WP3845	Canonical and non-canonical Notch signaling
DLL3	7.76926	14.1662	1.3723	0.0964552	-3.374	0.0215229	0.663239	Down	0.011399	0.0112241	0.0227646	0.505032	0.0228471	0.0462221	10683	delta like canonical Notch ligand 3	protein_coding	hsa04330,hsa04658,hsa05200,hsa05207,hsa05224,hsa01522	Notch signaling pathway|Th1 and Th2 cell differentiation|Pathways in cancer|Chemical carcinogenesis - receptor activation|Breast cancer|Endocrine resistance	GO:0001501,GO:0001756,GO:0005112,GO:0005509,GO:0005886,GO:0007219,GO:0007386,GO:0016020,GO:0030154,GO:0045746,GO:0048339,GO:0050768	skeletal system development|somitogenesis|Notch binding|calcium ion binding|plasma membrane|Notch signaling pathway|compartment pattern specification|membrane|cell differentiation|negative regulation of Notch signaling pathway|paraxial mesoderm development|negative regulation of neurogenesis	WP2064,WP4785,WP4262,WP61,WP4787,WP4239,WP268,WP3845,WP3413	Neural crest differentiation|Somitogenesis in the context of spondylocostal dysostosis|Breast cancer pathway|Notch signaling pathway|Osteoblast differentiation and related diseases|Epithelial to mesenchymal transition in colorectal cancer|Notch signaling|Canonical and non-canonical Notch signaling|NOTCH1 regulation of endothelial cell calcification	R-HSA-1266738,R-HSA-9758941,R-HSA-9793380,R-HSA-9824272	Developmental Biology|Gastrulation|Formation of paraxial mesoderm|Somitogenesis
DNAH14	59.9663	96.2954	23.6372	0.245146	-2.02829	0.0119141	0.611226	Down	0.0338215	0.0308357	0.0212637	0.338275	0.0502137	0.0342858	127602	dynein axonemal heavy chain 14	protein_coding	hsa04814,hsa05014,hsa05016,hsa05022	Motor proteins|Amyotrophic lateral sclerosis|Huntington disease|Pathways of neurodegeneration - multiple diseases	GO:0005524,GO:0005737,GO:0005874,GO:0008569,GO:0030286,GO:0045505,GO:0051959,GO:0060294,GO:0097729	ATP binding|cytoplasm|microtubule|minus-end-directed microtubule motor activity|dynein complex|dynein intermediate chain binding|dynein light intermediate chain binding|cilium movement involved in cell motility|9+2 motile cilium
DNAJC10	1480.78	1788.57	1172.98	0.655714	-0.608862	0.0457403	0.744659	Down	1.65193	1.45049	1.40875	4.19643	1.88648	1.79681	54431	DnaJ heat shock protein family (Hsp40) member C10	protein_coding	hsa04141	Protein processing in endoplasmic reticulum	GO:0001671,GO:0001933,GO:0005515,GO:0005783,GO:0005788,GO:0015035,GO:0015036,GO:0016020,GO:0016671,GO:0030433,GO:0030544,GO:0032781,GO:0034663,GO:0034975,GO:0034976,GO:0036498,GO:0051087,GO:0051117,GO:0051787,GO:0070059	ATPase activator activity|negative regulation of protein phosphorylation|protein binding|endoplasmic reticulum|endoplasmic reticulum lumen|protein-disulfide reductase activity|disulfide oxidoreductase activity|membrane|oxidoreductase activity, acting on a sulfur group of donors, disulfide as acceptor|ubiquitin-dependent ERAD pathway|Hsp70 protein binding|positive regulation of ATP-dependent activ…
DOCK10	45.6185	64.9464	26.2905	0.404331	-1.30639	0.0305242	0.697177	Down	0.0979903	0.0573706	0.0476009	0.352009	0.0902389	0.136922	55619	dedicator of cytokinesis 10	protein_coding			GO:0001782,GO:0002315,GO:0003674,GO:0005085,GO:0005515,GO:0005634,GO:0005654,GO:0005737,GO:0005829,GO:0007264,GO:0016020,GO:0030334,GO:0031267,GO:0043197,GO:0043547,GO:0060997,GO:0070062,GO:0098978	B cell homeostasis|marginal zone B cell differentiation|molecular_function|guanyl-nucleotide exchange factor activity|protein binding|nucleus|nucleoplasm|cytoplasm|cytosol|small GTPase mediated signal transduction|membrane|regulation of cell migration|small GTPase binding|dendritic spine|positive regulation of GTPase activity|dendritic spine morphogenesis|extracellular exosome|glutamatergic synap…			R-HSA-109582,R-HSA-162582,R-HSA-194315,R-HSA-9012999,R-HSA-9013148,R-HSA-9013149,R-HSA-9013404,R-HSA-9013423,R-HSA-9716542,R-HSA-983231	Hemostasis|Signal Transduction|Signaling by Rho GTPases|RHO GTPase cycle|CDC42 GTPase cycle|RAC1 GTPase cycle|RAC2 GTPase cycle|RAC3 GTPase cycle|Signaling by Rho GTPases, Miro GTPases and RHOBTB3|Factors involved in megakaryocyte development and platelet production
DPH2	313.398	413.061	213.736	0.517158	-0.951324	0.0242383	0.665919	Down	2.07949	1.70473	2.2213	8.13163	2.8497	2.49042	1802	diphthamide biosynthesis 2	protein_coding			GO:0005515,GO:0005829,GO:0017183,GO:0032991,GO:0046872,GO:0051539,GO:0090560	protein binding|cytosol|protein histidyl modification to diphthamide|protein-containing complex|metal ion binding|4 iron, 4 sulfur cluster binding|2-(3-amino-3-carboxypropyl)histidine synthase activity			R-HSA-163841,R-HSA-392499,R-HSA-5358493,R-HSA-597592	Gamma carboxylation, hypusine formation and arylsulfatase activation|Metabolism of proteins|Synthesis of diphthamide-EEF2|Post-translational protein modification
DPYSL3	164.602	219.912	109.293	0.496788	-1.0093	0.00439751	0.558344	Down	0.633357	0.357612	0.420144	1.51844	0.994246	0.69593	1809	dihydropyrimidinase like 3	protein_coding			GO:0004157,GO:0005515,GO:0005615,GO:0005829,GO:0006208,GO:0010976,GO:0010977,GO:0016812,GO:0017124,GO:0030027,GO:0030336,GO:0030426,GO:0031005,GO:0031941,GO:0035374,GO:0042802,GO:0044297,GO:0045202,GO:0048666,GO:0048678,GO:0051017,GO:0051491,GO:0051764,GO:0070382,GO:0071345	dihydropyrimidinase activity|protein binding|extracellular space|cytosol|pyrimidine nucleobase catabolic process|positive regulation of neuron projection development|negative regulation of neuron projection development|hydrolase activity, acting on carbon-nitrogen (but not peptide) bonds, in cyclic amides|SH3 domain binding|lamellipodium|negative regulation of cell migration|growth cone|filamin b…			R-HSA-1266738,R-HSA-373755,R-HSA-399956,R-HSA-422475,R-HSA-9675108	Developmental Biology|Semaphorin interactions|CRMPs in Sema3A signaling|Axon guidance|Nervous system development
DRAXIN	15.2291	30.4582	0	0.00620433	-7.33251	0.000899425	0.3457	Down	0	0	0	0.322048	0.00297041	0.00300472	374946	dorsal inhibitory axon guidance protein	protein_coding			GO:0005515,GO:0005576,GO:0007411,GO:0016055,GO:0021516,GO:0021528,GO:0021960,GO:0030517,GO:0030900,GO:0090090,GO:0110088,GO:0110091	protein binding|extracellular region|axon guidance|Wnt signaling pathway|dorsal spinal cord development|commissural neuron differentiation in spinal cord|anterior commissure morphogenesis|negative regulation of axon extension|forebrain development|negative regulation of canonical Wnt signaling pathway|hippocampal neuron apoptotic process|negative regulation of hippocampal neuron apoptotic process
DTX3	69.564	87.8002	51.3277	0.584764	-0.774075	0.0261012	0.673922	Down	0.469779	0.330408	0.452336	0.96457	0.596895	0.824896	196403	deltex E3 ubiquitin ligase 3	protein_coding	hsa04330	Notch signaling pathway	GO:0005515,GO:0005737,GO:0007219,GO:0016567,GO:0016740,GO:0046872	protein binding|cytoplasm|Notch signaling pathway|protein ubiquitination|transferase activity|metal ion binding	WP268	Notch signaling
DUBR	50.6748	73.8957	27.4538	0.370812	-1.43124	0.00157619	0.407518	Down	0.186145	0.216019	0.126127	0.799463	0.4597	0.363921	344595	DPPA2 upstream binding RNA	non_coding
DYNC2H1	355.729	454.67	256.788	0.564752	-0.82431	2.94643e-05	0.0357089	Down	0.552294	0.446163	0.452449	1.157	0.824377	0.887128	79659	dynein cytoplasmic 2 heavy chain 1	protein_coding	hsa04145,hsa04814,hsa04962,hsa05132	Phagosome|Motor proteins|Vasopressin-regulated water reabsorption|Salmonella infection	GO:0001822,GO:0003774,GO:0005515,GO:0005524,GO:0005794,GO:0005868,GO:0005874,GO:0005886,GO:0005929,GO:0005930,GO:0007030,GO:0007368,GO:0008569,GO:0009953,GO:0016485,GO:0016887,GO:0021522,GO:0030326,GO:0030900,GO:0035721,GO:0045177,GO:0045505,GO:0045880,GO:0051959,GO:0060271,GO:0060294,GO:0060976,GO:0061512,GO:0070062,GO:0097542,GO:0097729,GO:1905515	kidney development|cytoskeletal motor activity|protein binding|ATP binding|Golgi apparatus|cytoplasmic dynein complex|microtubule|plasma membrane|cilium|axoneme|Golgi organization|determination of left/right symmetry|minus-end-directed microtubule motor activity|dorsal/ventral pattern formation|protein processing|ATP hydrolysis activity|spinal cord motor neuron differentiation|embryonic limb morp…	WP4532,WP5085,WP4536,WP4803,WP5234,WP4906	Intraflagellar transport proteins binding to dynein|Vasopressin-regulated water reabsorption|Genes related to primary cilium development (based on CRISPR)|Ciliopathies|Bardet-Biedl syndrome|3q29 copy number variation syndrome	R-HSA-162582,R-HSA-1852241,R-HSA-5358351,R-HSA-5610787,R-HSA-5617833,R-HSA-5620924	Signal Transduction|Organelle biogenesis and maintenance|Signaling by Hedgehog|Hedgehog 'off' state|Cilium Assembly|Intraflagellar transport
DZIP1L	18.8314	28.7864	8.87642	0.307916	-1.69939	0.0145862	0.642769	Down	0.0310876	0.0188373	0.0119392	0.126129	0.0551195	0.0484837	199221	DAZ interacting zinc finger protein 1 like	protein_coding			GO:0005515,GO:0005737,GO:0005814,GO:0005930,GO:0007224,GO:0021532,GO:0032880,GO:0033504,GO:0036064,GO:0046872,GO:0060271,GO:0061512,GO:1905349	protein binding|cytoplasm|centriole|axoneme|smoothened signaling pathway|neural tube patterning|regulation of protein localization|floor plate development|ciliary basal body|metal ion binding|cilium assembly|protein localization to cilium|ciliary transition zone assembly
DZIP3	137.101	169.544	104.659	0.616533	-0.69775	0.0277101	0.684492	Down	0.417747	0.469506	0.391852	1.14396	0.575109	0.637361	9666	DAZ interacting zinc finger protein 3	protein_coding			GO:0000209,GO:0003723,GO:0004842,GO:0005515,GO:0005737,GO:0019902,GO:0031593,GO:0046872,GO:0061630	protein polyubiquitination|RNA binding|ubiquitin-protein transferase activity|protein binding|cytoplasm|phosphatase binding|polyubiquitin modification-dependent protein binding|metal ion binding|ubiquitin protein ligase activity			R-HSA-1280218,R-HSA-168256,R-HSA-983168,R-HSA-983169	Adaptive Immune System|Immune System|Antigen processing: Ubiquitination & Proteasome degradation|Class I MHC mediated antigen processing & presentation
E2F7	154.501	187.786	121.216	0.644914	-0.632821	0.0263897	0.675987	Down	0.577201	0.450129	0.599407	1.30056	0.832958	0.711511	144455	E2F transcription factor 7	protein_coding			GO:0000122,GO:0000785,GO:0000978,GO:0000981,GO:0000987,GO:0001217,GO:0001227,GO:0001890,GO:0002040,GO:0003700,GO:0005515,GO:0005654,GO:0006357,GO:0008285,GO:0016607,GO:0030330,GO:0032466,GO:0032877,GO:0042802,GO:0045944,GO:0060707,GO:0060718,GO:0070365,GO:0071930,GO:0090575,GO:1990837,GO:2000134	negative regulation of transcription by RNA polymerase II|chromatin|RNA polymerase II cis-regulatory region sequence-specific DNA binding|DNA-binding transcription factor activity, RNA polymerase II-specific|cis-regulatory region sequence-specific DNA binding|DNA-binding transcription repressor activity|DNA-binding transcription repressor activity, RNA polymerase II-specific|placenta development|…	WP4963,WP2361	p53 transcriptional gene network|Gastric cancer network 1	R-HSA-212436,R-HSA-3700989,R-HSA-6791312,R-HSA-6804116,R-HSA-73857,R-HSA-74160	Generic Transcription Pathway|Transcriptional Regulation by TP53|TP53 Regulates Transcription of Cell Cycle Genes|TP53 Regulates Transcription of Genes Involved in G1 Cell Cycle Arrest|RNA Polymerase II Transcription|Gene expression (Transcription)	E2F
EDA2R	38.4172	62.8255	14.009	0.222804	-2.16615	0.00029756	0.17787	Down	0.109365	0.0753812	0.0382217	0.634518	0.263042	0.24945	60401	ectodysplasin A2 receptor	protein_coding	hsa04064,hsa04060	NF-kappa B signaling pathway|Cytokine-cytokine receptor interaction	GO:0005031,GO:0005515,GO:0005886,GO:0008544,GO:0010668,GO:0016020,GO:0033209,GO:0038023,GO:0043123,GO:0046330,GO:0051092,GO:0072332	tumor necrosis factor receptor activity|protein binding|plasma membrane|epidermis development|ectodermal cell differentiation|membrane|tumor necrosis factor-mediated signaling pathway|signaling receptor activity|positive regulation of canonical NF-kappaB signal transduction|positive regulation of JNK cascade|positive regulation of NF-kappaB transcription factor activity|intrinsic apoptotic signal…	WP2858	Ectoderm differentiation	R-HSA-1280215,R-HSA-168256,R-HSA-5668541,R-HSA-5669034	Cytokine Signaling in Immune system|Immune System|TNFR2 non-canonical NF-kB pathway|TNFs bind their physiological receptors
EDAR	2.07418	4.14837	0	0.0456282	-4.45393	0.0476686	0.750225	Down	0	0	0	0.0322077	0.0122392	0.0371416	10913	ectodysplasin A receptor	protein_coding	hsa04064,hsa04060	NF-kappa B signaling pathway|Cytokine-cytokine receptor interaction	GO:0001942,GO:0004888,GO:0005515,GO:0005886,GO:0006915,GO:0008544,GO:0010628,GO:0016020,GO:0030154,GO:0038023,GO:0042475,GO:0043123,GO:0043473,GO:0045177,GO:0046330,GO:0060662,GO:1901224	hair follicle development|transmembrane signaling receptor activity|protein binding|plasma membrane|apoptotic process|epidermis development|positive regulation of gene expression|membrane|cell differentiation|signaling receptor activity|odontogenesis of dentin-containing tooth|positive regulation of canonical NF-kappaB signal transduction|pigmentation|apical part of cell|positive regulation of JN…	WP3930,WP2839	EDA signaling in hair follicle development|Hair follicle development: organogenesis - part 2 of 3	R-HSA-1280215,R-HSA-168256,R-HSA-5668541,R-HSA-5669034	Cytokine Signaling in Immune system|Immune System|TNFR2 non-canonical NF-kB pathway|TNFs bind their physiological receptors
EFCAB7	105.107	134.924	75.2907	0.557303	-0.843467	0.0498698	0.75138	Down	0.485887	0.375135	0.34734	1.41534	0.569933	0.509349	84455	EF-hand calcium binding domain 7	protein_coding	hsa04340	Hedgehog signaling pathway	GO:0005509,GO:0005929,GO:0009898,GO:0042307,GO:0045944,GO:0060170,GO:0098797,GO:1903569	calcium ion binding|cilium|cytoplasmic side of plasma membrane|positive regulation of protein import into nucleus|positive regulation of transcription by RNA polymerase II|ciliary membrane|plasma membrane protein complex|positive regulation of protein localization to ciliary membrane	WP4536	Genes related to primary cilium development (based on CRISPR)	R-HSA-162582,R-HSA-5358351,R-HSA-5632684,R-HSA-5635838	Signal Transduction|Signaling by Hedgehog|Hedgehog 'on' state|Activation of SMO
EID1	966.505	1194.6	738.411	0.617948	-0.694444	0.00136641	0.40124	Down	9.41829	8.97754	9.6265	23.4717	15.0361	12.7699	23741	EP300 interacting inhibitor of differentiation 1	protein_coding			GO:0000122,GO:0003714,GO:0005515,GO:0005654,GO:0007049,GO:0030154,GO:0035035,GO:0036464,GO:0045892	negative regulation of transcription by RNA polymerase II|transcription corepressor activity|protein binding|nucleoplasm|cell cycle|cell differentiation|histone acetyltransferase binding|cytoplasmic ribonucleoprotein granule|negative regulation of DNA-templated transcription
ELAPOR1	10.5234	18.6514	2.39541	0.128074	-2.96495	0.0110422	0.611226	Down	0.00645739	0.00317916	0.0128958	0.149858	0.045299	0.0130921	57535	endosome-lysosome associated apoptosis and autophagy regulator 1	protein_coding			GO:0000045,GO:0003723,GO:0005764,GO:0005765,GO:0005770,GO:0005789,GO:0005802,GO:0005886,GO:0009267,GO:0031902,GO:0044090,GO:0070062,GO:2000786	autophagosome assembly|RNA binding|lysosome|lysosomal membrane|late endosome|endoplasmic reticulum membrane|trans-Golgi network|plasma membrane|cellular response to starvation|late endosome membrane|positive regulation of vacuole organization|extracellular exosome|positive regulation of autophagosome assembly
ELFN1	50.7782	101.556	0	1.12467e-07	-23.084	3.47423e-09	2.00903e-05	Down	0	0	0	1.01896	0.0027658	0	392617	extracellular leucine rich repeat and fibronectin type III domain containing 1	protein_coding			GO:0004864,GO:0005615,GO:0016020,GO:0030425,GO:0031012,GO:0050808,GO:0060076	protein phosphatase inhibitor activity|extracellular space|membrane|dendrite|extracellular matrix|synapse organization|excitatory synapse
ELFN2	62.7243	86.8982	38.5505	0.443865	-1.17181	0.0367338	0.712702	Down	0.0828929	0.150685	0.120973	0.154705	0.450502	0.261789	114794	uncharacterized LOC100506271	protein_coding			GO:0004864,GO:0005615,GO:0016020,GO:0031012	protein phosphatase inhibitor activity|extracellular space|membrane|extracellular matrix
ENKUR	41.1217	68.0603	14.1831	0.207994	-2.26538	0.038313	0.719108	Down	0.0211675	0.145899	0.119773	1.47372	0.0636391	0.164512	219670	enkurin%2C TRPC channel interacting protein	protein_coding			GO:0001669,GO:0005515,GO:0005516,GO:0005879,GO:0017124,GO:0030317,GO:0061966,GO:0097228,GO:0097728,GO:0097729	acrosomal vesicle|protein binding|calmodulin binding|axonemal microtubule|SH3 domain binding|flagellated sperm motility|establishment of left/right asymmetry|sperm principal piece|9+0 motile cilium|9+2 motile cilium
ENO3	48.9642	62.2542	35.6742	0.573519	-0.802087	0.0263019	0.67527	Down	0.553306	0.591515	0.489351	1.0506	1.06146	1.04167	2027	enolase 3	protein_coding	hsa00010,hsa03018,hsa04066	Glycolysis / Gluconeogenesis|RNA degradation|HIF-1 signaling pathway	GO:0000015,GO:0000287,GO:0004634,GO:0005615,GO:0005829,GO:0005886,GO:0006094,GO:0006096,GO:0016020,GO:0061621,GO:0070062	phosphopyruvate hydratase complex|magnesium ion binding|phosphopyruvate hydratase activity|extracellular space|cytosol|plasma membrane|gluconeogenesis|glycolytic process|membrane|canonical glycolysis|extracellular exosome	WP4018,WP534,WP5355	Clear cell renal cell carcinoma pathways|Glycolysis and gluconeogenesis|Metabolic Epileptic Disorders	R-HSA-1430728,R-HSA-70171,R-HSA-70263,R-HSA-70326,R-HSA-71387	Metabolism|Glycolysis|Gluconeogenesis|Glucose metabolism|Metabolism of carbohydrates
ENTPD3	353.308	495.246	211.37	0.426584	-1.2291	0.00406151	0.558344	Down	0.870641	0.943011	1.14949	4.90843	1.54629	1.62299	956	ectonucleoside triphosphate diphosphohydrolase 3	protein_coding	hsa00230,hsa00240,hsa05169	Purine metabolism|Pyrimidine metabolism|Epstein-Barr virus infection	GO:0004382,GO:0005515,GO:0005524,GO:0005886,GO:0009134,GO:0009143,GO:0017110,GO:0017111,GO:0045134	GDP phosphatase activity|protein binding|ATP binding|plasma membrane|nucleoside diphosphate catabolic process|nucleoside triphosphate catabolic process|nucleoside diphosphate phosphatase activity|ribonucleoside triphosphate phosphatase activity|UDP phosphatase activity	WP4022	Pyrimidine metabolism	R-HSA-1430728,R-HSA-15869,R-HSA-8850843,R-HSA-8956319	Metabolism|Metabolism of nucleotides|Phosphate bond hydrolysis by NTPDase proteins|Nucleotide catabolism
EPCAM	420.205	686.48	153.931	0.224178	-2.15728	0.00742882	0.558344	Down	1.69046	2.27598	3.72044	35.8647	3.44006	2.64045	4072	epithelial cell adhesion molecule	protein_coding			GO:0001657,GO:0005515,GO:0005886,GO:0005923,GO:0008284,GO:0009986,GO:0016323,GO:0016324,GO:0016328,GO:0023019,GO:0044877,GO:0045944,GO:0048863,GO:0070062,GO:0098609,GO:0098641,GO:2000048,GO:2000648	ureteric bud development|protein binding|plasma membrane|bicellular tight junction|positive regulation of cell population proliferation|cell surface|basolateral plasma membrane|apical plasma membrane|lateral plasma membrane|signal transduction involved in regulation of gene expression|protein-containing complex binding|positive regulation of transcription by RNA polymerase II|stem cell differenti…			R-HSA-109582,R-HSA-202733	Hemostasis|Cell surface interactions at the vascular wall
ERC2	101.335	144.782	57.8884	0.39939	-1.32413	0.0372688	0.712702	Down	0.223487	0.181452	0.254479	1.42278	0.290765	0.246428	26059	ELKS/RAB6-interacting/CAST family member 2	protein_coding			GO:0005515,GO:0007274,GO:0016082,GO:0030426,GO:0042734,GO:0048167,GO:0048786,GO:0048788,GO:0048790,GO:0098882,GO:0098978,GO:0098982,GO:0099509,GO:0150037	protein binding|neuromuscular synaptic transmission|synaptic vesicle priming|growth cone|presynaptic membrane|regulation of synaptic plasticity|presynaptic active zone|cytoskeleton of presynaptic active zone|maintenance of presynaptic active zone structure|structural constituent of presynaptic active zone|glutamatergic synapse|GABA-ergic synapse|regulation of presynaptic cytosolic calcium ion con…	WP410	Exercise-induced circadian regulation
ERICH5	26.3403	47.5969	5.08366	0.106834	-3.22656	0.0354423	0.712702	Down	0.159791	0	0.106371	2.82806	0.195721	0.0179983	203111	glutamate rich 5	protein_coding			GO:0005515	protein binding
ERO1B	161.566	233.79	89.3424	0.381904	-1.38872	0.0292211	0.692225	Down	0.367197	0.313568	0.162238	1.84418	0.498248	0.273414	56605	endoplasmic reticulum oxidoreductase 1 beta	protein_coding	hsa04141	Protein processing in endoplasmic reticulum	GO:0005515,GO:0005783,GO:0005788,GO:0005789,GO:0006457,GO:0015035,GO:0016491,GO:0016972,GO:0030070,GO:0034975,GO:0051082,GO:0071949	protein binding|endoplasmic reticulum|endoplasmic reticulum lumen|endoplasmic reticulum membrane|protein folding|protein-disulfide reductase activity|oxidoreductase activity|thiol oxidase activity|insulin processing|protein folding in endoplasmic reticulum|unfolded protein binding|FAD binding			R-HSA-264876,R-HSA-2980736,R-HSA-392499	Insulin processing|Peptide hormone metabolism|Metabolism of proteins
ERVMER34-1	35.3673	51.1788	19.5557	0.382085	-1.38804	0.0165038	0.642769	Down	0.16437	0.189996	0.0499522	0.422167	0.401067	0.354987	100288413	endogenous retrovirus group MER34 member 1%2C envelope	protein_coding			GO:0005576,GO:0005886	extracellular region|plasma membrane
ESR1	44.2846	66.3882	22.181	0.333643	-1.58362	0.0305088	0.697177	Down	0.0436953	0.0222064	0.0253342	0.234926	0.0437893	0.0442952	2099	estrogen receptor 1	protein_coding	hsa04915,hsa04917,hsa04919,hsa04961,hsa05200,hsa05205,hsa05207,hsa05224,hsa01522	Estrogen signaling pathway|Prolactin signaling pathway|Thyroid hormone signaling pathway|Endocrine and other factor-regulated calcium reabsorption|Pathways in cancer|Proteoglycans in cancer|Chemical carcinogenesis - receptor activation|Breast cancer|Endocrine resistance	GO:0000122,GO:0000785,GO:0000791,GO:0000978,GO:0000981,GO:0001093,GO:0001221,GO:0001222,GO:0001223,GO:0001228,GO:0001547,GO:0002064,GO:0003682,GO:0003700,GO:0004879,GO:0005496,GO:0005515,GO:0005516,GO:0005634,GO:0005654,GO:0005667,GO:0005737,GO:0005794,GO:0005829,GO:0005886,GO:0006338,GO:0006355,GO:0006357,GO:0007165,GO:0007200,GO:0007204,GO:0008013,GO:0008209,GO:0008270,GO:0008584,GO:0010629,GO:…	negative regulation of transcription by RNA polymerase II|chromatin|euchromatin|RNA polymerase II cis-regulatory region sequence-specific DNA binding|DNA-binding transcription factor activity, RNA polymerase II-specific|TFIIB-class transcription factor binding|transcription coregulator binding|transcription corepressor binding|transcription coactivator binding|DNA-binding transcription activator …	WP4949,WP5269,WP5316,WP4262,WP5368,WP2881,WP4483,WP712,WP2814,WP2586,WP2817,WP170,WP2882,WP2034,WP5322,WP5318,WP4545,WP4673,WP5235,WP5345	16p11.2 proximal deletion syndrome|Genetic causes of porto-sinusoidal vascular disease|Primary ovarian insufficiency|Breast cancer pathway|Sulfatase and aromatase pathway|Estrogen receptor pathway|Relationship between inflammation, COX-2 and EGFR|Estrogen signaling pathway|Mammary gland development pathway - Puberty (Stage 2 of 4)|Aryl hydrocarbon receptor pathway|Mammary gland development pathwa…	R-HSA-1236394,R-HSA-1251985,R-HSA-1257604,R-HSA-162582,R-HSA-1643685,R-HSA-199418,R-HSA-212436,R-HSA-212436,R-HSA-2219528,R-HSA-2219530,R-HSA-2990846,R-HSA-3108232,R-HSA-383280,R-HSA-392499,R-HSA-4090294,R-HSA-5663202,R-HSA-5688426,R-HSA-5689896,R-HSA-597592,R-HSA-6811558,R-HSA-73857,R-HSA-73857,R-HSA-74160,R-HSA-74160,R-HSA-8864260,R-HSA-8866910,R-HSA-8878166,R-HSA-8878166,R-HSA-8878171,R-HSA-89…	Signaling by ERBB4|Nuclear signaling by ERBB4|PIP3 activates AKT signaling|Signal Transduction|Disease|Negative regulation of the PI3K/AKT network|Generic Transcription Pathway|Generic Transcription Pathway|PI3K/AKT Signaling in Cancer|Constitutive Signaling by Aberrant PI3K in Cancer|SUMOylation|SUMO E3 ligases SUMOylate target proteins|Nuclear Receptor transcription pathway|Metabolism of protei…	Oestrogen_rcpt
ETV5	261.724	333.156	190.292	0.570915	-0.808653	0.000835075	0.344531	Down	0.987128	1.27452	1.33817	2.72392	2.424	1.90858	2119	ETS variant transcription factor 5	protein_coding	hsa05202,hsa05215	Transcriptional misregulation in cancer|Prostate cancer	GO:0000122,GO:0000785,GO:0000976,GO:0000977,GO:0000981,GO:0001228,GO:0003677,GO:0003700,GO:0005515,GO:0005634,GO:0005654,GO:0006357,GO:0030154,GO:0034599,GO:0045666,GO:0045944,GO:0048133,GO:0060252,GO:1990837	negative regulation of transcription by RNA polymerase II|chromatin|transcription cis-regulatory region binding|RNA polymerase II transcription regulatory region sequence-specific DNA binding|DNA-binding transcription factor activity, RNA polymerase II-specific|DNA-binding transcription activator activity, RNA polymerase II-specific|DNA binding|DNA-binding transcription factor activity|protein bi…	WP138,WP5381,WP4673	Androgen receptor signaling pathway|Smith-Magenis and Potocki-Lupski syndrome copy number variation|Male infertility			ETS
EXO5	106.935	147.651	66.2196	0.447902	-1.15875	0.0342492	0.711819	Down	0.612094	0.655572	0.793481	3.5909	0.968544	0.849101	64789	exonuclease 5	protein_coding			GO:0003677,GO:0005634,GO:0005654,GO:0005829,GO:0008310,GO:0036297,GO:0045145,GO:0046872,GO:0051539	DNA binding|nucleus|nucleoplasm|cytosol|single-stranded DNA 3'-5' DNA exonuclease activity|interstrand cross-link repair|single-stranded DNA 5'-3' DNA exonuclease activity|metal ion binding|4 iron, 4 sulfur cluster binding
EXOG	148.325	207.174	89.4756	0.431439	-1.21277	0.00758512	0.558344	Down	0.279992	0.26943	0.276404	1.35931	0.443212	0.422528	9941	exo/endonuclease G	protein_coding			GO:0000014,GO:0003676,GO:0004519,GO:0004521,GO:0005634,GO:0005739,GO:0005743,GO:0006309,GO:0008150,GO:0008409,GO:0032991,GO:0046872	single-stranded DNA endodeoxyribonuclease activity|nucleic acid binding|endonuclease activity|RNA endonuclease activity|nucleus|mitochondrion|mitochondrial inner membrane|apoptotic DNA fragmentation|biological_process|5'-3' exonuclease activity|protein-containing complex|metal ion binding
EXOSC2	327.118	398.416	255.82	0.64204	-0.639265	0.0151352	0.642769	Down	3.05003	2.01573	2.63259	5.81313	3.36743	4.24481	23404	exosome component 2	protein_coding	hsa03018	RNA degradation	GO:0000175,GO:0000176,GO:0000177,GO:0000178,GO:0000467,GO:0003723,GO:0004532,GO:0005515,GO:0005634,GO:0005654,GO:0005730,GO:0005737,GO:0005829,GO:0006364,GO:0006396,GO:0006401,GO:0008312,GO:0030307,GO:0034427,GO:0034475,GO:0043928,GO:0071034,GO:0071035,GO:0071038,GO:0071051,GO:0101019	3'-5'-RNA exonuclease activity|nuclear exosome (RNase complex)|cytoplasmic exosome (RNase complex)|exosome (RNase complex)|exonucleolytic trimming to generate mature 3'-end of 5.8S rRNA from tricistronic rRNA transcript (SSU-rRNA, 5.8S rRNA, LSU-rRNA)|RNA binding|RNA exonuclease activity|protein binding|nucleus|nucleoplasm|nucleolus|cytoplasm|cytosol|rRNA processing|RNA processing|RNA catabolic p…	WP4352	Ciliary landscape	R-HSA-2262752,R-HSA-380994,R-HSA-381042,R-HSA-381119,R-HSA-429914,R-HSA-429958,R-HSA-450385,R-HSA-450513,R-HSA-450531,R-HSA-450604,R-HSA-6791226,R-HSA-72312,R-HSA-8868773,R-HSA-8953854,R-HSA-8953897	Cellular responses to stress|ATF4 activates genes in response to endoplasmic reticulum stress|PERK regulates gene expression|Unfolded Protein Response (UPR)|Deadenylation-dependent mRNA decay|mRNA decay by 3' to 5' exoribonuclease|Butyrate Response Factor 1 (BRF1) binds and destabilizes mRNA|Tristetraprolin (TTP, ZFP36) binds and destabilizes mRNA|Regulation of mRNA stability by proteins that bin…
EXOSC5	119.861	152.07	87.6516	0.575925	-0.796048	0.00898672	0.592468	Down	1.97866	2.86979	1.92235	5.35912	3.88544	3.95743	56915	exosome component 5	protein_coding	hsa03018	RNA degradation	GO:0000175,GO:0000176,GO:0000177,GO:0000178,GO:0000791,GO:0003723,GO:0004532,GO:0005515,GO:0005634,GO:0005654,GO:0005730,GO:0005737,GO:0005829,GO:0006364,GO:0006396,GO:0006401,GO:0016075,GO:0034427,GO:0034475,GO:0043928,GO:0045006,GO:0051607,GO:0071028,GO:0071051,GO:0101019	3'-5'-RNA exonuclease activity|nuclear exosome (RNase complex)|cytoplasmic exosome (RNase complex)|exosome (RNase complex)|euchromatin|RNA binding|RNA exonuclease activity|protein binding|nucleus|nucleoplasm|nucleolus|cytoplasm|cytosol|rRNA processing|RNA processing|RNA catabolic process|rRNA catabolic process|nuclear-transcribed mRNA catabolic process, exonucleolytic, 3'-5'|U4 snRNA 3'-end proce…			R-HSA-2262752,R-HSA-380994,R-HSA-381042,R-HSA-381119,R-HSA-429914,R-HSA-429958,R-HSA-450385,R-HSA-450513,R-HSA-450531,R-HSA-450604,R-HSA-6791226,R-HSA-72312,R-HSA-8868773,R-HSA-8953854,R-HSA-8953897	Cellular responses to stress|ATF4 activates genes in response to endoplasmic reticulum stress|PERK regulates gene expression|Unfolded Protein Response (UPR)|Deadenylation-dependent mRNA decay|mRNA decay by 3' to 5' exoribonuclease|Butyrate Response Factor 1 (BRF1) binds and destabilizes mRNA|Tristetraprolin (TTP, ZFP36) binds and destabilizes mRNA|Regulation of mRNA stability by proteins that bin…
F12	139.299	169.311	109.288	0.645319	-0.631915	0.0111287	0.611226	Down	1.38985	1.22572	1.21886	2.52428	2.34966	1.75198	2161	coagulation factor XII	protein_coding	hsa04610	Complement and coagulation cascades	GO:0002353,GO:0002542,GO:0004252,GO:0005509,GO:0005515,GO:0005576,GO:0005615,GO:0005791,GO:0005886,GO:0007596,GO:0007597,GO:0010756,GO:0016485,GO:0016540,GO:0030194,GO:0031638,GO:0042730,GO:0045087,GO:0051787,GO:0051788,GO:0051919,GO:0062023,GO:0070062	plasma kallikrein-kinin cascade|Factor XII activation|serine-type endopeptidase activity|calcium ion binding|protein binding|extracellular region|extracellular space|rough endoplasmic reticulum|plasma membrane|blood coagulation|blood coagulation, intrinsic pathway|positive regulation of plasminogen activation|protein processing|protein autoprocessing|positive regulation of blood coagulation|zymog…	WP4969,WP2806,WP558,WP5089,WP5036,WP5380,WP272	RAS and bradykinin pathways in COVID-19|Complement system|Complement and coagulation cascades|Kinin-Kallikrein pathway|Angiotensin II receptor type 1 pathway|5q35 copy number variation|Blood clotting cascade	R-HSA-109582,R-HSA-140837,R-HSA-140877,R-HSA-1643685,R-HSA-9651496,R-HSA-9657688,R-HSA-9657689,R-HSA-9671793	Hemostasis|Intrinsic Pathway of Fibrin Clot Formation|Formation of Fibrin Clot (Clotting Cascade)|Disease|Defects of contact activation system (CAS) and kallikrein/kinin system (KKS)|Defective factor XII causes hereditary angioedema|Defective SERPING1 causes hereditary angioedema|Diseases of hemostasis
FADS1	391.104	480.502	301.706	0.627666	-0.671932	0.0142638	0.642769	Down	2.04502	1.41186	1.70168	4.27109	2.88568	2.12075	3992	fatty acid desaturase 1	protein_coding	hsa01040	Biosynthesis of unsaturated fatty acids	GO:0000248,GO:0005739,GO:0005789,GO:0006355,GO:0006629,GO:0006636,GO:0007267,GO:0008654,GO:0009267,GO:0016020,GO:0016213,GO:0016491,GO:0016717,GO:0036109,GO:0042759,GO:0043231,GO:0043651,GO:0045485,GO:0045595,GO:0046456,GO:0062076	C-5 sterol desaturase activity|mitochondrion|endoplasmic reticulum membrane|regulation of DNA-templated transcription|lipid metabolic process|unsaturated fatty acid biosynthetic process|cell-cell signaling|phospholipid biosynthetic process|cellular response to starvation|membrane|linoleoyl-CoA desaturase activity|oxidoreductase activity|oxidoreductase activity, acting on paired donors, with oxida…	WP4724,WP4718,WP4586,WP4853,WP4723,WP5315	Omega-9 fatty acid synthesis|Cholesterol metabolism with Bloch and Kandutsch-Russell pathways|Metabolism of alpha-linolenic acid|Linoleic acid metabolism affected by SARS-CoV-2|Omega-3 / omega-6 fatty acid synthesis|Sebaleic acid formation and metabolism	R-HSA-1430728,R-HSA-1989781,R-HSA-2046104,R-HSA-2046105,R-HSA-2046106,R-HSA-400206,R-HSA-556833,R-HSA-8978868	Metabolism|PPARA activates gene expression|alpha-linolenic (omega3) and linoleic (omega6) acid metabolism|Linoleic acid (LA) metabolism|alpha-linolenic acid (ALA) metabolism|Regulation of lipid metabolism by PPARalpha|Metabolism of lipids|Fatty acid metabolism
FAM156A	23.9087	35.5439	12.2735	0.344748	-1.53639	0.0290543	0.691284	Down	0.0779887	0.0341299	0.0432634	0.324503	0.0998667	0.0966281	29057	family with sequence similarity 156 member A	protein_coding			GO:0005515,GO:0005635,GO:0016020,GO:0035064	protein binding|nuclear envelope|membrane|methylated histone binding
FAM161A	50.2308	65.7677	34.694	0.527716	-0.922165	0.0130771	0.63079	Down	0.196022	0.257353	0.202259	0.468699	0.432177	0.476911	84140	FAM161 centrosomal protein A	protein_coding			GO:0000235,GO:0001917,GO:0005515,GO:0005813,GO:0005876,GO:0005929,GO:0007601,GO:0008017,GO:0032391,GO:0036064,GO:0042802,GO:0044782,GO:0050896,GO:0060271,GO:0072686,GO:0097431,GO:1901985	astral microtubule|photoreceptor inner segment|protein binding|centrosome|spindle microtubule|cilium|visual perception|microtubule binding|photoreceptor connecting cilium|ciliary basal body|identical protein binding|cilium organization|response to stimulus|cilium assembly|mitotic spindle|mitotic spindle pole|positive regulation of protein acetylation	WP4803	Ciliopathies
FAM169A	333.018	411.063	254.972	0.619873	-0.689956	0.0427104	0.733871	Down	0.816428	0.736643	0.854204	2.40527	1.13763	0.913367	26049	family with sequence similarity 169 member A	protein_coding			GO:0005515,GO:0005637	protein binding|nuclear inner membrane			R-HSA-162582,R-HSA-194315,R-HSA-9012999,R-HSA-9035034,R-HSA-9716542	Signal Transduction|Signaling by Rho GTPases|RHO GTPase cycle|RHOF GTPase cycle|Signaling by Rho GTPases, Miro GTPases and RHOBTB3
FAM50B	64.7739	80.8882	48.6595	0.601214	-0.734049	0.0237959	0.665691	Down	0.79293	0.73572	0.624277	1.6568	1.13083	1.22118	26240	family with sequence similarity 50 member B	protein_coding			GO:0005515,GO:0005634,GO:0005654,GO:0006325,GO:0030496,GO:0045171	protein binding|nucleus|nucleoplasm|chromatin organization|midbody|intercellular bridge
FAM90A1	6.90284	12.4224	1.38331	0.110619	-3.17633	0.0104933	0.611226	Down	0.00880117	0.0259984	0	0.194967	0.079381	0.0892199	55138	family with sequence similarity 90 member A1	protein_coding			GO:0005515	protein binding
FAM98B	623.949	757.199	490.699	0.647902	-0.626153	0.0102341	0.611226	Down	3.26571	2.3114	3.10303	6.88341	4.07111	4.13663	283742	family with sequence similarity 98 member B	protein_coding			GO:0003723,GO:0005515,GO:0005634,GO:0005654,GO:0005737,GO:0006388,GO:0006479,GO:0008276,GO:0008284,GO:0010628,GO:0042802,GO:0043231,GO:0072669	RNA binding|protein binding|nucleus|nucleoplasm|cytoplasm|tRNA splicing, via endonucleolytic cleavage and ligation|protein methylation|protein methyltransferase activity|positive regulation of cell population proliferation|positive regulation of gene expression|identical protein binding|intracellular membrane-bounded organelle|tRNA-splicing ligase complex			R-HSA-6784531,R-HSA-72306,R-HSA-8953854	tRNA processing in the nucleus|tRNA processing|Metabolism of RNA
FAR1	1806.37	2180.08	1432.67	0.65708	-0.605858	0.0239287	0.665691	Down	7.70668	6.15939	7.18537	18.3022	9.20812	8.94027	84188	fatty acyl-CoA reductase 1	protein_coding	hsa04146	Peroxisome	GO:0005515,GO:0005777,GO:0005778,GO:0008611,GO:0010025,GO:0016491,GO:0035336,GO:0046474,GO:0080019,GO:0102965	protein binding|peroxisome|peroxisomal membrane|ether lipid biosynthetic process|wax biosynthetic process|oxidoreductase activity|long-chain fatty-acyl-CoA metabolic process|glycerophospholipid biosynthetic process|alcohol-forming very long-chain fatty acyl-CoA reductase activity|alcohol-forming long-chain fatty acyl-CoA reductase activity	WP5275	Ether lipid biosynthesis	R-HSA-1430728,R-HSA-556833,R-HSA-8848584,R-HSA-9640463	Metabolism|Metabolism of lipids|Wax and plasmalogen biosynthesis|Wax biosynthesis
FARSB	1136.51	1391.53	881.496	0.633351	-0.658922	0.018873	0.646686	Down	2.84773	2.23866	2.3426	6.76359	3.48159	3.11318	10056	phenylalanyl-tRNA synthetase subunit beta	protein_coding	hsa00970	Aminoacyl-tRNA biosynthesis	GO:0000287,GO:0003723,GO:0004826,GO:0005515,GO:0005524,GO:0005737,GO:0005829,GO:0006412,GO:0006432,GO:0009328,GO:0016020,GO:0051290	magnesium ion binding|RNA binding|phenylalanine-tRNA ligase activity|protein binding|ATP binding|cytoplasm|cytosol|translation|phenylalanyl-tRNA aminoacylation|phenylalanine-tRNA ligase complex|membrane|protein heterotetramerization	WP3925,WP3888	Amino acid metabolism|VEGFA-VEGFR2 signaling	R-HSA-379716,R-HSA-379724,R-HSA-392499,R-HSA-72766	Cytosolic tRNA aminoacylation|tRNA Aminoacylation|Metabolism of proteins|Translation
FBXW8	175.206	220.579	129.833	0.588666	-0.764479	0.00713902	0.558344	Down	0.539457	0.318708	0.378698	0.92774	0.7798	0.633035	26259	F-box and WD repeat domain containing 8	protein_coding	hsa04120	Ubiquitin mediated proteolysis	GO:0004842,GO:0005515,GO:0005794,GO:0005814,GO:0005829,GO:0007030,GO:0008283,GO:0016567,GO:0019005,GO:0031467,GO:0032436,GO:0036064,GO:0048471,GO:0050775,GO:0060271,GO:0060716	ubiquitin-protein transferase activity|protein binding|Golgi apparatus|centriole|cytosol|Golgi organization|cell population proliferation|protein ubiquitination|SCF ubiquitin ligase complex|Cul7-RING ubiquitin ligase complex|positive regulation of proteasomal ubiquitin-dependent protein catabolic process|ciliary basal body|perinuclear region of cytoplasm|positive regulation of dendrite morphogene…			R-HSA-1280218,R-HSA-168256,R-HSA-392499,R-HSA-597592,R-HSA-8951664,R-HSA-983168,R-HSA-983169	Adaptive Immune System|Immune System|Metabolism of proteins|Post-translational protein modification|Neddylation|Antigen processing: Ubiquitination & Proteasome degradation|Class I MHC mediated antigen processing & presentation
FGF1	89.0493	161.64	16.4591	0.101774	-3.29656	0.00604142	0.558344	Down	0.0602003	0.0484991	0.153012	3.0655	0.0493608	0.0832183	2246	fibroblast growth factor 1	protein_coding	hsa04010,hsa04014,hsa04015,hsa04390,hsa04020,hsa04151,hsa04810,hsa05200,hsa05226,hsa05218,hsa05224	MAPK signaling pathway|Ras signaling pathway|Rap1 signaling pathway|Hippo signaling pathway|Calcium signaling pathway|PI3K-Akt signaling pathway|Regulation of actin cytoskeleton|Pathways in cancer|Gastric cancer|Melanoma|Breast cancer	GO:0001525,GO:0001759,GO:0005104,GO:0005178,GO:0005515,GO:0005576,GO:0005615,GO:0005634,GO:0005654,GO:0005737,GO:0005829,GO:0005938,GO:0007165,GO:0008083,GO:0008201,GO:0008284,GO:0008543,GO:0009653,GO:0009887,GO:0010595,GO:0010628,GO:0030154,GO:0030324,GO:0030335,GO:0030544,GO:0031012,GO:0032148,GO:0034605,GO:0042060,GO:0043406,GO:0044548,GO:0045542,GO:0045766,GO:0045944,GO:0050673,GO:0050679,GO:…	angiogenesis|organ induction|fibroblast growth factor receptor binding|integrin binding|protein binding|extracellular region|extracellular space|nucleus|nucleoplasm|cytoplasm|cytosol|cell cortex|signal transduction|growth factor activity|heparin binding|positive regulation of cell population proliferation|fibroblast growth factor receptor signaling pathway|anatomical structure morphogenesis|anima…	WP4262,WP4787,WP51,WP5380,WP3624,WP3932,WP382,WP2848,WP2839,WP4155,WP5087,WP4172,WP3931	Breast cancer pathway|Osteoblast differentiation and related diseases|Regulation of actin cytoskeleton|5q35 copy number variation|Lung fibrosis|Focal adhesion: PI3K-Akt-mTOR-signaling pathway|MAPK signaling pathway|Pluripotent stem cell differentiation pathway|Hair follicle development: organogenesis - part 2 of 3|Endometrial cancer|Pleural mesothelioma|PI3K-Akt signaling pathway|Embryonic stem c…	R-HSA-109704,R-HSA-112399,R-HSA-1226099,R-HSA-1226099,R-HSA-1257604,R-HSA-162582,R-HSA-1643685,R-HSA-1643685,R-HSA-1839122,R-HSA-1839124,R-HSA-1839126,R-HSA-1839126,R-HSA-1839130,R-HSA-190236,R-HSA-190239,R-HSA-190241,R-HSA-190242,R-HSA-190322,R-HSA-190370,R-HSA-190371,R-HSA-190372,R-HSA-190373,R-HSA-190375,R-HSA-190377,R-HSA-199418,R-HSA-2033514,R-HSA-2033519,R-HSA-2219528,R-HSA-2219530,R-HSA-24…	PI3K Cascade|IRS-mediated signalling|Signaling by FGFR in disease|Signaling by FGFR in disease|PIP3 activates AKT signaling|Signal Transduction|Disease|Disease|Signaling by activated point mutants of FGFR1|FGFR1 mutant receptor activation|FGFR2 mutant receptor activation|FGFR2 mutant receptor activation|Signaling by activated point mutants of FGFR3|Signaling by FGFR|FGFR3 ligand binding and activ…
FGF19	12.9785	25.2721	0.684917	0.0270704	-5.20714	0.00960553	0.598368	Down	0.0146541	0.0144293	0	1.29849	0.0440569	0	9965	fibroblast growth factor 19	protein_coding	hsa04010,hsa04014,hsa04015,hsa04020,hsa04151,hsa04810,hsa05200,hsa05226,hsa05218,hsa05224	MAPK signaling pathway|Ras signaling pathway|Rap1 signaling pathway|Calcium signaling pathway|PI3K-Akt signaling pathway|Regulation of actin cytoskeleton|Pathways in cancer|Gastric cancer|Melanoma|Breast cancer	GO:0001755,GO:0001934,GO:0005104,GO:0005515,GO:0005576,GO:0005615,GO:0005737,GO:0007399,GO:0007507,GO:0008083,GO:0008284,GO:0008543,GO:0009617,GO:0009887,GO:0010628,GO:0010629,GO:0014070,GO:0015721,GO:0030154,GO:0030334,GO:0045471,GO:0046326,GO:0046330,GO:0070374,GO:0070858	neural crest cell migration|positive regulation of protein phosphorylation|fibroblast growth factor receptor binding|protein binding|extracellular region|extracellular space|cytoplasm|nervous system development|heart development|growth factor activity|positive regulation of cell population proliferation|fibroblast growth factor receptor signaling pathway|response to bacterium|animal organ morphog…	WP2064,WP4262,WP51,WP5380,WP2882,WP3932,WP382,WP2879,WP4389,WP5087,WP4172,WP3931	Neural crest differentiation|Breast cancer pathway|Regulation of actin cytoskeleton|5q35 copy number variation|Nuclear receptors meta-pathway|Focal adhesion: PI3K-Akt-mTOR-signaling pathway|MAPK signaling pathway|Farnesoid X receptor pathway|Bile acids synthesis and enterohepatic circulation |Pleural mesothelioma|PI3K-Akt signaling pathway|Embryonic stem cell pluripotency pathways	R-HSA-109704,R-HSA-112399,R-HSA-1257604,R-HSA-1307965,R-HSA-162582,R-HSA-1643685,R-HSA-190236,R-HSA-190322,R-HSA-199418,R-HSA-2219528,R-HSA-2219530,R-HSA-2404192,R-HSA-2428924,R-HSA-2428928,R-HSA-5654228,R-HSA-5654712,R-HSA-5654716,R-HSA-5654719,R-HSA-5654720,R-HSA-5654733,R-HSA-5654743,R-HSA-5663202,R-HSA-5673001,R-HSA-5683057,R-HSA-5684996,R-HSA-6811558,R-HSA-74751,R-HSA-74752,R-HSA-9006925,R-H…	PI3K Cascade|IRS-mediated signalling|PIP3 activates AKT signaling|betaKlotho-mediated ligand binding|Signal Transduction|Disease|Signaling by FGFR|FGFR4 ligand binding and activation|Negative regulation of the PI3K/AKT network|PI3K/AKT Signaling in Cancer|Constitutive Signaling by Aberrant PI3K in Cancer|Signaling by Type 1 Insulin-like Growth Factor 1 Receptor (IGF1R)|IGF1R signaling cascade|IRS…
FGF2	52.7238	88.3544	17.0932	0.193282	-2.37122	0.0118575	0.611226	Down	0.066959	0.0310267	0.0983246	1.04288	0.0749976	0.111799	2247	fibroblast growth factor 2	protein_coding	hsa04010,hsa04014,hsa04015,hsa04020,hsa04151,hsa04550,hsa04810,hsa05200,hsa05205,hsa05207,hsa05226,hsa05218,hsa05224,hsa05167,hsa01521	MAPK signaling pathway|Ras signaling pathway|Rap1 signaling pathway|Calcium signaling pathway|PI3K-Akt signaling pathway|Signaling pathways regulating pluripotency of stem cells|Regulation of actin cytoskeleton|Pathways in cancer|Proteoglycans in cancer|Chemical carcinogenesis - receptor activation|Gastric cancer|Melanoma|Breast cancer|Kaposi sarcoma-associated herpesvirus infection|EGFR tyrosine…	GO:0001649,GO:0001658,GO:0001759,GO:0001935,GO:0001938,GO:0002042,GO:0002052,GO:0005104,GO:0005125,GO:0005178,GO:0005515,GO:0005576,GO:0005615,GO:0005634,GO:0005737,GO:0006366,GO:0006661,GO:0006935,GO:0007165,GO:0007265,GO:0007399,GO:0007405,GO:0008083,GO:0008201,GO:0008284,GO:0008543,GO:0009792,GO:0009887,GO:0010001,GO:0010595,GO:0010628,GO:0010629,GO:0010764,GO:0010863,GO:0014843,GO:0019956,GO:…	osteoblast differentiation|branching involved in ureteric bud morphogenesis|organ induction|endothelial cell proliferation|positive regulation of endothelial cell proliferation|cell migration involved in sprouting angiogenesis|positive regulation of neuroblast proliferation|fibroblast growth factor receptor binding|cytokine activity|integrin binding|protein binding|extracellular region|extracellu…	WP2064,WP5083,WP5115,WP1539,WP4304,WP3584,WP4262,WP4806,WP2406,WP4787,WP1544,WP4808,WP51,WP5365,WP5180,WP3624,WP3932,WP382,WP2848,WP474,WP2795,WP4155,WP5087,WP4172,WP3931	Neural crest differentiation|Neuroinflammation and glutamatergic signaling|Network map of SARS-CoV-2 signaling pathway|Angiogenesis|Oligodendrocyte specification and differentiation, leading to myelin components for CNS|MECP2 and associated Rett syndrome|Breast cancer pathway|EGFR tyrosine kinase inhibitor resistance|Cardiac progenitor differentiation|Osteoblast differentiation and related diseas…	R-HSA-109704,R-HSA-112399,R-HSA-1226099,R-HSA-1226099,R-HSA-1257604,R-HSA-1266738,R-HSA-1266738,R-HSA-1280215,R-HSA-1474244,R-HSA-162582,R-HSA-1643685,R-HSA-1643685,R-HSA-168256,R-HSA-1839122,R-HSA-1839124,R-HSA-1839126,R-HSA-1839126,R-HSA-1839130,R-HSA-190236,R-HSA-190239,R-HSA-190241,R-HSA-190242,R-HSA-190322,R-HSA-190370,R-HSA-190372,R-HSA-190373,R-HSA-190375,R-HSA-190377,R-HSA-199418,R-HSA-20…	PI3K Cascade|IRS-mediated signalling|Signaling by FGFR in disease|Signaling by FGFR in disease|PIP3 activates AKT signaling|Developmental Biology|Developmental Biology|Cytokine Signaling in Immune system|Extracellular matrix organization|Signal Transduction|Disease|Disease|Immune System|Signaling by activated point mutants of FGFR1|FGFR1 mutant receptor activation|FGFR2 mutant receptor activation…
FLNC	541.291	830.734	251.848	0.303109	-1.72209	0.0234858	0.663239	Down	0.664288	0.547949	0.919328	7.21333	0.651118	0.685221	2318	filamin C	protein_coding	hsa04010,hsa04510,hsa05205,hsa05132	MAPK signaling pathway|Focal adhesion|Proteoglycans in cancer|Salmonella infection	GO:0005515,GO:0005737,GO:0005829,GO:0005856,GO:0005886,GO:0005925,GO:0008092,GO:0030018,GO:0030506,GO:0042383,GO:0043034,GO:0045171,GO:0045214,GO:0051015	protein binding|cytoplasm|cytosol|cytoskeleton|plasma membrane|focal adhesion|cytoskeletal protein binding|Z disc|ankyrin binding|sarcolemma|costamere|intercellular bridge|sarcomere organization|actin filament binding	WP306,WP5399,WP382,WP4217,WP5406	Focal adhesion|NPHP1 deletion syndrome|MAPK signaling pathway|Ebola virus infection in host|13q12.12 copy number variation	R-HSA-1500931,R-HSA-446353,R-HSA-446728	Cell-Cell communication|Cell-extracellular matrix interactions|Cell junction organization
FLRT2-AS1	11.2534	18.371	4.13589	0.223908	-2.15902	0.0377424	0.717512	Down	0.0103632	0.0255104	0.0258699	0.245967	0.0363491	0.0472744	100506731		non_coding
FRAS1	305.453	395.318	215.588	0.54504	-0.875565	0.00770525	0.558344	Down	0.317832	0.381806	0.291976	0.945469	0.727808	0.393078	80144	Fraser extracellular matrix complex subunit 1	protein_coding	hsa04512	ECM-receptor interaction	GO:0002009,GO:0003338,GO:0005604,GO:0005886,GO:0007154,GO:0009653,GO:0015031,GO:0030326,GO:0043588,GO:0046872,GO:0060021,GO:0062023	morphogenesis of an epithelium|metanephros morphogenesis|basement membrane|plasma membrane|cell communication|anatomical structure morphogenesis|protein transport|embryonic limb morphogenesis|skin development|metal ion binding|roof of mouth development|collagen-containing extracellular matrix	WP5053	Development of ureteric collection system
FRS3	27.5211	41.9631	13.0791	0.311315	-1.68355	0.00114913	0.39469	Down	0.0551346	0.101791	0.103226	0.348961	0.269359	0.31439	10817	fibroblast growth factor receptor substrate 3	protein_coding			GO:0005068,GO:0005104,GO:0005515,GO:0005737,GO:0005886,GO:0007165,GO:0008543,GO:0042802	transmembrane receptor protein tyrosine kinase adaptor activity|fibroblast growth factor receptor binding|protein binding|cytoplasm|plasma membrane|signal transduction|fibroblast growth factor receptor signaling pathway|identical protein binding	WP2380	Brain-derived neurotrophic factor (BDNF) signaling pathway	R-HSA-162582,R-HSA-162582,R-HSA-1643685,R-HSA-166520,R-HSA-190236,R-HSA-194315,R-HSA-5654687,R-HSA-5654693,R-HSA-5654696,R-HSA-5654700,R-HSA-5654706,R-HSA-5654708,R-HSA-5654712,R-HSA-5654716,R-HSA-5654736,R-HSA-5654738,R-HSA-5654741,R-HSA-5654743,R-HSA-5663202,R-HSA-5673001,R-HSA-5683057,R-HSA-5684996,R-HSA-9006115,R-HSA-9006934,R-HSA-9006934,R-HSA-9012999,R-HSA-9028731,R-HSA-9696270,R-HSA-969627…	Signal Transduction|Signal Transduction|Disease|Signaling by NTRKs|Signaling by FGFR|Signaling by Rho GTPases|Downstream signaling of activated FGFR1|FRS-mediated FGFR1 signaling|Downstream signaling of activated FGFR2|FRS-mediated FGFR2 signaling|FRS-mediated FGFR3 signaling|Downstream signaling of activated FGFR3|FRS-mediated FGFR4 signaling|Downstream signaling of activated FGFR4|Signaling by …
FTO-IT1	5.4035	9.77042	1.03658	0.105511	-3.24453	0.0135311	0.637028	Down	0	0.030202	0.0612551	0.388269	0.368863	0.217656	100505692	FTO intronic transcript 1	non_coding
FUT4	73.5622	103.686	43.4381	0.418423	-1.25697	0.00296808	0.532908	Down	0.232239	0.162712	0.169464	0.819751	0.367011	0.353141	2526	fucosyltransferase 4	protein_coding	hsa00515,hsa00601	Mannose type O-glycan biosynthesis|Glycosphingolipid biosynthesis - lacto and neolacto series	GO:0000139,GO:0005794,GO:0005802,GO:0005975,GO:0006486,GO:0006954,GO:0008417,GO:0009311,GO:0009312,GO:0009986,GO:0016020,GO:0017083,GO:0032580,GO:0036065,GO:0042355,GO:0046920,GO:0071944,GO:0097022,GO:1902624,GO:1903037,GO:1903238	Golgi membrane|Golgi apparatus|trans-Golgi network|carbohydrate metabolic process|protein glycosylation|inflammatory response|fucosyltransferase activity|oligosaccharide metabolic process|oligosaccharide biosynthetic process|cell surface|membrane|4-galactosyl-N-acetylglucosaminide 3-alpha-L-fucosyltransferase activity|Golgi cisterna membrane|fucosylation|L-fucose catabolic process|alpha-(1->3)-fu…			R-HSA-1430728,R-HSA-71387,R-HSA-9033658,R-HSA-9037629	Metabolism|Metabolism of carbohydrates|Blood group systems biosynthesis|Lewis blood group biosynthesis
FXN	63.1588	89.3251	36.9926	0.413406	-1.27437	0.0140533	0.642769	Down	0.152792	0.131642	0.125868	0.705148	0.222025	0.22459	2395	frataxin	protein_coding	hsa00860	Porphyrin metabolism	GO:0004322,GO:0005515,GO:0005739,GO:0005759,GO:0005829,GO:0006119,GO:0006783,GO:0006879,GO:0007005,GO:0007628,GO:0008198,GO:0008199,GO:0008284,GO:0009792,GO:0010039,GO:0010722,GO:0016226,GO:0016540,GO:0018283,GO:0019230,GO:0030307,GO:0034755,GO:0034986,GO:0035265,GO:0040015,GO:0043066,GO:0043085,GO:0044571,GO:0044572,GO:0046621,GO:0046716,GO:0051349,GO:0051537,GO:0070301,GO:0090201,GO:0099128,GO:…	ferroxidase activity|protein binding|mitochondrion|mitochondrial matrix|cytosol|oxidative phosphorylation|heme biosynthetic process|intracellular iron ion homeostasis|mitochondrion organization|adult walking behavior|ferrous iron binding|ferric iron binding|positive regulation of cell population proliferation|embryo development ending in birth or egg hatching|response to iron ion|regulation of fe…	WP5152	Iron-sulfur cluster biogenesis	R-HSA-1268020,R-HSA-1268020,R-HSA-1362409,R-HSA-1430728,R-HSA-9609507,R-HSA-9609507	Mitochondrial protein import|Mitochondrial protein import|Mitochondrial iron-sulfur cluster biogenesis|Metabolism|Protein localization|Protein localization
G6PC3	207.733	252.063	163.402	0.648897	-0.623939	0.0356246	0.712702	Down	2.35709	1.98334	2.43922	3.07414	3.97989	4.34446	92579	glucose-6-phosphatase catalytic subunit 3	protein_coding	hsa00010,hsa00052,hsa00500,hsa04068,hsa04151,hsa04152,hsa04910,hsa04922,hsa04920,hsa04973,hsa04931	Glycolysis / Gluconeogenesis|Galactose metabolism|Starch and sucrose metabolism|FoxO signaling pathway|PI3K-Akt signaling pathway|AMPK signaling pathway|Insulin signaling pathway|Glucagon signaling pathway|Adipocytokine signaling pathway|Carbohydrate digestion and absorption|Insulin resistance	GO:0004346,GO:0005783,GO:0005789,GO:0006094,GO:0015760,GO:0016020,GO:0051156	glucose-6-phosphatase activity|endoplasmic reticulum|endoplasmic reticulum membrane|gluconeogenesis|glucose-6-phosphate transport|membrane|glucose 6-phosphate metabolic process	WP4172	PI3K-Akt signaling pathway	R-HSA-1430728,R-HSA-1643685,R-HSA-3229121,R-HSA-3282872,R-HSA-5663084,R-HSA-5668914,R-HSA-70263,R-HSA-70326,R-HSA-71387	Metabolism|Disease|Glycogen storage diseases|Severe congenital neutropenia type 4 (G6PC3)|Diseases of carbohydrate metabolism|Diseases of metabolism|Gluconeogenesis|Glucose metabolism|Metabolism of carbohydrates
GAREM2	12.5253	18.5217	6.52883	0.35253	-1.50418	0.0286304	0.688353	Down	0.0187238	0.0258111	0.0261748	0.0711046	0.0825619	0.068331	150946	GRB2 associated regulator of MAPK1 subtype 2	protein_coding					WP4928	MAPK pathway in congenital thyroid cancer
GAST	19.4409	31.6956	7.18624	0.226208	-2.14428	0.0491169	0.75138	Down	0.344324	0.169521	0.687638	5.44829	0.517598	0.465402	2520	gastrin	protein_coding	hsa04971	Gastric acid secretion	GO:0005179,GO:0005515,GO:0005576,GO:0005615,GO:0007165,GO:0007186,GO:0032094	hormone activity|protein binding|extracellular region|extracellular space|signal transduction|G protein-coupled receptor signaling pathway|response to food	WP2596,WP2597,WP4659	Gastric acid production|Secretion of hydrochloric acid in parietal cells|Gastrin signaling pathway	R-HSA-162582,R-HSA-372790,R-HSA-388396,R-HSA-416476,R-HSA-881907	Signal Transduction|Signaling by GPCR|GPCR downstream signalling|G alpha (q) signalling events|Gastrin-CREB signalling pathway via PKC and MAPK
GATA2	13.5185	25.321	1.716	0.0676352	-3.88608	0.0251731	0.670259	Down	0.0070633	0.00695493	0.0211588	0.625876	0	0.0214808	2624	GATA binding protein 2	protein_coding			GO:0000122,GO:0000978,GO:0000981,GO:0001221,GO:0001223,GO:0001228,GO:0001655,GO:0001709,GO:0001764,GO:0001892,GO:0002071,GO:0002244,GO:0003682,GO:0003700,GO:0005515,GO:0005634,GO:0005654,GO:0005667,GO:0005737,GO:0006366,GO:0006909,GO:0007204,GO:0007405,GO:0007406,GO:0008270,GO:0010628,GO:0010629,GO:0010725,GO:0021514,GO:0021533,GO:0021902,GO:0021954,GO:0033993,GO:0035019,GO:0035065,GO:0035854,GO:…	negative regulation of transcription by RNA polymerase II|RNA polymerase II cis-regulatory region sequence-specific DNA binding|DNA-binding transcription factor activity, RNA polymerase II-specific|transcription coregulator binding|transcription coactivator binding|DNA-binding transcription activator activity, RNA polymerase II-specific|urogenital system development|cell fate determination|neuron…	WP2849,WP3527,WP4149,WP5092,WP236,WP706,WP5102,WP4211,WP3888	Hematopoietic stem cell differentiation|Pre-implantation embryo|White fat cell differentiation|Interactions of natural killer cells in pancreatic cancer|Adipogenesis|Sudden infant death syndrome (SIDS) susceptibility pathways|Familial partial lipodystrophy|Transcriptional cascade regulating adipogenesis|VEGFA-VEGFR2 signaling	R-HSA-109582,R-HSA-1266738,R-HSA-212436,R-HSA-73857,R-HSA-74160,R-HSA-8878171,R-HSA-8939236,R-HSA-9616222,R-HSA-983231	Hemostasis|Developmental Biology|Generic Transcription Pathway|RNA Polymerase II Transcription|Gene expression (Transcription)|Transcriptional regulation by RUNX1|RUNX1 regulates transcription of genes involved in differentiation of HSCs|Transcriptional regulation of granulopoiesis|Factors involved in megakaryocyte development and platelet production	zf-GATA
GATA6	8.32411	14.2528	2.39541	0.167491	-2.57785	0.021289	0.663239	Down	0.0147269	0.00725048	0.0294105	0.248561	0.0590344	0.0522518	2627	GATA binding protein 6	protein_coding			GO:0000122,GO:0000785,GO:0000976,GO:0000978,GO:0000981,GO:0001223,GO:0001701,GO:0001889,GO:0001949,GO:0002759,GO:0003148,GO:0003162,GO:0003163,GO:0003309,GO:0003310,GO:0003682,GO:0003700,GO:0005515,GO:0005634,GO:0005654,GO:0005667,GO:0006644,GO:0007493,GO:0008270,GO:0008584,GO:0009410,GO:0009636,GO:0010467,GO:0010666,GO:0014898,GO:0019901,GO:0030513,GO:0030855,GO:0031965,GO:0032526,GO:0032911,GO:…	negative regulation of transcription by RNA polymerase II|chromatin|transcription cis-regulatory region binding|RNA polymerase II cis-regulatory region sequence-specific DNA binding|DNA-binding transcription factor activity, RNA polymerase II-specific|transcription coactivator binding|in utero embryonic development|liver development|sebaceous gland cell differentiation|regulation of antimicrobial…	WP2853,WP2857,WP1591,WP2858	Endoderm differentiation|Mesodermal commitment pathway|Heart development|Ectoderm differentiation	R-HSA-109582,R-HSA-1266738,R-HSA-1266738,R-HSA-392499,R-HSA-5683826,R-HSA-9733709,R-HSA-9758941,R-HSA-9758941,R-HSA-9823730,R-HSA-9823730,R-HSA-983231	Hemostasis|Developmental Biology|Developmental Biology|Metabolism of proteins|Surfactant metabolism|Cardiogenesis|Gastrulation|Gastrulation|Formation of definitive endoderm|Formation of definitive endoderm|Factors involved in megakaryocyte development and platelet production	zf-GATA
GEMIN6	223.933	270.992	176.873	0.652394	-0.616185	0.0178029	0.642769	Down	1.43329	0.992875	1.28016	2.76557	2.00659	1.6063	79833	gem nuclear organelle associated protein 6	protein_coding			GO:0000245,GO:0000387,GO:0000398,GO:0003723,GO:0005515,GO:0005654,GO:0005737,GO:0005829,GO:0016604,GO:0032797,GO:0034719,GO:0097504	spliceosomal complex assembly|spliceosomal snRNP assembly|mRNA splicing, via spliceosome|RNA binding|protein binding|nucleoplasm|cytoplasm|cytosol|nuclear body|SMN complex|SMN-Sm protein complex|Gemini of coiled bodies			R-HSA-1643685,R-HSA-191859,R-HSA-194441,R-HSA-5663205,R-HSA-8953854,R-HSA-9679506,R-HSA-9694516,R-HSA-9705683,R-HSA-9754678,R-HSA-9824446	Disease|snRNP Assembly|Metabolism of non-coding RNA|Infectious disease|Metabolism of RNA|SARS-CoV Infections|SARS-CoV-2 Infection|SARS-CoV-2-host interactions|SARS-CoV-2 modulates host translation machinery|Viral Infection Pathways
GINS4	46.3535	60.8538	31.8531	0.522883	-0.935441	0.0401041	0.724783	Down	0.265038	0.240369	0.139289	0.654811	0.335505	0.403015	84296	GINS complex subunit 4	protein_coding			GO:0000727,GO:0000811,GO:0001833,GO:0005515,GO:0005634,GO:0005654,GO:0005737,GO:0006268,GO:0071162	double-strand break repair via break-induced replication|GINS complex|inner cell mass cell proliferation|protein binding|nucleus|nucleoplasm|cytoplasm|DNA unwinding involved in DNA replication|CMG complex			R-HSA-1640170,R-HSA-1640170,R-HSA-176974,R-HSA-176974,R-HSA-69190,R-HSA-69190,R-HSA-69239,R-HSA-69239,R-HSA-69242,R-HSA-69242,R-HSA-69278,R-HSA-69278,R-HSA-69306,R-HSA-69306	Cell Cycle|Cell Cycle|Unwinding of DNA|Unwinding of DNA|DNA strand elongation|DNA strand elongation|Synthesis of DNA|Synthesis of DNA|S Phase|S Phase|Cell Cycle, Mitotic|Cell Cycle, Mitotic|DNA Replication|DNA Replication
GNG3	2.74667	5.15763	0.335722	0.0715718	-3.80446	0.0431982	0.734143	Down	0.0277392	0	0	0.146307	0.0833968	0.22496	2785	G protein subunit gamma 3	protein_coding	hsa04014,hsa04371,hsa04151,hsa04062,hsa04926,hsa04724,hsa04727,hsa04725,hsa04728,hsa04726,hsa04723,hsa04713,hsa05200,hsa05170,hsa05163,hsa05167,hsa05032,hsa05034	Ras signaling pathway|Apelin signaling pathway|PI3K-Akt signaling pathway|Chemokine signaling pathway|Relaxin signaling pathway|Glutamatergic synapse|GABAergic synapse|Cholinergic synapse|Dopaminergic synapse|Serotonergic synapse|Retrograde endocannabinoid signaling|Circadian entrainment|Pathways in cancer|Human immunodeficiency virus 1 infection|Human cytomegalovirus infection|Kaposi sarcoma-ass…	GO:0003924,GO:0005515,GO:0005834,GO:0005886,GO:0007186,GO:0007204,GO:0014069,GO:0030425,GO:0031681,GO:0044297	GTPase activity|protein binding|heterotrimeric G-protein complex|plasma membrane|G protein-coupled receptor signaling pathway|positive regulation of cytosolic calcium ion concentration|postsynaptic density|dendrite|G-protein beta-subunit binding|cell body	WP35,WP289,WP4223,WP3929,WP3932,WP536,WP4172	G protein signaling pathways|Myometrial relaxation and contraction pathways|Ras signaling|Chemokine signaling pathway|Focal adhesion: PI3K-Akt-mTOR-signaling pathway|Calcium regulation in cardiac cells|PI3K-Akt signaling pathway	R-HSA-109582,R-HSA-109582,R-HSA-111885,R-HSA-112314,R-HSA-112315,R-HSA-112316,R-HSA-1296041,R-HSA-1296059,R-HSA-1296065,R-HSA-1296071,R-HSA-1430728,R-HSA-1430728,R-HSA-162582,R-HSA-162582,R-HSA-163359,R-HSA-163685,R-HSA-163685,R-HSA-1643685,R-HSA-195721,R-HSA-195721,R-HSA-202040,R-HSA-372790,R-HSA-373080,R-HSA-381676,R-HSA-381676,R-HSA-382551,R-HSA-3858494,R-HSA-3858494,R-HSA-388396,R-HSA-390466,…	Hemostasis|Hemostasis|Opioid Signalling|Neurotransmitter receptors and postsynaptic signal transmission|Transmission across Chemical Synapses|Neuronal System|Activation of G protein gated Potassium channels|G protein gated Potassium channels|Inwardly rectifying K+ channels|Potassium Channels|Metabolism|Metabolism|Signal Transduction|Signal Transduction|Glucagon signaling in metabolic regulation|I…
GNG8	19.8439	37.6466	2.04128	0.0542487	-4.20427	0.00700638	0.558344	Down	0.028449	0.0140063	0	0.915309	0.0142551	0.0360494	94235	G protein subunit gamma 8	protein_coding	hsa04014,hsa04371,hsa04151,hsa04062,hsa04926,hsa04724,hsa04727,hsa04725,hsa04728,hsa04726,hsa04723,hsa04713,hsa05200,hsa05170,hsa05163,hsa05167,hsa05032,hsa05034	Ras signaling pathway|Apelin signaling pathway|PI3K-Akt signaling pathway|Chemokine signaling pathway|Relaxin signaling pathway|Glutamatergic synapse|GABAergic synapse|Cholinergic synapse|Dopaminergic synapse|Serotonergic synapse|Retrograde endocannabinoid signaling|Circadian entrainment|Pathways in cancer|Human immunodeficiency virus 1 infection|Human cytomegalovirus infection|Kaposi sarcoma-ass…	GO:0003924,GO:0005515,GO:0005834,GO:0005886,GO:0007186,GO:0031681,GO:0035176,GO:0043584,GO:0071444	GTPase activity|protein binding|heterotrimeric G-protein complex|plasma membrane|G protein-coupled receptor signaling pathway|G-protein beta-subunit binding|social behavior|nose development|cellular response to pheromone	WP35,WP289,WP4223,WP3929,WP3932,WP536,WP4172	G protein signaling pathways|Myometrial relaxation and contraction pathways|Ras signaling|Chemokine signaling pathway|Focal adhesion: PI3K-Akt-mTOR-signaling pathway|Calcium regulation in cardiac cells|PI3K-Akt signaling pathway	R-HSA-109582,R-HSA-109582,R-HSA-111885,R-HSA-112314,R-HSA-112315,R-HSA-112316,R-HSA-1296041,R-HSA-1296059,R-HSA-1296065,R-HSA-1296071,R-HSA-1430728,R-HSA-1430728,R-HSA-162582,R-HSA-162582,R-HSA-163359,R-HSA-163685,R-HSA-163685,R-HSA-1643685,R-HSA-195721,R-HSA-195721,R-HSA-202040,R-HSA-372790,R-HSA-373080,R-HSA-381676,R-HSA-381676,R-HSA-382551,R-HSA-3858494,R-HSA-3858494,R-HSA-388396,R-HSA-390466,…	Hemostasis|Hemostasis|Opioid Signalling|Neurotransmitter receptors and postsynaptic signal transmission|Transmission across Chemical Synapses|Neuronal System|Activation of G protein gated Potassium channels|G protein gated Potassium channels|Inwardly rectifying K+ channels|Potassium Channels|Metabolism|Metabolism|Signal Transduction|Signal Transduction|Glucagon signaling in metabolic regulation|I…
GOLM1	249.379	322.962	175.797	0.543993	-0.878341	0.0298677	0.697177	Down	1.29597	1.06893	1.93269	5.00672	2.20114	1.86827	51280	golgi membrane protein 1	protein_coding			GO:0005515,GO:0005615,GO:0005788,GO:0005794,GO:0005886,GO:0006997,GO:0019216	protein binding|extracellular space|endoplasmic reticulum lumen|Golgi apparatus|plasma membrane|nucleus organization|regulation of lipid metabolic process			R-HSA-381426,R-HSA-392499,R-HSA-597592,R-HSA-8957275	Regulation of Insulin-like Growth Factor (IGF) transport and uptake by Insulin-like Growth Factor Binding Proteins (IGFBPs)|Metabolism of proteins|Post-translational protein modification|Post-translational protein phosphorylation
GPATCH4	448.718	676.031	221.404	0.32742	-1.61079	0.00471471	0.558344	Down	2.91133	2.01276	3.0555	20.7397	4.46951	3.66715	54865	G-patch domain containing 4 (gene/pseudogene)	protein_coding			GO:0003723,GO:0005515,GO:0005730	RNA binding|protein binding|nucleolus
GPR158	6.50707	12.3158	0.698391	0.0560879	-4.15617	0.0248055	0.66806	Down	0	0.00721762	0	0.123717	0.00367292	0.0297228	57512	G protein-coupled receptor 158	protein_coding			GO:0001956,GO:0004888,GO:0004930,GO:0005634,GO:0005886,GO:0007186,GO:0007420,GO:0008047,GO:0008277,GO:0042734,GO:0042995,GO:0045211,GO:0050807,GO:0050890,GO:0072659,GO:0160079	positive regulation of neurotransmitter secretion|transmembrane signaling receptor activity|G protein-coupled receptor activity|nucleus|plasma membrane|G protein-coupled receptor signaling pathway|brain development|enzyme activator activity|regulation of G protein-coupled receptor signaling pathway|presynaptic membrane|cell projection|postsynaptic membrane|regulation of synapse organization|cogni…
GPR3	14.4428	27.5133	1.3723	0.0497928	-4.32792	0.0193796	0.647873	Down	0.0124872	0.0122956	0.0249377	1.23821	0.0125141	0	2827	G protein-coupled receptor 3	protein_coding			GO:0004930,GO:0005515,GO:0005737,GO:0005886,GO:0007189,GO:0019222,GO:0040020,GO:0043950,GO:0051480,GO:0120162	G protein-coupled receptor activity|protein binding|cytoplasm|plasma membrane|adenylate cyclase-activating G protein-coupled receptor signaling pathway|regulation of metabolic process|regulation of meiotic nuclear division|positive regulation of cAMP-mediated signaling|regulation of cytosolic calcium ion concentration|positive regulation of cold-induced thermogenesis	WP5316,WP455	Primary ovarian insufficiency|GPCRs, class A rhodopsin-like
GPR39	65.9419	87.5572	44.3265	0.505923	-0.983011	0.00414896	0.558344	Down	0.341852	0.469209	0.517196	1.09276	0.975854	0.861111	2863	G protein-coupled receptor 39	protein_coding			GO:0004930,GO:0005515,GO:0005886,GO:0007186,GO:0046872	G protein-coupled receptor activity|protein binding|plasma membrane|G protein-coupled receptor signaling pathway|metal ion binding	WP455	GPCRs, class A rhodopsin-like	R-HSA-162582,R-HSA-372790,R-HSA-373076,R-HSA-388396,R-HSA-416476,R-HSA-418555,R-HSA-500792	Signal Transduction|Signaling by GPCR|Class A/1 (Rhodopsin-like receptors)|GPCR downstream signalling|G alpha (q) signalling events|G alpha (s) signalling events|GPCR ligand binding
GPR4	8.29663	16.2496	0.343693	0.0226378	-5.46512	0.0216038	0.663239	Down	0	0	0.00612129	0.355668	0	0.00621445	2828	G protein-coupled receptor 4	protein_coding			GO:0004930,GO:0005886,GO:0007186,GO:0007189,GO:0007200,GO:0010447,GO:0016525,GO:0030155,GO:0035025,GO:0043114,GO:0050729,GO:0060055,GO:0072144	G protein-coupled receptor activity|plasma membrane|G protein-coupled receptor signaling pathway|adenylate cyclase-activating G protein-coupled receptor signaling pathway|phospholipase C-activating G protein-coupled receptor signaling pathway|response to acidic pH|negative regulation of angiogenesis|regulation of cell adhesion|positive regulation of Rho protein signal transduction|regulation of v…	WP455	GPCRs, class A rhodopsin-like	R-HSA-162582,R-HSA-372790,R-HSA-373076,R-HSA-388396,R-HSA-416476,R-HSA-500792	Signal Transduction|Signaling by GPCR|Class A/1 (Rhodopsin-like receptors)|GPCR downstream signalling|G alpha (q) signalling events|GPCR ligand binding
GRB10	275.609	343.697	207.52	0.603377	-0.728868	0.0262394	0.674812	Down	0.346161	0.469615	0.337971	1.08533	0.495304	0.600451	2887	growth factor receptor bound protein 10	protein_coding	hsa04150	mTOR signaling pathway	GO:0005158,GO:0005515,GO:0005737,GO:0005829,GO:0005886,GO:0008286,GO:0010467,GO:0030159,GO:0030178,GO:0030949,GO:0032991,GO:0042326,GO:0046325,GO:0046627,GO:0048009,GO:0070371,GO:0120162,GO:1904738	insulin receptor binding|protein binding|cytoplasm|cytosol|plasma membrane|insulin receptor signaling pathway|gene expression|signaling receptor complex adaptor activity|negative regulation of Wnt signaling pathway|positive regulation of vascular endothelial growth factor receptor signaling pathway|protein-containing complex|negative regulation of phosphorylation|negative regulation of glucose im…	WP4018,WP3844,WP481,WP437,WP304,WP3888	Clear cell renal cell carcinoma pathways|PI3K-AKT-mTOR signaling pathway and therapeutic opportunities in prostate cancer|Insulin signaling|EGF/EGFR signaling pathway|Kit receptor signaling pathway|VEGFA-VEGFR2 signaling	R-HSA-1266738,R-HSA-1280215,R-HSA-1433557,R-HSA-162582,R-HSA-168256,R-HSA-2262752,R-HSA-422475,R-HSA-74713,R-HSA-74749,R-HSA-74751,R-HSA-74752,R-HSA-8853659,R-HSA-8953897,R-HSA-9006934,R-HSA-9607240,R-HSA-9648895,R-HSA-9675108	Developmental Biology|Cytokine Signaling in Immune system|Signaling by SCF-KIT|Signal Transduction|Immune System|Cellular responses to stress|Axon guidance|IRS activation|Signal attenuation|Insulin receptor signalling cascade|Signaling by Insulin receptor|RET signaling|Cellular responses to stimuli|Signaling by Receptor Tyrosine Kinases|FLT3 Signaling|Response of EIF2AK1 (HRI) to heme deficiency|…
GREB1	22.5727	39.5938	5.55164	0.139681	-2.83979	0.0175438	0.642769	Down	0.00169032	0.0183083	0.00675137	0.205054	0.0169396	0.0154218	9687	growth regulating estrogen receptor binding 1	protein_coding			GO:0005654,GO:0007275,GO:0016020,GO:0070062	nucleoplasm|multicellular organism development|membrane|extracellular exosome	WP2858	Ectoderm differentiation	R-HSA-162582,R-HSA-8939211,R-HSA-9006931,R-HSA-9018519	Signal Transduction|ESR-mediated signaling|Signaling by Nuclear Receptors|Estrogen-dependent gene expression
GSC2	5.58584	9.81285	1.35883	0.138588	-2.85113	0.0367826	0.712702	Down	0.0203315	0	0.0203017	0.193025	0.112064	0.030916	2928	goosecoid homeobox 2	protein_coding			GO:0000785,GO:0000978,GO:0000981,GO:0003677,GO:0003700,GO:0005515,GO:0005634,GO:0006357,GO:0009653,GO:0043565,GO:1990837	chromatin|RNA polymerase II cis-regulatory region sequence-specific DNA binding|DNA-binding transcription factor activity, RNA polymerase II-specific|DNA binding|DNA-binding transcription factor activity|protein binding|nucleus|regulation of transcription by RNA polymerase II|anatomical structure morphogenesis|sequence-specific DNA binding|sequence-specific double-stranded DNA binding	WP4657	22q11.2 copy number variation syndrome
GSTM3	408.237	536.143	280.33	0.522628	-0.936143	0.00159784	0.407681	Down	1.46956	1.55538	2.23666	5.40864	3.23091	2.78259	2947	glutathione S-transferase mu 3	protein_coding	hsa00480,hsa00980,hsa00982,hsa00983,hsa05200,hsa05204,hsa05207,hsa05208,hsa05225,hsa05418,hsa01524	Glutathione metabolism|Metabolism of xenobiotics by cytochrome P450|Drug metabolism - cytochrome P450|Drug metabolism - other enzymes|Pathways in cancer|Chemical carcinogenesis - DNA adducts|Chemical carcinogenesis - receptor activation|Chemical carcinogenesis - reactive oxygen species|Hepatocellular carcinoma|Fluid shear stress and atherosclerosis|Platinum drug resistance	GO:0004364,GO:0005515,GO:0005634,GO:0005737,GO:0005829,GO:0006749,GO:0008065,GO:0018916,GO:0019899,GO:0035686,GO:0042178,GO:0042802,GO:0042803,GO:0043295,GO:0043627,GO:0045171,GO:0070062,GO:0070458	glutathione transferase activity|protein binding|nucleus|cytoplasm|cytosol|glutathione metabolic process|establishment of blood-nerve barrier|nitrobenzene metabolic process|enzyme binding|sperm fibrous sheath|xenobiotic catabolic process|identical protein binding|protein homodimerization activity|glutathione binding|response to estrogen|intercellular bridge|extracellular exosome|cellular detoxifi…	WP702,WP2882,WP2884,WP410	Metapathway biotransformation Phase I and II|Nuclear receptors meta-pathway|NRF2 pathway|Exercise-induced circadian regulation	R-HSA-1430728,R-HSA-156580,R-HSA-156590,R-HSA-211859	Metabolism|Phase II - Conjugation of compounds|Glutathione conjugation|Biological oxidations
H2AC11	7.53905	13.0209	2.05722	0.157459	-2.66695	0.00783196	0.558344	Down	0.108256	0.106595	0.108097	1.25616	0.59669	0.49384	8969	H2A clustered histone 11	protein_coding	hsa03082,hsa04217,hsa04613,hsa05322,hsa05034	ATP-dependent chromatin remodeling|Necroptosis|Neutrophil extracellular trap formation|Systemic lupus erythematosus|Alcoholism	GO:0000786,GO:0003677,GO:0005515,GO:0005634,GO:0008150,GO:0019899,GO:0030527,GO:0046982,GO:0070062	nucleosome|DNA binding|protein binding|nucleus|biological_process|enzyme binding|structural constituent of chromatin|protein heterodimerization activity|extracellular exosome			R-HSA-1643685,R-HSA-3214815,R-HSA-3214847,R-HSA-3214847,R-HSA-3214858,R-HSA-3247509,R-HSA-3247509,R-HSA-392499,R-HSA-4839726,R-HSA-4839726,R-HSA-5663205,R-HSA-5688426,R-HSA-5689603,R-HSA-5689880,R-HSA-5689901,R-HSA-597592,R-HSA-9609646,R-HSA-9609690,R-HSA-9610379,R-HSA-9824446	Disease|HDACs deacetylate histones|HATs acetylate histones|HATs acetylate histones|RMTs methylate histone arginines|Chromatin modifying enzymes|Chromatin modifying enzymes|Metabolism of proteins|Chromatin organization|Chromatin organization|Infectious disease|Deubiquitination|UCH proteinases|Ub-specific processing proteases|Metalloprotease DUBs|Post-translational protein modification|HCMV Infecti…
H2BC12	947.37	1320.73	574.014	0.434555	-1.20239	0.0497608	0.75138	Down	14.1398	14.8708	21.0584	104.696	17.547	15.7978	85236	H2B clustered histone 12	protein_coding	hsa04613,hsa05203,hsa05322,hsa05034	Neutrophil extracellular trap formation|Viral carcinogenesis|Systemic lupus erythematosus|Alcoholism	GO:0000786,GO:0002227,GO:0003674,GO:0003677,GO:0005515,GO:0005615,GO:0005634,GO:0005654,GO:0005829,GO:0019731,GO:0030527,GO:0031640,GO:0046982,GO:0050829,GO:0050830,GO:0061844	nucleosome|innate immune response in mucosa|molecular_function|DNA binding|protein binding|extracellular space|nucleus|nucleoplasm|cytosol|antibacterial humoral response|structural constituent of chromatin|killing of cells of another organism|protein heterodimerization activity|defense response to Gram-negative bacterium|defense response to Gram-positive bacterium|antimicrobial humoral immune res…			R-HSA-110328,R-HSA-110329,R-HSA-110330,R-HSA-110330,R-HSA-110331,R-HSA-110331,R-HSA-1221632,R-HSA-1266738,R-HSA-1474165,R-HSA-1500620,R-HSA-157118,R-HSA-157579,R-HSA-162582,R-HSA-162582,R-HSA-1640170,R-HSA-1640170,R-HSA-1643685,R-HSA-171306,R-HSA-1912408,R-HSA-1912422,R-HSA-194315,R-HSA-195258,R-HSA-195721,R-HSA-195721,R-HSA-201681,R-HSA-201681,R-HSA-201722,R-HSA-201722,R-HSA-211000,R-HSA-212165,…	Recognition and association of DNA glycosylase with site containing an affected pyrimidine|Cleavage of the damaged pyrimidine |Recognition and association of DNA glycosylase with site containing an affected purine|Recognition and association of DNA glycosylase with site containing an affected purine|Cleavage of the damaged purine|Cleavage of the damaged purine|Meiotic synapsis|Developmental Biolo…
H2BC17	5.04492	9.39696	0.692888	0.0730595	-3.77478	0.0430531	0.733871	Down	0	0.0562649	0.0570577	1.74804	0.0572646	0.115852	8348	H2B clustered histone 17	protein_coding	hsa04613,hsa05203,hsa05322,hsa05034	Neutrophil extracellular trap formation|Viral carcinogenesis|Systemic lupus erythematosus|Alcoholism	GO:0000786,GO:0003677,GO:0005515,GO:0005634,GO:0005654,GO:0005829,GO:0006334,GO:0030527,GO:0046982	nucleosome|DNA binding|protein binding|nucleus|nucleoplasm|cytosol|nucleosome assembly|structural constituent of chromatin|protein heterodimerization activity			R-HSA-110328,R-HSA-110329,R-HSA-110330,R-HSA-110330,R-HSA-110331,R-HSA-110331,R-HSA-1221632,R-HSA-1266738,R-HSA-1474165,R-HSA-1500620,R-HSA-157118,R-HSA-157579,R-HSA-162582,R-HSA-162582,R-HSA-1640170,R-HSA-1640170,R-HSA-1643685,R-HSA-171306,R-HSA-1912408,R-HSA-1912422,R-HSA-194315,R-HSA-195258,R-HSA-195721,R-HSA-195721,R-HSA-201681,R-HSA-201681,R-HSA-201722,R-HSA-201722,R-HSA-211000,R-HSA-212165,…	Recognition and association of DNA glycosylase with site containing an affected pyrimidine|Cleavage of the damaged pyrimidine |Recognition and association of DNA glycosylase with site containing an affected purine|Recognition and association of DNA glycosylase with site containing an affected purine|Cleavage of the damaged purine|Cleavage of the damaged purine|Meiotic synapsis|Developmental Biolo…
H2BC7	8.0695	13.7436	2.39541	0.174588	-2.51797	0.0157206	0.642769	Down	0.112834	0.0555512	0.225336	0.952203	0.395767	1.14383	8343	H2B clustered histone 7	protein_coding	hsa04613,hsa05203,hsa05322,hsa05034	Neutrophil extracellular trap formation|Viral carcinogenesis|Systemic lupus erythematosus|Alcoholism	GO:0000786,GO:0002227,GO:0003677,GO:0005515,GO:0005615,GO:0005634,GO:0005654,GO:0005829,GO:0006334,GO:0019731,GO:0030527,GO:0042802,GO:0046982,GO:0050830,GO:0061844,GO:0070062	nucleosome|innate immune response in mucosa|DNA binding|protein binding|extracellular space|nucleus|nucleoplasm|cytosol|nucleosome assembly|antibacterial humoral response|structural constituent of chromatin|identical protein binding|protein heterodimerization activity|defense response to Gram-positive bacterium|antimicrobial humoral immune response mediated by antimicrobial peptide|extracellular …			R-HSA-110328,R-HSA-110329,R-HSA-110330,R-HSA-110330,R-HSA-110331,R-HSA-110331,R-HSA-1221632,R-HSA-1266738,R-HSA-1474165,R-HSA-1500620,R-HSA-157118,R-HSA-157579,R-HSA-162582,R-HSA-162582,R-HSA-1640170,R-HSA-1640170,R-HSA-1643685,R-HSA-171306,R-HSA-1912408,R-HSA-1912422,R-HSA-194315,R-HSA-195258,R-HSA-195721,R-HSA-195721,R-HSA-201681,R-HSA-201681,R-HSA-201722,R-HSA-201722,R-HSA-211000,R-HSA-212165,…	Recognition and association of DNA glycosylase with site containing an affected pyrimidine|Cleavage of the damaged pyrimidine |Recognition and association of DNA glycosylase with site containing an affected purine|Recognition and association of DNA glycosylase with site containing an affected purine|Cleavage of the damaged purine|Cleavage of the damaged purine|Meiotic synapsis|Developmental Biolo…
H3C3	10.2248	19.7567	0.692888	0.0348325	-4.84342	0.0117496	0.611226	Down	0	0.0540653	0.0548271	3.82277	0.0550259	0.0556615	8352	H3 clustered histone 3	protein_coding	hsa04613,hsa05202,hsa05131,hsa05322,hsa05034	Neutrophil extracellular trap formation|Transcriptional misregulation in cancer|Shigellosis|Systemic lupus erythematosus|Alcoholism	GO:0000786,GO:0003677,GO:0005515,GO:0005576,GO:0005634,GO:0005654,GO:0006325,GO:0006334,GO:0010467,GO:0016020,GO:0030527,GO:0032200,GO:0032991,GO:0040029,GO:0045296,GO:0046982,GO:0070062	nucleosome|DNA binding|protein binding|extracellular region|nucleus|nucleoplasm|chromatin organization|nucleosome assembly|gene expression|membrane|structural constituent of chromatin|telomere organization|protein-containing complex|epigenetic regulation of gene expression|cadherin binding|protein heterodimerization activity|extracellular exosome	WP4320,WP5366	Effect of progerin on genes involved in Hutchinson-Gilford progeria syndrome|NF1 copy number variation syndrome	R-HSA-109582,R-HSA-1266695,R-HSA-1266695,R-HSA-1266738,R-HSA-1280215,R-HSA-1280215,R-HSA-1474165,R-HSA-1500620,R-HSA-157118,R-HSA-162582,R-HSA-162582,R-HSA-1640170,R-HSA-1640170,R-HSA-1643685,R-HSA-168256,R-HSA-168256,R-HSA-1912408,R-HSA-1912422,R-HSA-194315,R-HSA-195258,R-HSA-195721,R-HSA-201681,R-HSA-201722,R-HSA-211000,R-HSA-212165,R-HSA-212165,R-HSA-212300,R-HSA-212436,R-HSA-212436,R-HSA-2262…	Hemostasis|Interleukin-7 signaling|Interleukin-7 signaling|Developmental Biology|Cytokine Signaling in Immune system|Cytokine Signaling in Immune system|Reproduction|Meiosis|Signaling by NOTCH|Signal Transduction|Signal Transduction|Cell Cycle|Cell Cycle|Disease|Immune System|Immune System|Pre-NOTCH Transcription and Translation|Pre-NOTCH Expression and Processing|Signaling by Rho GTPases|RHO GTP…
HAGLR	5.37071	10.062	0.679415	0.0676478	-3.88581	0.0102061	0.611226	Down	0.00572643	0	0.00571802	0.126854	0.0401712	0.0290252	401022	HOXD antisense growth-associated long non-coding RNA	non_coding
HBA1	15.4739	30.9477	0	3.437e-07	-21.4723	3.96641e-08	6.99206e-05	Down	0	0	0	5.2201	0	0	3039	hemoglobin subunit alpha 1	protein_coding	hsa05144,hsa05143	Malaria|African trypanosomiasis	GO:0004601,GO:0005344,GO:0005506,GO:0005515,GO:0005576,GO:0005615,GO:0005829,GO:0005833,GO:0015670,GO:0015671,GO:0016020,GO:0019825,GO:0020037,GO:0030185,GO:0031720,GO:0031838,GO:0042542,GO:0042744,GO:0043177,GO:0070062,GO:0071682,GO:0072562,GO:0098869	peroxidase activity|oxygen carrier activity|iron ion binding|protein binding|extracellular region|extracellular space|cytosol|hemoglobin complex|carbon dioxide transport|oxygen transport|membrane|oxygen binding|heme binding|nitric oxide transport|haptoglobin binding|haptoglobin-hemoglobin complex|response to hydrogen peroxide|hydrogen peroxide catabolic process|organic acid binding|extracellular …	WP1533,WP15,WP176,WP1995	Vitamin B12 metabolism|Selenium micronutrient network|Folate metabolism|Effects of nitric oxide	R-HSA-1237044,R-HSA-1247673,R-HSA-1480926,R-HSA-2168880,R-HSA-2173782,R-HSA-2262752,R-HSA-382551,R-HSA-5653656,R-HSA-8953897,R-HSA-9707564,R-HSA-9707616,R-HSA-9711123	Erythrocytes take up carbon dioxide and release oxygen|Erythrocytes take up oxygen and release carbon dioxide|O2/CO2 exchange in erythrocytes|Scavenging of heme from plasma|Binding and Uptake of Ligands by Scavenger Receptors|Cellular responses to stress|Transport of small molecules|Vesicle-mediated transport|Cellular responses to stimuli|Cytoprotection by HMOX1|Heme signaling|Cellular response t…
HCST	9.07389	14.7152	3.43256	0.233354	-2.09941	0.0231365	0.663239	Down	0.125577	0.154563	0.0313482	0.430522	0.629237	0.413729	10870	hematopoietic cell signal transducer	protein_coding	hsa04650	Natural killer cell mediated cytotoxicity	GO:0005102,GO:0005515,GO:0005886,GO:0006468,GO:0009986,GO:0043548,GO:0050776,GO:0051897	signaling receptor binding|protein binding|plasma membrane|protein phosphorylation|cell surface|phosphatidylinositol 3-kinase binding|regulation of immune response|positive regulation of phosphatidylinositol 3-kinase/protein kinase B signal transduction			R-HSA-1280218,R-HSA-168256,R-HSA-198933	Adaptive Immune System|Immune System|Immunoregulatory interactions between a Lymphoid and a non-Lymphoid cell
HEATR1	1083.79	1392.01	775.571	0.55708	-0.844044	0.0301972	0.697177	Down	2.89596	1.72086	2.51056	8.51241	3.33531	2.88775	55127	HEAT repeat containing 1	protein_coding	hsa03008	Ribosome biogenesis in eukaryotes	GO:0000462,GO:0001650,GO:0003723,GO:0005515,GO:0005654,GO:0005730,GO:0005739,GO:0016020,GO:0030515,GO:0030686,GO:0032040,GO:0034455,GO:0042274,GO:0045943,GO:2000234	maturation of SSU-rRNA from tricistronic rRNA transcript (SSU-rRNA, 5.8S rRNA, LSU-rRNA)|fibrillar center|RNA binding|protein binding|nucleoplasm|nucleolus|mitochondrion|membrane|snoRNA binding|90S preribosome|small-subunit processome|t-UTP complex|ribosomal small subunit biogenesis|positive regulation of transcription by RNA polymerase I|positive regulation of rRNA processing			R-HSA-6790901,R-HSA-6791226,R-HSA-72312,R-HSA-72312,R-HSA-8868773,R-HSA-8868773,R-HSA-8953854,R-HSA-8953854	rRNA modification in the nucleus and cytosol|Major pathway of rRNA processing in the nucleolus and cytosol|rRNA processing|rRNA processing|rRNA processing in the nucleus and cytosol|rRNA processing in the nucleus and cytosol|Metabolism of RNA|Metabolism of RNA
HELLS	107.9	149.346	66.4549	0.444975	-1.1682	0.00967821	0.598368	Down	0.182332	0.0617753	0.137037	0.440515	0.302575	0.218622	3070	helicase%2C lymphoid specific	protein_coding			GO:0000775,GO:0001655,GO:0001822,GO:0003682,GO:0004386,GO:0005515,GO:0005524,GO:0005634,GO:0005721,GO:0006306,GO:0006346,GO:0006915,GO:0007049,GO:0016787,GO:0031508,GO:0044027,GO:0046651,GO:0051301,GO:0140658,GO:1990830,GO:2001243	chromosome, centromeric region|urogenital system development|kidney development|chromatin binding|helicase activity|protein binding|ATP binding|nucleus|pericentric heterochromatin|DNA methylation|DNA methylation-dependent heterochromatin formation|apoptotic process|cell cycle|hydrolase activity|pericentric heterochromatin formation|negative regulation of gene expression via CpG island methylation…	WP2864,WP254	Apoptosis-related network due to altered Notch3 in ovarian cancer|Apoptosis
HERC5	110.376	134.598	86.1545	0.639296	-0.645444	0.0299535	0.697177	Down	0.522719	0.612427	0.515345	1.30522	0.762558	0.845149	51191	HECT and RLD domain containing E3 ubiquitin protein ligase 5	protein_coding			GO:0000079,GO:0003723,GO:0004842,GO:0005515,GO:0005737,GO:0005829,GO:0006511,GO:0016567,GO:0032020,GO:0042296,GO:0045087,GO:0048471,GO:0050688,GO:0051607,GO:0061630	regulation of cyclin-dependent protein serine/threonine kinase activity|RNA binding|ubiquitin-protein transferase activity|protein binding|cytoplasm|cytosol|ubiquitin-dependent protein catabolic process|protein ubiquitination|ISG15-protein conjugation|ISG15 transferase activity|innate immune response|perinuclear region of cytoplasm|regulation of defense response to virus|defense response to virus…			R-HSA-1169408,R-HSA-1169410,R-HSA-1280215,R-HSA-1280218,R-HSA-168249,R-HSA-168256,R-HSA-168928,R-HSA-913531,R-HSA-936440,R-HSA-983168,R-HSA-983169	ISG15 antiviral mechanism|Antiviral mechanism by IFN-stimulated genes|Cytokine Signaling in Immune system|Adaptive Immune System|Innate Immune System|Immune System|DDX58/IFIH1-mediated induction of interferon-alpha/beta|Interferon Signaling|Negative regulators of DDX58/IFIH1 signaling|Antigen processing: Ubiquitination & Proteasome degradation|Class I MHC mediated antigen processing & presentation
HES6	128.472	162.059	94.8854	0.584875	-0.773799	0.0142764	0.642769	Down	1.81412	1.47897	2.08415	4.91793	2.9323	2.55091	55502	hes family bHLH transcription factor 6	protein_coding	hsa05165	Human papillomavirus infection	GO:0000122,GO:0000785,GO:0000978,GO:0000981,GO:0001227,GO:0003700,GO:0005515,GO:0005634,GO:0005667,GO:0006355,GO:0006357,GO:0007399,GO:0009952,GO:0030154,GO:0043433,GO:0046983,GO:0050767,GO:0061629,GO:1990837	negative regulation of transcription by RNA polymerase II|chromatin|RNA polymerase II cis-regulatory region sequence-specific DNA binding|DNA-binding transcription factor activity, RNA polymerase II-specific|DNA-binding transcription repressor activity, RNA polymerase II-specific|DNA-binding transcription factor activity|protein binding|nucleus|transcription regulator complex|regulation of DNA-te…	WP2849,WP5224,WP61,WP4787,WP5381	Hematopoietic stem cell differentiation|2q37 copy number variation syndrome|Notch signaling pathway|Osteoblast differentiation and related diseases|Smith-Magenis and Potocki-Lupski syndrome copy number variation
HEXIM2-AS1	8.83677	14.247	3.42649	0.241036	-2.05268	0.0486156	0.750225	Down	0.129855	0.0639312	0.453824	0.821883	0.650671	1.44801	112268203	HEXIM P-TEFb complex subunit 2	non_coding
HEY2	4.60726	8.52961	0.684917	0.0803197	-3.6381	0.032182	0.703501	Down	0.00499161	0.00491503	0	0.0684518	0.00500235	0.0657817	23493	hes related family bHLH transcription factor with YRPW motif 2	protein_coding	hsa04330,hsa05200,hsa05224,hsa05165	Notch signaling pathway|Pathways in cancer|Breast cancer|Human papillomavirus infection	GO:0000122,GO:0000785,GO:0000978,GO:0000981,GO:0001227,GO:0001570,GO:0003150,GO:0003151,GO:0003161,GO:0003180,GO:0003184,GO:0003186,GO:0003195,GO:0003198,GO:0003199,GO:0003208,GO:0003214,GO:0003215,GO:0003222,GO:0003700,GO:0005515,GO:0005634,GO:0005654,GO:0005737,GO:0006357,GO:0007219,GO:0009948,GO:0009952,GO:0010460,GO:0010621,GO:0010629,GO:0010659,GO:0010667,GO:0014031,GO:0014898,GO:0017053,GO:…	negative regulation of transcription by RNA polymerase II|chromatin|RNA polymerase II cis-regulatory region sequence-specific DNA binding|DNA-binding transcription factor activity, RNA polymerase II-specific|DNA-binding transcription repressor activity, RNA polymerase II-specific|vasculogenesis|muscular septum morphogenesis|outflow tract morphogenesis|cardiac conduction system development|aortic …	WP2064,WP4262,WP61,WP4787,WP1591	Neural crest differentiation|Breast cancer pathway|Notch signaling pathway|Osteoblast differentiation and related diseases|Heart development	R-HSA-1266738,R-HSA-157118,R-HSA-157118,R-HSA-162582,R-HSA-162582,R-HSA-1643685,R-HSA-1980143,R-HSA-2122947,R-HSA-212436,R-HSA-2644602,R-HSA-2644603,R-HSA-2644606,R-HSA-2894858,R-HSA-2894862,R-HSA-5663202,R-HSA-73857,R-HSA-74160,R-HSA-8878166,R-HSA-8940973,R-HSA-8941326,R-HSA-9012852,R-HSA-9013508,R-HSA-9013694,R-HSA-9013695,R-HSA-9733709	Developmental Biology|Signaling by NOTCH|Signaling by NOTCH|Signal Transduction|Signal Transduction|Disease|Signaling by NOTCH1|NOTCH1 Intracellular Domain Regulates Transcription|Generic Transcription Pathway|Signaling by NOTCH1 PEST Domain Mutants in Cancer|Signaling by NOTCH1 in Cancer|Constitutive Signaling by NOTCH1 PEST Domain Mutants|Signaling by NOTCH1 HD+PEST Domain Mutants in Cancer|Con…
HFE	87.4128	109.501	65.3251	0.597562	-0.74284	0.0300732	0.697177	Down	0.381511	0.248746	0.350063	0.543847	0.573498	0.679423	3077	homeostatic iron regulator	protein_coding	hsa04350	TGF-beta signaling pathway	GO:0001916,GO:0002474,GO:0002476,GO:0002486,GO:0002725,GO:0005102,GO:0005515,GO:0005615,GO:0005654,GO:0005769,GO:0005886,GO:0006879,GO:0006953,GO:0007565,GO:0009897,GO:0010039,GO:0010106,GO:0010628,GO:0019882,GO:0030509,GO:0030881,GO:0031410,GO:0032092,GO:0032435,GO:0034755,GO:0034756,GO:0039706,GO:0042446,GO:0042605,GO:0042612,GO:0045177,GO:0045178,GO:0048260,GO:0048471,GO:0055037,GO:0060586,GO:…	positive regulation of T cell mediated cytotoxicity|antigen processing and presentation of peptide antigen via MHC class I|antigen processing and presentation of endogenous peptide antigen via MHC class Ib|antigen processing and presentation of endogenous peptide antigen via MHC class I via ER pathway, TAP-independent|negative regulation of T cell cytokine production|signaling receptor binding|pr…	WP3924,WP4906,WP5172	Hfe effect on hepcidin production|3q29 copy number variation syndrome|Iron metabolism disorders	R-HSA-382551,R-HSA-917937,R-HSA-917977	Transport of small molecules|Iron uptake and transport|Transferrin endocytosis and recycling
HIBCH	391.597	474.662	308.531	0.650374	-0.620659	0.042272	0.733871	Down	3.53446	2.92749	2.85455	3.86	5.75064	5.95407	26275	3-hydroxyisobutyryl-CoA hydrolase	protein_coding	hsa00640,hsa00280,hsa00410	Propanoate metabolism|Valine, leucine and isoleucine degradation|beta-Alanine metabolism	GO:0003860,GO:0005739,GO:0005759,GO:0006574,GO:0009083	3-hydroxyisobutyryl-CoA hydrolase activity|mitochondrion|mitochondrial matrix|valine catabolic process|branched-chain amino acid catabolic process	WP4686,WP3925	Leucine, isoleucine and valine metabolism|Amino acid metabolism	R-HSA-1430728,R-HSA-70895,R-HSA-71291	Metabolism|Branched-chain amino acid catabolism|Metabolism of amino acids and derivatives
HMCN2	80.5002	143.608	17.3926	0.121074	-3.04604	0.00215761	0.491947	Down	0.0414812	0.0204224	0.019117	0.732096	0.0319772	0.0533719	256158	hemicentin 2	protein_coding			GO:0005201,GO:0005509,GO:0005576,GO:0005886,GO:0007156,GO:0007411,GO:0008046,GO:0030424,GO:0032154,GO:0043025,GO:0050808,GO:0062023	extracellular matrix structural constituent|calcium ion binding|extracellular region|plasma membrane|homophilic cell adhesion via plasma membrane adhesion molecules|axon guidance|axon guidance receptor activity|axon|cleavage furrow|neuronal cell body|synapse organization|collagen-containing extracellular matrix
HMGA2-AS1	11.8423	18.8608	4.82384	0.254877	-1.97212	0.0444148	0.741576	Down	0.0169322	0.0333448	0.00845367	0.160752	0.0254529	0.0815321	100129940	HMGA2 antisense RNA 1	non_coding
HMGN3-AS1	24.2678	33.7963	14.7393	0.435244	-1.2001	0.0256397	0.672772	Down	0.142654	0.140465	0.0979303	0.479661	0.241246	0.271147	100288198	HMGN3 antisense RNA 1	non_coding
HMX3	7.54632	15.0926	0	0.0125173	-6.31993	0.0163886	0.642769	Down	0	0	0	0.504259	0	0.00950175	340784	H6 family homeobox 3	protein_coding			GO:0000785,GO:0000977,GO:0000981,GO:0005634,GO:0006357,GO:0007420,GO:0007566,GO:0030154,GO:0042472,GO:0050885,GO:0060135	chromatin|RNA polymerase II transcription regulatory region sequence-specific DNA binding|DNA-binding transcription factor activity, RNA polymerase II-specific|nucleus|regulation of transcription by RNA polymerase II|brain development|embryo implantation|cell differentiation|inner ear morphogenesis|neuromuscular process controlling balance|maternal process involved in female pregnancy
HNRNPA2B1	10787	12983.9	8590.21	0.661591	-0.595988	0.00736389	0.558344	Down	64.5781	54.7884	60.5583	145.312	80.6614	81.8344	3181	heterogeneous nuclear ribonucleoprotein A2/B1	protein_coding	hsa05014	Amyotrophic lateral sclerosis	GO:0000122,GO:0000398,GO:0000781,GO:0003723,GO:0003730,GO:0005515,GO:0005634,GO:0005654,GO:0005681,GO:0005737,GO:0006397,GO:0006406,GO:0015030,GO:0016020,GO:0016363,GO:0031053,GO:0035198,GO:0043047,GO:0044806,GO:0048025,GO:0050658,GO:0051028,GO:0070062,GO:0071013,GO:0097157,GO:0098505,GO:0140693,GO:1904358,GO:1905663,GO:1990247,GO:1990428,GO:1990904	negative regulation of transcription by RNA polymerase II|mRNA splicing, via spliceosome|chromosome, telomeric region|RNA binding|mRNA 3'-UTR binding|protein binding|nucleus|nucleoplasm|spliceosomal complex|cytoplasm|mRNA processing|mRNA export from nucleus|Cajal body|membrane|nuclear matrix|primary miRNA processing|miRNA binding|single-stranded telomeric DNA binding|G-quadruplex DNA unwinding|ne…	WP411	mRNA processing	R-HSA-1280215,R-HSA-168256,R-HSA-447115,R-HSA-449147,R-HSA-72163,R-HSA-72172,R-HSA-72203,R-HSA-8950505,R-HSA-8953854,R-HSA-9020591	Cytokine Signaling in Immune system|Immune System|Interleukin-12 family signaling|Signaling by Interleukins|mRNA Splicing - Major Pathway|mRNA Splicing|Processing of Capped Intron-Containing Pre-mRNA|Gene and protein expression by JAK-STAT signaling after Interleukin-12 stimulation|Metabolism of RNA|Interleukin-12 signaling
HNRNPLL	494.535	609.452	379.619	0.62261	-0.6836	0.0232284	0.663239	Down	2.12572	1.81887	2.32123	5.8997	2.95621	2.62736	92906	heterogeneous nuclear ribonucleoprotein L like	protein_coding			GO:0003723,GO:0003729,GO:0005515,GO:0005634,GO:0006397,GO:0016020,GO:0033120,GO:0043484,GO:0045202,GO:1990904	RNA binding|mRNA binding|protein binding|nucleus|mRNA processing|membrane|positive regulation of RNA splicing|regulation of RNA splicing|synapse|ribonucleoprotein complex
HNRNPR	3232.28	4098.38	2366.18	0.577306	-0.792593	0.0242379	0.665919	Down	8.41464	7.06866	8.04335	26.947	10.625	9.46021	10236	heterogeneous nuclear ribonucleoprotein R	protein_coding			GO:0000398,GO:0003723,GO:0003729,GO:0003730,GO:0005515,GO:0005634,GO:0005654,GO:0005681,GO:0005730,GO:0005783,GO:0006397,GO:0007623,GO:0030425,GO:0030426,GO:0043679,GO:0061157,GO:0071013,GO:1990904	mRNA splicing, via spliceosome|RNA binding|mRNA binding|mRNA 3'-UTR binding|protein binding|nucleus|nucleoplasm|spliceosomal complex|nucleolus|endoplasmic reticulum|mRNA processing|circadian rhythm|dendrite|growth cone|axon terminus|mRNA destabilization|catalytic step 2 spliceosome|ribonucleoprotein complex	WP411	mRNA processing	R-HSA-72163,R-HSA-72172,R-HSA-72203,R-HSA-8953854	mRNA Splicing - Major Pathway|mRNA Splicing|Processing of Capped Intron-Containing Pre-mRNA|Metabolism of RNA
HORMAD2	4.50939	9.01878	0	0.0209357	-5.57789	0.0459735	0.744659	Down	0	0	0	0.20749	0	0.00664656	150280	HORMA domain containing 2	protein_coding			GO:0000795,GO:0005515,GO:0005634,GO:0005654,GO:0005694,GO:0005813,GO:0005829,GO:0051177,GO:0051321	synaptonemal complex|protein binding|nucleus|nucleoplasm|chromosome|centrosome|cytosol|meiotic sister chromatid cohesion|meiotic cell cycle	WP4673	Male infertility
HOTAIR	66.634	84.4229	48.8451	0.578506	-0.789595	0.0435322	0.737138	Down	0.693255	0.42791	0.351284	1.21155	0.860656	0.776196	100124700	HOX transcript antisense RNA	non_coding					WP5097,WP5055,WP3672	CCL18 signaling pathway|Burn wound healing|lncRNA-mediated mechanisms of therapeutic resistance
HOTAIRM1	316.787	383.995	249.578	0.649584	-0.622411	0.0113203	0.611226	Down	6.69685	6.66961	5.13011	14.2365	9.37527	8.49893	100506311	HOXA transcript antisense RNA%2C myeloid-specific 1	non_coding
HOXA10-AS	98.1009	118.033	78.1689	0.661653	-0.595853	0.0252581	0.670259	Down	1.74683	1.6974	1.76722	3.66113	2.64892	2.51642	100874323	HOXA10 antisense RNA	non_coding			GO:0016442,GO:0035195	RISC complex|miRNA-mediated post-transcriptional gene silencing
HOXC12	33.6293	45.9611	21.2975	0.462965	-1.11102	0.0089505	0.592468	Down	0.147071	0.193086	0.163172	0.465424	0.384844	0.364441	3228	homeobox C12	protein_coding			GO:0000981,GO:0005634,GO:0006357,GO:1990837	DNA-binding transcription factor activity, RNA polymerase II-specific|nucleus|regulation of transcription by RNA polymerase II|sequence-specific double-stranded DNA binding	WP2840	Hair follicle development: cytodifferentiation - part 3 of 3
HSD17B11	43.0428	65.2011	20.8846	0.320001	-1.64385	0.00238754	0.491947	Down	0.37162	0.323697	0.171265	1.5982	0.587276	0.898335	51170	hydroxysteroid 17-beta dehydrogenase 11	protein_coding	hsa00140	Steroid hormone biosynthesis	GO:0004303,GO:0005515,GO:0005737,GO:0005783,GO:0005811,GO:0005829,GO:0006703,GO:0006710,GO:0016229,GO:0016616	estradiol 17-beta-dehydrogenase [NAD(P)] activity|protein binding|cytoplasm|endoplasmic reticulum|lipid droplet|cytosol|estrogen biosynthetic process|androgen catabolic process|steroid dehydrogenase activity|oxidoreductase activity, acting on the CH-OH group of donors, NAD or NADP as acceptor	WP5329	Cholesterol biosynthesis pathway in hepatocytes	R-HSA-1430728,R-HSA-193144,R-HSA-196071,R-HSA-556833,R-HSA-8957322	Metabolism|Estrogen biosynthesis|Metabolism of steroid hormones|Metabolism of lipids|Metabolism of steroids
HSF2BP	13.3977	22.0041	4.79139	0.218368	-2.19516	0.00534288	0.558344	Down	0.0142371	0.0116823	0.00710812	0.035043	0.0737168	0.0553249	11077	heat shock transcription factor 2 binding protein	protein_coding			GO:0005515,GO:0005654,GO:0005694,GO:0005829,GO:0006366,GO:0007141,GO:0007144,GO:0007283,GO:1990918	protein binding|nucleoplasm|chromosome|cytosol|transcription by RNA polymerase II|male meiosis I|female meiosis I|spermatogenesis|double-strand break repair involved in meiotic recombination	WP5316	Primary ovarian insufficiency
HSPBP1	449.242	553.012	345.472	0.624423	-0.679403	0.0171039	0.642769	Down	4.64564	3.77415	3.75466	11.0551	5.94414	5.17667	23640	HSPA (Hsp70) binding protein 1	protein_coding	hsa04141	Protein processing in endoplasmic reticulum	GO:0000774,GO:0004857,GO:0005515,GO:0005615,GO:0005783,GO:0006457,GO:0031398,GO:0031625,GO:0032436,GO:0140313	adenyl-nucleotide exchange factor activity|enzyme inhibitor activity|protein binding|extracellular space|endoplasmic reticulum|protein folding|positive regulation of protein ubiquitination|ubiquitin protein ligase binding|positive regulation of proteasomal ubiquitin-dependent protein catabolic process|molecular sequestering activity
IDI2	3.99724	7.64528	0.349195	0.0479903	-4.38111	0.036018	0.712702	Down	0	0.0193774	0	0.477462	0.0394433	0.0199495	91734	isopentenyl-diphosphate delta isomerase 2	protein_coding	hsa00900	Terpenoid backbone biosynthesis	GO:0004452,GO:0005515,GO:0005737,GO:0005777,GO:0005829,GO:0006695,GO:0008299,GO:0009240,GO:0043231,GO:0046490,GO:0046872,GO:0050992	isopentenyl-diphosphate delta-isomerase activity|protein binding|cytoplasm|peroxisome|cytosol|cholesterol biosynthetic process|isoprenoid biosynthetic process|isopentenyl diphosphate biosynthetic process|intracellular membrane-bounded organelle|isopentenyl diphosphate metabolic process|metal ion binding|dimethylallyl diphosphate biosynthetic process	WP4190,WP5323,WP5329	Mevalonate arm of cholesterol biosynthesis pathway|Fatty Acids and Lipoproteins Transport in Hepatocytes|Cholesterol biosynthesis pathway in hepatocytes	R-HSA-1430728,R-HSA-191273,R-HSA-556833,R-HSA-8957322	Metabolism|Cholesterol biosynthesis|Metabolism of lipids|Metabolism of steroids
IFIT5	307.872	410.828	204.915	0.498558	-1.00417	0.0323188	0.703794	Down	1.36439	1.21955	1.35578	5.75706	1.30759	2.1284	24138	interferon induced protein with tetratricopeptide repeats 5	protein_coding			GO:0000049,GO:0000339,GO:0003690,GO:0003723,GO:0003727,GO:0005515,GO:0005829,GO:0005886,GO:0008266,GO:0015629,GO:0032587,GO:0043123,GO:0045071,GO:0045087,GO:0045177,GO:0051607	tRNA binding|RNA cap binding|double-stranded DNA binding|RNA binding|single-stranded RNA binding|protein binding|cytosol|plasma membrane|poly(U) RNA binding|actin cytoskeleton|ruffle membrane|positive regulation of canonical NF-kappaB signal transduction|negative regulation of viral genome replication|innate immune response|apical part of cell|defense response to virus			R-HSA-1280215,R-HSA-168256,R-HSA-909733,R-HSA-913531	Cytokine Signaling in Immune system|Immune System|Interferon alpha/beta signaling|Interferon Signaling
IFRD2	649.183	811.5	486.866	0.599765	-0.737531	0.0260408	0.673922	Down	7.19661	5.67978	6.55521	20.0509	9.56566	7.53209	7866	interferon related developmental regulator 2	protein_coding			GO:0005515,GO:0005634,GO:0017148,GO:0030371,GO:0043022	protein binding|nucleus|negative regulation of translation|translation repressor activity|ribosome binding
IGFALS	2.85543	5.36166	0.349195	0.0686742	-3.86409	0.0326483	0.706303	Down	0	0.0120975	0	0.0907212	0.0615621	0.0622732	3483	insulin like growth factor binding protein acid labile subunit	protein_coding	hsa04935	Growth hormone synthesis, secretion and action	GO:0005520,GO:0005576,GO:0005615,GO:0007155,GO:0007165,GO:0031012,GO:0042567,GO:0070062	insulin-like growth factor binding|extracellular region|extracellular space|cell adhesion|signal transduction|extracellular matrix|insulin-like growth factor ternary complex|extracellular exosome			R-HSA-381426,R-HSA-392499	Regulation of Insulin-like Growth Factor (IGF) transport and uptake by Insulin-like Growth Factor Binding Proteins (IGFBPs)|Metabolism of proteins
IKBIP	147.069	215.397	78.7411	0.365268	-1.45297	0.00362024	0.558344	Down	0.604743	0.479109	0.506683	3.2483	0.835923	0.993555	121457	IKBKB interacting protein	protein_coding			GO:0005515,GO:0005730,GO:0005783,GO:0005789,GO:0010165,GO:0016020	protein binding|nucleolus|endoplasmic reticulum|endoplasmic reticulum membrane|response to X-ray|membrane			R-HSA-1280215,R-HSA-166016,R-HSA-166058,R-HSA-166166,R-HSA-168138,R-HSA-168142,R-HSA-168164,R-HSA-168176,R-HSA-168179,R-HSA-168181,R-HSA-168188,R-HSA-168249,R-HSA-168256,R-HSA-168898,R-HSA-181438,R-HSA-445989,R-HSA-446652,R-HSA-449147,R-HSA-9020702,R-HSA-937061,R-HSA-975138,R-HSA-975155,R-HSA-9758274,R-HSA-975871	Cytokine Signaling in Immune system|Toll Like Receptor 4 (TLR4) Cascade|MyD88:MAL(TIRAP) cascade initiated on plasma membrane|MyD88-independent TLR4 cascade |Toll Like Receptor 9 (TLR9) Cascade|Toll Like Receptor 10 (TLR10) Cascade|Toll Like Receptor 3 (TLR3) Cascade|Toll Like Receptor 5 (TLR5) Cascade|Toll Like Receptor TLR1:TLR2 Cascade|Toll Like Receptor 7/8 (TLR7/8) Cascade|Toll Like Receptor…
IL13RA2	137.991	254.684	21.2983	0.0836083	-3.58021	0.0234402	0.663239	Down	0.219385	0.274933	0.736846	17.4409	0.159896	0.727842	3598	interleukin 13 receptor subunit alpha 2	protein_coding	hsa04630,hsa04060	JAK-STAT signaling pathway|Cytokine-cytokine receptor interaction	GO:0002638,GO:0004896,GO:0005515,GO:0005576,GO:0005615,GO:0009897,GO:0016064,GO:0019221,GO:0019955,GO:0043235,GO:0043305	negative regulation of immunoglobulin production|cytokine receptor activity|protein binding|extracellular region|extracellular space|external side of plasma membrane|immunoglobulin mediated immune response|cytokine-mediated signaling pathway|cytokine binding|receptor complex|negative regulation of mast cell degranulation			R-HSA-1280215,R-HSA-168256,R-HSA-449147,R-HSA-6785807	Cytokine Signaling in Immune system|Immune System|Signaling by Interleukins|Interleukin-4 and Interleukin-13 signaling
IL20RB-AS1	232.704	388.949	76.4595	0.196508	-2.34734	0.00435993	0.558344	Down	0.536829	0.541975	0.427475	8.10006	0.755901	0.523533	107986136		non_coding
IL24	12.6662	24.3094	1.02311	0.0420848	-4.57056	0.0043986	0.558344	Down	0.0132236	0	0.0264083	1.06014	0.0530081	0.0402153	11009	interleukin 24	protein_coding	hsa04630,hsa04060,hsa04061	JAK-STAT signaling pathway|Cytokine-cytokine receptor interaction|Viral protein interaction with cytokine and cytokine receptor	GO:0005125,GO:0005515,GO:0005576,GO:0005615,GO:0006915,GO:0007165,GO:0008284,GO:0008285,GO:0030336,GO:0042531,GO:0071222,GO:0071353	cytokine activity|protein binding|extracellular region|extracellular space|apoptotic process|signal transduction|positive regulation of cell population proliferation|negative regulation of cell population proliferation|negative regulation of cell migration|positive regulation of tyrosine phosphorylation of STAT protein|cellular response to lipopolysaccharide|cellular response to interleukin-4	WP5413,WP5095	IL-24 Signaling pathway|Overview of proinflammatory and profibrotic mediators	R-HSA-1280215,R-HSA-168256,R-HSA-449147,R-HSA-8854691	Cytokine Signaling in Immune system|Immune System|Signaling by Interleukins|Interleukin-20 family signaling
IL6ST-DT	20.4825	37.1832	3.78175	0.101507	-3.30035	0.0285819	0.688353	Down	0.046632	0.0688748	0.0116409	1.52492	0.0350492	0.011818	441072	IL6ST divergent transcript	non_coding
IL7R	8.15004	15.277	1.02311	0.0669716	-3.90031	0.0333321	0.709948	Down	0.00582137	0	0.0116256	0.251774	0	0.0590128	3575	interleukin 7 receptor	protein_coding	hsa04630,hsa04068,hsa04151,hsa04060,hsa04640,hsa05200,hsa05340	JAK-STAT signaling pathway|FoxO signaling pathway|PI3K-Akt signaling pathway|Cytokine-cytokine receptor interaction|Hematopoietic cell lineage|Pathways in cancer|Primary immunodeficiency	GO:0000018,GO:0000902,GO:0001782,GO:0001913,GO:0001915,GO:0003823,GO:0004896,GO:0004917,GO:0005515,GO:0005576,GO:0005654,GO:0005829,GO:0005886,GO:0006955,GO:0007165,GO:0007166,GO:0008284,GO:0008361,GO:0009897,GO:0010467,GO:0010628,GO:0019221,GO:0030097,GO:0030669,GO:0033077,GO:0033089,GO:0038111,GO:0042100,GO:0043029,GO:0046427,GO:0048535,GO:0050830,GO:0070233,GO:1904894	regulation of DNA recombination|cell morphogenesis|B cell homeostasis|T cell mediated cytotoxicity|negative regulation of T cell mediated cytotoxicity|antigen binding|cytokine receptor activity|interleukin-7 receptor activity|protein binding|extracellular region|nucleoplasm|cytosol|plasma membrane|immune response|signal transduction|cell surface receptor signaling pathway|positive regulation of c…	WP2864,WP3932,WP4538,WP2203,WP205,WP4172,WP5063	Apoptosis-related network due to altered Notch3 in ovarian cancer|Focal adhesion: PI3K-Akt-mTOR-signaling pathway|Regulatory circuits of the STAT3 signaling pathway|Thymic stromal lymphopoietin (TSLP) signaling pathway|IL-7 signaling pathway|PI3K-Akt signaling pathway|FOXP3 in COVID-19	R-HSA-1266695,R-HSA-1266695,R-HSA-1280215,R-HSA-1280215,R-HSA-168256,R-HSA-168256,R-HSA-199991,R-HSA-449147,R-HSA-449147,R-HSA-5653656,R-HSA-8856825,R-HSA-8856828	Interleukin-7 signaling|Interleukin-7 signaling|Cytokine Signaling in Immune system|Cytokine Signaling in Immune system|Immune System|Immune System|Membrane Trafficking|Signaling by Interleukins|Signaling by Interleukins|Vesicle-mediated transport|Cargo recognition for clathrin-mediated endocytosis|Clathrin-mediated endocytosis
IMP4	849.198	1035.74	662.66	0.639632	-0.644685	0.0334755	0.709948	Down	4.51754	3.68458	4.23986	11.692	5.19437	5.33954	92856	IMP U3 small nucleolar ribonucleoprotein 4	protein_coding	hsa03008	Ribosome biogenesis in eukaryotes	GO:0001650,GO:0005515,GO:0005654,GO:0005730,GO:0006364,GO:0030490,GO:0030515,GO:0030684,GO:0032040,GO:0034457,GO:0042134,GO:0042274	fibrillar center|protein binding|nucleoplasm|nucleolus|rRNA processing|maturation of SSU-rRNA|snoRNA binding|preribosome|small-subunit processome|Mpp10 complex|rRNA primary transcript binding|ribosomal small subunit biogenesis			R-HSA-6790901,R-HSA-6791226,R-HSA-72312,R-HSA-72312,R-HSA-8868773,R-HSA-8868773,R-HSA-8953854,R-HSA-8953854	rRNA modification in the nucleus and cytosol|Major pathway of rRNA processing in the nucleolus and cytosol|rRNA processing|rRNA processing|rRNA processing in the nucleus and cytosol|rRNA processing in the nucleus and cytosol|Metabolism of RNA|Metabolism of RNA
INHBA	965.703	1371.87	559.539	0.407809	-1.29404	0.037249	0.712702	Down	1.26007	1.80117	2.26348	11.6506	1.4672	2.49803	3624	inhibin subunit beta A	protein_coding	hsa04350,hsa04060,hsa04550	TGF-beta signaling pathway|Cytokine-cytokine receptor interaction|Signaling pathways regulating pluripotency of stem cells	GO:0001541,GO:0001934,GO:0001942,GO:0002244,GO:0005125,GO:0005179,GO:0005515,GO:0005576,GO:0005615,GO:0006357,GO:0006366,GO:0006952,GO:0007166,GO:0007267,GO:0007399,GO:0008083,GO:0008285,GO:0008584,GO:0009611,GO:0010628,GO:0017046,GO:0019221,GO:0021773,GO:0030154,GO:0030218,GO:0030308,GO:0032689,GO:0032924,GO:0032967,GO:0035987,GO:0042326,GO:0042476,GO:0042541,GO:0042701,GO:0042802,GO:0043509,GO:…	ovarian follicle development|positive regulation of protein phosphorylation|hair follicle development|hematopoietic progenitor cell differentiation|cytokine activity|hormone activity|protein binding|extracellular region|extracellular space|regulation of transcription by RNA polymerase II|transcription by RNA polymerase II|defense response|cell surface receptor signaling pathway|cell-cell signalin…	WP4816,WP2406,WP2857,WP5055,WP560,WP2848,WP2839	TGF-beta receptor signaling in skeletal dysplasias|Cardiac progenitor differentiation|Mesodermal commitment pathway|Burn wound healing|TGF-beta receptor signaling|Pluripotent stem cell differentiation pathway|Hair follicle development: organogenesis - part 2 of 3	R-HSA-1502540,R-HSA-1502540,R-HSA-162582,R-HSA-162582,R-HSA-209822,R-HSA-209952,R-HSA-2473224,R-HSA-2980736,R-HSA-392499,R-HSA-9006936,R-HSA-9006936	Signaling by Activin|Signaling by Activin|Signal Transduction|Signal Transduction|Glycoprotein hormones|Peptide hormone biosynthesis|Antagonism of Activin by Follistatin|Peptide hormone metabolism|Metabolism of proteins|Signaling by TGFB family members|Signaling by TGFB family members
IPO4	305.934	396.189	215.678	0.544059	-0.878166	0.00499937	0.558344	Down	1.44182	1.36712	1.96531	4.97324	2.55346	2.45923	79711	importin 4	protein_coding	hsa03013	Nucleocytoplasmic transport	GO:0000785,GO:0005515,GO:0005634,GO:0005737,GO:0006606,GO:0008139,GO:0016020,GO:0031267,GO:0032991,GO:0034504,GO:0061608	chromatin|protein binding|nucleus|cytoplasm|protein import into nucleus|nuclear localization sequence binding|membrane|small GTPase binding|protein-containing complex|protein localization to nucleus|nuclear import signal receptor activity
IQCA1L	5.63544	10.2423	1.02861	0.099916	-3.32314	0.0173776	0.642769	Down	0.0102399	0.0100828	0.0102248	0.270045	0.0410477	0.0519023	392843	IQ motif containing with AAA domain 1 like	protein_coding			GO:0000226,GO:0005524,GO:0008568,GO:0016887	microtubule cytoskeleton organization|ATP binding|microtubule severing ATPase activity|ATP hydrolysis activity
ISM1	19.5955	27.8464	11.3447	0.406887	-1.2973	0.0302708	0.697177	Down	0.0765056	0.112998	0.0611146	0.290534	0.161007	0.240423	140862	taspase 1	protein_coding			GO:0005576,GO:0016525	extracellular region|negative regulation of angiogenesis
ISYNA1	173.061	211.513	134.608	0.636864	-0.650942	0.0490334	0.75138	Down	0.894784	1.10717	1.08323	1.34483	2.0791	1.87032	51477	inositol-3-phosphate synthase 1	protein_coding	hsa00562	Inositol phosphate metabolism	GO:0004512,GO:0005515,GO:0005737,GO:0005829,GO:0006021,GO:0008654	inositol-3-phosphate synthase activity|protein binding|cytoplasm|cytosol|inositol biosynthetic process|phospholipid biosynthetic process			R-HSA-1430728,R-HSA-1483249,R-HSA-1855183	Metabolism|Inositol phosphate metabolism|Synthesis of IP2, IP, and Ins in the cytosol
JRK	200.27	246.415	154.124	0.625021	-0.678024	0.0120507	0.616385	Down	0.345895	0.288028	0.321935	0.750023	0.579872	0.391768	8629	Jrk helix-turn-helix protein	protein_coding			GO:0003677,GO:0003729,GO:0005515,GO:0005575,GO:0005634,GO:0005737,GO:0090263,GO:1990904	DNA binding|mRNA binding|protein binding|cellular_component|nucleus|cytoplasm|positive regulation of canonical Wnt signaling pathway|ribonucleoprotein complex
KBTBD6	115.193	151.542	78.8428	0.519953	-0.943548	0.00090922	0.3457	Down	0.392579	0.371495	0.402184	0.984211	0.914581	0.609873	89890	kelch repeat and BTB domain containing 6	protein_coding			GO:0003674,GO:0005515,GO:0005634,GO:0005737,GO:0005829,GO:0006986,GO:0009968,GO:0031463,GO:0035020,GO:0043161,GO:0070936	molecular_function|protein binding|nucleus|cytoplasm|cytosol|response to unfolded protein|negative regulation of signal transduction|Cul3-RING ubiquitin ligase complex|regulation of Rac protein signal transduction|proteasome-mediated ubiquitin-dependent protein catabolic process|protein K48-linked ubiquitination			R-HSA-1280218,R-HSA-168256,R-HSA-392499,R-HSA-597592,R-HSA-8951664,R-HSA-983168,R-HSA-983169	Adaptive Immune System|Immune System|Metabolism of proteins|Post-translational protein modification|Neddylation|Antigen processing: Ubiquitination & Proteasome degradation|Class I MHC mediated antigen processing & presentation
KCNJ12	19.023	35.9838	2.06216	0.0572116	-4.12755	0.0151352	0.642769	Down	0	0	0.0271713	0.545385	0.0181799	0.0229873	3768	potassium inwardly rectifying channel subfamily J member 12	protein_coding	hsa04921,hsa04725	Oxytocin signaling pathway|Cholinergic synapse	GO:0005242,GO:0005515,GO:0005886,GO:0006813,GO:0006936,GO:0008016,GO:0016020,GO:0034765,GO:0051289,GO:1990573	inward rectifier potassium channel activity|protein binding|plasma membrane|potassium ion transport|muscle contraction|regulation of heart contraction|membrane|regulation of monoatomic ion transmembrane transport|protein homotetramerization|potassium ion import across plasma membrane			R-HSA-112314,R-HSA-112315,R-HSA-112316,R-HSA-1296041,R-HSA-1296053,R-HSA-1296059,R-HSA-1296065,R-HSA-1296071,R-HSA-397014,R-HSA-5576886,R-HSA-5576891,R-HSA-977443,R-HSA-977444,R-HSA-991365,R-HSA-997272	Neurotransmitter receptors and postsynaptic signal transmission|Transmission across Chemical Synapses|Neuronal System|Activation of G protein gated Potassium channels|Classical Kir channels|G protein gated Potassium channels|Inwardly rectifying K+ channels|Potassium Channels|Muscle contraction|Phase 4 - resting membrane potential|Cardiac conduction|GABA receptor activation|GABA B receptor activat…
KCNK9	8.86296	17.3902	0.335722	0.0211545	-5.56289	0.0189195	0.646686	Down	0.00495638	0	0	0.308473	0.00496704	0	51305	potassium two pore domain channel subfamily K member 9	protein_coding	hsa04925	Aldosterone synthesis and secretion	GO:0005267,GO:0005886,GO:0006813,GO:0008021,GO:0015271,GO:0022841,GO:0030322,GO:0071805,GO:1990573	potassium channel activity|plasma membrane|potassium ion transport|synaptic vesicle|outward rectifier potassium channel activity|potassium ion leak channel activity|stabilization of membrane potential|potassium ion transmembrane transport|potassium ion import across plasma membrane	WP1602	Nicotine effect on dopaminergic neurons	R-HSA-112316,R-HSA-1296071,R-HSA-1296346,R-HSA-1299316,R-HSA-397014,R-HSA-5576886,R-HSA-5576891	Neuronal System|Potassium Channels|Tandem pore domain potassium channels|TWIK-releated acid-sensitive K+ channel (TASK)|Muscle contraction|Phase 4 - resting membrane potential|Cardiac conduction
KCTD12	630.886	824.231	437.542	0.530691	-0.914056	0.0172614	0.642769	Down	2.03854	1.60665	1.80034	6.85328	2.91846	2.08389	115207	potassium channel tetramerization domain containing 12	protein_coding			GO:0003723,GO:0005515,GO:0008277,GO:0042734,GO:0042802,GO:0042995,GO:0043235,GO:0045211,GO:0051260	RNA binding|protein binding|regulation of G protein-coupled receptor signaling pathway|presynaptic membrane|identical protein binding|cell projection|receptor complex|postsynaptic membrane|protein homooligomerization
KCTD21-AS1	10.8403	17.5661	4.11444	0.233453	-2.0988	0.0184406	0.645453	Down	0.0985601	0.0970479	0.0984153	0.883733	0.197544	0.374674	100289388	KCTD21 antisense RNA 1	non_coding
KCTD7	155.769	235.812	75.7257	0.320882	-1.63989	0.00614134	0.558344	Down	0.422651	0.384954	0.353451	3.06518	0.725348	0.503433	154881	potassium channel tetramerization domain containing 7	protein_coding			GO:0005515,GO:0005737,GO:0005829,GO:0005886,GO:0030007,GO:0032411,GO:0051260,GO:0060081,GO:0090461	protein binding|cytoplasm|cytosol|plasma membrane|intracellular potassium ion homeostasis|positive regulation of transporter activity|protein homooligomerization|membrane hyperpolarization|intracellular glutamate homeostasis			R-HSA-1280218,R-HSA-168256,R-HSA-392499,R-HSA-597592,R-HSA-8951664,R-HSA-983168,R-HSA-983169	Adaptive Immune System|Immune System|Metabolism of proteins|Post-translational protein modification|Neddylation|Antigen processing: Ubiquitination & Proteasome degradation|Class I MHC mediated antigen processing & presentation
KIAA1549	59.3625	78.9658	39.7592	0.502694	-0.992248	0.00743926	0.558344	Down	0.0879799	0.0845675	0.0690255	0.247488	0.165842	0.129535	57670	KIAA1549	protein_coding			GO:0005886,GO:0032391	plasma membrane|photoreceptor connecting cilium			R-HSA-1643685,R-HSA-5663202,R-HSA-6802952,R-HSA-6802957	Disease|Diseases of signal transduction by growth factor receptors and second messengers|Signaling by BRAF and RAF1 fusions|Oncogenic MAPK signaling
KITLG	466.382	633.68	299.084	0.471761	-1.08387	0.000629827	0.305324	Down	1.37815	1.42462	1.44959	5.48401	2.38869	2.45606	4254	KIT ligand	protein_coding	hsa04010,hsa04014,hsa04015,hsa04072,hsa04151,hsa04640,hsa04916,hsa05200	MAPK signaling pathway|Ras signaling pathway|Rap1 signaling pathway|Phospholipase D signaling pathway|PI3K-Akt signaling pathway|Hematopoietic cell lineage|Melanogenesis|Pathways in cancer	GO:0001541,GO:0001755,GO:0002244,GO:0002573,GO:0002687,GO:0002763,GO:0005125,GO:0005173,GO:0005515,GO:0005576,GO:0005615,GO:0005737,GO:0005856,GO:0005886,GO:0007155,GO:0007265,GO:0008083,GO:0008284,GO:0008584,GO:0014070,GO:0030027,GO:0030175,GO:0033024,GO:0033026,GO:0035162,GO:0035234,GO:0042098,GO:0042102,GO:0045636,GO:0046579,GO:0050731,GO:0070662,GO:0070668,GO:0097192,GO:0097324,GO:0097531,GO:…	ovarian follicle development|neural crest cell migration|hematopoietic progenitor cell differentiation|myeloid leukocyte differentiation|positive regulation of leukocyte migration|positive regulation of myeloid leukocyte differentiation|cytokine activity|stem cell factor receptor binding|protein binding|extracellular region|extracellular space|cytoplasm|cytoskeleton|plasma membrane|cell adhesion|…	WP2849,WP2840,WP4754,WP3932,WP2848,WP304,WP5087,WP4331,WP4172	Hematopoietic stem cell differentiation|Hair follicle development: cytodifferentiation - part 3 of 3|IL-18 signaling pathway|Focal adhesion: PI3K-Akt-mTOR-signaling pathway|Pluripotent stem cell differentiation pathway|Kit receptor signaling pathway|Pleural mesothelioma|Neovascularisation processes|PI3K-Akt signaling pathway	R-HSA-1257604,R-HSA-1433557,R-HSA-1433557,R-HSA-1433559,R-HSA-1433559,R-HSA-162582,R-HSA-162582,R-HSA-1643685,R-HSA-199418,R-HSA-2219528,R-HSA-2219530,R-HSA-5663202,R-HSA-5673001,R-HSA-5683057,R-HSA-5684996,R-HSA-6811558,R-HSA-9006925,R-HSA-9006934,R-HSA-9006934	PIP3 activates AKT signaling|Signaling by SCF-KIT|Signaling by SCF-KIT|Regulation of KIT signaling|Regulation of KIT signaling|Signal Transduction|Signal Transduction|Disease|Negative regulation of the PI3K/AKT network|PI3K/AKT Signaling in Cancer|Constitutive Signaling by Aberrant PI3K in Cancer|Diseases of signal transduction by growth factor receptors and second messengers|RAF/MAP kinase casca…
KLHL10	2.80101	5.60201	0	0.0337192	-4.89029	0.0194118	0.647873	Down	0	0	0	0.0987269	0.0937924	0.023719	317719	kelch like family member 10	protein_coding			GO:0000902,GO:0005515,GO:0005737,GO:0007286,GO:0008584,GO:0009566,GO:0016567,GO:0048808,GO:0048873	cell morphogenesis|protein binding|cytoplasm|spermatid development|male gonad development|fertilization|protein ubiquitination|male genitalia morphogenesis|homeostasis of number of cells within a tissue
KLHL13	39.0586	57.4469	20.6703	0.35939	-1.47638	0.0161053	0.642769	Down	0.032458	0.0867487	0.157422	0.357066	0.26487	0.244427	90293	kelch like family member 13	protein_coding	hsa04120	Ubiquitin mediated proteolysis	GO:0004842,GO:0005515,GO:0005829,GO:0007049,GO:0016567,GO:0031463,GO:0032465,GO:0051301,GO:0097602	ubiquitin-protein transferase activity|protein binding|cytosol|cell cycle|protein ubiquitination|Cul3-RING ubiquitin ligase complex|regulation of cytokinesis|cell division|cullin family protein binding			R-HSA-1280218,R-HSA-168256,R-HSA-392499,R-HSA-597592,R-HSA-8951664,R-HSA-983168,R-HSA-983169	Adaptive Immune System|Immune System|Metabolism of proteins|Post-translational protein modification|Neddylation|Antigen processing: Ubiquitination & Proteasome degradation|Class I MHC mediated antigen processing & presentation
KLHL15	283.12	368.464	197.776	0.536407	-0.898599	0.0167637	0.642769	Down	0.808383	0.745708	0.887915	2.97114	1.0958	1.17746	80311	kelch like family member 15	protein_coding			GO:0005515,GO:0005634,GO:0006511,GO:0016567,GO:0071630,GO:1990756,GO:2000042	protein binding|nucleus|ubiquitin-dependent protein catabolic process|protein ubiquitination|nuclear protein quality control by the ubiquitin-proteasome system|ubiquitin ligase-substrate adaptor activity|negative regulation of double-strand break repair via homologous recombination
KRT24	9.01971	17.6957	0.343693	0.0207901	-5.58796	0.0182753	0.642769	Down	0	0	0.0106117	0.672629	0	0.0107732	192666	keratin 24	protein_coding	hsa04915,hsa05150	Estrogen signaling pathway|Staphylococcus aureus infection	GO:0003674,GO:0005198,GO:0005515,GO:0005829,GO:0005856,GO:0005882,GO:0008150,GO:0030855,GO:0045109,GO:0070062	molecular_function|structural molecule activity|protein binding|cytosol|cytoskeleton|intermediate filament|biological_process|epithelial cell differentiation|intermediate filament organization|extracellular exosome			R-HSA-1266738,R-HSA-6805567,R-HSA-6809371	Developmental Biology|Keratinization|Formation of the cornified envelope
KRT33B	474.09	916.605	31.5746	0.0344459	-4.85953	0.00509345	0.558344	Down	0.412827	0.455273	0.643064	54.1564	0.397167	0.468714	3884	keratin 33B	protein_coding	hsa04915,hsa05150	Estrogen signaling pathway|Staphylococcus aureus infection	GO:0005198,GO:0005515,GO:0005615,GO:0005829,GO:0005856,GO:0005882,GO:0030855,GO:0042633,GO:0045109,GO:0070062	structural molecule activity|protein binding|extracellular space|cytosol|cytoskeleton|intermediate filament|epithelial cell differentiation|hair cycle|intermediate filament organization|extracellular exosome			R-HSA-1266738,R-HSA-6805567,R-HSA-6809371	Developmental Biology|Keratinization|Formation of the cornified envelope
L3MBTL2-AS1	34.8243	50.0989	19.5497	0.389355	-1.36084	0.00860557	0.581431	Down	0.224155	0.241737	0.138559	0.889524	0.513457	0.3679	100506544	L3MBTL2 antisense RNA 1	non_coding
LAMA2	169.842	326.624	13.0607	0.0399773	-4.64467	0.00374174	0.558344	Down	0.018515	0.0265177	0.0184878	1.93535	0.0269888	0.0307132	3908	laminin subunit alpha 2	protein_coding	hsa04151,hsa04512,hsa04510,hsa05200,hsa05222,hsa05165,hsa05146,hsa05145,hsa05410,hsa05412,hsa05414,hsa05416	PI3K-Akt signaling pathway|ECM-receptor interaction|Focal adhesion|Pathways in cancer|Small cell lung cancer|Human papillomavirus infection|Amoebiasis|Toxoplasmosis|Hypertrophic cardiomyopathy|Arrhythmogenic right ventricular cardiomyopathy|Dilated cardiomyopathy|Viral myocarditis	GO:0005102,GO:0005198,GO:0005201,GO:0005576,GO:0005604,GO:0007155,GO:0007411,GO:0007517,GO:0014037,GO:0030334,GO:0031594,GO:0032224,GO:0035633,GO:0042383,GO:0043083,GO:0043197,GO:0045785,GO:0045995,GO:0051149,GO:0062023,GO:0098637,GO:0110011,GO:2001046	signaling receptor binding|structural molecule activity|extracellular matrix structural constituent|extracellular region|basement membrane|cell adhesion|axon guidance|muscle organ development|Schwann cell differentiation|regulation of cell migration|neuromuscular junction|positive regulation of synaptic transmission, cholinergic|maintenance of blood-brain barrier|sarcolemma|synaptic cleft|dendrit…	WP306,WP2118,WP244,WP4298,WP3932,WP4658,WP5087,WP4172,WP5094	Focal adhesion|Arrhythmogenic right ventricular cardiomyopathy|Alpha 6 beta 4 signaling pathway|Acute viral myocarditis|Focal adhesion: PI3K-Akt-mTOR-signaling pathway|Small cell lung cancer|Pleural mesothelioma|PI3K-Akt signaling pathway|Orexin receptor pathway	R-HSA-1266738,R-HSA-1474244,R-HSA-1474244,R-HSA-162582,R-HSA-3000157,R-HSA-3000157,R-HSA-3000171,R-HSA-3000178,R-HSA-6806834,R-HSA-8874081,R-HSA-8875878,R-HSA-9006934,R-HSA-9619665,R-HSA-9675108	Developmental Biology|Extracellular matrix organization|Extracellular matrix organization|Signal Transduction|Laminin interactions|Laminin interactions|Non-integrin membrane-ECM interactions|ECM proteoglycans|Signaling by MET|MET activates PTK2 signaling|MET promotes cell motility|Signaling by Receptor Tyrosine Kinases|EGR2 and SOX10-mediated initiation of Schwann cell myelination|Nervous system …
LCA5L	14.0857	24.027	4.14442	0.17169	-2.54212	0.00726298	0.558344	Down	0.0132608	0.0348196	0.00441377	0.200502	0.101885	0.0537714	150082	lebercilin LCA5 like	protein_coding			GO:0005515,GO:0005930,GO:0042073	protein binding|axoneme|intraciliary transport
LHX4-AS1	37.4329	51.5913	23.2745	0.450182	-1.15142	0.0361346	0.712702	Down	0.281213	0.227453	0.170486	0.942908	0.503247	0.285074	100527964	acyl-CoA binding domain containing 6	non_coding
LIN52	144.024	187.303	100.744	0.537306	-0.896184	0.00409825	0.558344	Down	0.290025	0.260377	0.281081	0.809842	0.5699	0.371832	91750	lin-52 DREAM MuvB core complex component	protein_coding	hsa04218	Cellular senescence	GO:0005515,GO:0005654,GO:0006355,GO:0070176	protein binding|nucleoplasm|regulation of DNA-templated transcription|DRM complex	WP5180	DYRK1A involvement regarding cell proliferation in brain development	R-HSA-1362277,R-HSA-1362277,R-HSA-1362300,R-HSA-1538133,R-HSA-1538133,R-HSA-156711,R-HSA-1640170,R-HSA-1640170,R-HSA-453274,R-HSA-453279,R-HSA-453279,R-HSA-69202,R-HSA-69205,R-HSA-69206,R-HSA-69242,R-HSA-69275,R-HSA-69278,R-HSA-69278,R-HSA-69656	Transcription of E2F targets under negative control by DREAM complex|Transcription of E2F targets under negative control by DREAM complex|Transcription of E2F targets under negative control by p107 (RBL1) and p130 (RBL2) in complex with HDAC1|G0 and Early G1|G0 and Early G1|Polo-like kinase mediated events|Cell Cycle|Cell Cycle|Mitotic G2-G2/M phases|Mitotic G1 phase and G1/S transition|Mitotic G…
LINC00243	5.93127	11.5268	0.335722	0.0318679	-4.97175	0.0122014	0.617731	Down	0.0130045	0	0	0.466415	0.0130324	0.0527319	401247	long intergenic non-protein coding RNA 243	non_coding
LINC00869	28.694	41.9258	15.4622	0.369177	-1.43761	0.011915	0.611226	Down	0.0600116	0.0827272	0.0359541	0.13505	0.204478	0.190618	57234	long intergenic non-protein coding RNA 869	non_coding
LINC01251	4.55682	8.43422	0.679415	0.0806108	-3.63288	0.030439	0.697177	Down	0.0549077	0	0.0548271	1.21634	0.110052	0.278307	101929688	long intergenic non-protein coding RNA 1251	non_coding
LINC01311	5.77144	10.5277	1.01514	0.0966442	-3.37117	0.0395894	0.723836	Down	0.0473561	0	0.0236433	0.674389	0.023729	0.168022	100652736	long intergenic non-protein coding RNA 1311	non_coding
LINC01322	84.1236	121.614	46.6331	0.382935	-1.38483	0.0234762	0.663239	Down	1.48841	1.43068	1.87548	10.3177	2.05985	2.40697	103695433	long intergenic non-protein coding RNA 1322	non_coding
LINC01355	45.7889	68.6678	22.9099	0.33328	-1.58519	0.00747291	0.558344	Down	0.243214	0.187096	0.0758928	0.954085	0.449391	0.33901	100996511	long intergenic non-protein coding RNA 1355	non_coding
LINC01430	5.8123	10.2413	1.38331	0.134607	-2.89318	0.028551	0.688353	Down	0.0620585	0.183319	0	0.523712	1.05726	0.440373	101927242	long intergenic non-protein coding RNA 1430	non_coding
LINC01449	3.30494	6.60989	0	0.0285378	-5.13098	0.0211248	0.663239	Down	0	0	0	0.394186	0.0220285	0.0891317	101928773	long intergenic non-protein coding RNA 1449	non_coding
LINC01554	79.1396	126.274	32.0052	0.25316	-1.98188	0.0251751	0.670259	Down	0.292326	0.520854	0.472594	5.30098	0.599859	0.324561	202299	long intergenic non-protein coding RNA 1554	non_coding
LINC01617	7.3754	14.7508	0	0.0128133	-6.28622	0.0469212	0.747003	Down	0	0	0	0.552801	0	0	101926947	long intergenic non-protein coding RNA 1617	non_coding
LINC01647	192.628	385.256	0	3.20518e-08	-24.895	1.86669e-10	1.80985e-06	Down	0	0	0	29.1791	0	0	101929181	long intergenic non-protein coding RNA 1647	non_coding
LINC01896	15.3394	30.3431	0.335722	0.0121301	-6.36526	0.00314003	0.538834	Down	0.0117659	0	0	1.22875	0	0.0596373	645321		non_coding
LINC01963	28.3252	45.6409	11.0095	0.241209	-2.05164	0.00385413	0.558344	Down	0.0888428	0.143149	0.0241943	0.374872	0.291384	0.507625	150967	long intergenic non-protein coding RNA 1963	non_coding
LINC02073	11.4978	17.874	5.12161	0.286028	-1.80577	0.0494989	0.75138	Down	0.0736868	0.0414607	0.0420449	0.33313	0.242635	0.053356	105371828	long intergenic non-protein coding RNA 2073	non_coding
LINC02085	17.5008	27.4926	7.50905	0.272482	-1.87577	0.0316899	0.702285	Down	0.130108	0.0640559	0.0909418	0.89211	0.156466	0.184652	152225	long intergenic non-protein coding RNA 2085	non_coding			GO:0005515	protein binding
LINC02418	6.23663	12.4733	0	0.0151426	-6.04525	0.0244249	0.666621	Down	0	0	0	0.368197	0.00832842	0	100190940	long intergenic non-protein coding RNA 2418	non_coding
LINC02542	38.0504	69.5799	6.52086	0.0936086	-3.41721	0.00761541	0.558344	Down	0.0599891	0.0689135	0.059901	2.29921	0.190374	0.0101354	102724168	long intergenic non-protein coding RNA 2542	non_coding
LINC02582	6.11526	11.8948	0.335722	0.0309101	-5.01578	0.0387361	0.720066	Down	0.0226915	0	0	0.957466	0.0227403	0	100505817	long intergenic non-protein coding RNA 2582	non_coding					WP5097	CCL18 signaling pathway
LINC02693	69.3949	119.945	18.8446	0.156944	-2.67168	0.000807203	0.340675	Down	0.0573366	0.046494	0.080827	1.12783	0.16562	0.123086	339263	long intergenic non-protein coding RNA 2693	non_coding
LINC02709	122.35	217.188	27.5115	0.126595	-2.9817	0.00460683	0.558344	Down	0.207846	0.329726	0.380492	8.4412	0.243009	0.33946	440028	long intergenic non-protein coding RNA 2709	non_coding
LINC02806	63.0077	98.5529	27.4624	0.27828	-1.84539	0.0274807	0.683178	Down	0.078926	0.0964739	0.0407638	0.763668	0.100915	0.0772505	284561		non_coding
LINC02910	14.7267	22.9111	6.5423	0.284164	-1.8152	0.048523	0.750225	Down	0.031987	0.0629925	0.055895	0.455521	0.112195	0.0648522	284756	long intergenic non-protein coding RNA 2910	non_coding
LINC02941	12.6072	20.4231	4.79139	0.233828	-2.09648	0.0427737	0.733871	Down	0.117383	0.0963187	0.0586055	1.01124	0.29409	0.0793299	100507477	long intergenic non-protein coding RNA 2941	non_coding
LINC02957	51.0635	81.455	20.672	0.253384	-1.9806	0.0494586	0.75138	Down	0.362116	0.767975	0.528469	7.22837	0.50247	0.367087	105376144		non_coding
LMCD1	21.4793	40.9069	2.05172	0.0501195	-4.31848	0.00632377	0.558344	Down	0.00551061	0.00271303	0.00825378	0.401098	0.00552247	0.00279313	29995	LIM and cysteine rich domains 1	protein_coding			GO:0000122,GO:0003714,GO:0005515,GO:0005634,GO:0005654,GO:0005737,GO:0008270,GO:0010611,GO:0070886	negative regulation of transcription by RNA polymerase II|transcription corepressor activity|protein binding|nucleus|nucleoplasm|cytoplasm|zinc ion binding|regulation of cardiac muscle hypertrophy|positive regulation of calcineurin-NFAT signaling cascade			R-HSA-392499,R-HSA-5683826	Metabolism of proteins|Surfactant metabolism
LOC100272217	21.3128	30.6848	11.9408	0.389019	-1.36209	0.0293106	0.692279	Down	0.223931	0.122498	0.0869565	0.564302	0.423891	0.26484	100272217	uncharacterized LOC100272217	non_coding
LOC100294145	169.475	211.654	127.295	0.601123	-0.734267	0.00613964	0.558344	Down	1.05584	0.783287	0.837651	2.22755	1.35525	1.42222	100294145	uncharacterized LOC100294145	non_coding
LOC100499489	3.25232	6.50465	0	0.0289836	-5.10862	0.0278788	0.685006	Down	0	0	0	0.213509	0.0106757	0.021598	100499489	uncharacterized LOC100499489	non_coding
LOC100505549	24.1388	33.9155	14.362	0.423696	-1.2389	0.0341941	0.711819	Down	0.190608	0.0938419	0.285492	0.588842	0.422969	0.483062	100505549	uncharacterized LOC100505549	non_coding
LOC100506358	11.1536	20.2476	2.05969	0.101472	-3.30085	0.0428811	0.733871	Down	0.0283282	0.0278936	0.113146	1.82284	0.227113	0	100506358	uncharacterized LOC100506358	non_coding
LOC100507403	15.8916	31.4474	0.335722	0.0117047	-6.41677	0.00317483	0.540027	Down	0.00581376	0	0	0.63781	0	0.0235743	100507403		non_coding
LOC101926994	5.06025	9.10537	1.01514	0.111749	-3.16167	0.0301174	0.697177	Down	0.0652449	0	0.0325745	0.688252	0.196156	0.132281	101926994		non_coding
LOC101927060	86.7156	121.155	52.276	0.431282	-1.2133	0.00140774	0.40124	Down	0.195595	0.112593	0.150237	0.577719	0.2895	0.3325	101927060		non_coding
LOC101927511	3.51594	7.03188	0	0.0268447	-5.21922	0.0141457	0.642769	Down	0	0	0	0.138301	0.0909611	0.0102235	101927511		non_coding
LOC101927550	57.3009	79.6254	34.9764	0.438433	-1.18957	0.00663206	0.558344	Down	0.289291	0.30025	0.202987	1.04746	0.579827	0.435931	101927550	uncharacterized LOC101927550	non_coding
LOC101928053	4.92662	9.16035	0.692888	0.0749309	-3.7383	0.0400859	0.724783	Down	0	0.011253	0.0114115	0.325498	0.0114529	0.0347556	101928053	uncharacterized LOC101928053	non_coding
LOC101929622	10.7016	21.4031	0	0.00883263	-6.82294	0.0230764	0.663239	Down	0	0	0	2.15861	0	0	101929622	uncharacterized LOC101929622	non_coding
LOC102723436	19.2043	33.6171	4.79139	0.142353	-2.81245	9.41048e-05	0.0960414	Down	0.074401	0.0610496	0.0371458	0.667112	0.47222	0.238837	102723436		non_coding
[truncated: 394 more rows]
