# Supplementary material for: Total Panax notoginseng Saponins Repair the Epidermal Barrier by Regulating a Multi-Pathway Network: Insights from an Integrative RHE Model and Multi-Omics Study
Source: Int J Mol Sci. 2025 Dec 5;26(24):11775. doi: 10.3390/ijms262411775 (PMC12733117; doi:10.3390/ijms262411775)
Supplement: Supplementary file 1 [file ijms-26-11775-s001.zip › Supplementary material S3.xlsx]

## Sheet: 228 up and down
file	NC.VS.BC.FC1.5,up.xlsx																									NC.VS.BC.FC1.5,up.xlsx	S.VS.NC.FC1.5,down.xlsx
header	BaseMean_DESeq2	BaseMean_control_BC	BaseMean_case_NC	FoldChange	log2FoldChange	p-value	q-value	Regulation	FPKM_NC1	FPKM_NC2	FPKM_NC3	FPKM_BC1	FPKM_BC2	FPKM_BC3	gene_Dbxref	description	coding_type	pathway	pathway_description	GO_ID	GO_term	wiki_ID	wiki_term	Reactome_ID	Reactome_term	TF_family	BaseMean_DESeq2	BaseMean_control_NC	BaseMean_case_S	FoldChange	log2FoldChange	p-value	q-value	Regulation	FPKM_S1	FPKM_S2	FPKM_S3	FPKM_NC1	FPKM_NC2	FPKM_NC3	gene_Dbxref	description	coding_type	pathway	pathway_description	GO_ID	GO_term	wiki_ID	wiki_term
MEG8	5.25534	0	10.5107	60.4947	5.91874	0.00875671	0.0648941	Up	0.184708	0.0116984	0.00591677	0	0	0	79104	maternally expressed 8%2C small nucleolar RNA host gene	non_coding			GO:0005634	nucleus						5.17741	9.6699	0.684917	0.0705532	-3.82514	0.0403098	0.725279	Down	0.00583665	0.0057471	0	0.184708	0.0116984	0.00591677	79104	maternally expressed 8%2C small nucleolar RNA host gene	non_coding			GO:0005634	nucleus
LINC01554	81.8404	26.4101	137.271	5.20131	2.37888	0.00825138	0.0620623	Up	5.30098	0.599859	0.324561	0.30048	0.494869	0.375468	202299	long intergenic non-protein coding RNA 1554	non_coding										79.1396	126.274	32.0052	0.25316	-1.98188	0.0251751	0.670259	Down	0.292326	0.520854	0.472594	5.30098	0.599859	0.324561	202299	long intergenic non-protein coding RNA 1554	non_coding
NKD2	12.7599	0	25.5198	146.585	7.19559	0.00632191	0.0505084	Up	0.69505	0	0.00834922	0	0	0	85409	NKD inhibitor of WNT signaling pathway 2	protein_coding	hsa04310,hsa04390	Wnt signaling pathway|Hippo signaling pathway	GO:0005509,GO:0005515,GO:0005737,GO:0005886,GO:0006887,GO:0010954,GO:0016055,GO:0016323,GO:0016328,GO:0019838,GO:0030178,GO:0031410,GO:0031625,GO:0032036,GO:0032436,GO:0048210,GO:0051117,GO:0060090,GO:0070382,GO:0071944,GO:0072659,GO:0090090,GO:1903078	calcium ion binding|protein binding|cytoplasm|plasma membrane|exocytosis|positive regulation of protein processing|Wnt signaling pathway|basolateral plasma membrane|lateral plasma membrane|growth factor binding|negative regulation of Wnt signaling pathway|cytoplasmic vesicle|ubiquitin protein ligase binding|myosin heavy chain binding|positive regulation of proteasomal ubiquitin-dependent protein …	WP428,WP399,WP4258,WP4336	Wnt signaling|Wnt signaling pathway and pluripotency|lncRNA in canonical Wnt signaling and colorectal cancer|ncRNAs involved in Wnt signaling in hepatocellular carcinoma				12.0759	23.4803	0.671444	0.0287617	-5.1197	0.0261674	0.673922	Down	0.0164723	0	0	0.69505	0	0.00834922	85409	NKD inhibitor of WNT signaling pathway 2	protein_coding	hsa04310,hsa04390	Wnt signaling pathway|Hippo signaling pathway	GO:0005509,GO:0005515,GO:0005737,GO:0005886,GO:0006887,GO:0010954,GO:0016055,GO:0016323,GO:0016328,GO:0019838,GO:0030178,GO:0031410,GO:0031625,GO:0032036,GO:0032436,GO:0048210,GO:0051117,GO:0060090,GO:0070382,GO:0071944,GO:0072659,GO:0090090,GO:1903078	calcium ion binding|protein binding|cytoplasm|plasma membrane|exocytosis|positive regulation of protein processing|Wnt signaling pathway|basolateral plasma membrane|lateral plasma membrane|growth factor binding|negative regulation of Wnt signaling pathway|cytoplasmic vesicle|ubiquitin protein ligase binding|myosin heavy chain binding|positive regulation of proteasomal ubiquitin-dependent protein …	WP428,WP399,WP4258,WP4336	Wnt signaling|Wnt signaling pathway and pluripotency|lncRNA in canonical Wnt signaling and colorectal cancer|ncRNAs involved in Wnt signaling in hepatocellular carcinoma
NEFH	96.9448	41.6815	152.208	3.65549	1.87006	0.0139201	0.0886541	Up	2.7519	0.359386	0.335025	0.318024	0.312472	0.302057	4744	neurofilament heavy chain	protein_coding	hsa05014,hsa05022	Amyotrophic lateral sclerosis|Pathways of neurodegeneration - multiple diseases	GO:0000226,GO:0005200,GO:0005515,GO:0005737,GO:0005856,GO:0005883,GO:0007409,GO:0008017,GO:0014069,GO:0019894,GO:0019901,GO:0030031,GO:0030424,GO:0030674,GO:0033693,GO:0045110,GO:0048936,GO:0060052,GO:0061564,GO:0070840,GO:0097418,GO:0098685,GO:0099160,GO:0099170,GO:0099184,GO:0099185,GO:1902513,GO:1990830	microtubule cytoskeleton organization|structural constituent of cytoskeleton|protein binding|cytoplasm|cytoskeleton|neurofilament|axonogenesis|microtubule binding|postsynaptic density|kinesin binding|protein kinase binding|cell projection assembly|axon|protein-macromolecule adaptor activity|neurofilament bundle assembly|intermediate filament bundle assembly|peripheral nervous system neuron axonog…	WP2447,WP3680	Amyotrophic lateral sclerosis (ALS)|Physico-chemical features and toxicity-associated pathways				87.2702	139.975	34.5653	0.246718	-2.01906	0.00841126	0.578379	Down	0.29533	0.235408	0.175533	2.7519	0.359386	0.335025	4744	neurofilament heavy chain	protein_coding	hsa05014,hsa05022	Amyotrophic lateral sclerosis|Pathways of neurodegeneration - multiple diseases	GO:0000226,GO:0005200,GO:0005515,GO:0005737,GO:0005856,GO:0005883,GO:0007409,GO:0008017,GO:0014069,GO:0019894,GO:0019901,GO:0030031,GO:0030424,GO:0030674,GO:0033693,GO:0045110,GO:0048936,GO:0060052,GO:0061564,GO:0070840,GO:0097418,GO:0098685,GO:0099160,GO:0099170,GO:0099184,GO:0099185,GO:1902513,GO:1990830	microtubule cytoskeleton organization|structural constituent of cytoskeleton|protein binding|cytoplasm|cytoskeleton|neurofilament|axonogenesis|microtubule binding|postsynaptic density|kinesin binding|protein kinase binding|cell projection assembly|axon|protein-macromolecule adaptor activity|neurofilament bundle assembly|intermediate filament bundle assembly|peripheral nervous system neuron axonog…	WP2447,WP3680	Amyotrophic lateral sclerosis (ALS)|Physico-chemical features and toxicity-associated pathways
ABR-AS1	10.0585	0	20.117	115.526	6.85207	0.035303	0.167602	Up	0.653452	0	0	0	0	0	105371479		non_coding										9.2554	18.5108	0	0.0102119	-6.6136	0.030722	0.697177	Down	0	0	0	0.653452	0	0	105371479		non_coding
MCHR1	7.06123	0.957505	13.165	13.8809	3.79503	0.00227477	0.0236456	Up	0.266189	0.139087	0.102322	0.0129691	0	0.0252087	2847	melanin concentrating hormone receptor 1	protein_coding	hsa04080	Neuroactive ligand-receptor interaction	GO:0004930,GO:0005102,GO:0005886,GO:0005929,GO:0006091,GO:0007166,GO:0007186,GO:0007193,GO:0007204,GO:0007218,GO:0007631,GO:0008188,GO:0030273,GO:0042562,GO:0042923,GO:0043005,GO:0051928,GO:0060170,GO:0097730	G protein-coupled receptor activity|signaling receptor binding|plasma membrane|cilium|generation of precursor metabolites and energy|cell surface receptor signaling pathway|G protein-coupled receptor signaling pathway|adenylate cyclase-inhibiting G protein-coupled receptor signaling pathway|positive regulation of cytosolic calcium ion concentration|neuropeptide signaling pathway|feeding behavior|…	WP455	GPCRs, class A rhodopsin-like	R-HSA-162582,R-HSA-1852241,R-HSA-372790,R-HSA-373076,R-HSA-375276,R-HSA-388396,R-HSA-416476,R-HSA-418594,R-HSA-500792,R-HSA-5617833,R-HSA-5620920,R-HSA-5620922	Signal Transduction|Organelle biogenesis and maintenance|Signaling by GPCR|Class A/1 (Rhodopsin-like receptors)|Peptide ligand-binding receptors|GPCR downstream signalling|G alpha (q) signalling events|G alpha (i) signalling events|GPCR ligand binding|Cilium Assembly|Cargo trafficking to the periciliary membrane|BBSome-mediated cargo-targeting to cilium		6.39672	12.1006	0.692888	0.0566944	-4.14065	0.00307517	0.537213	Down	0	0.0124235	0.0125986	0.266189	0.139087	0.102322	2847	melanin concentrating hormone receptor 1	protein_coding	hsa04080	Neuroactive ligand-receptor interaction	GO:0004930,GO:0005102,GO:0005886,GO:0005929,GO:0006091,GO:0007166,GO:0007186,GO:0007193,GO:0007204,GO:0007218,GO:0007631,GO:0008188,GO:0030273,GO:0042562,GO:0042923,GO:0043005,GO:0051928,GO:0060170,GO:0097730	G protein-coupled receptor activity|signaling receptor binding|plasma membrane|cilium|generation of precursor metabolites and energy|cell surface receptor signaling pathway|G protein-coupled receptor signaling pathway|adenylate cyclase-inhibiting G protein-coupled receptor signaling pathway|positive regulation of cytosolic calcium ion concentration|neuropeptide signaling pathway|feeding behavior|…	WP455	GPCRs, class A rhodopsin-like
CYTOR	191.068	39.1326	343.003	8.76902	3.13242	4.98687e-05	0.00112353	Up	19.6705	2.01381	2.27802	0.821776	0.896175	0.971353	112597	cytoskeleton regulator RNA	non_coding										211.162	315.436	106.888	0.338703	-1.56191	0.0389824	0.720066	Down	2.0527	1.59569	3.06375	19.6705	2.01381	2.27802	112597	cytoskeleton regulator RNA	non_coding
TNFSF14	69.0755	0.317209	137.834	406.152	8.66588	0.00230722	0.0238818	Up	2.18505	0.00477205	0.00965435	0	0	0.004757	8740	TNF superfamily member 14	protein_coding	hsa04064,hsa04060,hsa04061,hsa05168	NF-kappa B signaling pathway|Cytokine-cytokine receptor interaction|Viral protein interaction with cytokine and cytokine receptor|Herpes simplex virus 1 infection	GO:0005102,GO:0005125,GO:0005164,GO:0005515,GO:0005615,GO:0005737,GO:0005886,GO:0006915,GO:0006955,GO:0007165,GO:0010818,GO:0010820,GO:0031295,GO:0042098,GO:0042110,GO:0043027,GO:0043029,GO:0045663,GO:0071260,GO:1901224,GO:1901741	signaling receptor binding|cytokine activity|tumor necrosis factor receptor binding|protein binding|extracellular space|cytoplasm|plasma membrane|apoptotic process|immune response|signal transduction|T cell chemotaxis|positive regulation of T cell chemotaxis|T cell costimulation|T cell proliferation|T cell activation|cysteine-type endopeptidase inhibitor activity involved in apoptotic process|T c…			R-HSA-1280215,R-HSA-1280215,R-HSA-168256,R-HSA-168256,R-HSA-5668541,R-HSA-5668541,R-HSA-5669034,R-HSA-5676594,R-HSA-5676594	Cytokine Signaling in Immune system|Cytokine Signaling in Immune system|Immune System|Immune System|TNFR2 non-canonical NF-kB pathway|TNFR2 non-canonical NF-kB pathway|TNFs bind their physiological receptors|TNF receptor superfamily (TNFSF) members mediating non-canonical NF-kB pathway|TNF receptor superfamily (TNFSF) members mediating non-canonical NF-kB pathway		66.1448	126.825	5.46474	0.0430894	-4.53652	0.0308043	0.697177	Down	0.023809	0.00468875	0.0475481	2.18505	0.00477205	0.00965435	8740	TNF superfamily member 14	protein_coding	hsa04064,hsa04060,hsa04061,hsa05168	NF-kappa B signaling pathway|Cytokine-cytokine receptor interaction|Viral protein interaction with cytokine and cytokine receptor|Herpes simplex virus 1 infection	GO:0005102,GO:0005125,GO:0005164,GO:0005515,GO:0005615,GO:0005737,GO:0005886,GO:0006915,GO:0006955,GO:0007165,GO:0010818,GO:0010820,GO:0031295,GO:0042098,GO:0042110,GO:0043027,GO:0043029,GO:0045663,GO:0071260,GO:1901224,GO:1901741	signaling receptor binding|cytokine activity|tumor necrosis factor receptor binding|protein binding|extracellular space|cytoplasm|plasma membrane|apoptotic process|immune response|signal transduction|T cell chemotaxis|positive regulation of T cell chemotaxis|T cell costimulation|T cell proliferation|T cell activation|cysteine-type endopeptidase inhibitor activity involved in apoptotic process|T c…
FGF2	52.3072	8.53957	96.0749	11.2675	3.4941	0.000248101	0.00408566	Up	1.04288	0.0749976	0.111799	0.0445351	0.0350061	0.0275436	2247	fibroblast growth factor 2	protein_coding	hsa04010,hsa04014,hsa04015,hsa04020,hsa04151,hsa04550,hsa04810,hsa05200,hsa05205,hsa05207,hsa05226,hsa05218,hsa05224,hsa05167,hsa01521	MAPK signaling pathway|Ras signaling pathway|Rap1 signaling pathway|Calcium signaling pathway|PI3K-Akt signaling pathway|Signaling pathways regulating pluripotency of stem cells|Regulation of actin cytoskeleton|Pathways in cancer|Proteoglycans in cancer|Chemical carcinogenesis - receptor activation|Gastric cancer|Melanoma|Breast cancer|Kaposi sarcoma-associated herpesvirus infection|EGFR tyrosine…	GO:0001649,GO:0001658,GO:0001759,GO:0001935,GO:0001938,GO:0002042,GO:0002052,GO:0005104,GO:0005125,GO:0005178,GO:0005515,GO:0005576,GO:0005615,GO:0005634,GO:0005737,GO:0006366,GO:0006661,GO:0006935,GO:0007165,GO:0007265,GO:0007399,GO:0007405,GO:0008083,GO:0008201,GO:0008284,GO:0008543,GO:0009792,GO:0009887,GO:0010001,GO:0010595,GO:0010628,GO:0010629,GO:0010764,GO:0010863,GO:0014843,GO:0019956,GO:…	osteoblast differentiation|branching involved in ureteric bud morphogenesis|organ induction|endothelial cell proliferation|positive regulation of endothelial cell proliferation|cell migration involved in sprouting angiogenesis|positive regulation of neuroblast proliferation|fibroblast growth factor receptor binding|cytokine activity|integrin binding|protein binding|extracellular region|extracellu…	WP2064,WP5083,WP5115,WP1539,WP4304,WP3584,WP4262,WP4806,WP2406,WP4787,WP1544,WP4808,WP51,WP5365,WP5180,WP3624,WP3932,WP382,WP2848,WP474,WP2795,WP4155,WP5087,WP4172,WP3931	Neural crest differentiation|Neuroinflammation and glutamatergic signaling|Network map of SARS-CoV-2 signaling pathway|Angiogenesis|Oligodendrocyte specification and differentiation, leading to myelin components for CNS|MECP2 and associated Rett syndrome|Breast cancer pathway|EGFR tyrosine kinase inhibitor resistance|Cardiac progenitor differentiation|Osteoblast differentiation and related diseas…	R-HSA-109704,R-HSA-112399,R-HSA-1226099,R-HSA-1226099,R-HSA-1257604,R-HSA-1266738,R-HSA-1266738,R-HSA-1280215,R-HSA-1474244,R-HSA-162582,R-HSA-1643685,R-HSA-1643685,R-HSA-168256,R-HSA-1839122,R-HSA-1839124,R-HSA-1839126,R-HSA-1839126,R-HSA-1839130,R-HSA-190236,R-HSA-190239,R-HSA-190241,R-HSA-190242,R-HSA-190322,R-HSA-190370,R-HSA-190372,R-HSA-190373,R-HSA-190375,R-HSA-190377,R-HSA-199418,R-HSA-20…	PI3K Cascade|IRS-mediated signalling|Signaling by FGFR in disease|Signaling by FGFR in disease|PIP3 activates AKT signaling|Developmental Biology|Developmental Biology|Cytokine Signaling in Immune system|Extracellular matrix organization|Signal Transduction|Disease|Disease|Immune System|Signaling by activated point mutants of FGFR1|FGFR1 mutant receptor activation|FGFR2 mutant receptor activation…		52.7238	88.3544	17.0932	0.193282	-2.37122	0.0118575	0.611226	Down	0.066959	0.0310267	0.0983246	1.04288	0.0749976	0.111799	2247	fibroblast growth factor 2	protein_coding	hsa04010,hsa04014,hsa04015,hsa04020,hsa04151,hsa04550,hsa04810,hsa05200,hsa05205,hsa05207,hsa05226,hsa05218,hsa05224,hsa05167,hsa01521	MAPK signaling pathway|Ras signaling pathway|Rap1 signaling pathway|Calcium signaling pathway|PI3K-Akt signaling pathway|Signaling pathways regulating pluripotency of stem cells|Regulation of actin cytoskeleton|Pathways in cancer|Proteoglycans in cancer|Chemical carcinogenesis - receptor activation|Gastric cancer|Melanoma|Breast cancer|Kaposi sarcoma-associated herpesvirus infection|EGFR tyrosine…	GO:0001649,GO:0001658,GO:0001759,GO:0001935,GO:0001938,GO:0002042,GO:0002052,GO:0005104,GO:0005125,GO:0005178,GO:0005515,GO:0005576,GO:0005615,GO:0005634,GO:0005737,GO:0006366,GO:0006661,GO:0006935,GO:0007165,GO:0007265,GO:0007399,GO:0007405,GO:0008083,GO:0008201,GO:0008284,GO:0008543,GO:0009792,GO:0009887,GO:0010001,GO:0010595,GO:0010628,GO:0010629,GO:0010764,GO:0010863,GO:0014843,GO:0019956,GO:…	osteoblast differentiation|branching involved in ureteric bud morphogenesis|organ induction|endothelial cell proliferation|positive regulation of endothelial cell proliferation|cell migration involved in sprouting angiogenesis|positive regulation of neuroblast proliferation|fibroblast growth factor receptor binding|cytokine activity|integrin binding|protein binding|extracellular region|extracellu…	WP2064,WP5083,WP5115,WP1539,WP4304,WP3584,WP4262,WP4806,WP2406,WP4787,WP1544,WP4808,WP51,WP5365,WP5180,WP3624,WP3932,WP382,WP2848,WP474,WP2795,WP4155,WP5087,WP4172,WP3931	Neural crest differentiation|Neuroinflammation and glutamatergic signaling|Network map of SARS-CoV-2 signaling pathway|Angiogenesis|Oligodendrocyte specification and differentiation, leading to myelin components for CNS|MECP2 and associated Rett syndrome|Breast cancer pathway|EGFR tyrosine kinase inhibitor resistance|Cardiac progenitor differentiation|Osteoblast differentiation and related diseas…
GATA6	7.90982	0.317209	15.5024	45.8269	5.51812	0.000643873	0.00873761	Up	0.248561	0.0590344	0.0522518	0	0	0.00735603	2627	GATA binding protein 6	protein_coding			GO:0000122,GO:0000785,GO:0000976,GO:0000978,GO:0000981,GO:0001223,GO:0001701,GO:0001889,GO:0001949,GO:0002759,GO:0003148,GO:0003162,GO:0003163,GO:0003309,GO:0003310,GO:0003682,GO:0003700,GO:0005515,GO:0005634,GO:0005654,GO:0005667,GO:0006644,GO:0007493,GO:0008270,GO:0008584,GO:0009410,GO:0009636,GO:0010467,GO:0010666,GO:0014898,GO:0019901,GO:0030513,GO:0030855,GO:0031965,GO:0032526,GO:0032911,GO:…	negative regulation of transcription by RNA polymerase II|chromatin|transcription cis-regulatory region binding|RNA polymerase II cis-regulatory region sequence-specific DNA binding|DNA-binding transcription factor activity, RNA polymerase II-specific|transcription coactivator binding|in utero embryonic development|liver development|sebaceous gland cell differentiation|regulation of antimicrobial…	WP2853,WP2857,WP1591,WP2858	Endoderm differentiation|Mesodermal commitment pathway|Heart development|Ectoderm differentiation	R-HSA-109582,R-HSA-1266738,R-HSA-1266738,R-HSA-392499,R-HSA-5683826,R-HSA-9733709,R-HSA-9758941,R-HSA-9758941,R-HSA-9823730,R-HSA-9823730,R-HSA-983231	Hemostasis|Developmental Biology|Developmental Biology|Metabolism of proteins|Surfactant metabolism|Cardiogenesis|Gastrulation|Gastrulation|Formation of definitive endoderm|Formation of definitive endoderm|Factors involved in megakaryocyte development and platelet production	zf-GATA	8.32411	14.2528	2.39541	0.167491	-2.57785	0.021289	0.663239	Down	0.0147269	0.00725048	0.0294105	0.248561	0.0590344	0.0522518	2627	GATA binding protein 6	protein_coding			GO:0000122,GO:0000785,GO:0000976,GO:0000978,GO:0000981,GO:0001223,GO:0001701,GO:0001889,GO:0001949,GO:0002759,GO:0003148,GO:0003162,GO:0003163,GO:0003309,GO:0003310,GO:0003682,GO:0003700,GO:0005515,GO:0005634,GO:0005654,GO:0005667,GO:0006644,GO:0007493,GO:0008270,GO:0008584,GO:0009410,GO:0009636,GO:0010467,GO:0010666,GO:0014898,GO:0019901,GO:0030513,GO:0030855,GO:0031965,GO:0032526,GO:0032911,GO:…	negative regulation of transcription by RNA polymerase II|chromatin|transcription cis-regulatory region binding|RNA polymerase II cis-regulatory region sequence-specific DNA binding|DNA-binding transcription factor activity, RNA polymerase II-specific|transcription coactivator binding|in utero embryonic development|liver development|sebaceous gland cell differentiation|regulation of antimicrobial…	WP2853,WP2857,WP1591,WP2858	Endoderm differentiation|Mesodermal commitment pathway|Heart development|Ectoderm differentiation
NR1H4	20.9029	0	41.8057	2.41108e+06	21.2012	5.83641e-08	3.22084e-06	Up	0.804963	0	0	0	0	0	9971	nuclear receptor subfamily 1 group H member 4	protein_coding	hsa04976	Bile secretion	GO:0000122,GO:0000785,GO:0000791,GO:0000977,GO:0000978,GO:0000981,GO:0001080,GO:0001221,GO:0001228,GO:0001678,GO:0003700,GO:0004879,GO:0005515,GO:0005654,GO:0006357,GO:0006366,GO:0006954,GO:0007043,GO:0007219,GO:0008206,GO:0008270,GO:0010804,GO:0010903,GO:0010988,GO:0016922,GO:0030154,GO:0030522,GO:0032052,GO:0032689,GO:0032692,GO:0032703,GO:0032715,GO:0032720,GO:0032740,GO:0034162,GO:0034255,GO:…	negative regulation of transcription by RNA polymerase II|chromatin|euchromatin|RNA polymerase II transcription regulatory region sequence-specific DNA binding|RNA polymerase II cis-regulatory region sequence-specific DNA binding|DNA-binding transcription factor activity, RNA polymerase II-specific|nitrogen catabolite activation of transcription from RNA polymerase II promoter|transcription coreg…	WP299,WP5238,WP2882,WP4396,WP2879,WP2289	Nuclear receptors in lipid metabolism and toxicity|Cholestasis|Nuclear receptors meta-pathway|Nonalcoholic fatty liver disease|Farnesoid X receptor pathway|Drug induction of bile acid pathway	R-HSA-1430728,R-HSA-159418,R-HSA-192105,R-HSA-193368,R-HSA-193807,R-HSA-194068,R-HSA-1989781,R-HSA-211859,R-HSA-211897,R-HSA-211945,R-HSA-211976,R-HSA-212436,R-HSA-2990846,R-HSA-3108232,R-HSA-383280,R-HSA-392499,R-HSA-400206,R-HSA-4090294,R-HSA-556833,R-HSA-597592,R-HSA-73857,R-HSA-74160,R-HSA-8957322	Metabolism|Recycling of bile acids and salts|Synthesis of bile acids and bile salts|Synthesis of bile acids and bile salts via 7alpha-hydroxycholesterol|Synthesis of bile acids and bile salts via 27-hydroxycholesterol|Bile acid and bile salt metabolism|PPARA activates gene expression|Biological oxidations|Cytochrome P450 - arranged by substrate type|Phase I - Functionalization of compounds|Endoge…		19.2339	38.4677	0	2.80151e-07	-21.7673	2.56872e-08	4.98101e-05	Down	0	0	0	0.804963	0	0	9971	nuclear receptor subfamily 1 group H member 4	protein_coding	hsa04976	Bile secretion	GO:0000122,GO:0000785,GO:0000791,GO:0000977,GO:0000978,GO:0000981,GO:0001080,GO:0001221,GO:0001228,GO:0001678,GO:0003700,GO:0004879,GO:0005515,GO:0005654,GO:0006357,GO:0006366,GO:0006954,GO:0007043,GO:0007219,GO:0008206,GO:0008270,GO:0010804,GO:0010903,GO:0010988,GO:0016922,GO:0030154,GO:0030522,GO:0032052,GO:0032689,GO:0032692,GO:0032703,GO:0032715,GO:0032720,GO:0032740,GO:0034162,GO:0034255,GO:…	negative regulation of transcription by RNA polymerase II|chromatin|euchromatin|RNA polymerase II transcription regulatory region sequence-specific DNA binding|RNA polymerase II cis-regulatory region sequence-specific DNA binding|DNA-binding transcription factor activity, RNA polymerase II-specific|nitrogen catabolite activation of transcription from RNA polymerase II promoter|transcription coreg…	WP299,WP5238,WP2882,WP4396,WP2879,WP2289	Nuclear receptors in lipid metabolism and toxicity|Cholestasis|Nuclear receptors meta-pathway|Nonalcoholic fatty liver disease|Farnesoid X receptor pathway|Drug induction of bile acid pathway
ZNF878	8.31476	0.323087	16.3064	48.1886	5.59062	0.00328694	0.0310757	Up	0.509545	0.0430291	0.0217631	0.0110336	0	0	729747	zinc finger protein 878	protein_coding	hsa05168	Herpes simplex virus 1 infection	GO:0000977,GO:0000981,GO:0005634,GO:0006357,GO:0046872	RNA polymerase II transcription regulatory region sequence-specific DNA binding|DNA-binding transcription factor activity, RNA polymerase II-specific|nucleus|regulation of transcription by RNA polymerase II|metal ion binding						8.01497	15.0013	1.02861	0.0682921	-3.87214	0.0115312	0.611226	Down	0.0107342	0.0105695	0.0107184	0.509545	0.0430291	0.0217631	729747	zinc finger protein 878	protein_coding	hsa05168	Herpes simplex virus 1 infection	GO:0000977,GO:0000981,GO:0005634,GO:0006357,GO:0046872	RNA polymerase II transcription regulatory region sequence-specific DNA binding|DNA-binding transcription factor activity, RNA polymerase II-specific|nucleus|regulation of transcription by RNA polymerase II|metal ion binding
SALL3	132.84	0.307239	265.373	781.922	9.61088	0.000412014	0.00614783	Up	3.91291	0.0178076	0.0180133	0	0.00438685	0	27164	spalt like transcription factor 3	protein_coding			GO:0000978,GO:0000981,GO:0005634,GO:0006357,GO:0046872	RNA polymerase II cis-regulatory region sequence-specific DNA binding|DNA-binding transcription factor activity, RNA polymerase II-specific|nucleus|regulation of transcription by RNA polymerase II|metal ion binding						126.919	244.178	9.65945	0.0395468	-4.66029	0.0231322	0.663239	Down	0.00444234	0.0349935	0.0842805	3.91291	0.0178076	0.0180133	27164	spalt like transcription factor 3	protein_coding			GO:0000978,GO:0000981,GO:0005634,GO:0006357,GO:0046872	RNA polymerase II cis-regulatory region sequence-specific DNA binding|DNA-binding transcription factor activity, RNA polymerase II-specific|nucleus|regulation of transcription by RNA polymerase II|metal ion binding
TBC1D3D	37.5357	6.85665	68.2147	9.93359	3.31231	0.0140914	0.0895238	Up	0.0256312	1.11402	0.0369472	0.0187318	0.0839802	0.0303417	101060389	TBC1 domain family member 3D	protein_coding			GO:0005096,GO:0005886,GO:0090630	GTPase activator activity|plasma membrane|activation of GTPase activity						33.8057	62.7852	4.82631	0.0768225	-3.70233	0.00485681	0.558344	Down	0.0182234	0.0418689	0.0242622	0.0256312	1.11402	0.0369472	101060389	TBC1 domain family member 3D	protein_coding			GO:0005096,GO:0005886,GO:0090630	GTPase activator activity|plasma membrane|activation of GTPase activity
ZNF674-AS1	126.599	77.4182	175.78	2.27143	1.1836	0.0121515	0.0809526	Up	3.61698	1.7928	1.28457	0.63849	1.50897	0.918394	401588	ZNF674 antisense RNA 1 (head to head)	non_coding										126.851	161.577	92.1254	0.569455	-0.812345	0.0380287	0.719108	Down	1.18021	0.954147	1.19088	3.61698	1.7928	1.28457	401588	ZNF674 antisense RNA 1 (head to head)	non_coding
RFPL4A	11.7873	0	23.5747	135.372	7.08078	0.0265041	0.138803	Up	0.864543	0	0	0	0	0	342931	ret finger protein like 4A	protein_coding			GO:0000209,GO:0005515,GO:0005654,GO:0005737,GO:0005829,GO:0010508,GO:0019901,GO:0032880,GO:0042803,GO:0043123,GO:0045087,GO:0046596,GO:0046872,GO:0051092,GO:0061630	protein polyubiquitination|protein binding|nucleoplasm|cytoplasm|cytosol|positive regulation of autophagy|protein kinase binding|regulation of protein localization|protein homodimerization activity|positive regulation of canonical NF-kappaB signal transduction|innate immune response|regulation of viral entry into host cell|metal ion binding|positive regulation of NF-kappaB transcription factor ac…						10.8462	21.6923	0	0.00871492	-6.8423	0.0224604	0.663239	Down	0	0	0	0.864543	0	0	342931	ret finger protein like 4A	protein_coding			GO:0000209,GO:0005515,GO:0005654,GO:0005737,GO:0005829,GO:0010508,GO:0019901,GO:0032880,GO:0042803,GO:0043123,GO:0045087,GO:0046596,GO:0046872,GO:0051092,GO:0061630	protein polyubiquitination|protein binding|nucleoplasm|cytoplasm|cytosol|positive regulation of autophagy|protein kinase binding|regulation of protein localization|protein homodimerization activity|positive regulation of canonical NF-kappaB signal transduction|innate immune response|regulation of viral entry into host cell|metal ion binding|positive regulation of NF-kappaB transcription factor ac…
PCDH19	13.3626	1.91092	24.8144	13.0669	3.70785	0.0033532	0.0316108	Up	0.187548	0.0137057	0.0194096	0.00843467	0.00270109	0.00546499	57526	protocadherin 19	protein_coding			GO:0005509,GO:0005886,GO:0007155,GO:0007156	calcium ion binding|plasma membrane|cell adhesion|homophilic cell adhesion via plasma membrane adhesion molecules	WP5200	Dravet syndrome				13.4768	22.8208	4.13285	0.180422	-2.47055	0.0464098	0.744659	Down	0.00273525	0.00807987	0.0218499	0.187548	0.0137057	0.0194096	57526	protocadherin 19	protein_coding			GO:0005509,GO:0005886,GO:0007155,GO:0007156	calcium ion binding|plasma membrane|cell adhesion|homophilic cell adhesion via plasma membrane adhesion molecules	WP5200	Dravet syndrome
FGF19	13.7323	0	27.4645	157.763	7.30162	0.00333959	0.0314976	Up	1.29849	0.0440569	0	0	0	0	9965	fibroblast growth factor 19	protein_coding	hsa04010,hsa04014,hsa04015,hsa04020,hsa04151,hsa04810,hsa05200,hsa05226,hsa05218,hsa05224	MAPK signaling pathway|Ras signaling pathway|Rap1 signaling pathway|Calcium signaling pathway|PI3K-Akt signaling pathway|Regulation of actin cytoskeleton|Pathways in cancer|Gastric cancer|Melanoma|Breast cancer	GO:0001755,GO:0001934,GO:0005104,GO:0005515,GO:0005576,GO:0005615,GO:0005737,GO:0007399,GO:0007507,GO:0008083,GO:0008284,GO:0008543,GO:0009617,GO:0009887,GO:0010628,GO:0010629,GO:0014070,GO:0015721,GO:0030154,GO:0030334,GO:0045471,GO:0046326,GO:0046330,GO:0070374,GO:0070858	neural crest cell migration|positive regulation of protein phosphorylation|fibroblast growth factor receptor binding|protein binding|extracellular region|extracellular space|cytoplasm|nervous system development|heart development|growth factor activity|positive regulation of cell population proliferation|fibroblast growth factor receptor signaling pathway|response to bacterium|animal organ morphog…	WP2064,WP4262,WP51,WP5380,WP2882,WP3932,WP382,WP2879,WP4389,WP5087,WP4172,WP3931	Neural crest differentiation|Breast cancer pathway|Regulation of actin cytoskeleton|5q35 copy number variation|Nuclear receptors meta-pathway|Focal adhesion: PI3K-Akt-mTOR-signaling pathway|MAPK signaling pathway|Farnesoid X receptor pathway|Bile acids synthesis and enterohepatic circulation |Pleural mesothelioma|PI3K-Akt signaling pathway|Embryonic stem cell pluripotency pathways	R-HSA-109704,R-HSA-112399,R-HSA-1257604,R-HSA-1307965,R-HSA-162582,R-HSA-1643685,R-HSA-190236,R-HSA-190322,R-HSA-199418,R-HSA-2219528,R-HSA-2219530,R-HSA-2404192,R-HSA-2428924,R-HSA-2428928,R-HSA-5654228,R-HSA-5654712,R-HSA-5654716,R-HSA-5654719,R-HSA-5654720,R-HSA-5654733,R-HSA-5654743,R-HSA-5663202,R-HSA-5673001,R-HSA-5683057,R-HSA-5684996,R-HSA-6811558,R-HSA-74751,R-HSA-74752,R-HSA-9006925,R-H…	PI3K Cascade|IRS-mediated signalling|PIP3 activates AKT signaling|betaKlotho-mediated ligand binding|Signal Transduction|Disease|Signaling by FGFR|FGFR4 ligand binding and activation|Negative regulation of the PI3K/AKT network|PI3K/AKT Signaling in Cancer|Constitutive Signaling by Aberrant PI3K in Cancer|Signaling by Type 1 Insulin-like Growth Factor 1 Receptor (IGF1R)|IGF1R signaling cascade|IRS…		12.9785	25.2721	0.684917	0.0270704	-5.20714	0.00960553	0.598368	Down	0.0146541	0.0144293	0	1.29849	0.0440569	0	9965	fibroblast growth factor 19	protein_coding	hsa04010,hsa04014,hsa04015,hsa04020,hsa04151,hsa04810,hsa05200,hsa05226,hsa05218,hsa05224	MAPK signaling pathway|Ras signaling pathway|Rap1 signaling pathway|Calcium signaling pathway|PI3K-Akt signaling pathway|Regulation of actin cytoskeleton|Pathways in cancer|Gastric cancer|Melanoma|Breast cancer	GO:0001755,GO:0001934,GO:0005104,GO:0005515,GO:0005576,GO:0005615,GO:0005737,GO:0007399,GO:0007507,GO:0008083,GO:0008284,GO:0008543,GO:0009617,GO:0009887,GO:0010628,GO:0010629,GO:0014070,GO:0015721,GO:0030154,GO:0030334,GO:0045471,GO:0046326,GO:0046330,GO:0070374,GO:0070858	neural crest cell migration|positive regulation of protein phosphorylation|fibroblast growth factor receptor binding|protein binding|extracellular region|extracellular space|cytoplasm|nervous system development|heart development|growth factor activity|positive regulation of cell population proliferation|fibroblast growth factor receptor signaling pathway|response to bacterium|animal organ morphog…	WP2064,WP4262,WP51,WP5380,WP2882,WP3932,WP382,WP2879,WP4389,WP5087,WP4172,WP3931	Neural crest differentiation|Breast cancer pathway|Regulation of actin cytoskeleton|5q35 copy number variation|Nuclear receptors meta-pathway|Focal adhesion: PI3K-Akt-mTOR-signaling pathway|MAPK signaling pathway|Farnesoid X receptor pathway|Bile acids synthesis and enterohepatic circulation |Pleural mesothelioma|PI3K-Akt signaling pathway|Embryonic stem cell pluripotency pathways
H2BC7	8.26088	1.54616	14.9756	9.58706	3.26109	0.00735402	0.0568864	Up	0.952203	0.395767	1.14383	0	0.222848	0.0563599	8343	H2B clustered histone 7	protein_coding	hsa04613,hsa05203,hsa05322,hsa05034	Neutrophil extracellular trap formation|Viral carcinogenesis|Systemic lupus erythematosus|Alcoholism	GO:0000786,GO:0002227,GO:0003677,GO:0005515,GO:0005615,GO:0005634,GO:0005654,GO:0005829,GO:0006334,GO:0019731,GO:0030527,GO:0042802,GO:0046982,GO:0050830,GO:0061844,GO:0070062	nucleosome|innate immune response in mucosa|DNA binding|protein binding|extracellular space|nucleus|nucleoplasm|cytosol|nucleosome assembly|antibacterial humoral response|structural constituent of chromatin|identical protein binding|protein heterodimerization activity|defense response to Gram-positive bacterium|antimicrobial humoral immune response mediated by antimicrobial peptide|extracellular …			R-HSA-110328,R-HSA-110329,R-HSA-110330,R-HSA-110330,R-HSA-110331,R-HSA-110331,R-HSA-1221632,R-HSA-1266738,R-HSA-1474165,R-HSA-1500620,R-HSA-157118,R-HSA-157579,R-HSA-162582,R-HSA-162582,R-HSA-1640170,R-HSA-1640170,R-HSA-1643685,R-HSA-171306,R-HSA-1912408,R-HSA-1912422,R-HSA-194315,R-HSA-195258,R-HSA-195721,R-HSA-195721,R-HSA-201681,R-HSA-201681,R-HSA-201722,R-HSA-201722,R-HSA-211000,R-HSA-212165,…	Recognition and association of DNA glycosylase with site containing an affected pyrimidine|Cleavage of the damaged pyrimidine |Recognition and association of DNA glycosylase with site containing an affected purine|Recognition and association of DNA glycosylase with site containing an affected purine|Cleavage of the damaged purine|Cleavage of the damaged purine|Meiotic synapsis|Developmental Biolo…		8.0695	13.7436	2.39541	0.174588	-2.51797	0.0157206	0.642769	Down	0.112834	0.0555512	0.225336	0.952203	0.395767	1.14383	8343	H2B clustered histone 7	protein_coding	hsa04613,hsa05203,hsa05322,hsa05034	Neutrophil extracellular trap formation|Viral carcinogenesis|Systemic lupus erythematosus|Alcoholism	GO:0000786,GO:0002227,GO:0003677,GO:0005515,GO:0005615,GO:0005634,GO:0005654,GO:0005829,GO:0006334,GO:0019731,GO:0030527,GO:0042802,GO:0046982,GO:0050830,GO:0061844,GO:0070062	nucleosome|innate immune response in mucosa|DNA binding|protein binding|extracellular space|nucleus|nucleoplasm|cytosol|nucleosome assembly|antibacterial humoral response|structural constituent of chromatin|identical protein binding|protein heterodimerization activity|defense response to Gram-positive bacterium|antimicrobial humoral immune response mediated by antimicrobial peptide|extracellular …
SSUH2	36.4344	3.18563	69.6831	21.9239	4.45443	0.00396918	0.0357208	Up	0.515891	0.00907604	0.00229522	0.0093092	0.00223586	0.0113093	51066	ssu-2 homolog	protein_coding			GO:0005634,GO:0005737,GO:0031072,GO:0042476,GO:0051082	nucleus|cytoplasm|heat shock protein binding|odontogenesis|unfolded protein binding						34.4345	64.118	4.75097	0.0741264	-3.75387	0.0115041	0.611226	Down	0.0203773	0.0044588	0.00678244	0.515891	0.00907604	0.00229522	51066	ssu-2 homolog	protein_coding			GO:0005634,GO:0005737,GO:0031072,GO:0042476,GO:0051082	nucleus|cytoplasm|heat shock protein binding|odontogenesis|unfolded protein binding
LOC102723436	25.3302	14.0939	36.5664	2.59548	1.376	0.0278425	0.143568	Up	0.667112	0.47222	0.238837	0.127461	0.293886	0.136264	102723436		non_coding										19.2043	33.6171	4.79139	0.142353	-2.81245	9.41048e-05	0.0960414	Down	0.074401	0.0610496	0.0371458	0.667112	0.47222	0.238837	102723436		non_coding
MAL	27.0845	7.54679	46.6221	6.187	2.62924	0.0130664	0.0848604	Up	3.22005	0.246703	0.274508	0.101216	0.218788	0.270517	4118	mal%2C T cell differentiation protein	protein_coding			GO:0001766,GO:0002175,GO:0005515,GO:0005783,GO:0006915,GO:0007417,GO:0008289,GO:0016324,GO:0016505,GO:0019911,GO:0022010,GO:0030154,GO:0042552,GO:0043220,GO:0044853,GO:0045121,GO:0045176,GO:0098737,GO:0120003,GO:1902043	membrane raft polarization|protein localization to paranode region of axon|protein binding|endoplasmic reticulum|apoptotic process|central nervous system development|lipid binding|apical plasma membrane|peptidase activator activity involved in apoptotic process|structural constituent of myelin sheath|central nervous system myelination|cell differentiation|myelination|Schmidt-Lanterman incisure|pl…						26.6198	42.8806	10.359	0.240868	-2.05368	0.0498685	0.75138	Down	0.123086	0.387834	0.22123	3.22005	0.246703	0.274508	4118	mal%2C T cell differentiation protein	protein_coding			GO:0001766,GO:0002175,GO:0005515,GO:0005783,GO:0006915,GO:0007417,GO:0008289,GO:0016324,GO:0016505,GO:0019911,GO:0022010,GO:0030154,GO:0042552,GO:0043220,GO:0044853,GO:0045121,GO:0045176,GO:0098737,GO:0120003,GO:1902043	membrane raft polarization|protein localization to paranode region of axon|protein binding|endoplasmic reticulum|apoptotic process|central nervous system development|lipid binding|apical plasma membrane|peptidase activator activity involved in apoptotic process|structural constituent of myelin sheath|central nervous system myelination|cell differentiation|myelination|Schmidt-Lanterman incisure|pl…
HAGLR	5.63359	0.323087	10.9441	32.3637	5.01631	0.00251588	0.0254778	Up	0.126854	0.0401712	0.0290252	0.00588617	0	0	401022	HOXD antisense growth-associated long non-coding RNA	non_coding										5.37071	10.062	0.679415	0.0676478	-3.88581	0.0102061	0.611226	Down	0.00572643	0	0.00571802	0.126854	0.0401712	0.0290252	401022	HOXD antisense growth-associated long non-coding RNA	non_coding
PHF21B	5.36965	0.307239	10.4321	30.8127	4.94545	0.0478869	0.203106	Up	0.17718	0	0.0053209	0	0.00518328	0	112885	PHD finger protein 21B	protein_coding			GO:0046872	metal ion binding						4.79862	9.59725	0	0.0196752	-5.66748	0.0409538	0.729234	Down	0	0	0	0.17718	0	0.0053209	112885	PHD finger protein 21B	protein_coding			GO:0046872	metal ion binding
MAGI2-AS3	156.676	29.8891	283.462	9.50208	3.24824	1.74281e-14	4.44666e-12	Up	1.04605	0.878877	0.517148	0.120783	0.048113	0.103071	100505881	MAGI2 antisense RNA 3	non_coding										199.486	260.544	138.428	0.53117	-0.912756	0.00607252	0.558344	Down	0.470021	0.276557	0.409233	1.04605	0.878877	0.517148	100505881	MAGI2 antisense RNA 3	non_coding
LOC107984601	4.36538	0.614478	8.11629	12.9669	3.69676	0.0213053	0.120277	Up	0.153991	0.263329	0.266371	0	0.0576626	0	107984601		non_coding										4.06213	7.45283	0.671444	0.0913464	-3.45251	0.0371257	0.712702	Down	0.058392	0	0	0.153991	0.263329	0.266371	107984601		non_coding
NRXN2	15.4021	0	30.8042	1.84263e+06	20.8133	1.01828e-07	5.20969e-06	Up	0.346216	0	0	0	0	0	9379	neurexin 2	protein_coding	hsa04514	Cell adhesion molecules	GO:0004888,GO:0005246,GO:0005886,GO:0007158,GO:0007165,GO:0007268,GO:0007269,GO:0007416,GO:0030534,GO:0032991,GO:0035176,GO:0042297,GO:0042734,GO:0042995,GO:0046872,GO:0050839,GO:0071625,GO:0097104,GO:0097109,GO:0097116,GO:0097118,GO:0097119,GO:0098978	transmembrane signaling receptor activity|calcium channel regulator activity|plasma membrane|neuron cell-cell adhesion|signal transduction|chemical synaptic transmission|neurotransmitter secretion|synapse assembly|adult behavior|protein-containing complex|social behavior|vocal learning|presynaptic membrane|cell projection|metal ion binding|cell adhesion molecule binding|vocalization behavior|post…	WP4875,WP5231	Disruption of postsynaptic signaling by CNV|Hippocampal synaptogenesis and neurogenesis	R-HSA-112316,R-HSA-112316,R-HSA-6794361,R-HSA-6794361,R-HSA-6794362,R-HSA-6794362	Neuronal System|Neuronal System|Neurexins and neuroligins|Neurexins and neuroligins|Protein-protein interactions at synapses|Protein-protein interactions at synapses		14.1723	28.3447	0	3.73129e-07	-21.3538	4.71672e-08	7.62182e-05	Down	0	0	0	0.346216	0	0	9379	neurexin 2	protein_coding	hsa04514	Cell adhesion molecules	GO:0004888,GO:0005246,GO:0005886,GO:0007158,GO:0007165,GO:0007268,GO:0007269,GO:0007416,GO:0030534,GO:0032991,GO:0035176,GO:0042297,GO:0042734,GO:0042995,GO:0046872,GO:0050839,GO:0071625,GO:0097104,GO:0097109,GO:0097116,GO:0097118,GO:0097119,GO:0098978	transmembrane signaling receptor activity|calcium channel regulator activity|plasma membrane|neuron cell-cell adhesion|signal transduction|chemical synaptic transmission|neurotransmitter secretion|synapse assembly|adult behavior|protein-containing complex|social behavior|vocal learning|presynaptic membrane|cell projection|metal ion binding|cell adhesion molecule binding|vocalization behavior|post…	WP4875,WP5231	Disruption of postsynaptic signaling by CNV|Hippocampal synaptogenesis and neurogenesis
ACTBL2	61.7132	0.307239	123.119	362.817	8.5031	0.000987552	0.012334	Up	3.79827	0.114857	0.00968199	0	0.00943157	0	345651	actin beta like 2	protein_coding			GO:0003674,GO:0005515,GO:0005524,GO:0005615,GO:0005737,GO:0005884,GO:0007409,GO:0008150,GO:0016020,GO:0019901,GO:0030424,GO:0035267,GO:0048870,GO:0070062,GO:0098973,GO:0098974,GO:0098978	molecular_function|protein binding|ATP binding|extracellular space|cytoplasm|actin filament|axonogenesis|biological_process|membrane|protein kinase binding|axon|NuA4 histone acetyltransferase complex|cell motility|extracellular exosome|structural constituent of postsynaptic actin cytoskeleton|postsynaptic actin cytoskeleton organization|glutamatergic synapse						60.446	113.289	7.60336	0.0670275	-3.8991	0.00516942	0.558344	Down	0.0286526	0.112852	0.0667579	3.79827	0.114857	0.00968199	345651	actin beta like 2	protein_coding			GO:0003674,GO:0005515,GO:0005524,GO:0005615,GO:0005737,GO:0005884,GO:0007409,GO:0008150,GO:0016020,GO:0019901,GO:0030424,GO:0035267,GO:0048870,GO:0070062,GO:0098973,GO:0098974,GO:0098978	molecular_function|protein binding|ATP binding|extracellular space|cytoplasm|actin filament|axonogenesis|biological_process|membrane|protein kinase binding|axon|NuA4 histone acetyltransferase complex|cell motility|extracellular exosome|structural constituent of postsynaptic actin cytoskeleton|postsynaptic actin cytoskeleton organization|glutamatergic synapse
LOC100506358	11.9521	1.90095	22.0032	11.6115	3.53748	0.0277305	0.143216	Up	1.82284	0.227113	0	0.0873553	0.0559486	0.0282996	100506358	uncharacterized LOC100506358	non_coding										11.1536	20.2476	2.05969	0.101472	-3.30085	0.0428811	0.733871	Down	0.0283282	0.0278936	0.113146	1.82284	0.227113	0	100506358	uncharacterized LOC100506358	non_coding
PARD6G-AS1	45.2893	3.82183	86.7567	22.7629	4.50861	0.000285709	0.00456716	Up	1.89823	0.107342	0.0434329	0.04404	0.0141032	0.0285344	100130522	PARD6G antisense RNA 1	non_coding										43.5372	79.8207	7.2536	0.0907118	-3.46257	0.0060002	0.558344	Down	0.00714079	0.0562499	0.0855637	1.89823	0.107342	0.0434329	100130522	PARD6G antisense RNA 1	non_coding
NALF2	377.5	28.5176	726.483	25.4784	4.6712	0.00308842	0.0297865	Up	7.20224	0.113628	0.108728	0.100798	0.0665755	0.110209	27112	NALCN channel auxiliary factor 2	protein_coding			GO:0005886,GO:0015275,GO:0098703	plasma membrane|stretch-activated, monoatomic cation-selective, calcium channel activity|calcium ion import across plasma membrane						352.03	668.417	35.6427	0.0533219	-4.22913	0.0116348	0.611226	Down	0.0643532	0.0362091	0.217256	7.20224	0.113628	0.108728	27112	NALCN channel auxiliary factor 2	protein_coding			GO:0005886,GO:0015275,GO:0098703	plasma membrane|stretch-activated, monoatomic cation-selective, calcium channel activity|calcium ion import across plasma membrane
LOC107984192	116.663	45.2913	188.035	4.15373	2.05441	0.00200875	0.0214753	Up	1.34961	0.365345	0.313782	0.0671686	0.169814	0.257684	107984192		non_coding										127.622	172.87	82.3752	0.475949	-1.07112	0.0453686	0.744569	Down	0.254505	0.294624	0.271302	1.34961	0.365345	0.313782	107984192		non_coding
ELFN2	68.8938	43.2083	94.5793	2.18617	1.12841	0.030484	0.151972	Up	0.154705	0.450502	0.261789	0.127808	0.151121	0.159249	114794	uncharacterized LOC100506271	protein_coding			GO:0004864,GO:0005615,GO:0016020,GO:0031012	protein phosphatase inhibitor activity|extracellular space|membrane|extracellular matrix						62.7243	86.8982	38.5505	0.443865	-1.17181	0.0367338	0.712702	Down	0.0828929	0.150685	0.120973	0.154705	0.450502	0.261789	114794	uncharacterized LOC100506271	protein_coding			GO:0004864,GO:0005615,GO:0016020,GO:0031012	protein phosphatase inhibitor activity|extracellular space|membrane|extracellular matrix
LOC107985876	7.79478	1.58195	14.0076	8.89701	3.15332	0.0407995	0.184816	Up	0.221301	0.015768	0.00531672	0.00539103	0.00517921	0.0157183	107985876		protein_coding										7.13004	12.8878	1.3723	0.106011	-3.23772	0.0385355	0.719108	Down	0.00524472	0.00516425	0.010474	0.221301	0.015768	0.00531672	107985876		protein_coding
H2BC12	926.648	417.011	1436.28	3.4447	1.78438	0.00399974	0.03593	Up	104.696	17.547	15.7978	11.4109	14.3791	14.1256	85236	H2B clustered histone 12	protein_coding	hsa04613,hsa05203,hsa05322,hsa05034	Neutrophil extracellular trap formation|Viral carcinogenesis|Systemic lupus erythematosus|Alcoholism	GO:0000786,GO:0002227,GO:0003674,GO:0003677,GO:0005515,GO:0005615,GO:0005634,GO:0005654,GO:0005829,GO:0019731,GO:0030527,GO:0031640,GO:0046982,GO:0050829,GO:0050830,GO:0061844	nucleosome|innate immune response in mucosa|molecular_function|DNA binding|protein binding|extracellular space|nucleus|nucleoplasm|cytosol|antibacterial humoral response|structural constituent of chromatin|killing of cells of another organism|protein heterodimerization activity|defense response to Gram-negative bacterium|defense response to Gram-positive bacterium|antimicrobial humoral immune res…			R-HSA-110328,R-HSA-110329,R-HSA-110330,R-HSA-110330,R-HSA-110331,R-HSA-110331,R-HSA-1221632,R-HSA-1266738,R-HSA-1474165,R-HSA-1500620,R-HSA-157118,R-HSA-157579,R-HSA-162582,R-HSA-162582,R-HSA-1640170,R-HSA-1640170,R-HSA-1643685,R-HSA-171306,R-HSA-1912408,R-HSA-1912422,R-HSA-194315,R-HSA-195258,R-HSA-195721,R-HSA-195721,R-HSA-201681,R-HSA-201681,R-HSA-201722,R-HSA-201722,R-HSA-211000,R-HSA-212165,…	Recognition and association of DNA glycosylase with site containing an affected pyrimidine|Cleavage of the damaged pyrimidine |Recognition and association of DNA glycosylase with site containing an affected purine|Recognition and association of DNA glycosylase with site containing an affected purine|Cleavage of the damaged purine|Cleavage of the damaged purine|Meiotic synapsis|Developmental Biolo…		947.37	1320.73	574.014	0.434555	-1.20239	0.0497608	0.75138	Down	14.1398	14.8708	21.0584	104.696	17.547	15.7978	85236	H2B clustered histone 12	protein_coding	hsa04613,hsa05203,hsa05322,hsa05034	Neutrophil extracellular trap formation|Viral carcinogenesis|Systemic lupus erythematosus|Alcoholism	GO:0000786,GO:0002227,GO:0003674,GO:0003677,GO:0005515,GO:0005615,GO:0005634,GO:0005654,GO:0005829,GO:0019731,GO:0030527,GO:0031640,GO:0046982,GO:0050829,GO:0050830,GO:0061844	nucleosome|innate immune response in mucosa|molecular_function|DNA binding|protein binding|extracellular space|nucleus|nucleoplasm|cytosol|antibacterial humoral response|structural constituent of chromatin|killing of cells of another organism|protein heterodimerization activity|defense response to Gram-negative bacterium|defense response to Gram-positive bacterium|antimicrobial humoral immune res…
MCF2L2	25.8267	2.24397	49.4095	22.1182	4.46717	0.00388762	0.035164	Up	0.327758	0.0105195	0.00638458	0.00863175	0	0.00629177	23101	MCF.2 cell line derived transforming sequence-like 2	protein_coding			GO:0005085,GO:0005737,GO:0048583	guanyl-nucleotide exchange factor activity|cytoplasm|regulation of response to stimulus						25.445	45.4596	5.43038	0.119442	-3.06562	0.0226573	0.663239	Down	0.0209937	0.00413433	0.00838516	0.327758	0.0105195	0.00638458	23101	MCF.2 cell line derived transforming sequence-like 2	protein_coding			GO:0005085,GO:0005737,GO:0048583	guanyl-nucleotide exchange factor activity|cytoplasm|regulation of response to stimulus
LOC107986856	17.041	4.13138	29.9507	7.26083	2.86013	0.00131785	0.0154837	Up	1.76647	0.920291	2.08088	0.166576	0.0533437	0.485677	107986856		non_coding										18.6897	27.4909	9.88852	0.360574	-1.47163	0.0296342	0.695686	Down	0.756259	0.319138	0.485453	1.76647	0.920291	2.08088	107986856		non_coding
CDK2AP2	417.33	295.708	538.952	1.82359	0.866782	0.00551894	0.0454994	Up	21.34	10.5187	9.84159	9.24768	8.2569	6.42337	10263	cyclin dependent kinase 2 associated protein 2	protein_coding	hsa03082	ATP-dependent chromatin remodeling	GO:0005515,GO:0005634,GO:0005737,GO:0005874,GO:0016581,GO:0070507,GO:2000035,GO:2000134	protein binding|nucleus|cytoplasm|microtubule|NuRD complex|regulation of microtubule cytoskeleton organization|regulation of stem cell division|negative regulation of G1/S transition of mitotic cell cycle						402.921	495.27	310.572	0.626687	-0.674183	0.0241857	0.665919	Down	7.16687	8.08291	7.61313	21.34	10.5187	9.84159	10263	cyclin dependent kinase 2 associated protein 2	protein_coding	hsa03082	ATP-dependent chromatin remodeling	GO:0005515,GO:0005634,GO:0005737,GO:0005874,GO:0016581,GO:0070507,GO:2000035,GO:2000134	protein binding|nucleus|cytoplasm|microtubule|NuRD complex|regulation of microtubule cytoskeleton organization|regulation of stem cell division|negative regulation of G1/S transition of mitotic cell cycle
LOC107984191	9.13577	0	18.2715	105.096	6.71557	0.000660328	0.00890659	Up	1.75059	0.0997857	0.134584	0	0	0	107984191		non_coding										8.40282	16.8056	0	0.011231	-6.47637	0.00093703	0.349422	Down	0	0	0	1.75059	0.0997857	0.134584	107984191		non_coding
STEAP1B	105.186	27.7564	182.615	6.58553	2.7193	3.37527e-09	2.67381e-07	Up	5.23179	2.52699	1.62512	0.411958	0.494715	0.567197	256227	STEAP family member 1B	protein_coding			GO:0005515,GO:0005768,GO:0005886	protein binding|endosome|plasma membrane						128.685	167.879	89.4921	0.532372	-0.909495	0.0497986	0.75138	Down	0.968547	1.77583	1.56741	5.23179	2.52699	1.62512	256227	STEAP family member 1B	protein_coding			GO:0005515,GO:0005768,GO:0005886	protein binding|endosome|plasma membrane
LINC02910	14.6756	4.4381	24.9131	5.63635	2.49476	0.0173316	0.104127	Up	0.455521	0.112195	0.0648522	0.0657586	0.0394843	0.00798869	284756	long intergenic non-protein coding RNA 2910	non_coding										14.7267	22.9111	6.5423	0.284164	-1.8152	0.048523	0.750225	Down	0.031987	0.0629925	0.055895	0.455521	0.112195	0.0648522	284756	long intergenic non-protein coding RNA 2910	non_coding
MYO1G	20.7959	3.45939	38.1325	11.0313	3.46353	0.0299114	0.150528	Up	0.951581	0.0739653	0.0083133	0	0.0242948	0.0655396	64005	myosin IG	protein_coding	hsa04814,hsa05130	Motor proteins|Pathogenic Escherichia coli infection	GO:0000146,GO:0001891,GO:0002456,GO:0005516,GO:0005524,GO:0005546,GO:0005547,GO:0005654,GO:0005737,GO:0005886,GO:0005902,GO:0006887,GO:0007015,GO:0015629,GO:0016020,GO:0016459,GO:0030027,GO:0030050,GO:0030175,GO:0031256,GO:0031589,GO:0031982,GO:0038096,GO:0043325,GO:0051015,GO:0070062,GO:0071976,GO:0072678,GO:0120117	microfilament motor activity|phagocytic cup|T cell mediated immunity|calmodulin binding|ATP binding|phosphatidylinositol-4,5-bisphosphate binding|phosphatidylinositol-3,4,5-trisphosphate binding|nucleoplasm|cytoplasm|plasma membrane|microvillus|exocytosis|actin filament organization|actin cytoskeleton|membrane|myosin complex|lamellipodium|vesicle transport along actin filament|filopodium|leading …						19.6061	35.0873	4.12488	0.117296	-3.09177	0.0239623	0.665691	Down	0.0164014	0.0242247	0.0573207	0.951581	0.0739653	0.0083133	64005	myosin IG	protein_coding	hsa04814,hsa05130	Motor proteins|Pathogenic Escherichia coli infection	GO:0000146,GO:0001891,GO:0002456,GO:0005516,GO:0005524,GO:0005546,GO:0005547,GO:0005654,GO:0005737,GO:0005886,GO:0005902,GO:0006887,GO:0007015,GO:0015629,GO:0016020,GO:0016459,GO:0030027,GO:0030050,GO:0030175,GO:0031256,GO:0031589,GO:0031982,GO:0038096,GO:0043325,GO:0051015,GO:0070062,GO:0071976,GO:0072678,GO:0120117	microfilament motor activity|phagocytic cup|T cell mediated immunity|calmodulin binding|ATP binding|phosphatidylinositol-4,5-bisphosphate binding|phosphatidylinositol-3,4,5-trisphosphate binding|nucleoplasm|cytoplasm|plasma membrane|microvillus|exocytosis|actin filament organization|actin cytoskeleton|membrane|myosin complex|lamellipodium|vesicle transport along actin filament|filopodium|leading …
UGT8	3.36583	0.307239	6.42441	19.0281	4.25006	0.0418118	0.187885	Up	0.0507467	0.00567181	0.00286866	0	0.00279446	0	7368	UDP glycosyltransferase 8	protein_coding	hsa00565,hsa00600	Ether lipid metabolism|Sphingolipid metabolism	GO:0002175,GO:0003851,GO:0005783,GO:0005886,GO:0006682,GO:0006687,GO:0007010,GO:0007417,GO:0007422,GO:0008489,GO:0030913,GO:0035902,GO:0047263,GO:0048812	protein localization to paranode region of axon|2-hydroxyacylsphingosine 1-beta-galactosyltransferase activity|endoplasmic reticulum|plasma membrane|galactosylceramide biosynthetic process|glycosphingolipid metabolic process|cytoskeleton organization|central nervous system development|peripheral nervous system development|UDP-galactose:glucosylceramide beta-1,4-galactosyltransferase activity|para…	WP4726,WP5275,WP4725,WP1422,WP4142,WP5194,WP5292	Sphingolipid metabolism: integrated pathway|Ether lipid biosynthesis|Sphingolipid metabolism overview|Sphingolipid pathway|Metabolism of sphingolipids in ER and Golgi apparatus|Synthesis of ceramides and 1-deoxyceramides|Glycosphingolipid metabolism	R-HSA-1430728,R-HSA-1660662,R-HSA-428157,R-HSA-556833	Metabolism|Glycosphingolipid metabolism|Sphingolipid metabolism|Metabolism of lipids		2.95495	5.9099	0	0.0318912	-4.9707	0.034117	0.711819	Down	0	0	0	0.0507467	0.00567181	0.00286866	7368	UDP glycosyltransferase 8	protein_coding	hsa00565,hsa00600	Ether lipid metabolism|Sphingolipid metabolism	GO:0002175,GO:0003851,GO:0005783,GO:0005886,GO:0006682,GO:0006687,GO:0007010,GO:0007417,GO:0007422,GO:0008489,GO:0030913,GO:0035902,GO:0047263,GO:0048812	protein localization to paranode region of axon|2-hydroxyacylsphingosine 1-beta-galactosyltransferase activity|endoplasmic reticulum|plasma membrane|galactosylceramide biosynthetic process|glycosphingolipid metabolic process|cytoskeleton organization|central nervous system development|peripheral nervous system development|UDP-galactose:glucosylceramide beta-1,4-galactosyltransferase activity|para…	WP4726,WP5275,WP4725,WP1422,WP4142,WP5194,WP5292	Sphingolipid metabolism: integrated pathway|Ether lipid biosynthesis|Sphingolipid metabolism overview|Sphingolipid pathway|Metabolism of sphingolipids in ER and Golgi apparatus|Synthesis of ceramides and 1-deoxyceramides|Glycosphingolipid metabolism
MYRF	104.388	17.4168	191.36	10.9982	3.4592	5.557e-05	0.00122804	Up	2.20977	0.298052	0.16604	0.0753194	0.0553341	0.107649	745	myelin regulatory factor	protein_coding			GO:0000981,GO:0003700,GO:0005634,GO:0005654,GO:0005789,GO:0005794,GO:0005829,GO:0006357,GO:0008233,GO:0014003,GO:0016540,GO:0022010,GO:0031643,GO:0032286,GO:0035902,GO:0042220,GO:0043565,GO:0045893,GO:0048709,GO:0048714	DNA-binding transcription factor activity, RNA polymerase II-specific|DNA-binding transcription factor activity|nucleus|nucleoplasm|endoplasmic reticulum membrane|Golgi apparatus|cytosol|regulation of transcription by RNA polymerase II|peptidase activity|oligodendrocyte development|protein autoprocessing|central nervous system myelination|positive regulation of myelination|central nervous system …	WP5074	Kallmann syndrome				105.027	176.02	34.0338	0.1933	-2.37109	0.00791574	0.560198	Down	0.211205	0.0424418	0.176463	2.20977	0.298052	0.16604	745	myelin regulatory factor	protein_coding			GO:0000981,GO:0003700,GO:0005634,GO:0005654,GO:0005789,GO:0005794,GO:0005829,GO:0006357,GO:0008233,GO:0014003,GO:0016540,GO:0022010,GO:0031643,GO:0032286,GO:0035902,GO:0042220,GO:0043565,GO:0045893,GO:0048709,GO:0048714	DNA-binding transcription factor activity, RNA polymerase II-specific|DNA-binding transcription factor activity|nucleus|nucleoplasm|endoplasmic reticulum membrane|Golgi apparatus|cytosol|regulation of transcription by RNA polymerase II|peptidase activity|oligodendrocyte development|protein autoprocessing|central nervous system myelination|positive regulation of myelination|central nervous system …	WP5074	Kallmann syndrome
MAPK8IP2	155.33	66.1242	244.537	3.7004	1.88768	0.00411162	0.0367612	Up	2.69994	0.497056	0.445877	0.235674	0.360414	0.387977	23542	mitogen-activated protein kinase 8 interacting protein 2	protein_coding	hsa04010	MAPK signaling pathway	GO:0001540,GO:0001662,GO:0005078,GO:0005198,GO:0005515,GO:0005737,GO:0007172,GO:0007254,GO:0007617,GO:0008432,GO:0010469,GO:0014069,GO:0019894,GO:0019901,GO:0032874,GO:0032991,GO:0035176,GO:0043025,GO:0044877,GO:0046328,GO:0046958,GO:0048813,GO:0051966,GO:0060079,GO:2000310,GO:2000311,GO:2001234	amyloid-beta binding|behavioral fear response|MAP-kinase scaffold activity|structural molecule activity|protein binding|cytoplasm|signal complex assembly|JNK cascade|mating behavior|JUN kinase binding|regulation of signaling receptor activity|postsynaptic density|kinesin binding|protein kinase binding|positive regulation of stress-activated MAPK cascade|protein-containing complex|social behavior|…	WP382	MAPK signaling pathway				153.426	224.852	81.9993	0.364391	-1.45644	0.0228718	0.663239	Down	0.313503	0.327122	0.471899	2.69994	0.497056	0.445877	23542	mitogen-activated protein kinase 8 interacting protein 2	protein_coding	hsa04010	MAPK signaling pathway	GO:0001540,GO:0001662,GO:0005078,GO:0005198,GO:0005515,GO:0005737,GO:0007172,GO:0007254,GO:0007617,GO:0008432,GO:0010469,GO:0014069,GO:0019894,GO:0019901,GO:0032874,GO:0032991,GO:0035176,GO:0043025,GO:0044877,GO:0046328,GO:0046958,GO:0048813,GO:0051966,GO:0060079,GO:2000310,GO:2000311,GO:2001234	amyloid-beta binding|behavioral fear response|MAP-kinase scaffold activity|structural molecule activity|protein binding|cytoplasm|signal complex assembly|JNK cascade|mating behavior|JUN kinase binding|regulation of signaling receptor activity|postsynaptic density|kinesin binding|protein kinase binding|positive regulation of stress-activated MAPK cascade|protein-containing complex|social behavior|…	WP382	MAPK signaling pathway
SDC2	35.1672	20.2236	50.1108	2.47816	1.30927	0.00177419	0.0194943	Up	0.393549	0.271912	0.343816	0.132476	0.127271	0.176186	6383	syndecan 2	protein_coding	hsa04514,hsa05205,hsa05144,hsa05418	Cell adhesion molecules|Proteoglycans in cancer|Malaria|Fluid shear stress and atherosclerosis	GO:0005515,GO:0005788,GO:0005796,GO:0005886,GO:0008150,GO:0009986,GO:0016477,GO:0030165,GO:0042802,GO:0043202,GO:0048813,GO:0048814,GO:0062023	protein binding|endoplasmic reticulum lumen|Golgi lumen|plasma membrane|biological_process|cell surface|cell migration|PDZ domain binding|identical protein binding|lysosomal lumen|dendrite morphogenesis|regulation of dendrite morphogenesis|collagen-containing extracellular matrix	WP5366,WP2911	NF1 copy number variation syndrome |miRNA targets in ECM and membrane receptors	R-HSA-109582,R-HSA-1266738,R-HSA-1430728,R-HSA-1430728,R-HSA-1474244,R-HSA-1474244,R-HSA-1630316,R-HSA-1630316,R-HSA-1638091,R-HSA-1638091,R-HSA-1643685,R-HSA-1643685,R-HSA-1793185,R-HSA-196854,R-HSA-1971475,R-HSA-2022928,R-HSA-2022928,R-HSA-2024096,R-HSA-202733,R-HSA-2187338,R-HSA-2682334,R-HSA-3000170,R-HSA-3000170,R-HSA-3000171,R-HSA-3000171,R-HSA-3560782,R-HSA-3560783,R-HSA-3560801,R-HSA-3656…	Hemostasis|Developmental Biology|Metabolism|Metabolism|Extracellular matrix organization|Extracellular matrix organization|Glycosaminoglycan metabolism|Glycosaminoglycan metabolism|Heparan sulfate/heparin (HS-GAG) metabolism|Heparan sulfate/heparin (HS-GAG) metabolism|Disease|Disease|Chondroitin sulfate/dermatan sulfate metabolism|Metabolism of vitamins and cofactors|A tetrasaccharide linker sequ…		28.8689	46.0225	11.7153	0.254099	-1.97653	0.000275046	0.17787	Down	0.0542657	0.113545	0.0609592	0.393549	0.271912	0.343816	6383	syndecan 2	protein_coding	hsa04514,hsa05205,hsa05144,hsa05418	Cell adhesion molecules|Proteoglycans in cancer|Malaria|Fluid shear stress and atherosclerosis	GO:0005515,GO:0005788,GO:0005796,GO:0005886,GO:0008150,GO:0009986,GO:0016477,GO:0030165,GO:0042802,GO:0043202,GO:0048813,GO:0048814,GO:0062023	protein binding|endoplasmic reticulum lumen|Golgi lumen|plasma membrane|biological_process|cell surface|cell migration|PDZ domain binding|identical protein binding|lysosomal lumen|dendrite morphogenesis|regulation of dendrite morphogenesis|collagen-containing extracellular matrix	WP5366,WP2911	NF1 copy number variation syndrome |miRNA targets in ECM and membrane receptors
LOC107985987	8.64404	0	17.2881	99.2881	6.63355	0.0458944	0.198455	Up	0.698341	0	0	0	0	0	107985987		non_coding										8.1257	15.9077	0.343693	0.0231347	-5.4338	0.047856	0.750225	Down	0	0	0.0120189	0.698341	0	0	107985987		non_coding
LOC105376535	10.2453	0	20.4906	117.718	6.87919	0.0101348	0.0713878	Up	0.508774	0	0.0076395	0	0	0	105376535		non_coding										9.59817	18.8526	0.343693	0.0195159	-5.67921	0.0160977	0.642769	Down	0	0	0.00752498	0.508774	0	0.0076395	105376535		non_coding
MAP7D3	224.15	151.393	296.907	1.96295	0.973025	0.016159	0.0989728	Up	2.12106	0.731997	0.890207	0.784545	0.53895	0.651801	79649	MAP7 domain containing 3	protein_coding			GO:0000226,GO:0005737,GO:0005819,GO:0008017,GO:0015630,GO:0015631,GO:0016020,GO:0046785	microtubule cytoskeleton organization|cytoplasm|spindle|microtubule binding|microtubule cytoskeleton|tubulin binding|membrane|microtubule polymerization						211.35	272.828	149.872	0.548917	-0.865341	0.0344954	0.712702	Down	0.52525	0.51315	0.745743	2.12106	0.731997	0.890207	79649	MAP7 domain containing 3	protein_coding			GO:0000226,GO:0005737,GO:0005819,GO:0008017,GO:0015630,GO:0015631,GO:0016020,GO:0046785	microtubule cytoskeleton organization|cytoplasm|spindle|microtubule binding|microtubule cytoskeleton|tubulin binding|membrane|microtubule polymerization
H3C3	10.895	0.317209	21.4729	63.3854	5.98608	0.00508967	0.0427706	Up	3.82277	0.0550259	0.0556615	0	0	0.0548524	8352	H3 clustered histone 3	protein_coding	hsa04613,hsa05202,hsa05131,hsa05322,hsa05034	Neutrophil extracellular trap formation|Transcriptional misregulation in cancer|Shigellosis|Systemic lupus erythematosus|Alcoholism	GO:0000786,GO:0003677,GO:0005515,GO:0005576,GO:0005634,GO:0005654,GO:0006325,GO:0006334,GO:0010467,GO:0016020,GO:0030527,GO:0032200,GO:0032991,GO:0040029,GO:0045296,GO:0046982,GO:0070062	nucleosome|DNA binding|protein binding|extracellular region|nucleus|nucleoplasm|chromatin organization|nucleosome assembly|gene expression|membrane|structural constituent of chromatin|telomere organization|protein-containing complex|epigenetic regulation of gene expression|cadherin binding|protein heterodimerization activity|extracellular exosome	WP4320,WP5366	Effect of progerin on genes involved in Hutchinson-Gilford progeria syndrome|NF1 copy number variation syndrome	R-HSA-109582,R-HSA-1266695,R-HSA-1266695,R-HSA-1266738,R-HSA-1280215,R-HSA-1280215,R-HSA-1474165,R-HSA-1500620,R-HSA-157118,R-HSA-162582,R-HSA-162582,R-HSA-1640170,R-HSA-1640170,R-HSA-1643685,R-HSA-168256,R-HSA-168256,R-HSA-1912408,R-HSA-1912422,R-HSA-194315,R-HSA-195258,R-HSA-195721,R-HSA-201681,R-HSA-201722,R-HSA-211000,R-HSA-212165,R-HSA-212165,R-HSA-212300,R-HSA-212436,R-HSA-212436,R-HSA-2262…	Hemostasis|Interleukin-7 signaling|Interleukin-7 signaling|Developmental Biology|Cytokine Signaling in Immune system|Cytokine Signaling in Immune system|Reproduction|Meiosis|Signaling by NOTCH|Signal Transduction|Signal Transduction|Cell Cycle|Cell Cycle|Disease|Immune System|Immune System|Pre-NOTCH Transcription and Translation|Pre-NOTCH Expression and Processing|Signaling by Rho GTPases|RHO GTP…		10.2248	19.7567	0.692888	0.0348325	-4.84342	0.0117496	0.611226	Down	0	0.0540653	0.0548271	3.82277	0.0550259	0.0556615	8352	H3 clustered histone 3	protein_coding	hsa04613,hsa05202,hsa05131,hsa05322,hsa05034	Neutrophil extracellular trap formation|Transcriptional misregulation in cancer|Shigellosis|Systemic lupus erythematosus|Alcoholism	GO:0000786,GO:0003677,GO:0005515,GO:0005576,GO:0005634,GO:0005654,GO:0006325,GO:0006334,GO:0010467,GO:0016020,GO:0030527,GO:0032200,GO:0032991,GO:0040029,GO:0045296,GO:0046982,GO:0070062	nucleosome|DNA binding|protein binding|extracellular region|nucleus|nucleoplasm|chromatin organization|nucleosome assembly|gene expression|membrane|structural constituent of chromatin|telomere organization|protein-containing complex|epigenetic regulation of gene expression|cadherin binding|protein heterodimerization activity|extracellular exosome	WP4320,WP5366	Effect of progerin on genes involved in Hutchinson-Gilford progeria syndrome|NF1 copy number variation syndrome
LOC105376356	51.0784	0	102.157	5.78485e+06	22.4638	8.99518e-09	6.49703e-07	Up	13.1445	0	0	0	0	0	105376356		non_coding										47.0001	94.0001	0	1.21666e-07	-22.9706	4.14424e-09	2.00903e-05	Down	0	0	0	13.1445	0	0	105376356		non_coding
LINC02542	41.413	7.20965	75.6164	10.4908	3.39105	0.0102066	0.0717676	Up	2.29921	0.190374	0.0101354	0.0411084	0.108606	0.0799048	102724168	long intergenic non-protein coding RNA 2542	non_coding										38.0504	69.5799	6.52086	0.0936086	-3.41721	0.00761541	0.558344	Down	0.0599891	0.0689135	0.059901	2.29921	0.190374	0.0101354	102724168	long intergenic non-protein coding RNA 2542	non_coding
HES6	132.076	87.7953	176.358	2.01175	1.00845	0.000455795	0.00667255	Up	4.91793	2.9323	2.55091	1.90483	1.82999	1.71486	55502	hes family bHLH transcription factor 6	protein_coding	hsa05165	Human papillomavirus infection	GO:0000122,GO:0000785,GO:0000978,GO:0000981,GO:0001227,GO:0003700,GO:0005515,GO:0005634,GO:0005667,GO:0006355,GO:0006357,GO:0007399,GO:0009952,GO:0030154,GO:0043433,GO:0046983,GO:0050767,GO:0061629,GO:1990837	negative regulation of transcription by RNA polymerase II|chromatin|RNA polymerase II cis-regulatory region sequence-specific DNA binding|DNA-binding transcription factor activity, RNA polymerase II-specific|DNA-binding transcription repressor activity, RNA polymerase II-specific|DNA-binding transcription factor activity|protein binding|nucleus|transcription regulator complex|regulation of DNA-te…	WP2849,WP5224,WP61,WP4787,WP5381	Hematopoietic stem cell differentiation|2q37 copy number variation syndrome|Notch signaling pathway|Osteoblast differentiation and related diseases|Smith-Magenis and Potocki-Lupski syndrome copy number variation				128.472	162.059	94.8854	0.584875	-0.773799	0.0142764	0.642769	Down	1.81412	1.47897	2.08415	4.91793	2.9323	2.55091	55502	hes family bHLH transcription factor 6	protein_coding	hsa05165	Human papillomavirus infection	GO:0000122,GO:0000785,GO:0000978,GO:0000981,GO:0001227,GO:0003700,GO:0005515,GO:0005634,GO:0005667,GO:0006355,GO:0006357,GO:0007399,GO:0009952,GO:0030154,GO:0043433,GO:0046983,GO:0050767,GO:0061629,GO:1990837	negative regulation of transcription by RNA polymerase II|chromatin|RNA polymerase II cis-regulatory region sequence-specific DNA binding|DNA-binding transcription factor activity, RNA polymerase II-specific|DNA-binding transcription repressor activity, RNA polymerase II-specific|DNA-binding transcription factor activity|protein binding|nucleus|transcription regulator complex|regulation of DNA-te…	WP2849,WP5224,WP61,WP4787,WP5381	Hematopoietic stem cell differentiation|2q37 copy number variation syndrome|Notch signaling pathway|Osteoblast differentiation and related diseases|Smith-Magenis and Potocki-Lupski syndrome copy number variation
TENT5C	132.458	4.19425	260.721	62.2514	5.96003	0.00669174	0.0528471	Up	3.97299	0.0472985	0.0813362	0.0582162	0	0.00471494	54855	terminal nucleotidyltransferase 5C	protein_coding			GO:0001701,GO:0003723,GO:0005515,GO:0005634,GO:0005654,GO:0005737,GO:0005813,GO:0045596,GO:0048255,GO:1990817	in utero embryonic development|RNA binding|protein binding|nucleus|nucleoplasm|cytoplasm|centrosome|negative regulation of cell differentiation|mRNA stabilization|poly(A) RNA polymerase activity						124.434	239.874	8.99464	0.0374725	-4.73802	0.00465598	0.558344	Down	0.0141591	0.0697092	0.0377021	3.97299	0.0472985	0.0813362	54855	terminal nucleotidyltransferase 5C	protein_coding			GO:0001701,GO:0003723,GO:0005515,GO:0005634,GO:0005654,GO:0005737,GO:0005813,GO:0045596,GO:0048255,GO:1990817	in utero embryonic development|RNA binding|protein binding|nucleus|nucleoplasm|cytoplasm|centrosome|negative regulation of cell differentiation|mRNA stabilization|poly(A) RNA polymerase activity
CHRNA7	33.805	4.09328	63.5166	15.5289	3.95689	0.00275603	0.0272247	Up	0.711975	0.0107934	0.0327544	0.0184512	0.0212715	0.00717294	1139	cholinergic receptor nicotinic alpha 7 subunit	protein_coding	hsa04020,hsa04080,hsa04725,hsa05207,hsa05010,hsa05022,hsa05033	Calcium signaling pathway|Neuroactive ligand-receptor interaction|Cholinergic synapse|Chemical carcinogenesis - receptor activation|Alzheimer disease|Pathways of neurodegeneration - multiple diseases|Nicotine addiction	GO:0001540,GO:0001666,GO:0001933,GO:0001934,GO:0001988,GO:0005216,GO:0005262,GO:0005515,GO:0005886,GO:0005892,GO:0006811,GO:0006816,GO:0006874,GO:0006897,GO:0007165,GO:0007271,GO:0007611,GO:0007613,GO:0007614,GO:0008284,GO:0008306,GO:0009409,GO:0009897,GO:0014061,GO:0015464,GO:0015643,GO:0016020,GO:0016324,GO:0017081,GO:0022848,GO:0030317,GO:0030673,GO:0032094,GO:0032225,GO:0032691,GO:0032715,GO:…	amyloid-beta binding|response to hypoxia|negative regulation of protein phosphorylation|positive regulation of protein phosphorylation|positive regulation of heart rate involved in baroreceptor response to decreased systemic arterial blood pressure|monoatomic ion channel activity|calcium channel activity|protein binding|plasma membrane|acetylcholine-gated channel complex|monoatomic ion transport|…	WP5124,WP4222,WP2059,WP4942,WP706,WP5055,WP5407	Alzheimer's disease|Phosphodiesterases in neuronal function|Alzheimer's disease and miRNA effects|15q13.3 copy number variation syndrome|Sudden infant death syndrome (SIDS) susceptibility pathways|Burn wound healing|15q11q13 copy number variation	R-HSA-112314,R-HSA-112315,R-HSA-112316,R-HSA-181431,R-HSA-622327,R-HSA-629594	Neurotransmitter receptors and postsynaptic signal transmission|Transmission across Chemical Synapses|Neuronal System|Acetylcholine binding and downstream events|Postsynaptic nicotinic acetylcholine receptors|Highly calcium permeable postsynaptic nicotinic acetylcholine receptors		31.4125	58.4288	4.39627	0.0753153	-3.73091	0.0112322	0.611226	Down	0.0323108	0	0.0143393	0.711975	0.0107934	0.0327544	1139	cholinergic receptor nicotinic alpha 7 subunit	protein_coding	hsa04020,hsa04080,hsa04725,hsa05207,hsa05010,hsa05022,hsa05033	Calcium signaling pathway|Neuroactive ligand-receptor interaction|Cholinergic synapse|Chemical carcinogenesis - receptor activation|Alzheimer disease|Pathways of neurodegeneration - multiple diseases|Nicotine addiction	GO:0001540,GO:0001666,GO:0001933,GO:0001934,GO:0001988,GO:0005216,GO:0005262,GO:0005515,GO:0005886,GO:0005892,GO:0006811,GO:0006816,GO:0006874,GO:0006897,GO:0007165,GO:0007271,GO:0007611,GO:0007613,GO:0007614,GO:0008284,GO:0008306,GO:0009409,GO:0009897,GO:0014061,GO:0015464,GO:0015643,GO:0016020,GO:0016324,GO:0017081,GO:0022848,GO:0030317,GO:0030673,GO:0032094,GO:0032225,GO:0032691,GO:0032715,GO:…	amyloid-beta binding|response to hypoxia|negative regulation of protein phosphorylation|positive regulation of protein phosphorylation|positive regulation of heart rate involved in baroreceptor response to decreased systemic arterial blood pressure|monoatomic ion channel activity|calcium channel activity|protein binding|plasma membrane|acetylcholine-gated channel complex|monoatomic ion transport|…	WP5124,WP4222,WP2059,WP4942,WP706,WP5055,WP5407	Alzheimer's disease|Phosphodiesterases in neuronal function|Alzheimer's disease and miRNA effects|15q13.3 copy number variation syndrome|Sudden infant death syndrome (SIDS) susceptibility pathways|Burn wound healing|15q11q13 copy number variation
LOC105369905	14.6163	0	29.2326	1.7506e+06	20.7394	2.74372e-11	3.32735e-09	Up	1.03434	0	0	0	0	0	105369905		non_coding										13.9608	26.8985	1.02311	0.0380453	-4.71614	0.040085	0.724783	Down	0.0105433	0	0.0210557	1.03434	0	0	105369905		non_coding
LOC105374942	4.38329	0.317209	8.44937	24.9581	4.64144	0.00488378	0.0414636	Up	0.0639426	0.0280369	0.0283608	0	0	0.00465809	105374942		non_coding										4.05682	7.76445	0.349195	0.0473504	-4.40048	0.00966298	0.598368	Down	0	0.00459125	0	0.0639426	0.0280369	0.0283608	105374942		non_coding
MEG3	93.7723	16.9345	170.61	10.0878	3.33455	0.00256008	0.0257919	Up	1.29695	0.0506009	0.0716595	0.0804462	0.0149584	0.0403531	55384	maternally expressed 3	non_coding			GO:0016442,GO:0030308,GO:0035195	RISC complex|negative regulation of cell growth|miRNA-mediated post-transcriptional gene silencing	WP3672	lncRNA-mediated mechanisms of therapeutic resistance				96.2118	156.939	35.485	0.22592	-2.14612	0.0352954	0.712702	Down	0.0429184	0.0994351	0.115962	1.29695	0.0506009	0.0716595	55384	maternally expressed 3	non_coding			GO:0016442,GO:0030308,GO:0035195	RISC complex|negative regulation of cell growth|miRNA-mediated post-transcriptional gene silencing	WP3672	lncRNA-mediated mechanisms of therapeutic resistance
DGKI	6.18449	0.640296	11.7287	18.4984	4.20933	0.0297394	0.149964	Up	0.0715648	0.00194251	0.00196495	0.00199241	0	0.00193639	9162	diacylglycerol kinase iota	protein_coding	hsa00561,hsa00564,hsa04070,hsa04072,hsa05231	Glycerolipid metabolism|Glycerophospholipid metabolism|Phosphatidylinositol signaling system|Phospholipase D signaling pathway|Choline metabolism in cancer	GO:0004143,GO:0005515,GO:0005524,GO:0005634,GO:0005737,GO:0005829,GO:0005886,GO:0007205,GO:0014069,GO:0030168,GO:0030424,GO:0030672,GO:0032991,GO:0035556,GO:0043197,GO:0045202,GO:0046339,GO:0046834,GO:0046872,GO:0051966,GO:0097060	ATP-dependent diacylglycerol kinase activity|protein binding|ATP binding|nucleus|cytoplasm|cytosol|plasma membrane|protein kinase C-activating G protein-coupled receptor signaling pathway|postsynaptic density|platelet activation|axon|synaptic vesicle membrane|protein-containing complex|intracellular signal transduction|dendritic spine|synapse|diacylglycerol metabolic process|lipid phosphorylation…			R-HSA-109582,R-HSA-114508,R-HSA-162582,R-HSA-372790,R-HSA-388396,R-HSA-416476,R-HSA-76002	Hemostasis|Effects of PIP2 hydrolysis|Signal Transduction|Signaling by GPCR|GPCR downstream signalling|G alpha (q) signalling events|Platelet activation, signaling and aggregation		5.56311	10.7905	0.335722	0.0340402	-4.87662	0.0228706	0.663239	Down	0.00193834	0	0	0.0715648	0.00194251	0.00196495	9162	diacylglycerol kinase iota	protein_coding	hsa00561,hsa00564,hsa04070,hsa04072,hsa05231	Glycerolipid metabolism|Glycerophospholipid metabolism|Phosphatidylinositol signaling system|Phospholipase D signaling pathway|Choline metabolism in cancer	GO:0004143,GO:0005515,GO:0005524,GO:0005634,GO:0005737,GO:0005829,GO:0005886,GO:0007205,GO:0014069,GO:0030168,GO:0030424,GO:0030672,GO:0032991,GO:0035556,GO:0043197,GO:0045202,GO:0046339,GO:0046834,GO:0046872,GO:0051966,GO:0097060	ATP-dependent diacylglycerol kinase activity|protein binding|ATP binding|nucleus|cytoplasm|cytosol|plasma membrane|protein kinase C-activating G protein-coupled receptor signaling pathway|postsynaptic density|platelet activation|axon|synaptic vesicle membrane|protein-containing complex|intracellular signal transduction|dendritic spine|synapse|diacylglycerol metabolic process|lipid phosphorylation…
NCAN	11.0029	0.317209	21.6887	63.9633	5.99917	0.0322759	0.157931	Up	0.303392	0	0	0	0	0.00416405	1463	neurocan	protein_coding			GO:0001501,GO:0002052,GO:0005509,GO:0005540,GO:0005576,GO:0005615,GO:0005796,GO:0007155,GO:0007417,GO:0010001,GO:0030246,GO:0043202,GO:0045202,GO:0072534	skeletal system development|positive regulation of neuroblast proliferation|calcium ion binding|hyaluronic acid binding|extracellular region|extracellular space|Golgi lumen|cell adhesion|central nervous system development|glial cell differentiation|carbohydrate binding|lysosomal lumen|synapse|perineuronal net	WP2431	Spinal cord injury	R-HSA-1266738,R-HSA-1430728,R-HSA-1474244,R-HSA-1630316,R-HSA-1638091,R-HSA-1643685,R-HSA-1793185,R-HSA-1971475,R-HSA-2022870,R-HSA-2022923,R-HSA-2024101,R-HSA-3000178,R-HSA-3560782,R-HSA-3560783,R-HSA-3560801,R-HSA-3595172,R-HSA-3595174,R-HSA-3595177,R-HSA-373760,R-HSA-375165,R-HSA-3781865,R-HSA-419037,R-HSA-422475,R-HSA-4420332,R-HSA-5668914,R-HSA-71387,R-HSA-9675108	Developmental Biology|Metabolism|Extracellular matrix organization|Glycosaminoglycan metabolism|Heparan sulfate/heparin (HS-GAG) metabolism|Disease|Chondroitin sulfate/dermatan sulfate metabolism|A tetrasaccharide linker sequence is required for GAG synthesis|Chondroitin sulfate biosynthesis|Dermatan sulfate biosynthesis|CS/DS degradation|ECM proteoglycans|Diseases associated with glycosaminoglyc…		9.97848	19.957	0	0.00947232	-6.72207	0.0265277	0.676009	Down	0	0	0	0.303392	0	0	1463	neurocan	protein_coding			GO:0001501,GO:0002052,GO:0005509,GO:0005540,GO:0005576,GO:0005615,GO:0005796,GO:0007155,GO:0007417,GO:0010001,GO:0030246,GO:0043202,GO:0045202,GO:0072534	skeletal system development|positive regulation of neuroblast proliferation|calcium ion binding|hyaluronic acid binding|extracellular region|extracellular space|Golgi lumen|cell adhesion|central nervous system development|glial cell differentiation|carbohydrate binding|lysosomal lumen|synapse|perineuronal net	WP2431	Spinal cord injury
PCDH9	16.042	2.85079	29.2332	10.2819	3.36203	0.022845	0.125753	Up	0.0577057	0.00322479	0.00130482	0.000661527	0.000635534	0.00450048	5101	protocadherin 9	protein_coding			GO:0005509,GO:0005886,GO:0007155,GO:0007156,GO:0030426,GO:0030900,GO:0044291	calcium ion binding|plasma membrane|cell adhesion|homophilic cell adhesion via plasma membrane adhesion molecules|growth cone|forebrain development|cell-cell contact zone						15.1573	26.8961	3.41852	0.126878	-2.97849	0.0319004	0.703501	Down	0.00193072	0.0006337	0.00385577	0.0577057	0.00322479	0.00130482	5101	protocadherin 9	protein_coding			GO:0005509,GO:0005886,GO:0007155,GO:0007156,GO:0030426,GO:0030900,GO:0044291	calcium ion binding|plasma membrane|cell adhesion|homophilic cell adhesion via plasma membrane adhesion molecules|growth cone|forebrain development|cell-cell contact zone
LOC105374795	23.8384	3.15981	44.5169	14.1074	3.81838	0.0174187	0.104491	Up	1.0935	0.0381927	0	0.0235043	0.0225808	0.0304579	105374795		non_coding										20.9932	40.9632	1.02311	0.0249945	-5.32225	0.00462114	0.558344	Down	0.00762215	0	0.0152219	1.0935	0.0381927	0	105374795		non_coding
LOC100272217	22.8033	12.2223	33.3843	2.73088	1.44936	0.0326861	0.159106	Up	0.564302	0.423891	0.26484	0.153452	0.270275	0.0621404	100272217	uncharacterized LOC100272217	non_coding										21.3128	30.6848	11.9408	0.389019	-1.36209	0.0293106	0.692279	Down	0.223931	0.122498	0.0869565	0.564302	0.423891	0.26484	100272217	uncharacterized LOC100272217	non_coding
DRAXIN	17.9719	2.84082	33.103	11.6705	3.54479	0.0314629	0.155312	Up	0.322048	0.00297041	0.00300472	0.00304671	0.005854	0.0177662	374946	dorsal inhibitory axon guidance protein	protein_coding			GO:0005515,GO:0005576,GO:0007411,GO:0016055,GO:0021516,GO:0021528,GO:0021960,GO:0030517,GO:0030900,GO:0090090,GO:0110088,GO:0110091	protein binding|extracellular region|axon guidance|Wnt signaling pathway|dorsal spinal cord development|commissural neuron differentiation in spinal cord|anterior commissure morphogenesis|negative regulation of axon extension|forebrain development|negative regulation of canonical Wnt signaling pathway|hippocampal neuron apoptotic process|negative regulation of hippocampal neuron apoptotic process						15.2291	30.4582	0	0.00620433	-7.33251	0.000899425	0.3457	Down	0	0	0	0.322048	0.00297041	0.00300472	374946	dorsal inhibitory axon guidance protein	protein_coding			GO:0005515,GO:0005576,GO:0007411,GO:0016055,GO:0021516,GO:0021528,GO:0021960,GO:0030517,GO:0030900,GO:0090090,GO:0110088,GO:0110091	protein binding|extracellular region|axon guidance|Wnt signaling pathway|dorsal spinal cord development|commissural neuron differentiation in spinal cord|anterior commissure morphogenesis|negative regulation of axon extension|forebrain development|negative regulation of canonical Wnt signaling pathway|hippocampal neuron apoptotic process|negative regulation of hippocampal neuron apoptotic process
LOC107984529	21.8385	7.62194	36.055	4.74815	2.24737	0.0144069	0.0910092	Up	3.31171	0.345313	0.737415	0.393537	0.189037	0.344224	107984529		non_coding										19.8287	33.1421	6.51536	0.196045	-2.35074	0.0104705	0.611226	Down	0.229714	0.22619	0.267606	3.31171	0.345313	0.737415	107984529		non_coding
SYT16	5.23214	0.307239	10.157	30.0337	4.90851	0.0229073	0.125929	Up	0.0481985	0.00152631	0.00154395	0	0.00150401	0	83851	synaptotagmin 16	protein_coding			GO:0005515,GO:0005543,GO:0042802	protein binding|phospholipid binding|identical protein binding						4.67217	9.34434	0	0.0201888	-5.6303	0.0163277	0.642769	Down	0	0	0	0.0481985	0.00152631	0.00154395	83851	synaptotagmin 16	protein_coding			GO:0005515,GO:0005543,GO:0042802	protein binding|phospholipid binding|identical protein binding
ACTN2	42.8963	0	85.7925	492.407	8.94371	0.00372265	0.0341752	Up	1.47162	0.0316542	0.00533665	0	0	0	88	actinin alpha 2	protein_coding	hsa05412	Arrhythmogenic right ventricular cardiomyopathy	GO:0005178,GO:0005509,GO:0005515,GO:0005546,GO:0005576,GO:0005829,GO:0005856,GO:0005884,GO:0005886,GO:0005925,GO:0007155,GO:0008092,GO:0008307,GO:0019904,GO:0030018,GO:0030035,GO:0030036,GO:0030054,GO:0030175,GO:0030274,GO:0030374,GO:0030864,GO:0031093,GO:0031143,GO:0031432,GO:0042391,GO:0042802,GO:0042981,GO:0042995,GO:0043197,GO:0043267,GO:0043268,GO:0044325,GO:0045214,GO:0045893,GO:0048041,GO:…	integrin binding|calcium ion binding|protein binding|phosphatidylinositol-4,5-bisphosphate binding|extracellular region|cytosol|cytoskeleton|actin filament|plasma membrane|focal adhesion|cell adhesion|cytoskeletal protein binding|structural constituent of muscle|protein domain specific binding|Z disc|microspike assembly|actin cytoskeleton organization|cell junction|filopodium|LIM domain binding|n…	WP5402,WP383,WP2118,WP4008	10q22q23 copy number variation|Striated muscle contraction pathway|Arrhythmogenic right ventricular cardiomyopathy|NO/cGMP/PKG mediated neuroprotection	R-HSA-109582,R-HSA-112314,R-HSA-112314,R-HSA-112315,R-HSA-112315,R-HSA-112316,R-HSA-112316,R-HSA-114608,R-HSA-1500931,R-HSA-162582,R-HSA-373753,R-HSA-390522,R-HSA-397014,R-HSA-438064,R-HSA-438066,R-HSA-438066,R-HSA-442742,R-HSA-442755,R-HSA-442755,R-HSA-442982,R-HSA-5673001,R-HSA-5683057,R-HSA-5684996,R-HSA-76002,R-HSA-76005,R-HSA-9609736,R-HSA-9617324,R-HSA-9620244	Hemostasis|Neurotransmitter receptors and postsynaptic signal transmission|Neurotransmitter receptors and postsynaptic signal transmission|Transmission across Chemical Synapses|Transmission across Chemical Synapses|Neuronal System|Neuronal System|Platelet degranulation |Cell-Cell communication|Signal Transduction|Nephrin family interactions|Striated Muscle Contraction|Muscle contraction|Post NMDA…		40.5073	78.9415	2.07316	0.0261982	-5.25439	0.00128709	0.40124	Down	0	0.0103672	0.0210266	1.47162	0.0316542	0.00533665	88	actinin alpha 2	protein_coding	hsa05412	Arrhythmogenic right ventricular cardiomyopathy	GO:0005178,GO:0005509,GO:0005515,GO:0005546,GO:0005576,GO:0005829,GO:0005856,GO:0005884,GO:0005886,GO:0005925,GO:0007155,GO:0008092,GO:0008307,GO:0019904,GO:0030018,GO:0030035,GO:0030036,GO:0030054,GO:0030175,GO:0030274,GO:0030374,GO:0030864,GO:0031093,GO:0031143,GO:0031432,GO:0042391,GO:0042802,GO:0042981,GO:0042995,GO:0043197,GO:0043267,GO:0043268,GO:0044325,GO:0045214,GO:0045893,GO:0048041,GO:…	integrin binding|calcium ion binding|protein binding|phosphatidylinositol-4,5-bisphosphate binding|extracellular region|cytosol|cytoskeleton|actin filament|plasma membrane|focal adhesion|cell adhesion|cytoskeletal protein binding|structural constituent of muscle|protein domain specific binding|Z disc|microspike assembly|actin cytoskeleton organization|cell junction|filopodium|LIM domain binding|n…	WP5402,WP383,WP2118,WP4008	10q22q23 copy number variation|Striated muscle contraction pathway|Arrhythmogenic right ventricular cardiomyopathy|NO/cGMP/PKG mediated neuroprotection
GPR39	77.0639	58.8223	95.3055	1.62109	0.696965	0.0117353	0.0791727	Up	1.09276	0.975854	0.861111	0.724072	0.593325	0.620922	2863	G protein-coupled receptor 39	protein_coding			GO:0004930,GO:0005515,GO:0005886,GO:0007186,GO:0046872	G protein-coupled receptor activity|protein binding|plasma membrane|G protein-coupled receptor signaling pathway|metal ion binding	WP455	GPCRs, class A rhodopsin-like	R-HSA-162582,R-HSA-372790,R-HSA-373076,R-HSA-388396,R-HSA-416476,R-HSA-418555,R-HSA-500792	Signal Transduction|Signaling by GPCR|Class A/1 (Rhodopsin-like receptors)|GPCR downstream signalling|G alpha (q) signalling events|G alpha (s) signalling events|GPCR ligand binding		65.9419	87.5572	44.3265	0.505923	-0.983011	0.00414896	0.558344	Down	0.341852	0.469209	0.517196	1.09276	0.975854	0.861111	2863	G protein-coupled receptor 39	protein_coding			GO:0004930,GO:0005515,GO:0005886,GO:0007186,GO:0046872	G protein-coupled receptor activity|protein binding|plasma membrane|G protein-coupled receptor signaling pathway|metal ion binding	WP455	GPCRs, class A rhodopsin-like
LOC105377054	9.33249	0	18.665	107.339	6.74604	0.00063589	0.00865145	Up	0.532731	0.0202442	0.0614341	0	0	0	105377054		non_coding										8.58189	17.1638	0	0.0109986	-6.50654	0.000895805	0.3457	Down	0	0	0	0.532731	0.0202442	0.0614341	105377054		non_coding
LOC105374745	10.7182	0.317209	21.1192	62.3112	5.96142	0.0135502	0.0869671	Up	0.762046	0	0.0110958	0	0	0.0109345	105374745		non_coding										9.89015	19.4311	0.349195	0.0189356	-5.72276	0.0151362	0.642769	Down	0	0.0107776	0	0.762046	0	0.0110958	105374745		non_coding
LOC105371855	5.9919	0	11.9838	68.8856	6.10613	0.0295475	0.149303	Up	0.457414	0.0117446	0	0	0	0	105371855	uncharacterized LOC105371855	non_coding										5.51356	11.0271	0	0.017126	-5.86766	0.0312564	0.697177	Down	0	0	0	0.457414	0.0117446	0	105371855	uncharacterized LOC105371855	non_coding
ARC	3229.81	22.9512	6436.66	280.422	8.13146	1.88094e-07	9.05709e-06	Up	187.676	3.54452	2.85187	0.14877	0.267984	0.243991	23237	activity regulated cytoskeleton associated protein	protein_coding	hsa05031	Amphetamine addiction	GO:0001669,GO:0003729,GO:0005515,GO:0005737,GO:0005829,GO:0005886,GO:0005938,GO:0006897,GO:0007010,GO:0007492,GO:0007612,GO:0007616,GO:0009952,GO:0015629,GO:0016477,GO:0022604,GO:0031901,GO:0043025,GO:0043197,GO:0045121,GO:0048168,GO:0050804,GO:0051028,GO:0051260,GO:0060291,GO:0060997,GO:0061001,GO:0071598,GO:0098839,GO:0098845,GO:0098978,GO:0099149,GO:0110077,GO:1900271,GO:1900452,GO:1903561,GO:…	acrosomal vesicle|mRNA binding|protein binding|cytoplasm|cytosol|plasma membrane|cell cortex|endocytosis|cytoskeleton organization|endoderm development|learning|long-term memory|anterior/posterior pattern specification|actin cytoskeleton|cell migration|regulation of cell morphogenesis|early endosome membrane|neuronal cell body|dendritic spine|membrane raft|regulation of neuronal synaptic plastici…	WP5083,WP3944,WP4549,WP5323,WP4875,WP3676,WP5093,WP4539,WP3947,WP5094	Neuroinflammation and glutamatergic signaling|Serotonin and anxiety-related events|Fragile X syndrome|Fatty Acids and Lipoproteins Transport in Hepatocytes|Disruption of postsynaptic signaling by CNV|BDNF-TrkB signaling|Opioid receptor pathways|Synaptic signaling pathways associated with autism spectrum disorder|Serotonin and anxiety|Orexin receptor pathway	R-HSA-162582,R-HSA-162582,R-HSA-166520,R-HSA-166520,R-HSA-187037,R-HSA-187037,R-HSA-198725,R-HSA-198725,R-HSA-9006934,R-HSA-9006934,R-HSA-9031628,R-HSA-9031628	Signal Transduction|Signal Transduction|Signaling by NTRKs|Signaling by NTRKs|Signaling by NTRK1 (TRKA)|Signaling by NTRK1 (TRKA)|Nuclear Events (kinase and transcription factor activation)|Nuclear Events (kinase and transcription factor activation)|Signaling by Receptor Tyrosine Kinases|Signaling by Receptor Tyrosine Kinases|NGF-stimulated transcription|NGF-stimulated transcription		3147.45	5922.21	372.686	0.0629305	-3.9901	0.0105857	0.611226	Down	1.99008	3.0373	4.72401	187.676	3.54452	2.85187	23237	activity regulated cytoskeleton associated protein	protein_coding	hsa05031	Amphetamine addiction	GO:0001669,GO:0003729,GO:0005515,GO:0005737,GO:0005829,GO:0005886,GO:0005938,GO:0006897,GO:0007010,GO:0007492,GO:0007612,GO:0007616,GO:0009952,GO:0015629,GO:0016477,GO:0022604,GO:0031901,GO:0043025,GO:0043197,GO:0045121,GO:0048168,GO:0050804,GO:0051028,GO:0051260,GO:0060291,GO:0060997,GO:0061001,GO:0071598,GO:0098839,GO:0098845,GO:0098978,GO:0099149,GO:0110077,GO:1900271,GO:1900452,GO:1903561,GO:…	acrosomal vesicle|mRNA binding|protein binding|cytoplasm|cytosol|plasma membrane|cell cortex|endocytosis|cytoskeleton organization|endoderm development|learning|long-term memory|anterior/posterior pattern specification|actin cytoskeleton|cell migration|regulation of cell morphogenesis|early endosome membrane|neuronal cell body|dendritic spine|membrane raft|regulation of neuronal synaptic plastici…	WP5083,WP3944,WP4549,WP5323,WP4875,WP3676,WP5093,WP4539,WP3947,WP5094	Neuroinflammation and glutamatergic signaling|Serotonin and anxiety-related events|Fragile X syndrome|Fatty Acids and Lipoproteins Transport in Hepatocytes|Disruption of postsynaptic signaling by CNV|BDNF-TrkB signaling|Opioid receptor pathways|Synaptic signaling pathways associated with autism spectrum disorder|Serotonin and anxiety|Orexin receptor pathway
OTOP2	5.75298	0.307239	11.1987	33.1071	5.04907	0.00432921	0.0379695	Up	0.261635	0.112981	0.0228572	0	0.011133	0	92736	otopetrin 2	protein_coding			GO:0005515,GO:0005886,GO:0015252,GO:1902600	protein binding|plasma membrane|proton channel activity|proton transmembrane transport						5.15118	10.3024	0	0.0183172	-5.77066	0.00269121	0.51162	Down	0	0	0	0.261635	0.112981	0.0228572	92736	otopetrin 2	protein_coding			GO:0005515,GO:0005886,GO:0015252,GO:1902600	protein binding|plasma membrane|proton channel activity|proton transmembrane transport
FGF1	91.4459	7.19737	175.694	24.3998	4.6088	0.000371003	0.00567216	Up	3.0655	0.0493608	0.0832183	0.0393779	0.0756614	0.0109345	2246	fibroblast growth factor 1	protein_coding	hsa04010,hsa04014,hsa04015,hsa04390,hsa04020,hsa04151,hsa04810,hsa05200,hsa05226,hsa05218,hsa05224	MAPK signaling pathway|Ras signaling pathway|Rap1 signaling pathway|Hippo signaling pathway|Calcium signaling pathway|PI3K-Akt signaling pathway|Regulation of actin cytoskeleton|Pathways in cancer|Gastric cancer|Melanoma|Breast cancer	GO:0001525,GO:0001759,GO:0005104,GO:0005178,GO:0005515,GO:0005576,GO:0005615,GO:0005634,GO:0005654,GO:0005737,GO:0005829,GO:0005938,GO:0007165,GO:0008083,GO:0008201,GO:0008284,GO:0008543,GO:0009653,GO:0009887,GO:0010595,GO:0010628,GO:0030154,GO:0030324,GO:0030335,GO:0030544,GO:0031012,GO:0032148,GO:0034605,GO:0042060,GO:0043406,GO:0044548,GO:0045542,GO:0045766,GO:0045944,GO:0050673,GO:0050679,GO:…	angiogenesis|organ induction|fibroblast growth factor receptor binding|integrin binding|protein binding|extracellular region|extracellular space|nucleus|nucleoplasm|cytoplasm|cytosol|cell cortex|signal transduction|growth factor activity|heparin binding|positive regulation of cell population proliferation|fibroblast growth factor receptor signaling pathway|anatomical structure morphogenesis|anima…	WP4262,WP4787,WP51,WP5380,WP3624,WP3932,WP382,WP2848,WP2839,WP4155,WP5087,WP4172,WP3931	Breast cancer pathway|Osteoblast differentiation and related diseases|Regulation of actin cytoskeleton|5q35 copy number variation|Lung fibrosis|Focal adhesion: PI3K-Akt-mTOR-signaling pathway|MAPK signaling pathway|Pluripotent stem cell differentiation pathway|Hair follicle development: organogenesis - part 2 of 3|Endometrial cancer|Pleural mesothelioma|PI3K-Akt signaling pathway|Embryonic stem c…	R-HSA-109704,R-HSA-112399,R-HSA-1226099,R-HSA-1226099,R-HSA-1257604,R-HSA-162582,R-HSA-1643685,R-HSA-1643685,R-HSA-1839122,R-HSA-1839124,R-HSA-1839126,R-HSA-1839126,R-HSA-1839130,R-HSA-190236,R-HSA-190239,R-HSA-190241,R-HSA-190242,R-HSA-190322,R-HSA-190370,R-HSA-190371,R-HSA-190372,R-HSA-190373,R-HSA-190375,R-HSA-190377,R-HSA-199418,R-HSA-2033514,R-HSA-2033519,R-HSA-2219528,R-HSA-2219530,R-HSA-24…	PI3K Cascade|IRS-mediated signalling|Signaling by FGFR in disease|Signaling by FGFR in disease|PIP3 activates AKT signaling|Signal Transduction|Disease|Disease|Signaling by activated point mutants of FGFR1|FGFR1 mutant receptor activation|FGFR2 mutant receptor activation|FGFR2 mutant receptor activation|Signaling by activated point mutants of FGFR3|Signaling by FGFR|FGFR3 ligand binding and activ…		89.0493	161.64	16.4591	0.101774	-3.29656	0.00604142	0.558344	Down	0.0602003	0.0484991	0.153012	3.0655	0.0493608	0.0832183	2246	fibroblast growth factor 1	protein_coding	hsa04010,hsa04014,hsa04015,hsa04390,hsa04020,hsa04151,hsa04810,hsa05200,hsa05226,hsa05218,hsa05224	MAPK signaling pathway|Ras signaling pathway|Rap1 signaling pathway|Hippo signaling pathway|Calcium signaling pathway|PI3K-Akt signaling pathway|Regulation of actin cytoskeleton|Pathways in cancer|Gastric cancer|Melanoma|Breast cancer	GO:0001525,GO:0001759,GO:0005104,GO:0005178,GO:0005515,GO:0005576,GO:0005615,GO:0005634,GO:0005654,GO:0005737,GO:0005829,GO:0005938,GO:0007165,GO:0008083,GO:0008201,GO:0008284,GO:0008543,GO:0009653,GO:0009887,GO:0010595,GO:0010628,GO:0030154,GO:0030324,GO:0030335,GO:0030544,GO:0031012,GO:0032148,GO:0034605,GO:0042060,GO:0043406,GO:0044548,GO:0045542,GO:0045766,GO:0045944,GO:0050673,GO:0050679,GO:…	angiogenesis|organ induction|fibroblast growth factor receptor binding|integrin binding|protein binding|extracellular region|extracellular space|nucleus|nucleoplasm|cytoplasm|cytosol|cell cortex|signal transduction|growth factor activity|heparin binding|positive regulation of cell population proliferation|fibroblast growth factor receptor signaling pathway|anatomical structure morphogenesis|anima…	WP4262,WP4787,WP51,WP5380,WP3624,WP3932,WP382,WP2848,WP2839,WP4155,WP5087,WP4172,WP3931	Breast cancer pathway|Osteoblast differentiation and related diseases|Regulation of actin cytoskeleton|5q35 copy number variation|Lung fibrosis|Focal adhesion: PI3K-Akt-mTOR-signaling pathway|MAPK signaling pathway|Pluripotent stem cell differentiation pathway|Hair follicle development: organogenesis - part 2 of 3|Endometrial cancer|Pleural mesothelioma|PI3K-Akt signaling pathway|Embryonic stem c…
INHBA	828.129	163.902	1492.36	9.10714	3.187	1.72818e-06	6.358e-05	Up	11.6506	1.4672	2.49803	0.672973	0.308645	0.729643	3624	inhibin subunit beta A	protein_coding	hsa04350,hsa04060,hsa04550	TGF-beta signaling pathway|Cytokine-cytokine receptor interaction|Signaling pathways regulating pluripotency of stem cells	GO:0001541,GO:0001934,GO:0001942,GO:0002244,GO:0005125,GO:0005179,GO:0005515,GO:0005576,GO:0005615,GO:0006357,GO:0006366,GO:0006952,GO:0007166,GO:0007267,GO:0007399,GO:0008083,GO:0008285,GO:0008584,GO:0009611,GO:0010628,GO:0017046,GO:0019221,GO:0021773,GO:0030154,GO:0030218,GO:0030308,GO:0032689,GO:0032924,GO:0032967,GO:0035987,GO:0042326,GO:0042476,GO:0042541,GO:0042701,GO:0042802,GO:0043509,GO:…	ovarian follicle development|positive regulation of protein phosphorylation|hair follicle development|hematopoietic progenitor cell differentiation|cytokine activity|hormone activity|protein binding|extracellular region|extracellular space|regulation of transcription by RNA polymerase II|transcription by RNA polymerase II|defense response|cell surface receptor signaling pathway|cell-cell signalin…	WP4816,WP2406,WP2857,WP5055,WP560,WP2848,WP2839	TGF-beta receptor signaling in skeletal dysplasias|Cardiac progenitor differentiation|Mesodermal commitment pathway|Burn wound healing|TGF-beta receptor signaling|Pluripotent stem cell differentiation pathway|Hair follicle development: organogenesis - part 2 of 3	R-HSA-1502540,R-HSA-1502540,R-HSA-162582,R-HSA-162582,R-HSA-209822,R-HSA-209952,R-HSA-2473224,R-HSA-2980736,R-HSA-392499,R-HSA-9006936,R-HSA-9006936	Signaling by Activin|Signaling by Activin|Signal Transduction|Signal Transduction|Glycoprotein hormones|Peptide hormone biosynthesis|Antagonism of Activin by Follistatin|Peptide hormone metabolism|Metabolism of proteins|Signaling by TGFB family members|Signaling by TGFB family members		965.703	1371.87	559.539	0.407809	-1.29404	0.037249	0.712702	Down	1.26007	1.80117	2.26348	11.6506	1.4672	2.49803	3624	inhibin subunit beta A	protein_coding	hsa04350,hsa04060,hsa04550	TGF-beta signaling pathway|Cytokine-cytokine receptor interaction|Signaling pathways regulating pluripotency of stem cells	GO:0001541,GO:0001934,GO:0001942,GO:0002244,GO:0005125,GO:0005179,GO:0005515,GO:0005576,GO:0005615,GO:0006357,GO:0006366,GO:0006952,GO:0007166,GO:0007267,GO:0007399,GO:0008083,GO:0008285,GO:0008584,GO:0009611,GO:0010628,GO:0017046,GO:0019221,GO:0021773,GO:0030154,GO:0030218,GO:0030308,GO:0032689,GO:0032924,GO:0032967,GO:0035987,GO:0042326,GO:0042476,GO:0042541,GO:0042701,GO:0042802,GO:0043509,GO:…	ovarian follicle development|positive regulation of protein phosphorylation|hair follicle development|hematopoietic progenitor cell differentiation|cytokine activity|hormone activity|protein binding|extracellular region|extracellular space|regulation of transcription by RNA polymerase II|transcription by RNA polymerase II|defense response|cell surface receptor signaling pathway|cell-cell signalin…	WP4816,WP2406,WP2857,WP5055,WP560,WP2848,WP2839	TGF-beta receptor signaling in skeletal dysplasias|Cardiac progenitor differentiation|Mesodermal commitment pathway|Burn wound healing|TGF-beta receptor signaling|Pluripotent stem cell differentiation pathway|Hair follicle development: organogenesis - part 2 of 3
MYEOV	8.90236	0	17.8047	102.072	6.67345	6.77148e-06	0.000205615	Up	0.18183	0.161945	0.218421	0	0	0	26579	myeloma overexpressed	protein_coding			GO:0005515	protein binding						10.5884	16.3481	4.82877	0.29511	-1.76067	0.0309744	0.697177	Down	0.0215463	0.0636473	0.0645441	0.18183	0.161945	0.218421	26579	myeloma overexpressed	protein_coding			GO:0005515	protein binding
LYAR	370.248	219.535	520.961	2.37392	1.24727	0.0434944	0.192323	Up	16.3511	2.87469	2.62778	2.85386	3.2355	3.10224	55646	Ly1 antibody reactive	protein_coding			GO:0000122,GO:0001750,GO:0003677,GO:0003723,GO:0005515,GO:0005634,GO:0005654,GO:0005730,GO:0005737,GO:0006364,GO:0042802,GO:0045087,GO:0045824,GO:0045943,GO:0046872,GO:0048821,GO:0050766,GO:0140297,GO:0140416	negative regulation of transcription by RNA polymerase II|photoreceptor outer segment|DNA binding|RNA binding|protein binding|nucleus|nucleoplasm|nucleolus|cytoplasm|rRNA processing|identical protein binding|innate immune response|negative regulation of innate immune response|positive regulation of transcription by RNA polymerase I|metal ion binding|erythrocyte development|positive regulation of …						328.087	479.03	177.143	0.369672	-1.43568	0.0203632	0.656094	Down	2.63167	1.65843	2.49642	16.3511	2.87469	2.62778	55646	Ly1 antibody reactive	protein_coding			GO:0000122,GO:0001750,GO:0003677,GO:0003723,GO:0005515,GO:0005634,GO:0005654,GO:0005730,GO:0005737,GO:0006364,GO:0042802,GO:0045087,GO:0045824,GO:0045943,GO:0046872,GO:0048821,GO:0050766,GO:0140297,GO:0140416	negative regulation of transcription by RNA polymerase II|photoreceptor outer segment|DNA binding|RNA binding|protein binding|nucleus|nucleoplasm|nucleolus|cytoplasm|rRNA processing|identical protein binding|innate immune response|negative regulation of innate immune response|positive regulation of transcription by RNA polymerase I|metal ion binding|erythrocyte development|positive regulation of …
COL6A2	370.316	21.1788	719.454	33.974	5.08636	0.000858433	0.0110155	Up	14.1849	0.22778	0.305139	0.14523	0.127391	0.141146	1292	collagen type VI alpha 2 chain	protein_coding	hsa04151,hsa04512,hsa04510,hsa04974,hsa05165	PI3K-Akt signaling pathway|ECM-receptor interaction|Focal adhesion|Protein digestion and absorption|Human papillomavirus infection	GO:0005515,GO:0005518,GO:0005576,GO:0005581,GO:0005615,GO:0005788,GO:0007155,GO:0009749,GO:0030020,GO:0032991,GO:0042383,GO:0062023,GO:0070062,GO:1903561	protein binding|collagen binding|extracellular region|collagen trimer|extracellular space|endoplasmic reticulum lumen|cell adhesion|response to glucose|extracellular matrix structural constituent conferring tensile strength|protein-containing complex|sarcolemma|collagen-containing extracellular matrix|extracellular exosome|extracellular vesicle	WP306,WP5413,WP3932,WP2911,WP4172	Focal adhesion|IL-24 Signaling pathway|Focal adhesion: PI3K-Akt-mTOR-signaling pathway|miRNA targets in ECM and membrane receptors|PI3K-Akt signaling pathway	R-HSA-1266738,R-HSA-1442490,R-HSA-1474228,R-HSA-1474244,R-HSA-1474244,R-HSA-1474290,R-HSA-162582,R-HSA-1650814,R-HSA-186797,R-HSA-2022090,R-HSA-216083,R-HSA-3000178,R-HSA-3000178,R-HSA-375165,R-HSA-419037,R-HSA-422475,R-HSA-8948216,R-HSA-9006934,R-HSA-9675108	Developmental Biology|Collagen degradation|Degradation of the extracellular matrix|Extracellular matrix organization|Extracellular matrix organization|Collagen formation|Signal Transduction|Collagen biosynthesis and modifying enzymes|Signaling by PDGF|Assembly of collagen fibrils and other multimeric structures|Integrin cell surface interactions|ECM proteoglycans|ECM proteoglycans|NCAM signaling …		369.336	661.923	76.7492	0.115942	-3.10852	0.04376	0.738212	Down	0.387008	0.29034	0.693138	14.1849	0.22778	0.305139	1292	collagen type VI alpha 2 chain	protein_coding	hsa04151,hsa04512,hsa04510,hsa04974,hsa05165	PI3K-Akt signaling pathway|ECM-receptor interaction|Focal adhesion|Protein digestion and absorption|Human papillomavirus infection	GO:0005515,GO:0005518,GO:0005576,GO:0005581,GO:0005615,GO:0005788,GO:0007155,GO:0009749,GO:0030020,GO:0032991,GO:0042383,GO:0062023,GO:0070062,GO:1903561	protein binding|collagen binding|extracellular region|collagen trimer|extracellular space|endoplasmic reticulum lumen|cell adhesion|response to glucose|extracellular matrix structural constituent conferring tensile strength|protein-containing complex|sarcolemma|collagen-containing extracellular matrix|extracellular exosome|extracellular vesicle	WP306,WP5413,WP3932,WP2911,WP4172	Focal adhesion|IL-24 Signaling pathway|Focal adhesion: PI3K-Akt-mTOR-signaling pathway|miRNA targets in ECM and membrane receptors|PI3K-Akt signaling pathway
CELF5	18.9513	2.85436	35.0482	12.3087	3.62161	0.0212469	0.119982	Up	0.510349	0.00448927	0.00908225	0.023023	0.013271	0.00447511	60680	CUGBP Elav-like family member 5	protein_coding			GO:0000381,GO:0003729,GO:0005515,GO:0005575,GO:0005634,GO:0005737,GO:0006376,GO:0036002,GO:1990904	regulation of alternative mRNA splicing, via spliceosome|mRNA binding|protein binding|cellular_component|nucleus|cytoplasm|mRNA splice site recognition|pre-mRNA binding|ribonucleoprotein complex						16.6334	32.2462	1.02064	0.0316913	-4.97977	0.00521376	0.558344	Down	0.00895926	0.0044109	0	0.510349	0.00448927	0.00908225	60680	CUGBP Elav-like family member 5	protein_coding			GO:0000381,GO:0003729,GO:0005515,GO:0005575,GO:0005634,GO:0005737,GO:0006376,GO:0036002,GO:1990904	regulation of alternative mRNA splicing, via spliceosome|mRNA binding|protein binding|cellular_component|nucleus|cytoplasm|mRNA splice site recognition|pre-mRNA binding|ribonucleoprotein complex
MIR7-3HG	87.6904	1.61543	173.765	107.804	6.75226	0.0191222	0.111609	Up	20.0125	0.174105	0.0352233	0.178578	0	0	284424	MIR7-3 host gene	non_coding										82.5269	159.89	5.16393	0.0322835	-4.95306	0.0173004	0.642769	Down	0.0347463	0.10264	0.381648	20.0125	0.174105	0.0352233	284424	MIR7-3 host gene	non_coding
LINC01647	209.343	0	418.686	2.21665e+07	24.4019	4.2187e-10	4.02333e-08	Up	29.1791	0	0	0	0	0	101929181	long intergenic non-protein coding RNA 1647	non_coding										192.628	385.256	0	3.20518e-08	-24.895	1.86669e-10	1.80985e-06	Down	0	0	0	29.1791	0	0	101929181	long intergenic non-protein coding RNA 1647	non_coding
LOC105374339	12.8883	0.630326	25.1463	39.9178	5.31896	0.0298675	0.150417	Up	0.613446	0	0	0.00747196	0.00717837	0	105374339		non_coding										11.9157	23.1385	0.692888	0.0298136	-5.06788	0.0326809	0.706303	Down	0	0.00715765	0.0072585	0.613446	0	0	105374339		non_coding
SNAI1	82.7226	0.931686	164.514	175.901	7.45862	0.000975403	0.0122212	Up	8.48613	0.0313696	0.0951958	0	0.0309112	0.0156353	6615	snail family transcriptional repressor 1	protein_coding	hsa04520	Adherens junction	GO:0000122,GO:0000977,GO:0000978,GO:0001227,GO:0001649,GO:0001650,GO:0001707,GO:0001837,GO:0003180,GO:0003198,GO:0005515,GO:0005634,GO:0005654,GO:0005721,GO:0005737,GO:0005829,GO:0006355,GO:0010631,GO:0010718,GO:0010957,GO:0019900,GO:0030335,GO:0031069,GO:0043231,GO:0043518,GO:0045893,GO:0046872,GO:0060021,GO:0060536,GO:0060707,GO:0060806,GO:0060972,GO:0061314,GO:0070828,GO:0070888,GO:1902230,GO:…	negative regulation of transcription by RNA polymerase II|RNA polymerase II transcription regulatory region sequence-specific DNA binding|RNA polymerase II cis-regulatory region sequence-specific DNA binding|DNA-binding transcription repressor activity, RNA polymerase II-specific|osteoblast differentiation|fibrillar center|mesoderm formation|epithelial to mesenchymal transition|aortic valve morph…	WP2064,WP5413,WP4767,WP2857,WP5097,WP4239,WP3859,WP5322,WP5144,WP2839,WP304	Neural crest differentiation|IL-24 Signaling pathway|FGFR3 signaling in chondrocyte proliferation and terminal differentiation|Mesodermal commitment pathway|CCL18 signaling pathway|Epithelial to mesenchymal transition in colorectal cancer|TGF-beta signaling in thyroid cells for epithelial-mesenchymal transition|CKAP4 signaling pathway map|NRP1-triggered signaling pathways in pancreatic cancer |Ha…	R-HSA-1257604,R-HSA-1257604,R-HSA-1266738,R-HSA-1500931,R-HSA-162582,R-HSA-162582,R-HSA-418990,R-HSA-421270,R-HSA-446728,R-HSA-6807070,R-HSA-6807070,R-HSA-8943724,R-HSA-8943724,R-HSA-9006925,R-HSA-9006925,R-HSA-9758919,R-HSA-9758941,R-HSA-9759475,R-HSA-9759476,R-HSA-9762293,R-HSA-9764260	PIP3 activates AKT signaling|PIP3 activates AKT signaling|Developmental Biology|Cell-Cell communication|Signal Transduction|Signal Transduction|Adherens junctions interactions|Cell-cell junction organization|Cell junction organization|PTEN Regulation|PTEN Regulation|Regulation of PTEN gene transcription|Regulation of PTEN gene transcription|Intracellular signaling by second messengers|Intracellul…	zf-C2H2	76.8922	151.367	2.41742	0.0159551	-5.96984	0.00779302	0.558344	Down	0.0313022	0.0770549	0	8.48613	0.0313696	0.0951958	6615	snail family transcriptional repressor 1	protein_coding	hsa04520	Adherens junction	GO:0000122,GO:0000977,GO:0000978,GO:0001227,GO:0001649,GO:0001650,GO:0001707,GO:0001837,GO:0003180,GO:0003198,GO:0005515,GO:0005634,GO:0005654,GO:0005721,GO:0005737,GO:0005829,GO:0006355,GO:0010631,GO:0010718,GO:0010957,GO:0019900,GO:0030335,GO:0031069,GO:0043231,GO:0043518,GO:0045893,GO:0046872,GO:0060021,GO:0060536,GO:0060707,GO:0060806,GO:0060972,GO:0061314,GO:0070828,GO:0070888,GO:1902230,GO:…	negative regulation of transcription by RNA polymerase II|RNA polymerase II transcription regulatory region sequence-specific DNA binding|RNA polymerase II cis-regulatory region sequence-specific DNA binding|DNA-binding transcription repressor activity, RNA polymerase II-specific|osteoblast differentiation|fibrillar center|mesoderm formation|epithelial to mesenchymal transition|aortic valve morph…	WP2064,WP5413,WP4767,WP2857,WP5097,WP4239,WP3859,WP5322,WP5144,WP2839,WP304	Neural crest differentiation|IL-24 Signaling pathway|FGFR3 signaling in chondrocyte proliferation and terminal differentiation|Mesodermal commitment pathway|CCL18 signaling pathway|Epithelial to mesenchymal transition in colorectal cancer|TGF-beta signaling in thyroid cells for epithelial-mesenchymal transition|CKAP4 signaling pathway map|NRP1-triggered signaling pathways in pancreatic cancer |Ha…
TFPI2	54.001	7.88521	100.117	12.7069	3.66754	0.00205525	0.0218093	Up	3.72436	0.157523	0.122571	0.136713	0.131341	0.0362369	7980	tissue factor pathway inhibitor 2	protein_coding			GO:0004867,GO:0005201,GO:0005615,GO:0007596,GO:0031012,GO:0071498	serine-type endopeptidase inhibitor activity|extracellular matrix structural constituent|extracellular space|blood coagulation|extracellular matrix|cellular response to fluid shear stress						52.8791	92.1063	13.6519	0.148129	-2.75508	0.0151592	0.642769	Down	0.253914	0.154773	0.0724403	3.72436	0.157523	0.122571	7980	tissue factor pathway inhibitor 2	protein_coding			GO:0004867,GO:0005201,GO:0005615,GO:0007596,GO:0031012,GO:0071498	serine-type endopeptidase inhibitor activity|extracellular matrix structural constituent|extracellular space|blood coagulation|extracellular matrix|cellular response to fluid shear stress
COTL1	532.224	236.49	827.958	3.50238	1.80834	6.14891e-06	0.000189344	Up	21.4407	6.83808	8.6647	4.30355	3.10442	3.48786	23406	coactosin like F-actin binding protein 1	protein_coding			GO:0003779,GO:0005515,GO:0005576,GO:0005634,GO:0005829,GO:0005884,GO:0008150,GO:0019899,GO:0030427,GO:0030833,GO:0030864,GO:0034774,GO:0050832,GO:0051015,GO:0070062,GO:1904813	actin binding|protein binding|extracellular region|nucleus|cytosol|actin filament|biological_process|enzyme binding|site of polarized growth|regulation of actin filament polymerization|cortical actin cytoskeleton|secretory granule lumen|defense response to fungus|actin filament binding|extracellular exosome|ficolin-1-rich granule lumen			R-HSA-168249,R-HSA-168256,R-HSA-6798695	Innate Immune System|Immune System|Neutrophil degranulation		603.56	760.82	446.299	0.586417	-0.770001	0.0486973	0.750225	Down	5.60649	5.80577	7.33415	21.4407	6.83808	8.6647	23406	coactosin like F-actin binding protein 1	protein_coding			GO:0003779,GO:0005515,GO:0005576,GO:0005634,GO:0005829,GO:0005884,GO:0008150,GO:0019899,GO:0030427,GO:0030833,GO:0030864,GO:0034774,GO:0050832,GO:0051015,GO:0070062,GO:1904813	actin binding|protein binding|extracellular region|nucleus|cytosol|actin filament|biological_process|enzyme binding|site of polarized growth|regulation of actin filament polymerization|cortical actin cytoskeleton|secretory granule lumen|defense response to fungus|actin filament binding|extracellular exosome|ficolin-1-rich granule lumen
LINC02582	6.4634	0	12.9268	74.2996	6.21528	0.0256054	0.135847	Up	0.957466	0.0227403	0	0	0	0	100505817	long intergenic non-protein coding RNA 2582	non_coding					WP5097	CCL18 signaling pathway				6.11526	11.8948	0.335722	0.0309101	-5.01578	0.0387361	0.720066	Down	0.0226915	0	0	0.957466	0.0227403	0	100505817	long intergenic non-protein coding RNA 2582	non_coding					WP5097	CCL18 signaling pathway
CCK	54.9728	0.624448	109.321	173.836	7.44158	5.49363e-08	3.07487e-06	Up	4.57926	0.410414	0.763885	0	0.0161767	0.0163648	885	cholecystokinin	protein_coding	hsa04080,hsa04911,hsa04972	Neuroactive ligand-receptor interaction|Insulin secretion|Pancreatic secretion	GO:0001764,GO:0005179,GO:0005184,GO:0005515,GO:0005576,GO:0005615,GO:0007165,GO:0007409,GO:0007586,GO:0030424,GO:0042755,GO:0051428	neuron migration|hormone activity|neuropeptide hormone activity|protein binding|extracellular region|extracellular space|signal transduction|axonogenesis|digestion|axon|eating behavior|peptide hormone receptor binding	WP3679,WP2596,WP5093,WP5094	Cell-type dependent selectivity of CCK2R signaling|Gastric acid production|Opioid receptor pathways|Orexin receptor pathway	R-HSA-162582,R-HSA-372790,R-HSA-373076,R-HSA-375276,R-HSA-388396,R-HSA-416476,R-HSA-500792	Signal Transduction|Signaling by GPCR|Class A/1 (Rhodopsin-like receptors)|Peptide ligand-binding receptors|GPCR downstream signalling|G alpha (q) signalling events|GPCR ligand binding		62.4188	100.51	24.3272	0.241802	-2.0481	0.0201241	0.656094	Down	0.278482	0.17743	0.703362	4.57926	0.410414	0.763885	885	cholecystokinin	protein_coding	hsa04080,hsa04911,hsa04972	Neuroactive ligand-receptor interaction|Insulin secretion|Pancreatic secretion	GO:0001764,GO:0005179,GO:0005184,GO:0005515,GO:0005576,GO:0005615,GO:0007165,GO:0007409,GO:0007586,GO:0030424,GO:0042755,GO:0051428	neuron migration|hormone activity|neuropeptide hormone activity|protein binding|extracellular region|extracellular space|signal transduction|axonogenesis|digestion|axon|eating behavior|peptide hormone receptor binding	WP3679,WP2596,WP5093,WP5094	Cell-type dependent selectivity of CCK2R signaling|Gastric acid production|Opioid receptor pathways|Orexin receptor pathway
LOC105369880	21.8009	1.2448	42.3571	33.8976	5.08311	0.000799098	0.0104433	Up	5.70534	0.358359	0.181249	0.0459456	0.132421	0	105369880		non_coding										23.0753	38.9688	7.18186	0.183988	-2.44231	0.042797	0.733871	Down	0.446987	0.352104	0.133899	5.70534	0.358359	0.181249	105369880		non_coding
LINC02957	45.6708	2.79506	88.5465	31.5781	4.98085	0.000114696	0.00219068	Up	7.22837	0.50247	0.367087	0	0.165043	0.0834809	105376144		non_coding										51.0635	81.455	20.672	0.253384	-1.9806	0.0494586	0.75138	Down	0.362116	0.767975	0.528469	7.22837	0.50247	0.367087	105376144		non_coding
RGS16	104.674	4.42225	204.925	46.3521	5.53456	0.00160183	0.0180444	Up	7.3647	0.111057	0.101106	0.0797371	0.0656606	0.0110707	6004	regulator of G protein signaling 16	protein_coding			GO:0003924,GO:0005096,GO:0005515,GO:0005516,GO:0005737,GO:0005886,GO:0007186,GO:0007601,GO:0008277,GO:0009968,GO:0016020,GO:0043547	GTPase activity|GTPase activator activity|protein binding|calmodulin binding|cytoplasm|plasma membrane|G protein-coupled receptor signaling pathway|visual perception|regulation of G protein-coupled receptor signaling pathway|negative regulation of signal transduction|membrane|positive regulation of GTPase activity	WP289,WP4754,WP3297,WP536	Myometrial relaxation and contraction pathways|IL-18 signaling pathway|EV release from cardiac cells and their functional effects|Calcium regulation in cardiac cells	R-HSA-162582,R-HSA-162582,R-HSA-372790,R-HSA-372790,R-HSA-388396,R-HSA-388396,R-HSA-416476,R-HSA-418594,R-HSA-418594,R-HSA-418597	Signal Transduction|Signal Transduction|Signaling by GPCR|Signaling by GPCR|GPCR downstream signalling|GPCR downstream signalling|G alpha (q) signalling events|G alpha (i) signalling events|G alpha (i) signalling events|G alpha (z) signalling events		101.66	188.548	14.7725	0.0783267	-3.67435	0.0279096	0.685006	Down	0.0775731	0.0982066	0.298771	7.3647	0.111057	0.101106	6004	regulator of G protein signaling 16	protein_coding			GO:0003924,GO:0005096,GO:0005515,GO:0005516,GO:0005737,GO:0005886,GO:0007186,GO:0007601,GO:0008277,GO:0009968,GO:0016020,GO:0043547	GTPase activity|GTPase activator activity|protein binding|calmodulin binding|cytoplasm|plasma membrane|G protein-coupled receptor signaling pathway|visual perception|regulation of G protein-coupled receptor signaling pathway|negative regulation of signal transduction|membrane|positive regulation of GTPase activity	WP289,WP4754,WP3297,WP536	Myometrial relaxation and contraction pathways|IL-18 signaling pathway|EV release from cardiac cells and their functional effects|Calcium regulation in cardiac cells
RFLNB	110.718	76.3222	145.113	1.90414	0.929141	0.00304592	0.0294897	Up	1.56991	0.900771	0.769272	0.560405	0.640242	0.588807	359845	refilin B	protein_coding			GO:0001837,GO:0005737,GO:0031005,GO:0032432,GO:0048705,GO:0061182,GO:0061572,GO:1900158	epithelial to mesenchymal transition|cytoplasm|filamin binding|actin filament bundle|skeletal system morphogenesis|negative regulation of chondrocyte development|actin filament bundle organization|negative regulation of bone mineralization involved in bone maturation						107.852	133.353	82.3501	0.616524	-0.69777	0.0335883	0.709948	Down	0.537829	0.587613	0.632676	1.56991	0.900771	0.769272	359845	refilin B	protein_coding			GO:0001837,GO:0005737,GO:0031005,GO:0032432,GO:0048705,GO:0061182,GO:0061572,GO:1900158	epithelial to mesenchymal transition|cytoplasm|filamin binding|actin filament bundle|skeletal system morphogenesis|negative regulation of chondrocyte development|actin filament bundle organization|negative regulation of bone mineralization involved in bone maturation
CPLX1	13.7029	0	27.4058	157.409	7.29838	0.00539834	0.0447493	Up	1.06881	0	0.0119433	0	0	0	10815	complexin 1	protein_coding	hsa04721	Synaptic vesicle cycle	GO:0000149,GO:0005326,GO:0005515,GO:0005829,GO:0006887,GO:0007268,GO:0016079,GO:0017157,GO:0019905,GO:0030073,GO:0031201,GO:0031630,GO:0043195,GO:0043204,GO:0044305,GO:0046928,GO:0070554,GO:0098685,GO:0098794,GO:0098978,GO:0099145	SNARE binding|neurotransmitter transmembrane transporter activity|protein binding|cytosol|exocytosis|chemical synaptic transmission|synaptic vesicle exocytosis|regulation of exocytosis|syntaxin binding|insulin secretion|SNARE complex|regulation of synaptic vesicle fusion to presynaptic active zone membrane|terminal bouton|perikaryon|calyx of Held|regulation of neurotransmitter secretion|synaptobr…	WP2267	Synaptic vesicle pathway	R-HSA-112310,R-HSA-112315,R-HSA-112316,R-HSA-181429,R-HSA-181430,R-HSA-210500,R-HSA-212676,R-HSA-264642,R-HSA-888590	Neurotransmitter release cycle|Transmission across Chemical Synapses|Neuronal System|Serotonin Neurotransmitter Release Cycle|Norepinephrine Neurotransmitter Release Cycle|Glutamate Neurotransmitter Release Cycle|Dopamine Neurotransmitter Release Cycle|Acetylcholine Neurotransmitter Release Cycle|GABA synthesis, release, reuptake and degradation		13.2968	25.2157	1.37781	0.0544829	-4.19805	0.0234683	0.663239	Down	0.0117815	0.0232015	0.0117642	1.06881	0	0.0119433	10815	complexin 1	protein_coding	hsa04721	Synaptic vesicle cycle	GO:0000149,GO:0005326,GO:0005515,GO:0005829,GO:0006887,GO:0007268,GO:0016079,GO:0017157,GO:0019905,GO:0030073,GO:0031201,GO:0031630,GO:0043195,GO:0043204,GO:0044305,GO:0046928,GO:0070554,GO:0098685,GO:0098794,GO:0098978,GO:0099145	SNARE binding|neurotransmitter transmembrane transporter activity|protein binding|cytosol|exocytosis|chemical synaptic transmission|synaptic vesicle exocytosis|regulation of exocytosis|syntaxin binding|insulin secretion|SNARE complex|regulation of synaptic vesicle fusion to presynaptic active zone membrane|terminal bouton|perikaryon|calyx of Held|regulation of neurotransmitter secretion|synaptobr…	WP2267	Synaptic vesicle pathway
DLL3	8.17834	0.953412	15.4033	16.2565	4.02294	0.0134429	0.0864827	Up	0.505032	0.0228471	0.0462221	0.023434	0.0112566	0	10683	delta like canonical Notch ligand 3	protein_coding	hsa04330,hsa04658,hsa05200,hsa05207,hsa05224,hsa01522	Notch signaling pathway|Th1 and Th2 cell differentiation|Pathways in cancer|Chemical carcinogenesis - receptor activation|Breast cancer|Endocrine resistance	GO:0001501,GO:0001756,GO:0005112,GO:0005509,GO:0005886,GO:0007219,GO:0007386,GO:0016020,GO:0030154,GO:0045746,GO:0048339,GO:0050768	skeletal system development|somitogenesis|Notch binding|calcium ion binding|plasma membrane|Notch signaling pathway|compartment pattern specification|membrane|cell differentiation|negative regulation of Notch signaling pathway|paraxial mesoderm development|negative regulation of neurogenesis	WP2064,WP4785,WP4262,WP61,WP4787,WP4239,WP268,WP3845,WP3413	Neural crest differentiation|Somitogenesis in the context of spondylocostal dysostosis|Breast cancer pathway|Notch signaling pathway|Osteoblast differentiation and related diseases|Epithelial to mesenchymal transition in colorectal cancer|Notch signaling|Canonical and non-canonical Notch signaling|NOTCH1 regulation of endothelial cell calcification	R-HSA-1266738,R-HSA-9758941,R-HSA-9793380,R-HSA-9824272	Developmental Biology|Gastrulation|Formation of paraxial mesoderm|Somitogenesis		7.76926	14.1662	1.3723	0.0964552	-3.374	0.0215229	0.663239	Down	0.011399	0.0112241	0.0227646	0.505032	0.0228471	0.0462221	10683	delta like canonical Notch ligand 3	protein_coding	hsa04330,hsa04658,hsa05200,hsa05207,hsa05224,hsa01522	Notch signaling pathway|Th1 and Th2 cell differentiation|Pathways in cancer|Chemical carcinogenesis - receptor activation|Breast cancer|Endocrine resistance	GO:0001501,GO:0001756,GO:0005112,GO:0005509,GO:0005886,GO:0007219,GO:0007386,GO:0016020,GO:0030154,GO:0045746,GO:0048339,GO:0050768	skeletal system development|somitogenesis|Notch binding|calcium ion binding|plasma membrane|Notch signaling pathway|compartment pattern specification|membrane|cell differentiation|negative regulation of Notch signaling pathway|paraxial mesoderm development|negative regulation of neurogenesis	WP2064,WP4785,WP4262,WP61,WP4787,WP4239,WP268,WP3845,WP3413	Neural crest differentiation|Somitogenesis in the context of spondylocostal dysostosis|Breast cancer pathway|Notch signaling pathway|Osteoblast differentiation and related diseases|Epithelial to mesenchymal transition in colorectal cancer|Notch signaling|Canonical and non-canonical Notch signaling|NOTCH1 regulation of endothelial cell calcification
MED12L	17.5928	5.98887	29.1967	4.88603	2.28866	0.0446964	0.195482	Up	0.17258	0.0112298	0.0272628	0.0046073	0.0110657	0.0268665	116931	mediator complex subunit 12L	protein_coding	hsa04919	Thyroid hormone signaling pathway	GO:0003713,GO:0005515,GO:0008013,GO:0008134,GO:0016592,GO:0045944	transcription coactivator activity|protein binding|beta-catenin binding|transcription factor binding|mediator complex|positive regulation of transcription by RNA polymerase II						16.6824	26.8439	6.52086	0.242125	-2.04618	0.0481591	0.750225	Down	0.0134468	0.0154472	0.013427	0.17258	0.0112298	0.0272628	116931	mediator complex subunit 12L	protein_coding	hsa04919	Thyroid hormone signaling pathway	GO:0003713,GO:0005515,GO:0008013,GO:0008134,GO:0016592,GO:0045944	transcription coactivator activity|protein binding|beta-catenin binding|transcription factor binding|mediator complex|positive regulation of transcription by RNA polymerase II
CITED1	15.8404	0.640296	31.0406	48.8983	5.61171	0.00170007	0.0188805	Up	1.79063	0.0548753	0.0370061	0.0187617	0	0.0182341	4435	Cbp/p300 interacting transactivator with Glu/Asp rich carboxy-terminal domain 1	protein_coding			GO:0001570,GO:0001656,GO:0001658,GO:0001890,GO:0003682,GO:0003713,GO:0005515,GO:0005634,GO:0005654,GO:0005737,GO:0005829,GO:0006357,GO:0006913,GO:0006915,GO:0007179,GO:0007420,GO:0010628,GO:0030178,GO:0030318,GO:0030511,GO:0032496,GO:0032868,GO:0034097,GO:0034341,GO:0042438,GO:0042803,GO:0042981,GO:0043473,GO:0043524,GO:0043627,GO:0045668,GO:0045892,GO:0045893,GO:0045944,GO:0050693,GO:0051591,GO:…	vasculogenesis|metanephros development|branching involved in ureteric bud morphogenesis|placenta development|chromatin binding|transcription coactivator activity|protein binding|nucleus|nucleoplasm|cytoplasm|cytosol|regulation of transcription by RNA polymerase II|nucleocytoplasmic transport|apoptotic process|transforming growth factor beta receptor signaling pathway|brain development|positive re…	WP5236	Markers of kidney cell lineage	R-HSA-162582,R-HSA-212436,R-HSA-73857,R-HSA-74160,R-HSA-8864260,R-HSA-8866907,R-HSA-8939211,R-HSA-9006931,R-HSA-9018519	Signal Transduction|Generic Transcription Pathway|RNA Polymerase II Transcription|Gene expression (Transcription)|Transcriptional regulation by the AP-2 (TFAP2) family of transcription factors|Activation of the TFAP2 (AP-2) family of transcription factors|ESR-mediated signaling|Signaling by Nuclear Receptors|Estrogen-dependent gene expression		14.2794	28.5589	0	0.0066148	-7.24009	0.000359968	0.199433	Down	0	0	0	1.79063	0.0548753	0.0370061	4435	Cbp/p300 interacting transactivator with Glu/Asp rich carboxy-terminal domain 1	protein_coding			GO:0001570,GO:0001656,GO:0001658,GO:0001890,GO:0003682,GO:0003713,GO:0005515,GO:0005634,GO:0005654,GO:0005737,GO:0005829,GO:0006357,GO:0006913,GO:0006915,GO:0007179,GO:0007420,GO:0010628,GO:0030178,GO:0030318,GO:0030511,GO:0032496,GO:0032868,GO:0034097,GO:0034341,GO:0042438,GO:0042803,GO:0042981,GO:0043473,GO:0043524,GO:0043627,GO:0045668,GO:0045892,GO:0045893,GO:0045944,GO:0050693,GO:0051591,GO:…	vasculogenesis|metanephros development|branching involved in ureteric bud morphogenesis|placenta development|chromatin binding|transcription coactivator activity|protein binding|nucleus|nucleoplasm|cytoplasm|cytosol|regulation of transcription by RNA polymerase II|nucleocytoplasmic transport|apoptotic process|transforming growth factor beta receptor signaling pathway|brain development|positive re…	WP5236	Markers of kidney cell lineage
CRYM	21.2123	1.91092	40.5137	21.3186	4.41404	0.000199158	0.00344424	Up	1.93742	0.126314	0.292054	0.0555254	0.0177812	0.035976	1428	crystallin mu	protein_coding			GO:0000122,GO:0003714,GO:0005515,GO:0005634,GO:0005737,GO:0005739,GO:0005782,GO:0005829,GO:0006554,GO:0007605,GO:0042403,GO:0042803,GO:0047127,GO:0050661,GO:0070062,GO:0070324,GO:0070327	negative regulation of transcription by RNA polymerase II|transcription corepressor activity|protein binding|nucleus|cytoplasm|mitochondrion|peroxisomal matrix|cytosol|lysine catabolic process|sensory perception of sound|thyroid hormone metabolic process|protein homodimerization activity|thiomorpholine-carboxylate dehydrogenase activity|NADP binding|extracellular exosome|thyroid hormone binding|t…			R-HSA-1430728,R-HSA-71064,R-HSA-71291	Metabolism|Lysine catabolism|Metabolism of amino acids and derivatives		23.0764	37.2501	8.9028	0.238463	-2.06816	0.0357168	0.712702	Down	0.162056	0.124109	0.179797	1.93742	0.126314	0.292054	1428	crystallin mu	protein_coding			GO:0000122,GO:0003714,GO:0005515,GO:0005634,GO:0005737,GO:0005739,GO:0005782,GO:0005829,GO:0006554,GO:0007605,GO:0042403,GO:0042803,GO:0047127,GO:0050661,GO:0070062,GO:0070324,GO:0070327	negative regulation of transcription by RNA polymerase II|transcription corepressor activity|protein binding|nucleus|cytoplasm|mitochondrion|peroxisomal matrix|cytosol|lysine catabolic process|sensory perception of sound|thyroid hormone metabolic process|protein homodimerization activity|thiomorpholine-carboxylate dehydrogenase activity|NADP binding|extracellular exosome|thyroid hormone binding|t…
LOC105374357	8.48688	0	16.9738	97.4838	6.60709	0.0473359	0.201771	Up	0.176404	0	0	0	0	0	105374357		non_coding										7.80924	15.6185	0	0.0121018	-6.36863	0.0423185	0.733871	Down	0	0	0	0.176404	0	0	105374357		non_coding
S100A4	490.001	339.144	640.858	1.89032	0.918628	0.00167613	0.0187204	Up	44.0274	25.9336	22.1418	13.5684	16.4113	21.2033	6275	S100 calcium binding protein A4	protein_coding			GO:0001837,GO:0003723,GO:0003779,GO:0005509,GO:0005515,GO:0005576,GO:0005615,GO:0005634,GO:0005654,GO:0005829,GO:0042056,GO:0042802,GO:0043123,GO:0046914,GO:0048306,GO:0048471,GO:0050786,GO:0050918,GO:0062023,GO:0070062	epithelial to mesenchymal transition|RNA binding|actin binding|calcium ion binding|protein binding|extracellular region|extracellular space|nucleus|nucleoplasm|cytosol|chemoattractant activity|identical protein binding|positive regulation of canonical NF-kappaB signal transduction|transition metal ion binding|calcium-dependent protein binding|perinuclear region of cytoplasm|RAGE receptor binding|…	WP2840,WP2877	Hair follicle development: cytodifferentiation - part 3 of 3|Vitamin D receptor pathway				465.915	588.914	342.916	0.581989	-0.780937	0.0073565	0.558344	Down	14.0073	19.2159	13.8445	44.0274	25.9336	22.1418	6275	S100 calcium binding protein A4	protein_coding			GO:0001837,GO:0003723,GO:0003779,GO:0005509,GO:0005515,GO:0005576,GO:0005615,GO:0005634,GO:0005654,GO:0005829,GO:0042056,GO:0042802,GO:0043123,GO:0046914,GO:0048306,GO:0048471,GO:0050786,GO:0050918,GO:0062023,GO:0070062	epithelial to mesenchymal transition|RNA binding|actin binding|calcium ion binding|protein binding|extracellular region|extracellular space|nucleus|nucleoplasm|cytosol|chemoattractant activity|identical protein binding|positive regulation of canonical NF-kappaB signal transduction|transition metal ion binding|calcium-dependent protein binding|perinuclear region of cytoplasm|RAGE receptor binding|…	WP2840,WP2877	Hair follicle development: cytodifferentiation - part 3 of 3|Vitamin D receptor pathway
CFLAR-AS1	27.1388	7.26128	47.0162	6.49018	2.69826	0.00411472	0.0367612	Up	3.13674	0.35965	0.389791	0.158095	0.177197	0.256083	65072	CFLAR antisense RNA 1	non_coding										26.9747	43.2364	10.7131	0.247029	-2.01725	0.0425834	0.733871	Down	0.0769024	0.378613	0.332754	3.13674	0.35965	0.389791	65072	CFLAR antisense RNA 1	non_coding
APBB1	52.2353	33.0809	71.3898	2.1602	1.11116	0.00424492	0.0375318	Up	0.739121	0.418319	0.44582	0.199209	0.279712	0.305304	322	amyloid beta precursor protein binding family B member 1	protein_coding	hsa05010	Alzheimer disease	GO:0000122,GO:0001540,GO:0003682,GO:0003713,GO:0005515,GO:0005634,GO:0005654,GO:0005737,GO:0005783,GO:0005886,GO:0006325,GO:0006355,GO:0006915,GO:0006939,GO:0006974,GO:0007165,GO:0007409,GO:0008134,GO:0016607,GO:0030027,GO:0030426,GO:0031625,GO:0042393,GO:0043065,GO:0045202,GO:0045893,GO:0045944,GO:0050714,GO:0050750,GO:0070064,GO:1902807	negative regulation of transcription by RNA polymerase II|amyloid-beta binding|chromatin binding|transcription coactivator activity|protein binding|nucleus|nucleoplasm|cytoplasm|endoplasmic reticulum|plasma membrane|chromatin organization|regulation of DNA-templated transcription|apoptotic process|smooth muscle contraction|DNA damage response|signal transduction|axonogenesis|transcription factor …	WP5124,WP2059,WP5381	Alzheimer's disease|Alzheimer's disease and miRNA effects|Smith-Magenis and Potocki-Lupski syndrome copy number variation	R-HSA-5693532,R-HSA-5693565,R-HSA-5693606,R-HSA-73894	DNA Double-Strand Break Repair|Recruitment and ATM-mediated phosphorylation of repair and signaling proteins at DNA double strand breaks|DNA Double Strand Break Response|DNA Repair		52.3267	65.5881	39.0652	0.5947	-0.749766	0.046301	0.744659	Down	0.28325	0.249546	0.312606	0.739121	0.418319	0.44582	322	amyloid beta precursor protein binding family B member 1	protein_coding	hsa05010	Alzheimer disease	GO:0000122,GO:0001540,GO:0003682,GO:0003713,GO:0005515,GO:0005634,GO:0005654,GO:0005737,GO:0005783,GO:0005886,GO:0006325,GO:0006355,GO:0006915,GO:0006939,GO:0006974,GO:0007165,GO:0007409,GO:0008134,GO:0016607,GO:0030027,GO:0030426,GO:0031625,GO:0042393,GO:0043065,GO:0045202,GO:0045893,GO:0045944,GO:0050714,GO:0050750,GO:0070064,GO:1902807	negative regulation of transcription by RNA polymerase II|amyloid-beta binding|chromatin binding|transcription coactivator activity|protein binding|nucleus|nucleoplasm|cytoplasm|endoplasmic reticulum|plasma membrane|chromatin organization|regulation of DNA-templated transcription|apoptotic process|smooth muscle contraction|DNA damage response|signal transduction|axonogenesis|transcription factor …	WP5124,WP2059,WP5381	Alzheimer's disease|Alzheimer's disease and miRNA effects|Smith-Magenis and Potocki-Lupski syndrome copy number variation
PDE2A	13.5428	0.640296	26.4452	41.7505	5.38372	0.000597119	0.00828461	Up	0.40524	0.0278975	0.0451516	0.00572284	0	0.00556191	5138	phosphodiesterase 2A	protein_coding	hsa00230,hsa04022,hsa04925,hsa04740,hsa05032	Purine metabolism|cGMP-PKG signaling pathway|Aldosterone synthesis and secretion|Olfactory transduction|Morphine addiction	GO:0000122,GO:0000287,GO:0003170,GO:0003281,GO:0004115,GO:0004118,GO:0005515,GO:0005634,GO:0005737,GO:0005741,GO:0005743,GO:0005759,GO:0005783,GO:0005794,GO:0005829,GO:0005886,GO:0007193,GO:0008270,GO:0010628,GO:0010752,GO:0010754,GO:0010821,GO:0019933,GO:0019934,GO:0030552,GO:0030553,GO:0030911,GO:0035904,GO:0036006,GO:0042301,GO:0042734,GO:0042803,GO:0043116,GO:0043117,GO:0043949,GO:0043951,GO:…	negative regulation of transcription by RNA polymerase II|magnesium ion binding|heart valve development|ventricular septum development|3',5'-cyclic-AMP phosphodiesterase activity|cGMP-stimulated cyclic-nucleotide phosphodiesterase activity|protein binding|nucleus|cytoplasm|mitochondrial outer membrane|mitochondrial inner membrane|mitochondrial matrix|endoplasmic reticulum|Golgi apparatus|cytosol|…	WP4222,WP4008	Phosphodiesterases in neuronal function|NO/cGMP/PKG mediated neuroprotection	R-HSA-109582,R-HSA-162582,R-HSA-372790,R-HSA-388396,R-HSA-392154,R-HSA-418346,R-HSA-418457,R-HSA-418555	Hemostasis|Signal Transduction|Signaling by GPCR|GPCR downstream signalling|Nitric oxide stimulates guanylate cyclase|Platelet homeostasis|cGMP effects|G alpha (s) signalling events		14.0666	24.3195	3.81364	0.156133	-2.67916	0.0461135	0.744659	Down	0	0.0328926	0.0277967	0.40524	0.0278975	0.0451516	5138	phosphodiesterase 2A	protein_coding	hsa00230,hsa04022,hsa04925,hsa04740,hsa05032	Purine metabolism|cGMP-PKG signaling pathway|Aldosterone synthesis and secretion|Olfactory transduction|Morphine addiction	GO:0000122,GO:0000287,GO:0003170,GO:0003281,GO:0004115,GO:0004118,GO:0005515,GO:0005634,GO:0005737,GO:0005741,GO:0005743,GO:0005759,GO:0005783,GO:0005794,GO:0005829,GO:0005886,GO:0007193,GO:0008270,GO:0010628,GO:0010752,GO:0010754,GO:0010821,GO:0019933,GO:0019934,GO:0030552,GO:0030553,GO:0030911,GO:0035904,GO:0036006,GO:0042301,GO:0042734,GO:0042803,GO:0043116,GO:0043117,GO:0043949,GO:0043951,GO:…	negative regulation of transcription by RNA polymerase II|magnesium ion binding|heart valve development|ventricular septum development|3',5'-cyclic-AMP phosphodiesterase activity|cGMP-stimulated cyclic-nucleotide phosphodiesterase activity|protein binding|nucleus|cytoplasm|mitochondrial outer membrane|mitochondrial inner membrane|mitochondrial matrix|endoplasmic reticulum|Golgi apparatus|cytosol|…	WP4222,WP4008	Phosphodiesterases in neuronal function|NO/cGMP/PKG mediated neuroprotection
CXCR3	10.2157	0	20.4314	117.33	6.87443	0.0343444	0.164528	Up	0.925971	0	0	0	0	0	2833	C-X-C motif chemokine receptor 3	protein_coding	hsa04060,hsa04061,hsa04062	Cytokine-cytokine receptor interaction|Viral protein interaction with cytokine and cytokine receptor|Chemokine signaling pathway	GO:0001525,GO:0002685,GO:0004950,GO:0005515,GO:0005737,GO:0005886,GO:0006915,GO:0006935,GO:0006954,GO:0006955,GO:0007155,GO:0007166,GO:0007186,GO:0007204,GO:0009897,GO:0009986,GO:0016493,GO:0016494,GO:0019722,GO:0019956,GO:0019957,GO:0030155,GO:0060326,GO:0070098	angiogenesis|regulation of leukocyte migration|chemokine receptor activity|protein binding|cytoplasm|plasma membrane|apoptotic process|chemotaxis|inflammatory response|immune response|cell adhesion|cell surface receptor signaling pathway|G protein-coupled receptor signaling pathway|positive regulation of cytosolic calcium ion concentration|external side of plasma membrane|cell surface|C-C chemoki…	WP24,WP455,WP3929,WP5284,WP117,WP4494	Peptide GPCRs|GPCRs, class A rhodopsin-like|Chemokine signaling pathway|Cell interactions of the pancreatic cancer microenvironment|GPCRs, other|Selective expression of chemokine receptors during T-cell polarization	R-HSA-162582,R-HSA-372790,R-HSA-373076,R-HSA-375276,R-HSA-380108,R-HSA-388396,R-HSA-418594,R-HSA-500792	Signal Transduction|Signaling by GPCR|Class A/1 (Rhodopsin-like receptors)|Peptide ligand-binding receptors|Chemokine receptors bind chemokines|GPCR downstream signalling|G alpha (i) signalling events|GPCR ligand binding		9.40001	18.8	0	0.0100549	-6.63596	0.0298143	0.697177	Down	0	0	0	0.925971	0	0	2833	C-X-C motif chemokine receptor 3	protein_coding	hsa04060,hsa04061,hsa04062	Cytokine-cytokine receptor interaction|Viral protein interaction with cytokine and cytokine receptor|Chemokine signaling pathway	GO:0001525,GO:0002685,GO:0004950,GO:0005515,GO:0005737,GO:0005886,GO:0006915,GO:0006935,GO:0006954,GO:0006955,GO:0007155,GO:0007166,GO:0007186,GO:0007204,GO:0009897,GO:0009986,GO:0016493,GO:0016494,GO:0019722,GO:0019956,GO:0019957,GO:0030155,GO:0060326,GO:0070098	angiogenesis|regulation of leukocyte migration|chemokine receptor activity|protein binding|cytoplasm|plasma membrane|apoptotic process|chemotaxis|inflammatory response|immune response|cell adhesion|cell surface receptor signaling pathway|G protein-coupled receptor signaling pathway|positive regulation of cytosolic calcium ion concentration|external side of plasma membrane|cell surface|C-C chemoki…	WP24,WP455,WP3929,WP5284,WP117,WP4494	Peptide GPCRs|GPCRs, class A rhodopsin-like|Chemokine signaling pathway|Cell interactions of the pancreatic cancer microenvironment|GPCRs, other|Selective expression of chemokine receptors during T-cell polarization
ABCG2	14.2951	5.38563	23.2046	4.32579	2.11297	0.0457882	0.198295	Up	0.273591	0.0288797	0.0535576	0.0444323	0.0284577	0.0095962	9429	ATP binding cassette subfamily G member 2 (Junior blood group)	protein_coding	hsa02010,hsa04976,hsa01523	ABC transporters|Bile secretion|Antifolate resistance	GO:0005515,GO:0005524,GO:0005654,GO:0005886,GO:0006869,GO:0008514,GO:0008559,GO:0015143,GO:0015225,GO:0015562,GO:0015711,GO:0015747,GO:0015878,GO:0016324,GO:0016887,GO:0031526,GO:0031966,GO:0032217,GO:0032218,GO:0042626,GO:0042802,GO:0042803,GO:0042910,GO:0045121,GO:0046415,GO:0055085,GO:0070633,GO:0097744,GO:0098591,GO:0140115,GO:0150104,GO:1990748,GO:1990962	protein binding|ATP binding|nucleoplasm|plasma membrane|lipid transport|organic anion transmembrane transporter activity|ABC-type xenobiotic transporter activity|urate transmembrane transporter activity|biotin transmembrane transporter activity|efflux transmembrane transporter activity|organic anion transport|urate transport|biotin transport|apical plasma membrane|ATP hydrolysis activity|brush bo…	WP3640,WP5413,WP229,WP3612,WP4917,WP5322,WP1601	Imatinib and chronic myeloid leukemia|IL-24 Signaling pathway|Irinotecan pathway|Photodynamic therapy-induced NFE2L2 (NRF2) survival signaling|Proximal tubule transport|CKAP4 signaling pathway map|Fluoropyrimidine activity	R-HSA-1430728,R-HSA-189445,R-HSA-189451,R-HSA-189483,R-HSA-2161517,R-HSA-2161522,R-HSA-382551,R-HSA-917937,R-HSA-9748784,R-HSA-9748784,R-HSA-9753281,R-HSA-9793528	Metabolism|Metabolism of porphyrins|Heme biosynthesis|Heme degradation|Abacavir transmembrane transport|Abacavir ADME|Transport of small molecules|Iron uptake and transport|Drug ADME|Drug ADME|Paracetamol ADME|Ciprofloxacin ADME		11.1831	21.3322	1.03411	0.0482026	-4.37475	0.00157194	0.407518	Down	0.00480294	0.00945851	0	0.273591	0.0288797	0.0535576	9429	ATP binding cassette subfamily G member 2 (Junior blood group)	protein_coding	hsa02010,hsa04976,hsa01523	ABC transporters|Bile secretion|Antifolate resistance	GO:0005515,GO:0005524,GO:0005654,GO:0005886,GO:0006869,GO:0008514,GO:0008559,GO:0015143,GO:0015225,GO:0015562,GO:0015711,GO:0015747,GO:0015878,GO:0016324,GO:0016887,GO:0031526,GO:0031966,GO:0032217,GO:0032218,GO:0042626,GO:0042802,GO:0042803,GO:0042910,GO:0045121,GO:0046415,GO:0055085,GO:0070633,GO:0097744,GO:0098591,GO:0140115,GO:0150104,GO:1990748,GO:1990962	protein binding|ATP binding|nucleoplasm|plasma membrane|lipid transport|organic anion transmembrane transporter activity|ABC-type xenobiotic transporter activity|urate transmembrane transporter activity|biotin transmembrane transporter activity|efflux transmembrane transporter activity|organic anion transport|urate transport|biotin transport|apical plasma membrane|ATP hydrolysis activity|brush bo…	WP3640,WP5413,WP229,WP3612,WP4917,WP5322,WP1601	Imatinib and chronic myeloid leukemia|IL-24 Signaling pathway|Irinotecan pathway|Photodynamic therapy-induced NFE2L2 (NRF2) survival signaling|Proximal tubule transport|CKAP4 signaling pathway map|Fluoropyrimidine activity
TUBB1	2.52516	0	5.05031	29.0335	4.85965	0.0310404	0.153703	Up	0.0659582	0.0069624	0.0352141	0	0	0	81027	tubulin beta 1 class VI	protein_coding	hsa04145,hsa04540,hsa04814,hsa05130,hsa05132,hsa05010,hsa05012,hsa05014,hsa05016,hsa05020,hsa05022	Phagosome|Gap junction|Motor proteins|Pathogenic Escherichia coli infection|Salmonella infection|Alzheimer disease|Parkinson disease|Amyotrophic lateral sclerosis|Huntington disease|Prion disease|Pathways of neurodegeneration - multiple diseases	GO:0000226,GO:0000278,GO:0003924,GO:0005200,GO:0005525,GO:0005737,GO:0005874,GO:0015630,GO:0030220,GO:0030878,GO:0045171,GO:0046785,GO:0046872,GO:0051225,GO:0070062,GO:0070327,GO:0070527,GO:0072686	microtubule cytoskeleton organization|mitotic cell cycle|GTPase activity|structural constituent of cytoskeleton|GTP binding|cytoplasm|microtubule|microtubule cytoskeleton|platelet formation|thyroid gland development|intercellular bridge|microtubule polymerization|metal ion binding|spindle assembly|extracellular exosome|thyroid hormone transport|platelet aggregation|mitotic spindle	WP5124,WP2059,WP2272,WP2359	Alzheimer's disease|Alzheimer's disease and miRNA effects|Pathogenic Escherichia coli infection|Parkin-ubiquitin proteasomal system pathway	R-HSA-109582,R-HSA-112314,R-HSA-112315,R-HSA-112316,R-HSA-1266738,R-HSA-1266738,R-HSA-1280218,R-HSA-1445148,R-HSA-157858,R-HSA-157858,R-HSA-162582,R-HSA-1632852,R-HSA-1632852,R-HSA-1640170,R-HSA-1643685,R-HSA-168256,R-HSA-1852241,R-HSA-190828,R-HSA-190828,R-HSA-190840,R-HSA-190861,R-HSA-190861,R-HSA-190872,R-HSA-194315,R-HSA-195258,R-HSA-199977,R-HSA-199991,R-HSA-199991,R-HSA-2132295,R-HSA-226275…	Hemostasis|Neurotransmitter receptors and postsynaptic signal transmission|Transmission across Chemical Synapses|Neuronal System|Developmental Biology|Developmental Biology|Adaptive Immune System|Translocation of SLC2A4 (GLUT4) to the plasma membrane|Gap junction trafficking and regulation|Gap junction trafficking and regulation|Signal Transduction|Macroautophagy|Macroautophagy|Cell Cycle|Disease…		2.31894	4.63789	0	0.0407212	-4.61808	0.0454148	0.744569	Down	0	0	0	0.0659582	0.0069624	0.0352141	81027	tubulin beta 1 class VI	protein_coding	hsa04145,hsa04540,hsa04814,hsa05130,hsa05132,hsa05010,hsa05012,hsa05014,hsa05016,hsa05020,hsa05022	Phagosome|Gap junction|Motor proteins|Pathogenic Escherichia coli infection|Salmonella infection|Alzheimer disease|Parkinson disease|Amyotrophic lateral sclerosis|Huntington disease|Prion disease|Pathways of neurodegeneration - multiple diseases	GO:0000226,GO:0000278,GO:0003924,GO:0005200,GO:0005525,GO:0005737,GO:0005874,GO:0015630,GO:0030220,GO:0030878,GO:0045171,GO:0046785,GO:0046872,GO:0051225,GO:0070062,GO:0070327,GO:0070527,GO:0072686	microtubule cytoskeleton organization|mitotic cell cycle|GTPase activity|structural constituent of cytoskeleton|GTP binding|cytoplasm|microtubule|microtubule cytoskeleton|platelet formation|thyroid gland development|intercellular bridge|microtubule polymerization|metal ion binding|spindle assembly|extracellular exosome|thyroid hormone transport|platelet aggregation|mitotic spindle	WP5124,WP2059,WP2272,WP2359	Alzheimer's disease|Alzheimer's disease and miRNA effects|Pathogenic Escherichia coli infection|Parkin-ubiquitin proteasomal system pathway
FLNC	478.619	53.9852	903.253	16.7343	4.06474	3.93508e-07	1.72961e-05	Up	7.21333	0.651118	0.685221	0.122788	0.143857	0.232849	2318	filamin C	protein_coding	hsa04010,hsa04510,hsa05205,hsa05132	MAPK signaling pathway|Focal adhesion|Proteoglycans in cancer|Salmonella infection	GO:0005515,GO:0005737,GO:0005829,GO:0005856,GO:0005886,GO:0005925,GO:0008092,GO:0030018,GO:0030506,GO:0042383,GO:0043034,GO:0045171,GO:0045214,GO:0051015	protein binding|cytoplasm|cytosol|cytoskeleton|plasma membrane|focal adhesion|cytoskeletal protein binding|Z disc|ankyrin binding|sarcolemma|costamere|intercellular bridge|sarcomere organization|actin filament binding	WP306,WP5399,WP382,WP4217,WP5406	Focal adhesion|NPHP1 deletion syndrome|MAPK signaling pathway|Ebola virus infection in host|13q12.12 copy number variation	R-HSA-1500931,R-HSA-446353,R-HSA-446728	Cell-Cell communication|Cell-extracellular matrix interactions|Cell junction organization		541.291	830.734	251.848	0.303109	-1.72209	0.0234858	0.663239	Down	0.664288	0.547949	0.919328	7.21333	0.651118	0.685221	2318	filamin C	protein_coding	hsa04010,hsa04510,hsa05205,hsa05132	MAPK signaling pathway|Focal adhesion|Proteoglycans in cancer|Salmonella infection	GO:0005515,GO:0005737,GO:0005829,GO:0005856,GO:0005886,GO:0005925,GO:0008092,GO:0030018,GO:0030506,GO:0042383,GO:0043034,GO:0045171,GO:0045214,GO:0051015	protein binding|cytoplasm|cytosol|cytoskeleton|plasma membrane|focal adhesion|cytoskeletal protein binding|Z disc|ankyrin binding|sarcolemma|costamere|intercellular bridge|sarcomere organization|actin filament binding	WP306,WP5399,WP382,WP4217,WP5406	Focal adhesion|NPHP1 deletion syndrome|MAPK signaling pathway|Ebola virus infection in host|13q12.12 copy number variation
CLIC5	22.8381	0	45.6762	262.325	8.03521	0.000366488	0.00561044	Up	0.504623	0.00335246	0.00339118	0	0	0	53405	chloride intracellular channel 5	protein_coding			GO:0005244,GO:0005254,GO:0005515,GO:0005739,GO:0005794,GO:0005815,GO:0005938,GO:0006821,GO:0007565,GO:0007601,GO:0007605,GO:0015629,GO:0016324,GO:0032421,GO:0034707,GO:0034765,GO:0050896,GO:0070062,GO:1902476	voltage-gated monoatomic ion channel activity|chloride channel activity|protein binding|mitochondrion|Golgi apparatus|microtubule organizing center|cell cortex|chloride transport|female pregnancy|visual perception|sensory perception of sound|actin cytoskeleton|apical plasma membrane|stereocilium bundle|chloride channel complex|regulation of monoatomic ion transmembrane transport|response to stimu…			R-HSA-9659379,R-HSA-9662360,R-HSA-9662361,R-HSA-9709957	Sensory processing of sound|Sensory processing of sound by inner hair cells of the cochlea|Sensory processing of sound by outer hair cells of the cochlea|Sensory Perception		22.2277	42.0275	2.42786	0.0575918	-4.11799	0.018742	0.646686	Down	0	0.0131757	0.010021	0.504623	0.00335246	0.00339118	53405	chloride intracellular channel 5	protein_coding			GO:0005244,GO:0005254,GO:0005515,GO:0005739,GO:0005794,GO:0005815,GO:0005938,GO:0006821,GO:0007565,GO:0007601,GO:0007605,GO:0015629,GO:0016324,GO:0032421,GO:0034707,GO:0034765,GO:0050896,GO:0070062,GO:1902476	voltage-gated monoatomic ion channel activity|chloride channel activity|protein binding|mitochondrion|Golgi apparatus|microtubule organizing center|cell cortex|chloride transport|female pregnancy|visual perception|sensory perception of sound|actin cytoskeleton|apical plasma membrane|stereocilium bundle|chloride channel complex|regulation of monoatomic ion transmembrane transport|response to stimu…
LAMA2	184.156	13.3107	355	26.6778	4.73757	0.00332641	0.0314035	Up	1.93535	0.0269888	0.0307132	0.0346027	0.021608	0.0151334	3908	laminin subunit alpha 2	protein_coding	hsa04151,hsa04512,hsa04510,hsa05200,hsa05222,hsa05165,hsa05146,hsa05145,hsa05410,hsa05412,hsa05414,hsa05416	PI3K-Akt signaling pathway|ECM-receptor interaction|Focal adhesion|Pathways in cancer|Small cell lung cancer|Human papillomavirus infection|Amoebiasis|Toxoplasmosis|Hypertrophic cardiomyopathy|Arrhythmogenic right ventricular cardiomyopathy|Dilated cardiomyopathy|Viral myocarditis	GO:0005102,GO:0005198,GO:0005201,GO:0005576,GO:0005604,GO:0007155,GO:0007411,GO:0007517,GO:0014037,GO:0030334,GO:0031594,GO:0032224,GO:0035633,GO:0042383,GO:0043083,GO:0043197,GO:0045785,GO:0045995,GO:0051149,GO:0062023,GO:0098637,GO:0110011,GO:2001046	signaling receptor binding|structural molecule activity|extracellular matrix structural constituent|extracellular region|basement membrane|cell adhesion|axon guidance|muscle organ development|Schwann cell differentiation|regulation of cell migration|neuromuscular junction|positive regulation of synaptic transmission, cholinergic|maintenance of blood-brain barrier|sarcolemma|synaptic cleft|dendrit…	WP306,WP2118,WP244,WP4298,WP3932,WP4658,WP5087,WP4172,WP5094	Focal adhesion|Arrhythmogenic right ventricular cardiomyopathy|Alpha 6 beta 4 signaling pathway|Acute viral myocarditis|Focal adhesion: PI3K-Akt-mTOR-signaling pathway|Small cell lung cancer|Pleural mesothelioma|PI3K-Akt signaling pathway|Orexin receptor pathway	R-HSA-1266738,R-HSA-1474244,R-HSA-1474244,R-HSA-162582,R-HSA-3000157,R-HSA-3000157,R-HSA-3000171,R-HSA-3000178,R-HSA-6806834,R-HSA-8874081,R-HSA-8875878,R-HSA-9006934,R-HSA-9619665,R-HSA-9675108	Developmental Biology|Extracellular matrix organization|Extracellular matrix organization|Signal Transduction|Laminin interactions|Laminin interactions|Non-integrin membrane-ECM interactions|ECM proteoglycans|Signaling by MET|MET activates PTK2 signaling|MET promotes cell motility|Signaling by Receptor Tyrosine Kinases|EGR2 and SOX10-mediated initiation of Schwann cell myelination|Nervous system …		169.842	326.624	13.0607	0.0399773	-4.64467	0.00374174	0.558344	Down	0.018515	0.0265177	0.0184878	1.93535	0.0269888	0.0307132	3908	laminin subunit alpha 2	protein_coding	hsa04151,hsa04512,hsa04510,hsa05200,hsa05222,hsa05165,hsa05146,hsa05145,hsa05410,hsa05412,hsa05414,hsa05416	PI3K-Akt signaling pathway|ECM-receptor interaction|Focal adhesion|Pathways in cancer|Small cell lung cancer|Human papillomavirus infection|Amoebiasis|Toxoplasmosis|Hypertrophic cardiomyopathy|Arrhythmogenic right ventricular cardiomyopathy|Dilated cardiomyopathy|Viral myocarditis	GO:0005102,GO:0005198,GO:0005201,GO:0005576,GO:0005604,GO:0007155,GO:0007411,GO:0007517,GO:0014037,GO:0030334,GO:0031594,GO:0032224,GO:0035633,GO:0042383,GO:0043083,GO:0043197,GO:0045785,GO:0045995,GO:0051149,GO:0062023,GO:0098637,GO:0110011,GO:2001046	signaling receptor binding|structural molecule activity|extracellular matrix structural constituent|extracellular region|basement membrane|cell adhesion|axon guidance|muscle organ development|Schwann cell differentiation|regulation of cell migration|neuromuscular junction|positive regulation of synaptic transmission, cholinergic|maintenance of blood-brain barrier|sarcolemma|synaptic cleft|dendrit…	WP306,WP2118,WP244,WP4298,WP3932,WP4658,WP5087,WP4172,WP5094	Focal adhesion|Arrhythmogenic right ventricular cardiomyopathy|Alpha 6 beta 4 signaling pathway|Acute viral myocarditis|Focal adhesion: PI3K-Akt-mTOR-signaling pathway|Small cell lung cancer|Pleural mesothelioma|PI3K-Akt signaling pathway|Orexin receptor pathway
IGFALS	2.91811	0	5.83622	33.5118	5.0666	0.0086509	0.0641826	Up	0.0907212	0.0615621	0.0622732	0	0	0	3483	insulin like growth factor binding protein acid labile subunit	protein_coding	hsa04935	Growth hormone synthesis, secretion and action	GO:0005520,GO:0005576,GO:0005615,GO:0007155,GO:0007165,GO:0031012,GO:0042567,GO:0070062	insulin-like growth factor binding|extracellular region|extracellular space|cell adhesion|signal transduction|extracellular matrix|insulin-like growth factor ternary complex|extracellular exosome			R-HSA-381426,R-HSA-392499	Regulation of Insulin-like Growth Factor (IGF) transport and uptake by Insulin-like Growth Factor Binding Proteins (IGFBPs)|Metabolism of proteins		2.85543	5.36166	0.349195	0.0686742	-3.86409	0.0326483	0.706303	Down	0	0.0120975	0	0.0907212	0.0615621	0.0622732	3483	insulin like growth factor binding protein acid labile subunit	protein_coding	hsa04935	Growth hormone synthesis, secretion and action	GO:0005520,GO:0005576,GO:0005615,GO:0007155,GO:0007165,GO:0031012,GO:0042567,GO:0070062	insulin-like growth factor binding|extracellular region|extracellular space|cell adhesion|signal transduction|extracellular matrix|insulin-like growth factor ternary complex|extracellular exosome
LOC105370084	25.3202	0.307239	50.3331	148.461	7.21394	0.000163433	0.00295111	Up	5.28891	0.099169	0.133753	0	0.0325733	0	105370084		non_coding										24.5271	46.3072	2.74708	0.0592265	-4.07761	0.00551411	0.558344	Down	0.0329853	0.0324793	0.197621	5.28891	0.099169	0.133753	105370084		non_coding
CAHM	15.2627	2.50955	28.0159	11.175	3.4822	0.00355801	0.0330136	Up	2.28754	0.332018	0.122129	0.0619177	0.11897	0.0601766	100526820	colon adenocarcinoma hypermethylated	non_coding										15.4379	25.7732	5.10263	0.1977	-2.33862	0.0413262	0.732042	Down	0.240949	0.0593132	0.150372	2.28754	0.332018	0.122129	100526820	colon adenocarcinoma hypermethylated	non_coding
LMCD1	23.6524	2.8467	44.4582	15.6429	3.96744	0.011156	0.0764195	Up	0.401098	0.00552247	0.00279313	0.00566434	0.00544178	0.0137626	29995	LIM and cysteine rich domains 1	protein_coding			GO:0000122,GO:0003714,GO:0005515,GO:0005634,GO:0005654,GO:0005737,GO:0008270,GO:0010611,GO:0070886	negative regulation of transcription by RNA polymerase II|transcription corepressor activity|protein binding|nucleus|nucleoplasm|cytoplasm|zinc ion binding|regulation of cardiac muscle hypertrophy|positive regulation of calcineurin-NFAT signaling cascade			R-HSA-392499,R-HSA-5683826	Metabolism of proteins|Surfactant metabolism		21.4793	40.9069	2.05172	0.0501195	-4.31848	0.00632377	0.558344	Down	0.00551061	0.00271303	0.00825378	0.401098	0.00552247	0.00279313	29995	LIM and cysteine rich domains 1	protein_coding			GO:0000122,GO:0003714,GO:0005515,GO:0005634,GO:0005654,GO:0005737,GO:0008270,GO:0010611,GO:0070886	negative regulation of transcription by RNA polymerase II|transcription corepressor activity|protein binding|nucleus|nucleoplasm|cytoplasm|zinc ion binding|regulation of cardiac muscle hypertrophy|positive regulation of calcineurin-NFAT signaling cascade
TMEM119	4.9017	0	9.80341	56.3632	5.81668	0.0426125	0.189834	Up	0.292108	0	0.00935714	0	0	0	338773	transmembrane protein 119	protein_coding			GO:0001649,GO:0001934,GO:0001958,GO:0003674,GO:0005789,GO:0005886,GO:0007283,GO:0010628,GO:0010832,GO:0030501,GO:0031214,GO:0033690,GO:0045669,GO:0045779,GO:0048515,GO:1903012	osteoblast differentiation|positive regulation of protein phosphorylation|endochondral ossification|molecular_function|endoplasmic reticulum membrane|plasma membrane|spermatogenesis|positive regulation of gene expression|negative regulation of myotube differentiation|positive regulation of bone mineralization|biomineral tissue development|positive regulation of osteoblast proliferation|positive r…						4.50939	9.01878	0	0.0209357	-5.57789	0.0459735	0.744659	Down	0	0	0	0.292108	0	0.00935714	338773	transmembrane protein 119	protein_coding			GO:0001649,GO:0001934,GO:0001958,GO:0003674,GO:0005789,GO:0005886,GO:0007283,GO:0010628,GO:0010832,GO:0030501,GO:0031214,GO:0033690,GO:0045669,GO:0045779,GO:0048515,GO:1903012	osteoblast differentiation|positive regulation of protein phosphorylation|endochondral ossification|molecular_function|endoplasmic reticulum membrane|plasma membrane|spermatogenesis|positive regulation of gene expression|negative regulation of myotube differentiation|positive regulation of bone mineralization|biomineral tissue development|positive regulation of osteoblast proliferation|positive r…
NWD2	230.103	23.4885	436.718	18.6091	4.21794	1.07038e-08	7.53719e-07	Up	3.69913	0.411424	0.669351	0.0984651	0.0506765	0.105949	57495	NACHT and WD repeat domain containing 2	protein_coding										277.246	401.506	152.987	0.380855	-1.39269	0.0474358	0.749046	Down	0.287379	0.646787	0.573913	3.69913	0.411424	0.669351	57495	NACHT and WD repeat domain containing 2	protein_coding
CCNA1	27.2266	0.957505	53.4958	56.178	5.81193	0.000422749	0.00627764	Up	1.37879	0.0406793	0.0246895	0.00834486	0	0.0162204	8900	cyclin A1	protein_coding	hsa04152,hsa04110,hsa04218,hsa04914,hsa05200,hsa05202,hsa05203,hsa05221,hsa05166,hsa05161,hsa05169,hsa05165	AMPK signaling pathway|Cell cycle|Cellular senescence|Progesterone-mediated oocyte maturation|Pathways in cancer|Transcriptional misregulation in cancer|Viral carcinogenesis|Acute myeloid leukemia|Human T-cell leukemia virus 1 infection|Hepatitis B|Epstein-Barr virus infection|Human papillomavirus infection	GO:0000079,GO:0005515,GO:0005634,GO:0005654,GO:0005737,GO:0005829,GO:0007141,GO:0007283,GO:0015630,GO:0016538,GO:0044772,GO:0051301,GO:0097123,GO:0097124	regulation of cyclin-dependent protein serine/threonine kinase activity|protein binding|nucleus|nucleoplasm|cytoplasm|cytosol|male meiosis I|spermatogenesis|microtubule cytoskeleton|cyclin-dependent protein serine/threonine kinase regulator activity|mitotic cell cycle phase transition|cell division|cyclin A1-CDK2 complex|cyclin A2-CDK2 complex	WP179,WP1403,WP2361,WP45,WP4673	Cell cycle|AMP-activated protein kinase signaling|Gastric cancer network 1|G1 to S cell cycle control|Male infertility	R-HSA-1538133,R-HSA-157579,R-HSA-1640170,R-HSA-1640170,R-HSA-170145,R-HSA-171319,R-HSA-174143,R-HSA-174184,R-HSA-176408,R-HSA-176409,R-HSA-176814,R-HSA-179419,R-HSA-180786,R-HSA-187577,R-HSA-212436,R-HSA-2262752,R-HSA-2559582,R-HSA-2559583,R-HSA-2559586,R-HSA-3700989,R-HSA-392499,R-HSA-453274,R-HSA-453274,R-HSA-453276,R-HSA-453279,R-HSA-5633007,R-HSA-5688426,R-HSA-5689880,R-HSA-5693532,R-HSA-5693…	G0 and Early G1|Telomere Maintenance|Cell Cycle|Cell Cycle|Phosphorylation of proteins involved in the G2/M transition by Cyclin A:Cdc2 complexes|Telomere Extension By Telomerase|APC/C-mediated degradation of cell cycle proteins|Cdc20:Phospho-APC/C mediated degradation of Cyclin A|Regulation of APC/C activators between G1/S and early anaphase|APC/C:Cdc20 mediated degradation of mitotic proteins|A…		25.9873	49.2196	2.75505	0.0558711	-4.16175	0.00860387	0.581431	Down	0	0.00799383	0.0567453	1.37879	0.0406793	0.0246895	8900	cyclin A1	protein_coding	hsa04152,hsa04110,hsa04218,hsa04914,hsa05200,hsa05202,hsa05203,hsa05221,hsa05166,hsa05161,hsa05169,hsa05165	AMPK signaling pathway|Cell cycle|Cellular senescence|Progesterone-mediated oocyte maturation|Pathways in cancer|Transcriptional misregulation in cancer|Viral carcinogenesis|Acute myeloid leukemia|Human T-cell leukemia virus 1 infection|Hepatitis B|Epstein-Barr virus infection|Human papillomavirus infection	GO:0000079,GO:0005515,GO:0005634,GO:0005654,GO:0005737,GO:0005829,GO:0007141,GO:0007283,GO:0015630,GO:0016538,GO:0044772,GO:0051301,GO:0097123,GO:0097124	regulation of cyclin-dependent protein serine/threonine kinase activity|protein binding|nucleus|nucleoplasm|cytoplasm|cytosol|male meiosis I|spermatogenesis|microtubule cytoskeleton|cyclin-dependent protein serine/threonine kinase regulator activity|mitotic cell cycle phase transition|cell division|cyclin A1-CDK2 complex|cyclin A2-CDK2 complex	WP179,WP1403,WP2361,WP45,WP4673	Cell cycle|AMP-activated protein kinase signaling|Gastric cancer network 1|G1 to S cell cycle control|Male infertility
LINC02709	123.737	11.3845	236.089	20.75	4.37504	6.74926e-05	0.00143192	Up	8.4412	0.243009	0.33946	0.13056	0.114028	0.173031	440028	long intergenic non-protein coding RNA 2709	non_coding										122.35	217.188	27.5115	0.126595	-2.9817	0.00460683	0.558344	Down	0.207846	0.329726	0.380492	8.4412	0.243009	0.33946	440028	long intergenic non-protein coding RNA 2709	non_coding
LOC107986268	133.89	6.71786	261.063	39.0348	5.28669	1.30268e-12	2.26482e-10	Up	10.1314	3.28384	2.00452	0.251647	0.0371938	0.112879	107986268		non_coding										153.683	240.049	67.3175	0.280278	-1.83507	0.000968105	0.354198	Down	1.50657	0.834444	1.35392	10.1314	3.28384	2.00452	107986268		non_coding
MYPN	112.544	3.85532	221.234	57.5018	5.84554	0.00077452	0.0101713	Up	2.74062	0.0828432	0.0678382	0.0404625	0.00388727	0.00393247	84665	myopalladin	protein_coding			GO:0003779,GO:0005515,GO:0005634,GO:0005654,GO:0005829,GO:0005886,GO:0007156,GO:0007411,GO:0008092,GO:0017124,GO:0030018,GO:0030424,GO:0031674,GO:0043231,GO:0045214,GO:0051371,GO:0070593,GO:0098632	actin binding|protein binding|nucleus|nucleoplasm|cytosol|plasma membrane|homophilic cell adhesion via plasma membrane adhesion molecules|axon guidance|cytoskeletal protein binding|SH3 domain binding|Z disc|axon|I band|intracellular membrane-bounded organelle|sarcomere organization|muscle alpha-actinin binding|dendrite self-avoidance|cell-cell adhesion mediator activity	WP185,WP5344	Integrin-mediated cell adhesion|Cardiomyocyte signaling pathways converging on Titin				113.102	203.541	22.6632	0.111285	-3.16767	0.00432215	0.558344	Down	0.0590466	0.0697689	0.129712	2.74062	0.0828432	0.0678382	84665	myopalladin	protein_coding			GO:0003779,GO:0005515,GO:0005634,GO:0005654,GO:0005829,GO:0005886,GO:0007156,GO:0007411,GO:0008092,GO:0017124,GO:0030018,GO:0030424,GO:0031674,GO:0043231,GO:0045214,GO:0051371,GO:0070593,GO:0098632	actin binding|protein binding|nucleus|nucleoplasm|cytosol|plasma membrane|homophilic cell adhesion via plasma membrane adhesion molecules|axon guidance|cytoskeletal protein binding|SH3 domain binding|Z disc|axon|I band|intracellular membrane-bounded organelle|sarcomere organization|muscle alpha-actinin binding|dendrite self-avoidance|cell-cell adhesion mediator activity	WP185,WP5344	Integrin-mediated cell adhesion|Cardiomyocyte signaling pathways converging on Titin
BHLHA15	52.3062	3.14218	101.47	32.2858	5.01283	0.00112006	0.0136	Up	2.65789	0.0819821	0.0248787	0	0.0242353	0.0572065	168620	basic helix-loop-helix family member a15	protein_coding	hsa04950	Maturity onset diabetes of the young	GO:0000785,GO:0000981,GO:0001228,GO:0003700,GO:0005515,GO:0005634,GO:0006851,GO:0007030,GO:0007186,GO:0007267,GO:0007423,GO:0010832,GO:0019722,GO:0030968,GO:0042149,GO:0042593,GO:0042802,GO:0045944,GO:0046983,GO:0048312,GO:0048663,GO:0051649,GO:0061564,GO:0070888,GO:0072560,GO:1990837	chromatin|DNA-binding transcription factor activity, RNA polymerase II-specific|DNA-binding transcription activator activity, RNA polymerase II-specific|DNA-binding transcription factor activity|protein binding|nucleus|mitochondrial calcium ion transmembrane transport|Golgi organization|G protein-coupled receptor signaling pathway|cell-cell signaling|sensory organ development|negative regulation …						50.2771	93.3643	7.18983	0.0769581	-3.69978	0.00410235	0.558344	Down	0.0736255	0.0644408	0.0326744	2.65789	0.0819821	0.0248787	168620	basic helix-loop-helix family member a15	protein_coding	hsa04950	Maturity onset diabetes of the young	GO:0000785,GO:0000981,GO:0001228,GO:0003700,GO:0005515,GO:0005634,GO:0006851,GO:0007030,GO:0007186,GO:0007267,GO:0007423,GO:0010832,GO:0019722,GO:0030968,GO:0042149,GO:0042593,GO:0042802,GO:0045944,GO:0046983,GO:0048312,GO:0048663,GO:0051649,GO:0061564,GO:0070888,GO:0072560,GO:1990837	chromatin|DNA-binding transcription factor activity, RNA polymerase II-specific|DNA-binding transcription activator activity, RNA polymerase II-specific|DNA-binding transcription factor activity|protein binding|nucleus|mitochondrial calcium ion transmembrane transport|Golgi organization|G protein-coupled receptor signaling pathway|cell-cell signaling|sensory organ development|negative regulation …
C13orf46	6.98559	0.317209	13.654	40.3511	5.33454	0.00985218	0.0701544	Up	0.200139	0.00950678	0.0048083	0	0	0.0047384	100507747	chromosome 13 open reading frame 46	protein_coding										6.28111	12.5622	0	0.0150228	-6.0567	0.00616421	0.558344	Down	0	0	0	0.200139	0.00950678	0.0048083	100507747	chromosome 13 open reading frame 46	protein_coding
QPCTL	211.236	138.757	283.715	2.04619	1.03294	0.0268653	0.140167	Up	6.07535	1.63956	2.0283	1.62487	1.8121	1.44666	54814	glutaminyl-peptide cyclotransferase like	protein_coding			GO:0000139,GO:0005794,GO:0008270,GO:0016020,GO:0016603,GO:0017186	Golgi membrane|Golgi apparatus|zinc ion binding|membrane|glutaminyl-peptide cyclotransferase activity|peptidyl-pyroglutamic acid biosynthetic process, using glutaminyl-peptide cyclotransferase						195.065	260.747	129.382	0.495875	-1.01195	0.0367174	0.712702	Down	1.72448	1.40413	1.02654	6.07535	1.63956	2.0283	54814	glutaminyl-peptide cyclotransferase like	protein_coding			GO:0000139,GO:0005794,GO:0008270,GO:0016020,GO:0016603,GO:0017186	Golgi membrane|Golgi apparatus|zinc ion binding|membrane|glutaminyl-peptide cyclotransferase activity|peptidyl-pyroglutamic acid biosynthetic process, using glutaminyl-peptide cyclotransferase
LOC105376713	20.7544	0.957505	40.5514	42.6654	5.415	0.000132637	0.00247933	Up	3.46605	0.276966	0.311294	0.0315645	0	0.0613538	105376713		non_coding										20.1978	37.2963	3.0993	0.0827928	-3.59435	0.00151052	0.40124	Down	0.0614158	0.120947	0.0919883	3.46605	0.276966	0.311294	105376713		non_coding
NPPB	12.1017	0	24.2033	138.98	7.11873	0.0252415	0.134667	Up	3.06146	0	0	0	0	0	4879	natriuretic peptide B	protein_coding	hsa04022,hsa04270,hsa04714	cGMP-PKG signaling pathway|Vascular smooth muscle contraction|Thermogenesis	GO:0003085,GO:0003161,GO:0005102,GO:0005179,GO:0005515,GO:0005576,GO:0005615,GO:0005737,GO:0006182,GO:0006457,GO:0007166,GO:0007168,GO:0007218,GO:0007589,GO:0008217,GO:0008613,GO:0016525,GO:0019934,GO:0030308,GO:0032991,GO:0035810,GO:0035815,GO:0042311,GO:0043114,GO:0051427,GO:0097746	negative regulation of systemic arterial blood pressure|cardiac conduction system development|signaling receptor binding|hormone activity|protein binding|extracellular region|extracellular space|cytoplasm|cGMP biosynthetic process|protein folding|cell surface receptor signaling pathway|receptor guanylyl cyclase signaling pathway|neuropeptide signaling pathway|body fluid secretion|regulation of bl…	WP4746,WP1544,WP4008,WP4754,WP5158	Thyroid hormones production and peripheral downstream signaling effects|MicroRNAs in cardiomyocyte hypertrophy|NO/cGMP/PKG mediated neuroprotection|IL-18 signaling pathway|Urotensin-II-mediated signaling pathway				11.1354	22.2708	0	0.00848867	-6.88025	0.021294	0.663239	Down	0	0	0	3.06146	0	0	4879	natriuretic peptide B	protein_coding	hsa04022,hsa04270,hsa04714	cGMP-PKG signaling pathway|Vascular smooth muscle contraction|Thermogenesis	GO:0003085,GO:0003161,GO:0005102,GO:0005179,GO:0005515,GO:0005576,GO:0005615,GO:0005737,GO:0006182,GO:0006457,GO:0007166,GO:0007168,GO:0007218,GO:0007589,GO:0008217,GO:0008613,GO:0016525,GO:0019934,GO:0030308,GO:0032991,GO:0035810,GO:0035815,GO:0042311,GO:0043114,GO:0051427,GO:0097746	negative regulation of systemic arterial blood pressure|cardiac conduction system development|signaling receptor binding|hormone activity|protein binding|extracellular region|extracellular space|cytoplasm|cGMP biosynthetic process|protein folding|cell surface receptor signaling pathway|receptor guanylyl cyclase signaling pathway|neuropeptide signaling pathway|body fluid secretion|regulation of bl…	WP4746,WP1544,WP4008,WP4754,WP5158	Thyroid hormones production and peripheral downstream signaling effects|MicroRNAs in cardiomyocyte hypertrophy|NO/cGMP/PKG mediated neuroprotection|IL-18 signaling pathway|Urotensin-II-mediated signaling pathway
ADRA2C	30.7519	3.15572	58.348	18.5122	4.2104	0.00182398	0.0199521	Up	2.26037	0.124849	0.0252582	0.0512223	0.0492097	0.024891	152	adrenoceptor alpha 2C	protein_coding	hsa04022,hsa04080	cGMP-PKG signaling pathway|Neuroactive ligand-receptor interaction	GO:0004938,GO:0005515,GO:0005737,GO:0005768,GO:0005886,GO:0006940,GO:0007186,GO:0007267,GO:0010700,GO:0019229,GO:0030168,GO:0031694,GO:0032148,GO:0032811,GO:0035624,GO:0042803,GO:0043410,GO:0045666,GO:0046982,GO:0051379,GO:0071875,GO:0071880	alpha2-adrenergic receptor activity|protein binding|cytoplasm|endosome|plasma membrane|regulation of smooth muscle contraction|G protein-coupled receptor signaling pathway|cell-cell signaling|negative regulation of norepinephrine secretion|regulation of vasoconstriction|platelet activation|alpha-2A adrenergic receptor binding|activation of protein kinase B activity|negative regulation of epinephr…	WP4589,WP455,WP58	Major receptors targeted by epinephrine and norepinephrine|GPCRs, class A rhodopsin-like|Monoamine GPCRs	R-HSA-109582,R-HSA-1430728,R-HSA-162582,R-HSA-163685,R-HSA-372790,R-HSA-373076,R-HSA-375280,R-HSA-388396,R-HSA-390696,R-HSA-392023,R-HSA-392499,R-HSA-400042,R-HSA-418594,R-HSA-418597,R-HSA-422356,R-HSA-500792,R-HSA-5683826,R-HSA-76002,R-HSA-76009	Hemostasis|Metabolism|Signal Transduction|Integration of energy metabolism|Signaling by GPCR|Class A/1 (Rhodopsin-like receptors)|Amine ligand-binding receptors|GPCR downstream signalling|Adrenoceptors|Adrenaline signalling through Alpha-2 adrenergic receptor|Metabolism of proteins|Adrenaline,noradrenaline inhibits insulin secretion|G alpha (i) signalling events|G alpha (z) signalling events|Regu…		28.7409	53.687	3.79466	0.0705129	-3.82597	0.00502762	0.558344	Down	0.0124581	0.0490677	0.0746385	2.26037	0.124849	0.0252582	152	adrenoceptor alpha 2C	protein_coding	hsa04022,hsa04080	cGMP-PKG signaling pathway|Neuroactive ligand-receptor interaction	GO:0004938,GO:0005515,GO:0005737,GO:0005768,GO:0005886,GO:0006940,GO:0007186,GO:0007267,GO:0010700,GO:0019229,GO:0030168,GO:0031694,GO:0032148,GO:0032811,GO:0035624,GO:0042803,GO:0043410,GO:0045666,GO:0046982,GO:0051379,GO:0071875,GO:0071880	alpha2-adrenergic receptor activity|protein binding|cytoplasm|endosome|plasma membrane|regulation of smooth muscle contraction|G protein-coupled receptor signaling pathway|cell-cell signaling|negative regulation of norepinephrine secretion|regulation of vasoconstriction|platelet activation|alpha-2A adrenergic receptor binding|activation of protein kinase B activity|negative regulation of epinephr…	WP4589,WP455,WP58	Major receptors targeted by epinephrine and norepinephrine|GPCRs, class A rhodopsin-like|Monoamine GPCRs
LOC102724378	6.12004	1.57198	10.6681	6.79864	2.76525	0.0366817	0.172157	Up	0.517902	0.40519	0.0292765	0.0296857	0.0570385	0.0577018	102724378	uncharacterized LOC102724378	non_coding										5.25199	9.8166	0.687386	0.0698003	-3.84062	0.0350226	0.712702	Down	0	0	0.0576752	0.517902	0.40519	0.0292765	102724378	uncharacterized LOC102724378	non_coding
LINC02941	11.5692	0.937564	22.2009	23.6193	4.5619	0.00104475	0.0128685	Up	1.01124	0.29409	0.0793299	0.0201096	0.038639	0	100507477	long intergenic non-protein coding RNA 2941	non_coding										12.6072	20.4231	4.79139	0.233828	-2.09648	0.0427737	0.733871	Down	0.117383	0.0963187	0.0586055	1.01124	0.29409	0.0793299	100507477	long intergenic non-protein coding RNA 2941	non_coding
PKN1	65.4839	22.7876	108.18	4.75349	2.24899	0.00758819	0.0581426	Up	2.26225	0.311842	0.341021	0.12967	0.11627	0.361268	5585	protein kinase N1	protein_coding	hsa04151,hsa04621,hsa05132,hsa05135	PI3K-Akt signaling pathway|NOD-like receptor signaling pathway|Salmonella infection|Yersinia infection	GO:0001782,GO:0001783,GO:0001933,GO:0002634,GO:0002637,GO:0003014,GO:0003682,GO:0004672,GO:0004674,GO:0004697,GO:0004698,GO:0005080,GO:0005515,GO:0005524,GO:0005634,GO:0005654,GO:0005737,GO:0005768,GO:0005829,GO:0006338,GO:0006357,GO:0006468,GO:0006972,GO:0007165,GO:0010631,GO:0018105,GO:0030374,GO:0030496,GO:0030889,GO:0031267,GO:0032154,GO:0032991,GO:0035402,GO:0035556,GO:0042393,GO:0042826,GO:…	B cell homeostasis|B cell apoptotic process|negative regulation of protein phosphorylation|regulation of germinal center formation|regulation of immunoglobulin production|renal system process|chromatin binding|protein kinase activity|protein serine/threonine kinase activity|protein kinase C activity|calcium-dependent protein kinase C activity|protein kinase C binding|protein binding|ATP binding|n…	WP2864,WP4754,WP524,WP4172	Apoptosis-related network due to altered Notch3 in ovarian cancer|IL-18 signaling pathway|G13 signaling pathway|PI3K-Akt signaling pathway	R-HSA-162582,R-HSA-194315,R-HSA-195258,R-HSA-5625740,R-HSA-5625886,R-HSA-8980692,R-HSA-9012999,R-HSA-9013026,R-HSA-9013106,R-HSA-9013149,R-HSA-9716542	Signal Transduction|Signaling by Rho GTPases|RHO GTPase Effectors|RHO GTPases activate PKNs|Activated PKN1 stimulates transcription of AR (androgen receptor) regulated genes KLK2 and KLK3|RHOA GTPase cycle|RHO GTPase cycle|RHOB GTPase cycle|RHOC GTPase cycle|RAC1 GTPase cycle|Signaling by Rho GTPases, Miro GTPases and RHOBTB3		65.1929	99.4736	30.9122	0.310274	-1.68838	0.0234373	0.663239	Down	0.218662	0.281555	0.251931	2.26225	0.311842	0.341021	5585	protein kinase N1	protein_coding	hsa04151,hsa04621,hsa05132,hsa05135	PI3K-Akt signaling pathway|NOD-like receptor signaling pathway|Salmonella infection|Yersinia infection	GO:0001782,GO:0001783,GO:0001933,GO:0002634,GO:0002637,GO:0003014,GO:0003682,GO:0004672,GO:0004674,GO:0004697,GO:0004698,GO:0005080,GO:0005515,GO:0005524,GO:0005634,GO:0005654,GO:0005737,GO:0005768,GO:0005829,GO:0006338,GO:0006357,GO:0006468,GO:0006972,GO:0007165,GO:0010631,GO:0018105,GO:0030374,GO:0030496,GO:0030889,GO:0031267,GO:0032154,GO:0032991,GO:0035402,GO:0035556,GO:0042393,GO:0042826,GO:…	B cell homeostasis|B cell apoptotic process|negative regulation of protein phosphorylation|regulation of germinal center formation|regulation of immunoglobulin production|renal system process|chromatin binding|protein kinase activity|protein serine/threonine kinase activity|protein kinase C activity|calcium-dependent protein kinase C activity|protein kinase C binding|protein binding|ATP binding|n…	WP2864,WP4754,WP524,WP4172	Apoptosis-related network due to altered Notch3 in ovarian cancer|IL-18 signaling pathway|G13 signaling pathway|PI3K-Akt signaling pathway
RPL3L	32.7151	6.07756	59.3525	9.80027	3.29282	0.00378305	0.0345112	Up	1.73628	0.144331	0.114713	0.126891	0.0203175	0.0513844	6123	ribosomal protein L3 like	protein_coding	hsa03010,hsa05171	Ribosome|Coronavirus disease - COVID-19	GO:0003723,GO:0003735,GO:0005840,GO:0006412,GO:0010832,GO:0016020,GO:0016202,GO:0022625	RNA binding|structural constituent of ribosome|ribosome|translation|negative regulation of myotube differentiation|membrane|regulation of striated muscle tissue development|cytosolic large ribosomal subunit	WP477	Cytoplasmic ribosomal proteins	R-HSA-1266738,R-HSA-1430728,R-HSA-156827,R-HSA-156842,R-HSA-156902,R-HSA-1643685,R-HSA-168255,R-HSA-168273,R-HSA-1799339,R-HSA-1799339,R-HSA-192823,R-HSA-2262752,R-HSA-2408522,R-HSA-2408557,R-HSA-376176,R-HSA-392499,R-HSA-392499,R-HSA-422475,R-HSA-5663205,R-HSA-6791226,R-HSA-71291,R-HSA-72312,R-HSA-72613,R-HSA-72689,R-HSA-72706,R-HSA-72737,R-HSA-72764,R-HSA-72766,R-HSA-72766,R-HSA-8868773,R-HSA-8…	Developmental Biology|Metabolism|L13a-mediated translational silencing of Ceruloplasmin expression|Eukaryotic Translation Elongation|Peptide chain elongation|Disease|Influenza Infection|Influenza Viral RNA Transcription and Replication|SRP-dependent cotranslational protein targeting to membrane|SRP-dependent cotranslational protein targeting to membrane|Viral mRNA Translation|Cellular responses t…		30.7718	54.5951	6.94842	0.126878	-2.97849	0.012913	0.626002	Down	0.0102873	0.151941	0.0410886	1.73628	0.144331	0.114713	6123	ribosomal protein L3 like	protein_coding	hsa03010,hsa05171	Ribosome|Coronavirus disease - COVID-19	GO:0003723,GO:0003735,GO:0005840,GO:0006412,GO:0010832,GO:0016020,GO:0016202,GO:0022625	RNA binding|structural constituent of ribosome|ribosome|translation|negative regulation of myotube differentiation|membrane|regulation of striated muscle tissue development|cytosolic large ribosomal subunit	WP477	Cytoplasmic ribosomal proteins
LOC105377730	13.3594	1.8851	24.8338	13.1929	3.72169	0.00262732	0.0263214	Up	0.278881	0.028978	0.0251252	0.00849212	0.0122377	0.00412666	105377730		non_coding										12.449	22.8408	2.05722	0.0897592	-3.4778	0.00422367	0.558344	Down	0.00826166	0.0081349	0.00824952	0.278881	0.028978	0.0251252	105377730		non_coding
HMX3	8.20216	0	16.4043	94.2612	6.55859	0.0160784	0.0987083	Up	0.504259	0	0.00950175	0	0	0	340784	H6 family homeobox 3	protein_coding			GO:0000785,GO:0000977,GO:0000981,GO:0005634,GO:0006357,GO:0007420,GO:0007566,GO:0030154,GO:0042472,GO:0050885,GO:0060135	chromatin|RNA polymerase II transcription regulatory region sequence-specific DNA binding|DNA-binding transcription factor activity, RNA polymerase II-specific|nucleus|regulation of transcription by RNA polymerase II|brain development|embryo implantation|cell differentiation|inner ear morphogenesis|neuromuscular process controlling balance|maternal process involved in female pregnancy						7.54632	15.0926	0	0.0125173	-6.31993	0.0163886	0.642769	Down	0	0	0	0.504259	0	0.00950175	340784	H6 family homeobox 3	protein_coding			GO:0000785,GO:0000977,GO:0000981,GO:0005634,GO:0006357,GO:0007420,GO:0007566,GO:0030154,GO:0042472,GO:0050885,GO:0060135	chromatin|RNA polymerase II transcription regulatory region sequence-specific DNA binding|DNA-binding transcription factor activity, RNA polymerase II-specific|nucleus|regulation of transcription by RNA polymerase II|brain development|embryo implantation|cell differentiation|inner ear morphogenesis|neuromuscular process controlling balance|maternal process involved in female pregnancy
UNC13A	13.4838	1.28647	25.6812	20.2241	4.33801	0.000141243	0.00260248	Up	0.132395	0.0401419	0.0406056	0.00823463	0	0.00266769	23025	unc-13 homolog A	protein_coding	hsa04721	Synaptic vesicle cycle	GO:0005509,GO:0005516,GO:0005543,GO:0005886,GO:0007269,GO:0007528,GO:0016081,GO:0016082,GO:0016188,GO:0017075,GO:0019992,GO:0030154,GO:0030672,GO:0031594,GO:0035249,GO:0042734,GO:0043005,GO:0043195,GO:0048786,GO:0051966,GO:0061789,GO:0098831,GO:0099011,GO:0099525,GO:1903861	calcium ion binding|calmodulin binding|phospholipid binding|plasma membrane|neurotransmitter secretion|neuromuscular junction development|synaptic vesicle docking|synaptic vesicle priming|synaptic vesicle maturation|syntaxin-1 binding|diacylglycerol binding|cell differentiation|synaptic vesicle membrane|neuromuscular junction|synaptic transmission, glutamatergic|presynaptic membrane|neuron projec…	WP4949,WP2267	16p11.2 proximal deletion syndrome|Synaptic vesicle pathway				14.9098	23.605	6.21455	0.262013	-1.93229	0.0257117	0.673751	Down	0.00534077	0.0210353	0.0213317	0.132395	0.0401419	0.0406056	23025	unc-13 homolog A	protein_coding	hsa04721	Synaptic vesicle cycle	GO:0005509,GO:0005516,GO:0005543,GO:0005886,GO:0007269,GO:0007528,GO:0016081,GO:0016082,GO:0016188,GO:0017075,GO:0019992,GO:0030154,GO:0030672,GO:0031594,GO:0035249,GO:0042734,GO:0043005,GO:0043195,GO:0048786,GO:0051966,GO:0061789,GO:0098831,GO:0099011,GO:0099525,GO:1903861	calcium ion binding|calmodulin binding|phospholipid binding|plasma membrane|neurotransmitter secretion|neuromuscular junction development|synaptic vesicle docking|synaptic vesicle priming|synaptic vesicle maturation|syntaxin-1 binding|diacylglycerol binding|cell differentiation|synaptic vesicle membrane|neuromuscular junction|synaptic transmission, glutamatergic|presynaptic membrane|neuron projec…	WP4949,WP2267	16p11.2 proximal deletion syndrome|Synaptic vesicle pathway
ATP2B3	23.5747	0	47.1493	2.772e+06	21.4025	4.36087e-08	2.53189e-06	Up	0.442881	0	0	0	0	0	492	ATPase plasma membrane Ca2+ transporting 3	protein_coding	hsa04020,hsa04024,hsa04022,hsa04925,hsa04261,hsa04970,hsa04972,hsa04978,hsa04961	Calcium signaling pathway|cAMP signaling pathway|cGMP-PKG signaling pathway|Aldosterone synthesis and secretion|Adrenergic signaling in cardiomyocytes|Salivary secretion|Pancreatic secretion|Mineral absorption|Endocrine and other factor-regulated calcium reabsorption	GO:0005388,GO:0005515,GO:0005516,GO:0005524,GO:0005886,GO:0015085,GO:0016887,GO:0030165,GO:0034220,GO:0042734,GO:0043231,GO:0046872,GO:0051480,GO:0098688,GO:0098978,GO:0098982,GO:0099509,GO:1903561,GO:1903779,GO:1905056,GO:1990032,GO:1990034	P-type calcium transporter activity|protein binding|calmodulin binding|ATP binding|plasma membrane|calcium ion transmembrane transporter activity|ATP hydrolysis activity|PDZ domain binding|monoatomic ion transmembrane transport|presynaptic membrane|intracellular membrane-bounded organelle|metal ion binding|regulation of cytosolic calcium ion concentration|parallel fiber to Purkinje cell synapse|g…	WP4698,WP536	Vitamin D-sensitive calcium signaling in depression|Calcium regulation in cardiac cells	R-HSA-109582,R-HSA-382551,R-HSA-397014,R-HSA-418346,R-HSA-418359,R-HSA-418360,R-HSA-5576891,R-HSA-5578775,R-HSA-936837,R-HSA-983712	Hemostasis|Transport of small molecules|Muscle contraction|Platelet homeostasis|Reduction of cytosolic Ca++ levels|Platelet calcium homeostasis|Cardiac conduction|Ion homeostasis|Ion transport by P-type ATPases|Ion channel transport		21.6923	43.3847	0	2.5031e-07	-21.9298	2.01773e-08	4.89072e-05	Down	0	0	0	0.442881	0	0	492	ATPase plasma membrane Ca2+ transporting 3	protein_coding	hsa04020,hsa04024,hsa04022,hsa04925,hsa04261,hsa04970,hsa04972,hsa04978,hsa04961	Calcium signaling pathway|cAMP signaling pathway|cGMP-PKG signaling pathway|Aldosterone synthesis and secretion|Adrenergic signaling in cardiomyocytes|Salivary secretion|Pancreatic secretion|Mineral absorption|Endocrine and other factor-regulated calcium reabsorption	GO:0005388,GO:0005515,GO:0005516,GO:0005524,GO:0005886,GO:0015085,GO:0016887,GO:0030165,GO:0034220,GO:0042734,GO:0043231,GO:0046872,GO:0051480,GO:0098688,GO:0098978,GO:0098982,GO:0099509,GO:1903561,GO:1903779,GO:1905056,GO:1990032,GO:1990034	P-type calcium transporter activity|protein binding|calmodulin binding|ATP binding|plasma membrane|calcium ion transmembrane transporter activity|ATP hydrolysis activity|PDZ domain binding|monoatomic ion transmembrane transport|presynaptic membrane|intracellular membrane-bounded organelle|metal ion binding|regulation of cytosolic calcium ion concentration|parallel fiber to Purkinje cell synapse|g…	WP4698,WP536	Vitamin D-sensitive calcium signaling in depression|Calcium regulation in cardiac cells
ARL14	33.7575	0.307239	67.2078	198.164	7.63055	0.00013885	0.00257345	Up	4.52052	0.103734	0.0209864	0	0.0204436	0	80117	ADP ribosylation factor like GTPase 14	protein_coding			GO:0003924,GO:0005515,GO:0005525,GO:0005737,GO:0006886,GO:0016192,GO:0031410	GTPase activity|protein binding|GTP binding|cytoplasm|intracellular protein transport|vesicle-mediated transport|cytoplasmic vesicle	WP5222	2q13 copy number variation syndrome				32.8148	61.8405	3.78916	0.0611718	-4.03099	0.00721827	0.558344	Down	0.0207022	0.0611538	0.144703	4.52052	0.103734	0.0209864	80117	ADP ribosylation factor like GTPase 14	protein_coding			GO:0003924,GO:0005515,GO:0005525,GO:0005737,GO:0006886,GO:0016192,GO:0031410	GTPase activity|protein binding|GTP binding|cytoplasm|intracellular protein transport|vesicle-mediated transport|cytoplasmic vesicle	WP5222	2q13 copy number variation syndrome
CCBE1	35.5963	4.73589	66.4567	14.0497	3.81246	1.86404e-10	1.88768e-08	Up	0.351332	0.196555	0.195074	0.0114115	0.0146176	0.0295751	147372	collagen and calcium binding EGF domains 1	protein_coding			GO:0001946,GO:0002020,GO:0002040,GO:0003016,GO:0005509,GO:0005515,GO:0005518,GO:0005581,GO:0005615,GO:0010575,GO:0010595,GO:0010954,GO:0030324,GO:0031012,GO:0045766,GO:0048845,GO:1900748,GO:1901492,GO:1904977	lymphangiogenesis|protease binding|sprouting angiogenesis|respiratory system process|calcium ion binding|protein binding|collagen binding|collagen trimer|extracellular space|positive regulation of vascular endothelial growth factor production|positive regulation of endothelial cell migration|positive regulation of protein processing|lung development|extracellular matrix|positive regulation of ang…						46.6657	61.0616	32.2699	0.527521	-0.922698	0.037096	0.712702	Down	0.0888148	0.102028	0.155198	0.351332	0.196555	0.195074	147372	collagen and calcium binding EGF domains 1	protein_coding			GO:0001946,GO:0002020,GO:0002040,GO:0003016,GO:0005509,GO:0005515,GO:0005518,GO:0005581,GO:0005615,GO:0010575,GO:0010595,GO:0010954,GO:0030324,GO:0031012,GO:0045766,GO:0048845,GO:1900748,GO:1901492,GO:1904977	lymphangiogenesis|protease binding|sprouting angiogenesis|respiratory system process|calcium ion binding|protein binding|collagen binding|collagen trimer|extracellular space|positive regulation of vascular endothelial growth factor production|positive regulation of endothelial cell migration|positive regulation of protein processing|lung development|extracellular matrix|positive regulation of ang…
KIAA1549	63.8997	41.8709	85.9285	2.05386	1.03834	0.0124328	0.0822684	Up	0.247488	0.165842	0.129535	0.099047	0.122047	0.0585941	57670	KIAA1549	protein_coding			GO:0005886,GO:0032391	plasma membrane|photoreceptor connecting cilium			R-HSA-1643685,R-HSA-5663202,R-HSA-6802952,R-HSA-6802957	Disease|Diseases of signal transduction by growth factor receptors and second messengers|Signaling by BRAF and RAF1 fusions|Oncogenic MAPK signaling		59.3625	78.9658	39.7592	0.502694	-0.992248	0.00743926	0.558344	Down	0.0879799	0.0845675	0.0690255	0.247488	0.165842	0.129535	57670	KIAA1549	protein_coding			GO:0005886,GO:0032391	plasma membrane|photoreceptor connecting cilium
PTGS2	1847.55	310.287	3384.8	10.9095	3.44752	2.21191e-08	1.40358e-06	Up	48.4846	8.15322	7.33569	1.98271	1.64772	2.20477	5743	prostaglandin-endoperoxide synthase 2	protein_coding	hsa00590,hsa04370,hsa04064,hsa04668,hsa04625,hsa04657,hsa04923,hsa04913,hsa04921,hsa04726,hsa04723,hsa05200,hsa05206,hsa05204,hsa05222,hsa05163,hsa05167,hsa05165,hsa05140,hsa05010,hsa05022	Arachidonic acid metabolism|VEGF signaling pathway|NF-kappa B signaling pathway|TNF signaling pathway|C-type lectin receptor signaling pathway|IL-17 signaling pathway|Regulation of lipolysis in adipocytes|Ovarian steroidogenesis|Oxytocin signaling pathway|Serotonergic synapse|Retrograde endocannabinoid signaling|Pathways in cancer|MicroRNAs in cancer|Chemical carcinogenesis - DNA adducts|Small ce…	GO:0001516,GO:0001525,GO:0004601,GO:0004666,GO:0005515,GO:0005637,GO:0005640,GO:0005737,GO:0005783,GO:0005788,GO:0005789,GO:0005901,GO:0006979,GO:0007566,GO:0007612,GO:0007613,GO:0008217,GO:0008285,GO:0009410,GO:0009624,GO:0009750,GO:0010042,GO:0010575,GO:0016702,GO:0019371,GO:0019899,GO:0020037,GO:0030282,GO:0031394,GO:0031622,GO:0031915,GO:0032227,GO:0032310,GO:0032355,GO:0032496,GO:0032991,GO:…	prostaglandin biosynthetic process|angiogenesis|peroxidase activity|prostaglandin-endoperoxide synthase activity|protein binding|nuclear inner membrane|nuclear outer membrane|cytoplasm|endoplasmic reticulum|endoplasmic reticulum lumen|endoplasmic reticulum membrane|caveola|response to oxidative stress|embryo implantation|learning|memory|regulation of blood pressure|negative regulation of cell pop…	WP5115,WP3614,WP4216,WP5124,WP167,WP98,WP4586,WP4483,WP15,WP2059,WP4707,WP5122,WP2586,WP3287,WP4754,WP2882,WP2435,WP4719,WP5154,WP5149,WP4658,WP4659,WP2431,WP2880,WP3646,WP5155,WP3617,WP3888,WP5321	Network map of SARS-CoV-2 signaling pathway|Photodynamic therapy-induced HIF-1 survival signaling|Chromosomal and microsatellite instability in colorectal cancer |Alzheimer's disease|Eicosanoid synthesis|Prostaglandin synthesis and regulation|Metabolism of alpha-linolenic acid|Relationship between inflammation, COX-2 and EGFR|Selenium micronutrient network|Alzheimer's disease and miRNA effects|As…	R-HSA-1280215,R-HSA-1430728,R-HSA-168256,R-HSA-196807,R-HSA-196849,R-HSA-196854,R-HSA-197264,R-HSA-2142753,R-HSA-2142770,R-HSA-2162123,R-HSA-449147,R-HSA-556833,R-HSA-6783783,R-HSA-6785807,R-HSA-8978868,R-HSA-9018677,R-HSA-9018678,R-HSA-9018679,R-HSA-9018683,R-HSA-9025094,R-HSA-9027604	Cytokine Signaling in Immune system|Metabolism|Immune System|Nicotinate metabolism|Metabolism of water-soluble vitamins and cofactors|Metabolism of vitamins and cofactors|Nicotinamide salvaging|Arachidonic acid metabolism|Synthesis of 15-eicosatetraenoic acid derivatives|Synthesis of Prostaglandins (PG) and Thromboxanes (TX)|Signaling by Interleukins|Metabolism of lipids|Interleukin-10 signaling|…		2121.53	3112.47	1130.59	0.363221	-1.46108	0.0237052	0.66522	Down	3.47913	6.61263	9.2286	48.4846	8.15322	7.33569	5743	prostaglandin-endoperoxide synthase 2	protein_coding	hsa00590,hsa04370,hsa04064,hsa04668,hsa04625,hsa04657,hsa04923,hsa04913,hsa04921,hsa04726,hsa04723,hsa05200,hsa05206,hsa05204,hsa05222,hsa05163,hsa05167,hsa05165,hsa05140,hsa05010,hsa05022	Arachidonic acid metabolism|VEGF signaling pathway|NF-kappa B signaling pathway|TNF signaling pathway|C-type lectin receptor signaling pathway|IL-17 signaling pathway|Regulation of lipolysis in adipocytes|Ovarian steroidogenesis|Oxytocin signaling pathway|Serotonergic synapse|Retrograde endocannabinoid signaling|Pathways in cancer|MicroRNAs in cancer|Chemical carcinogenesis - DNA adducts|Small ce…	GO:0001516,GO:0001525,GO:0004601,GO:0004666,GO:0005515,GO:0005637,GO:0005640,GO:0005737,GO:0005783,GO:0005788,GO:0005789,GO:0005901,GO:0006979,GO:0007566,GO:0007612,GO:0007613,GO:0008217,GO:0008285,GO:0009410,GO:0009624,GO:0009750,GO:0010042,GO:0010575,GO:0016702,GO:0019371,GO:0019899,GO:0020037,GO:0030282,GO:0031394,GO:0031622,GO:0031915,GO:0032227,GO:0032310,GO:0032355,GO:0032496,GO:0032991,GO:…	prostaglandin biosynthetic process|angiogenesis|peroxidase activity|prostaglandin-endoperoxide synthase activity|protein binding|nuclear inner membrane|nuclear outer membrane|cytoplasm|endoplasmic reticulum|endoplasmic reticulum lumen|endoplasmic reticulum membrane|caveola|response to oxidative stress|embryo implantation|learning|memory|regulation of blood pressure|negative regulation of cell pop…	WP5115,WP3614,WP4216,WP5124,WP167,WP98,WP4586,WP4483,WP15,WP2059,WP4707,WP5122,WP2586,WP3287,WP4754,WP2882,WP2435,WP4719,WP5154,WP5149,WP4658,WP4659,WP2431,WP2880,WP3646,WP5155,WP3617,WP3888,WP5321	Network map of SARS-CoV-2 signaling pathway|Photodynamic therapy-induced HIF-1 survival signaling|Chromosomal and microsatellite instability in colorectal cancer |Alzheimer's disease|Eicosanoid synthesis|Prostaglandin synthesis and regulation|Metabolism of alpha-linolenic acid|Relationship between inflammation, COX-2 and EGFR|Selenium micronutrient network|Alzheimer's disease and miRNA effects|As…
IL6ST-DT	21.3059	2.20052	40.4112	18.3714	4.19939	0.0140505	0.0893319	Up	1.52492	0.0350492	0.011818	0	0.0230247	0.0582312	441072	IL6ST divergent transcript	non_coding										20.4825	37.1832	3.78175	0.101507	-3.30035	0.0285819	0.688353	Down	0.046632	0.0688748	0.0116409	1.52492	0.0350492	0.011818	441072	IL6ST divergent transcript	non_coding
LOC105370024	6.33667	0.630326	12.043	19.1632	4.26026	0.0278574	0.143569	Up	1.7563	0.0463476	0.046883	0.0475382	0.0456704	0	105370024	uncharacterized LOC105370024	non_coding										5.71171	11.0797	0.343693	0.0331537	-4.91469	0.0216913	0.663239	Down	0	0	0.0461802	1.7563	0.0463476	0.046883	105370024	uncharacterized LOC105370024	non_coding
LINC01430	5.72926	0.317209	11.1413	32.8037	5.03579	0.00168526	0.0187797	Up	0.523712	1.05726	0.440373	0	0	0.0619959	101927242	long intergenic non-protein coding RNA 1430	non_coding										5.8123	10.2413	1.38331	0.134607	-2.89318	0.028551	0.688353	Down	0.0620585	0.183319	0	0.523712	1.05726	0.440373	101927242	long intergenic non-protein coding RNA 1430	non_coding
CD300LB	33.0045	0	66.009	3.84289e+06	21.8738	2.18161e-08	1.3994e-06	Up	2.57577	0	0	0	0	0	124599	CD300 molecule like family member b	protein_coding			GO:0002376,GO:0004888,GO:0005515,GO:0005886,GO:0042802	immune system process|transmembrane signaling receptor activity|protein binding|plasma membrane|identical protein binding			R-HSA-1280218,R-HSA-168249,R-HSA-168256,R-HSA-198933,R-HSA-2172127	Adaptive Immune System|Innate Immune System|Immune System|Immunoregulatory interactions between a Lymphoid and a non-Lymphoid cell|DAP12 interactions		30.3693	60.7385	0	1.8233e-07	-22.3869	1.01471e-08	3.93524e-05	Down	0	0	0	2.57577	0	0	124599	CD300 molecule like family member b	protein_coding			GO:0002376,GO:0004888,GO:0005515,GO:0005886,GO:0042802	immune system process|transmembrane signaling receptor activity|protein binding|plasma membrane|identical protein binding
PRECSIT	16.1593	3.10408	29.2145	9.39975	3.23262	0.0230534	0.126308	Up	0.347305	0.0338406	0.0213947	0.00867749	0.0333462	0	283487	p53 regulated carcinoma associated Stat3 activating long intergenic non-protein coding transcript	non_coding										16.3561	26.8737	5.83841	0.216519	-2.20743	0.0484599	0.750225	Down	0.016884	0.0207812	0.0337184	0.347305	0.0338406	0.0213947	283487	p53 regulated carcinoma associated Stat3 activating long intergenic non-protein coding transcript	non_coding
NPM3	220.039	175.897	264.181	1.50291	0.587759	0.0328149	0.159496	Up	11.0123	5.70116	6.65883	4.76249	5.90744	5.74178	10360	nucleophosmin/nucleoplasmin 3	protein_coding			GO:0003682,GO:0003723,GO:0005515,GO:0005654,GO:0005730,GO:0005737,GO:0005829,GO:0006338,GO:0006364,GO:0009303,GO:0015629,GO:0042393	chromatin binding|RNA binding|protein binding|nucleoplasm|nucleolus|cytoplasm|cytosol|chromatin remodeling|rRNA processing|rRNA transcription|actin cytoskeleton|histone binding						192.051	242.699	141.403	0.582159	-0.780515	0.0107569	0.611226	Down	3.40162	3.81142	4.80213	11.0123	5.70116	6.65883	10360	nucleophosmin/nucleoplasmin 3	protein_coding			GO:0003682,GO:0003723,GO:0005515,GO:0005654,GO:0005730,GO:0005737,GO:0005829,GO:0006338,GO:0006364,GO:0009303,GO:0015629,GO:0042393	chromatin binding|RNA binding|protein binding|nucleoplasm|nucleolus|cytoplasm|cytosol|chromatin remodeling|rRNA processing|rRNA transcription|actin cytoskeleton|histone binding
LOC105379675	42.0072	0.323087	83.6912	246.75	7.9469	3.36078e-05	0.00079358	Up	10.0618	0.148776	0.150495	0.0381496	0	0	105379675		non_coding										44.5165	77.002	12.031	0.156076	-2.67968	0.0428513	0.733871	Down	0.222686	0.328903	0.741195	10.0618	0.148776	0.150495	105379675		non_coding
LOC107985980	6.19833	0	12.3967	71.3261	6.15636	0.00605117	0.0488821	Up	0.162375	0.00856996	0.00433448	0	0	0	107985980		non_coding										5.70264	11.4053	0	0.0165439	-5.91756	0.00778341	0.558344	Down	0	0	0	0.162375	0.00856996	0.00433448	107985980		non_coding
LINC01322	91.3239	50.3545	132.293	2.63008	1.39511	0.0246892	0.13249	Up	10.3177	2.05985	2.40697	1.42065	2.20473	2.05336	103695433	long intergenic non-protein coding RNA 1322	non_coding										84.1236	121.614	46.6331	0.382935	-1.38483	0.0234762	0.663239	Down	1.48841	1.43068	1.87548	10.3177	2.05985	2.40697	103695433	long intergenic non-protein coding RNA 1322	non_coding
NT5E	293.815	138.086	449.545	3.25746	1.70375	0.00215284	0.0226175	Up	7.04923	1.56912	1.93659	1.3322	0.680619	1.27229	4907	5'-nucleotidase ecto	protein_coding	hsa00230,hsa00240,hsa00760	Purine metabolism|Pyrimidine metabolism|Nicotinate and nicotinamide metabolism	GO:0000166,GO:0002953,GO:0005515,GO:0005654,GO:0005829,GO:0005886,GO:0006196,GO:0006259,GO:0007159,GO:0008253,GO:0008270,GO:0009897,GO:0009986,GO:0010035,GO:0016020,GO:0033198,GO:0042802,GO:0046032,GO:0046034,GO:0046086,GO:0050340,GO:0050483,GO:0050484,GO:0050728,GO:0055074,GO:0070062,GO:0106411,GO:0140928	nucleotide binding|5'-deoxynucleotidase activity|protein binding|nucleoplasm|cytosol|plasma membrane|AMP catabolic process|DNA metabolic process|leukocyte cell-cell adhesion|5'-nucleotidase activity|zinc ion binding|external side of plasma membrane|cell surface|response to inorganic substance|membrane|response to ATP|identical protein binding|ADP catabolic process|ATP metabolic process|adenosine …	WP3644,WP2848,WP5236,WP5078	NAD+ metabolism|Pluripotent stem cell differentiation pathway|Markers of kidney cell lineage|T cell modulation in pancreatic cancer	R-HSA-1430728,R-HSA-15869,R-HSA-1643685,R-HSA-196807,R-HSA-196849,R-HSA-196854,R-HSA-5663205,R-HSA-73621,R-HSA-74259,R-HSA-8956319,R-HSA-9658195,R-HSA-9660826,R-HSA-9664424,R-HSA-9824443	Metabolism|Metabolism of nucleotides|Disease|Nicotinate metabolism|Metabolism of water-soluble vitamins and cofactors|Metabolism of vitamins and cofactors|Infectious disease|Pyrimidine catabolism|Purine catabolism|Nucleotide catabolism|Leishmania infection|Purinergic signaling in leishmaniasis infection|Cell recruitment (pro-inflammatory response)|Parasitic Infection Pathways		298.06	413.207	182.912	0.442419	-1.17652	0.0238717	0.665691	Down	1.06381	1.60812	1.28667	7.04923	1.56912	1.93659	4907	5'-nucleotidase ecto	protein_coding	hsa00230,hsa00240,hsa00760	Purine metabolism|Pyrimidine metabolism|Nicotinate and nicotinamide metabolism	GO:0000166,GO:0002953,GO:0005515,GO:0005654,GO:0005829,GO:0005886,GO:0006196,GO:0006259,GO:0007159,GO:0008253,GO:0008270,GO:0009897,GO:0009986,GO:0010035,GO:0016020,GO:0033198,GO:0042802,GO:0046032,GO:0046034,GO:0046086,GO:0050340,GO:0050483,GO:0050484,GO:0050728,GO:0055074,GO:0070062,GO:0106411,GO:0140928	nucleotide binding|5'-deoxynucleotidase activity|protein binding|nucleoplasm|cytosol|plasma membrane|AMP catabolic process|DNA metabolic process|leukocyte cell-cell adhesion|5'-nucleotidase activity|zinc ion binding|external side of plasma membrane|cell surface|response to inorganic substance|membrane|response to ATP|identical protein binding|ADP catabolic process|ATP metabolic process|adenosine …	WP3644,WP2848,WP5236,WP5078	NAD+ metabolism|Pluripotent stem cell differentiation pathway|Markers of kidney cell lineage|T cell modulation in pancreatic cancer
IL13RA2	140.179	3.50284	276.855	79.1326	6.3062	0.000183755	0.00322325	Up	17.4409	0.159896	0.727842	0.0820016	0.0196949	0.119544	3598	interleukin 13 receptor subunit alpha 2	protein_coding	hsa04630,hsa04060	JAK-STAT signaling pathway|Cytokine-cytokine receptor interaction	GO:0002638,GO:0004896,GO:0005515,GO:0005576,GO:0005615,GO:0009897,GO:0016064,GO:0019221,GO:0019955,GO:0043235,GO:0043305	negative regulation of immunoglobulin production|cytokine receptor activity|protein binding|extracellular region|extracellular space|external side of plasma membrane|immunoglobulin mediated immune response|cytokine-mediated signaling pathway|cytokine binding|receptor complex|negative regulation of mast cell degranulation			R-HSA-1280215,R-HSA-168256,R-HSA-449147,R-HSA-6785807	Cytokine Signaling in Immune system|Immune System|Signaling by Interleukins|Interleukin-4 and Interleukin-13 signaling		137.991	254.684	21.2983	0.0836083	-3.58021	0.0234402	0.663239	Down	0.219385	0.274933	0.736846	17.4409	0.159896	0.727842	3598	interleukin 13 receptor subunit alpha 2	protein_coding	hsa04630,hsa04060	JAK-STAT signaling pathway|Cytokine-cytokine receptor interaction	GO:0002638,GO:0004896,GO:0005515,GO:0005576,GO:0005615,GO:0009897,GO:0016064,GO:0019221,GO:0019955,GO:0043235,GO:0043305	negative regulation of immunoglobulin production|cytokine receptor activity|protein binding|extracellular region|extracellular space|external side of plasma membrane|immunoglobulin mediated immune response|cytokine-mediated signaling pathway|cytokine binding|receptor complex|negative regulation of mast cell degranulation
DHRS2	141.212	0	282.425	1620.68	10.6624	0.00318641	0.0304328	Up	9.76126	0.0103613	0.020962	0	0	0	10202	dehydrogenase/reductase 2	protein_coding			GO:0004090,GO:0005515,GO:0005634,GO:0005635,GO:0005654,GO:0005737,GO:0005739,GO:0005759,GO:0008207,GO:0008285,GO:0009636,GO:0016616,GO:0022900,GO:0034599,GO:0043011,GO:0043066	carbonyl reductase (NADPH) activity|protein binding|nucleus|nuclear envelope|nucleoplasm|cytoplasm|mitochondrion|mitochondrial matrix|C21-steroid hormone metabolic process|negative regulation of cell population proliferation|response to toxic substance|oxidoreductase activity, acting on the CH-OH group of donors, NAD or NADP as acceptor|electron transport chain|cellular response to oxidative stre…						129.936	259.871	0	0.00072803	-10.4237	0.00394377	0.558344	Down	0	0	0	9.76126	0.0103613	0.020962	10202	dehydrogenase/reductase 2	protein_coding			GO:0004090,GO:0005515,GO:0005634,GO:0005635,GO:0005654,GO:0005737,GO:0005739,GO:0005759,GO:0008207,GO:0008285,GO:0009636,GO:0016616,GO:0022900,GO:0034599,GO:0043011,GO:0043066	carbonyl reductase (NADPH) activity|protein binding|nucleus|nuclear envelope|nucleoplasm|cytoplasm|mitochondrion|mitochondrial matrix|C21-steroid hormone metabolic process|negative regulation of cell population proliferation|response to toxic substance|oxidoreductase activity, acting on the CH-OH group of donors, NAD or NADP as acceptor|electron transport chain|cellular response to oxidative stre…
ENKUR	38.1048	2.19822	74.0113	33.6486	5.07247	7.41428e-05	0.00154794	Up	1.47372	0.0636391	0.164512	0.021758	0.0278708	0	219670	enkurin%2C TRPC channel interacting protein	protein_coding			GO:0001669,GO:0005515,GO:0005516,GO:0005879,GO:0017124,GO:0030317,GO:0061966,GO:0097228,GO:0097728,GO:0097729	acrosomal vesicle|protein binding|calmodulin binding|axonemal microtubule|SH3 domain binding|flagellated sperm motility|establishment of left/right asymmetry|sperm principal piece|9+0 motile cilium|9+2 motile cilium						41.1217	68.0603	14.1831	0.207994	-2.26538	0.038313	0.719108	Down	0.0211675	0.145899	0.119773	1.47372	0.0636391	0.164512	219670	enkurin%2C TRPC channel interacting protein	protein_coding			GO:0001669,GO:0005515,GO:0005516,GO:0005879,GO:0017124,GO:0030317,GO:0061966,GO:0097228,GO:0097728,GO:0097729	acrosomal vesicle|protein binding|calmodulin binding|axonemal microtubule|SH3 domain binding|flagellated sperm motility|establishment of left/right asymmetry|sperm principal piece|9+0 motile cilium|9+2 motile cilium
HOTAIRM1	289.648	161.377	417.92	2.58992	1.37291	2.94373e-07	1.35191e-05	Up	14.2365	9.37527	8.49893	3.36301	5.32589	4.44304	100506311	HOXA transcript antisense RNA%2C myeloid-specific 1	non_coding										316.787	383.995	249.578	0.649584	-0.622411	0.0113203	0.611226	Down	6.69685	6.66961	5.13011	14.2365	9.37527	8.49893	100506311	HOXA transcript antisense RNA%2C myeloid-specific 1	non_coding
H2BC17	5.10813	0	10.2163	58.7984	5.87771	0.00933533	0.067676	Up	1.74804	0.0572646	0.115852	0	0	0	8348	H2B clustered histone 17	protein_coding	hsa04613,hsa05203,hsa05322,hsa05034	Neutrophil extracellular trap formation|Viral carcinogenesis|Systemic lupus erythematosus|Alcoholism	GO:0000786,GO:0003677,GO:0005515,GO:0005634,GO:0005654,GO:0005829,GO:0006334,GO:0030527,GO:0046982	nucleosome|DNA binding|protein binding|nucleus|nucleoplasm|cytosol|nucleosome assembly|structural constituent of chromatin|protein heterodimerization activity			R-HSA-110328,R-HSA-110329,R-HSA-110330,R-HSA-110330,R-HSA-110331,R-HSA-110331,R-HSA-1221632,R-HSA-1266738,R-HSA-1474165,R-HSA-1500620,R-HSA-157118,R-HSA-157579,R-HSA-162582,R-HSA-162582,R-HSA-1640170,R-HSA-1640170,R-HSA-1643685,R-HSA-171306,R-HSA-1912408,R-HSA-1912422,R-HSA-194315,R-HSA-195258,R-HSA-195721,R-HSA-195721,R-HSA-201681,R-HSA-201681,R-HSA-201722,R-HSA-201722,R-HSA-211000,R-HSA-212165,…	Recognition and association of DNA glycosylase with site containing an affected pyrimidine|Cleavage of the damaged pyrimidine |Recognition and association of DNA glycosylase with site containing an affected purine|Recognition and association of DNA glycosylase with site containing an affected purine|Cleavage of the damaged purine|Cleavage of the damaged purine|Meiotic synapsis|Developmental Biolo…		5.04492	9.39696	0.692888	0.0730595	-3.77478	0.0430531	0.733871	Down	0	0.0562649	0.0570577	1.74804	0.0572646	0.115852	8348	H2B clustered histone 17	protein_coding	hsa04613,hsa05203,hsa05322,hsa05034	Neutrophil extracellular trap formation|Viral carcinogenesis|Systemic lupus erythematosus|Alcoholism	GO:0000786,GO:0003677,GO:0005515,GO:0005634,GO:0005654,GO:0005829,GO:0006334,GO:0030527,GO:0046982	nucleosome|DNA binding|protein binding|nucleus|nucleoplasm|cytosol|nucleosome assembly|structural constituent of chromatin|protein heterodimerization activity
EPCAM	471.16	196	746.321	3.80852	1.92923	0.0160944	0.0987479	Up	35.8647	3.44006	2.64045	3.10289	3.98599	3.67046	4072	epithelial cell adhesion molecule	protein_coding			GO:0001657,GO:0005515,GO:0005886,GO:0005923,GO:0008284,GO:0009986,GO:0016323,GO:0016324,GO:0016328,GO:0023019,GO:0044877,GO:0045944,GO:0048863,GO:0070062,GO:0098609,GO:0098641,GO:2000048,GO:2000648	ureteric bud development|protein binding|plasma membrane|bicellular tight junction|positive regulation of cell population proliferation|cell surface|basolateral plasma membrane|apical plasma membrane|lateral plasma membrane|signal transduction involved in regulation of gene expression|protein-containing complex binding|positive regulation of transcription by RNA polymerase II|stem cell differenti…			R-HSA-109582,R-HSA-202733	Hemostasis|Cell surface interactions at the vascular wall		420.205	686.48	153.931	0.224178	-2.15728	0.00742882	0.558344	Down	1.69046	2.27598	3.72044	35.8647	3.44006	2.64045	4072	epithelial cell adhesion molecule	protein_coding			GO:0001657,GO:0005515,GO:0005886,GO:0005923,GO:0008284,GO:0009986,GO:0016323,GO:0016324,GO:0016328,GO:0023019,GO:0044877,GO:0045944,GO:0048863,GO:0070062,GO:0098609,GO:0098641,GO:2000048,GO:2000648	ureteric bud development|protein binding|plasma membrane|bicellular tight junction|positive regulation of cell population proliferation|cell surface|basolateral plasma membrane|apical plasma membrane|lateral plasma membrane|signal transduction involved in regulation of gene expression|protein-containing complex binding|positive regulation of transcription by RNA polymerase II|stem cell differenti…
LINC00243	6.42904	0.323087	12.535	37.0488	5.21136	0.00858069	0.0638305	Up	0.466415	0.0130324	0.0527319	0.0133672	0	0	401247	long intergenic non-protein coding RNA 243	non_coding										5.93127	11.5268	0.335722	0.0318679	-4.97175	0.0122014	0.617731	Down	0.0130045	0	0	0.466415	0.0130324	0.0527319	401247	long intergenic non-protein coding RNA 243	non_coding
LOC105372832	10.2201	0.323087	20.117	59.3319	5.89074	0.0366159	0.172003	Up	0.464322	0	0	0.00706947	0	0	105372832		non_coding										9.2554	18.5108	0	0.0102119	-6.6136	0.030722	0.697177	Down	0	0	0	0.464322	0	0	105372832		non_coding
LOC105378956	8.69971	0.307239	17.0922	50.4477	5.65672	0.016246	0.0993061	Up	0.576971	0	0.0213256	0	0.010387	0	105378956		non_coding										8.02972	15.7237	0.335722	0.023392	-5.41784	0.0188875	0.646686	Down	0.0105184	0	0	0.576971	0	0.0213256	105378956		non_coding
TEX26	11.6302	0	23.2603	133.567	7.06142	0.0271686	0.141242	Up	0.885656	0	0	0	0	0	122046	testis expressed 26	protein_coding			GO:0005737	cytoplasm						10.7016	21.4031	0	0.00883263	-6.82294	0.0230764	0.663239	Down	0	0	0	0.885656	0	0	122046	testis expressed 26	protein_coding			GO:0005737	cytoplasm
CLU	638.643	81.2791	1196.01	14.7153	3.87924	0.00928801	0.0673827	Up	37.1094	0.680967	0.846281	0.808219	0.99694	0.707913	1191	clusterin	protein_coding	hsa04610	Complement and coagulation cascades	GO:0000902,GO:0001540,GO:0001774,GO:0001836,GO:0002434,GO:0005102,GO:0005515,GO:0005576,GO:0005615,GO:0005634,GO:0005737,GO:0005739,GO:0005743,GO:0005794,GO:0005829,GO:0005856,GO:0006629,GO:0006956,GO:0006958,GO:0009615,GO:0009986,GO:0010628,GO:0016020,GO:0016887,GO:0017038,GO:0031093,GO:0031333,GO:0031334,GO:0031625,GO:0032286,GO:0032436,GO:0032760,GO:0032991,GO:0034366,GO:0042127,GO:0042583,GO:…	cell morphogenesis|amyloid-beta binding|microglial cell activation|release of cytochrome c from mitochondria|immune complex clearance|signaling receptor binding|protein binding|extracellular region|extracellular space|nucleus|cytoplasm|mitochondrion|mitochondrial inner membrane|Golgi apparatus|cytosol|cytoskeleton|lipid metabolic process|complement activation|complement activation, classical path…	WP5090,WP558,WP4673	Complement system in neuronal development and plasticity|Complement and coagulation cascades|Male infertility	R-HSA-109582,R-HSA-114608,R-HSA-166658,R-HSA-166665,R-HSA-168249,R-HSA-168256,R-HSA-6803157,R-HSA-76002,R-HSA-76005,R-HSA-977606	Hemostasis|Platelet degranulation |Complement cascade|Terminal pathway of complement|Innate Immune System|Immune System|Antimicrobial peptides|Platelet activation, signaling and aggregation|Response to elevated platelet cytosolic Ca2+|Regulation of Complement cascade		606.941	1100.36	113.52	0.103164	-3.27699	0.0308566	0.697177	Down	1.11633	0.573497	1.5218	37.1094	0.680967	0.846281	1191	clusterin	protein_coding	hsa04610	Complement and coagulation cascades	GO:0000902,GO:0001540,GO:0001774,GO:0001836,GO:0002434,GO:0005102,GO:0005515,GO:0005576,GO:0005615,GO:0005634,GO:0005737,GO:0005739,GO:0005743,GO:0005794,GO:0005829,GO:0005856,GO:0006629,GO:0006956,GO:0006958,GO:0009615,GO:0009986,GO:0010628,GO:0016020,GO:0016887,GO:0017038,GO:0031093,GO:0031333,GO:0031334,GO:0031625,GO:0032286,GO:0032436,GO:0032760,GO:0032991,GO:0034366,GO:0042127,GO:0042583,GO:…	cell morphogenesis|amyloid-beta binding|microglial cell activation|release of cytochrome c from mitochondria|immune complex clearance|signaling receptor binding|protein binding|extracellular region|extracellular space|nucleus|cytoplasm|mitochondrion|mitochondrial inner membrane|Golgi apparatus|cytosol|cytoskeleton|lipid metabolic process|complement activation|complement activation, classical path…	WP5090,WP558,WP4673	Complement system in neuronal development and plasticity|Complement and coagulation cascades|Male infertility
NUDT10	95.2251	0.947535	189.503	200.062	7.64431	9.19023e-05	0.00182744	Up	8.04077	0.0778154	0.0787143	0.0133024	0.0127797	0.0129283	170685	nudix hydrolase 10	protein_coding			GO:0000298,GO:0005515,GO:0005634,GO:0005737,GO:0005829,GO:0008486,GO:0034431,GO:0034432,GO:0046872,GO:0071543,GO:1901907,GO:1901909,GO:1901911	endopolyphosphatase activity|protein binding|nucleus|cytoplasm|cytosol|diphosphoinositol-polyphosphate diphosphatase activity|bis(5'-adenosyl)-hexaphosphatase activity|bis(5'-adenosyl)-pentaphosphatase activity|metal ion binding|diphosphoinositol polyphosphate metabolic process|diadenosine pentaphosphate catabolic process|diadenosine hexaphosphate catabolic process|adenosine 5'-(hexahydrogen pent…			R-HSA-1430728,R-HSA-1483249,R-HSA-1855167	Metabolism|Inositol phosphate metabolism|Synthesis of pyrophosphates in the cytosol		91.4977	174.362	8.63388	0.0494917	-4.33667	0.0211951	0.663239	Down	0.0129414	0.114686	0.193836	8.04077	0.0778154	0.0787143	170685	nudix hydrolase 10	protein_coding			GO:0000298,GO:0005515,GO:0005634,GO:0005737,GO:0005829,GO:0008486,GO:0034431,GO:0034432,GO:0046872,GO:0071543,GO:1901907,GO:1901909,GO:1901911	endopolyphosphatase activity|protein binding|nucleus|cytoplasm|cytosol|diphosphoinositol-polyphosphate diphosphatase activity|bis(5'-adenosyl)-hexaphosphatase activity|bis(5'-adenosyl)-pentaphosphatase activity|metal ion binding|diphosphoinositol polyphosphate metabolic process|diadenosine pentaphosphate catabolic process|diadenosine hexaphosphate catabolic process|adenosine 5'-(hexahydrogen pent…
ULBP1	1024	130.224	1917.78	14.7276	3.88045	0.00398608	0.0358236	Up	49.3822	1.72398	1.66808	1.2899	0.8535	1.29514	80329	UL16 binding protein 1	protein_coding	hsa04650	Natural killer cell mediated cytotoxicity	GO:0001916,GO:0002476,GO:0002486,GO:0005515,GO:0005615,GO:0005783,GO:0005829,GO:0005886,GO:0006955,GO:0009897,GO:0030101,GO:0042267,GO:0046703	positive regulation of T cell mediated cytotoxicity|antigen processing and presentation of endogenous peptide antigen via MHC class Ib|antigen processing and presentation of endogenous peptide antigen via MHC class I via ER pathway, TAP-independent|protein binding|extracellular space|endoplasmic reticulum|cytosol|plasma membrane|immune response|external side of plasma membrane|natural killer cell…	WP4963	p53 transcriptional gene network	R-HSA-1280218,R-HSA-168256,R-HSA-198933	Adaptive Immune System|Immune System|Immunoregulatory interactions between a Lymphoid and a non-Lymphoid cell		1001.34	1764.32	238.363	0.1351	-2.88791	0.0337025	0.709948	Down	1.77846	1.27655	2.70526	49.3822	1.72398	1.66808	80329	UL16 binding protein 1	protein_coding	hsa04650	Natural killer cell mediated cytotoxicity	GO:0001916,GO:0002476,GO:0002486,GO:0005515,GO:0005615,GO:0005783,GO:0005829,GO:0005886,GO:0006955,GO:0009897,GO:0030101,GO:0042267,GO:0046703	positive regulation of T cell mediated cytotoxicity|antigen processing and presentation of endogenous peptide antigen via MHC class Ib|antigen processing and presentation of endogenous peptide antigen via MHC class I via ER pathway, TAP-independent|protein binding|extracellular space|endoplasmic reticulum|cytosol|plasma membrane|immune response|external side of plasma membrane|natural killer cell…	WP4963	p53 transcriptional gene network
HMCN2	79.0139	1.89507	156.133	82.4586	6.3656	6.05376e-08	3.30367e-06	Up	0.732096	0.0319772	0.0533719	0.00327987	0.003151	0.00318764	256158	hemicentin 2	protein_coding			GO:0005201,GO:0005509,GO:0005576,GO:0005886,GO:0007156,GO:0007411,GO:0008046,GO:0030424,GO:0032154,GO:0043025,GO:0050808,GO:0062023	extracellular matrix structural constituent|calcium ion binding|extracellular region|plasma membrane|homophilic cell adhesion via plasma membrane adhesion molecules|axon guidance|axon guidance receptor activity|axon|cleavage furrow|neuronal cell body|synapse organization|collagen-containing extracellular matrix						80.5002	143.608	17.3926	0.121074	-3.04604	0.00215761	0.491947	Down	0.0414812	0.0204224	0.019117	0.732096	0.0319772	0.0533719	256158	hemicentin 2	protein_coding			GO:0005201,GO:0005509,GO:0005576,GO:0005886,GO:0007156,GO:0007411,GO:0008046,GO:0030424,GO:0032154,GO:0043025,GO:0050808,GO:0062023	extracellular matrix structural constituent|calcium ion binding|extracellular region|plasma membrane|homophilic cell adhesion via plasma membrane adhesion molecules|axon guidance|axon guidance receptor activity|axon|cleavage furrow|neuronal cell body|synapse organization|collagen-containing extracellular matrix
LOC107984016	6.16872	0	12.3374	70.9225	6.14817	0.0226317	0.124964	Up	0.345335	0.0177338	0	0	0	0	107984016		non_coding										5.85093	11.3527	0.349195	0.0323795	-4.94877	0.0353988	0.712702	Down	0	0.00871211	0	0.345335	0.0177338	0	107984016		non_coding
ERC2	92.4557	27.4532	157.458	5.74141	2.52141	0.00016696	0.00300162	Up	1.42278	0.290765	0.246428	0.0926946	0.108412	0.141007	26059	ELKS/RAB6-interacting/CAST family member 2	protein_coding			GO:0005515,GO:0007274,GO:0016082,GO:0030426,GO:0042734,GO:0048167,GO:0048786,GO:0048788,GO:0048790,GO:0098882,GO:0098978,GO:0098982,GO:0099509,GO:0150037	protein binding|neuromuscular synaptic transmission|synaptic vesicle priming|growth cone|presynaptic membrane|regulation of synaptic plasticity|presynaptic active zone|cytoskeleton of presynaptic active zone|maintenance of presynaptic active zone structure|structural constituent of presynaptic active zone|glutamatergic synapse|GABA-ergic synapse|regulation of presynaptic cytosolic calcium ion con…	WP410	Exercise-induced circadian regulation				101.335	144.782	57.8884	0.39939	-1.32413	0.0372688	0.712702	Down	0.223487	0.181452	0.254479	1.42278	0.290765	0.246428	26059	ELKS/RAB6-interacting/CAST family member 2	protein_coding			GO:0005515,GO:0007274,GO:0016082,GO:0030426,GO:0042734,GO:0048167,GO:0048786,GO:0048788,GO:0048790,GO:0098882,GO:0098978,GO:0098982,GO:0099509,GO:0150037	protein binding|neuromuscular synaptic transmission|synaptic vesicle priming|growth cone|presynaptic membrane|regulation of synaptic plasticity|presynaptic active zone|cytoskeleton of presynaptic active zone|maintenance of presynaptic active zone structure|structural constituent of presynaptic active zone|glutamatergic synapse|GABA-ergic synapse|regulation of presynaptic cytosolic calcium ion con…	WP410	Exercise-induced circadian regulation
B3GAT1	12.8516	2.49958	23.2036	9.28018	3.21415	0.00379261	0.0345112	Up	0.202123	0.0443124	0.0261475	0.00757513	0.0181937	0.00368106	27087	beta-1%2C3-glucuronyltransferase 1	protein_coding	hsa00515	Mannose type O-glycan biosynthesis	GO:0000139,GO:0005515,GO:0005576,GO:0005789,GO:0005975,GO:0006024,GO:0008542,GO:0015018,GO:0016020,GO:0043231,GO:0046872,GO:0050650	Golgi membrane|protein binding|extracellular region|endoplasmic reticulum membrane|carbohydrate metabolic process|glycosaminoglycan biosynthetic process|visual learning|galactosylgalactosylxylosylprotein 3-beta-glucuronosyltransferase activity|membrane|intracellular membrane-bounded organelle|metal ion binding|chondroitin sulfate proteoglycan biosynthetic process	WP5395	Glycosaminoglycan synthesis in fibroblasts	R-HSA-1430728,R-HSA-1630316,R-HSA-1638091,R-HSA-1793185,R-HSA-1971475,R-HSA-71387	Metabolism|Glycosaminoglycan metabolism|Heparan sulfate/heparin (HS-GAG) metabolism|Chondroitin sulfate/dermatan sulfate metabolism|A tetrasaccharide linker sequence is required for GAG synthesis|Metabolism of carbohydrates		13.2267	21.3397	5.11364	0.239063	-2.06454	0.0385102	0.719108	Down	0.0294782	0.014513	0.0110381	0.202123	0.0443124	0.0261475	27087	beta-1%2C3-glucuronyltransferase 1	protein_coding	hsa00515	Mannose type O-glycan biosynthesis	GO:0000139,GO:0005515,GO:0005576,GO:0005789,GO:0005975,GO:0006024,GO:0008542,GO:0015018,GO:0016020,GO:0043231,GO:0046872,GO:0050650	Golgi membrane|protein binding|extracellular region|endoplasmic reticulum membrane|carbohydrate metabolic process|glycosaminoglycan biosynthetic process|visual learning|galactosylgalactosylxylosylprotein 3-beta-glucuronosyltransferase activity|membrane|intracellular membrane-bounded organelle|metal ion binding|chondroitin sulfate proteoglycan biosynthetic process	WP5395	Glycosaminoglycan synthesis in fibroblasts
PPP1R1C	12.048	4.80106	19.2949	4.04528	2.01624	0.0422141	0.188829	Up	0.269159	0.0852353	0.0718499	0.0655686	0.00699915	0.0354027	151242	protein phosphatase 1 regulatory inhibitor subunit 1C	protein_coding			GO:0004864,GO:0005515,GO:0005737,GO:0007049,GO:0035556,GO:0051301	protein phosphatase inhibitor activity|protein binding|cytoplasm|cell cycle|intracellular signal transduction|cell division	WP4861	Endoplasmic reticulum stress response in coronavirus infection				10.3835	17.7375	3.02947	0.171274	-2.54563	0.0457384	0.744659	Down	0.0567015	0	0.00707728	0.269159	0.0852353	0.0718499	151242	protein phosphatase 1 regulatory inhibitor subunit 1C	protein_coding			GO:0004864,GO:0005515,GO:0005737,GO:0007049,GO:0035556,GO:0051301	protein phosphatase inhibitor activity|protein binding|cytoplasm|cell cycle|intracellular signal transduction|cell division	WP4861	Endoplasmic reticulum stress response in coronavirus infection
SHISA2	21.4031	0.646174	42.16	66.0297	6.04504	0.00104181	0.0128403	Up	0.915133	0.0417309	0.014071	0.0142676	0	0	387914	shisa family member 2	protein_coding			GO:0005515,GO:0005783,GO:0005789,GO:0030178,GO:0040037	protein binding|endoplasmic reticulum|endoplasmic reticulum membrane|negative regulation of Wnt signaling pathway|negative regulation of fibroblast growth factor receptor signaling pathway						21.7814	38.7909	4.77185	0.12294	-3.02397	0.0472315	0.748869	Down	0.0347011	0	0.0623702	0.915133	0.0417309	0.014071	387914	shisa family member 2	protein_coding			GO:0005515,GO:0005783,GO:0005789,GO:0030178,GO:0040037	protein binding|endoplasmic reticulum|endoplasmic reticulum membrane|negative regulation of Wnt signaling pathway|negative regulation of fibroblast growth factor receptor signaling pathway
LOC105376364	20.1763	0	40.3525	231.608	7.85554	0.0444759	0.194908	Up	1.57637	0	0.0240458	0	0	0	105376364		non_coding										19.0777	37.1268	1.02861	0.0276705	-5.17551	0.00491887	0.558344	Down	0.0118601	0.0116781	0.0118426	1.57637	0	0.0240458	105376364		non_coding
MATN3	5.43763	0.951627	9.92364	10.4598	3.38678	0.0218372	0.1224	Up	0.143114	0.07321	0.0952144	0	0	0.0312768	4148	matrilin 3	protein_coding			GO:0001501,GO:0005201,GO:0005509,GO:0005515,GO:0005576,GO:0005788,GO:0030198,GO:0031012,GO:0051216,GO:0062023,GO:0120216	skeletal system development|extracellular matrix structural constituent|calcium ion binding|protein binding|extracellular region|endoplasmic reticulum lumen|extracellular matrix organization|extracellular matrix|cartilage development|collagen-containing extracellular matrix|matrilin complex	WP4789	MED and pseudoachondroplasia genes	R-HSA-1474244,R-HSA-3000178,R-HSA-381426,R-HSA-392499,R-HSA-597592,R-HSA-8957275	Extracellular matrix organization|ECM proteoglycans|Regulation of Insulin-like Growth Factor (IGF) transport and uptake by Insulin-like Growth Factor Binding Proteins (IGFBPs)|Metabolism of proteins|Post-translational protein modification|Post-translational protein phosphorylation		4.72564	9.11556	0.335722	0.0403833	-4.6301	0.00446973	0.558344	Down	0.0104361	0	0	0.143114	0.07321	0.0952144	4148	matrilin 3	protein_coding			GO:0001501,GO:0005201,GO:0005509,GO:0005515,GO:0005576,GO:0005788,GO:0030198,GO:0031012,GO:0051216,GO:0062023,GO:0120216	skeletal system development|extracellular matrix structural constituent|calcium ion binding|protein binding|extracellular region|endoplasmic reticulum lumen|extracellular matrix organization|extracellular matrix|cartilage development|collagen-containing extracellular matrix|matrilin complex	WP4789	MED and pseudoachondroplasia genes
DCHS1	29.1183	4.72182	53.5147	11.342	3.5036	0.0205036	0.116961	Up	0.417789	0.0249627	0	0.0102416	0.0147588	0.012442	8642	dachsous cadherin-related 1	protein_coding	hsa04392	Hippo signaling pathway - multiple species	GO:0001658,GO:0003192,GO:0003273,GO:0005509,GO:0007156,GO:0007157,GO:0007389,GO:0016020,GO:0016339,GO:0016342,GO:0021915,GO:0022008,GO:0035329,GO:0036342,GO:0043931,GO:0045177,GO:0045296,GO:0048565,GO:0072137,GO:0072659,GO:0090102,GO:0098742	branching involved in ureteric bud morphogenesis|mitral valve formation|cell migration involved in endocardial cushion formation|calcium ion binding|homophilic cell adhesion via plasma membrane adhesion molecules|heterophilic cell-cell adhesion via plasma membrane cell adhesion molecules|pattern specification process|membrane|calcium-dependent cell-cell adhesion via plasma membrane cell adhesion …						26.1444	49.2433	3.04541	0.0619103	-4.01368	0.0204709	0.656119	Down	0.0149455	0	0.00746176	0.417789	0.0249627	0	8642	dachsous cadherin-related 1	protein_coding	hsa04392	Hippo signaling pathway - multiple species	GO:0001658,GO:0003192,GO:0003273,GO:0005509,GO:0007156,GO:0007157,GO:0007389,GO:0016020,GO:0016339,GO:0016342,GO:0021915,GO:0022008,GO:0035329,GO:0036342,GO:0043931,GO:0045177,GO:0045296,GO:0048565,GO:0072137,GO:0072659,GO:0090102,GO:0098742	branching involved in ureteric bud morphogenesis|mitral valve formation|cell migration involved in endocardial cushion formation|calcium ion binding|homophilic cell adhesion via plasma membrane adhesion molecules|heterophilic cell-cell adhesion via plasma membrane cell adhesion molecules|pattern specification process|membrane|calcium-dependent cell-cell adhesion via plasma membrane cell adhesion …
LOC105372337	131.901	61.1493	202.653	3.31216	1.72777	5.35326e-09	4.01413e-07	Up	2.55656	3.13014	2.06269	0.812629	0.959876	0.750936	105372337		non_coding										145.04	186.216	103.863	0.557854	-0.842041	0.00997308	0.606232	Down	1.47747	1.46756	0.95765	2.55656	3.13014	2.06269	105372337		non_coding
COL6A1	578.531	329.079	827.984	2.51678	1.33158	0.0204782	0.116918	Up	12.089	2.4242	2.16901	2.44732	2.10037	2.09942	1291	collagen type VI alpha 1 chain	protein_coding	hsa04151,hsa04512,hsa04510,hsa04974,hsa05165	PI3K-Akt signaling pathway|ECM-receptor interaction|Focal adhesion|Protein digestion and absorption|Human papillomavirus infection	GO:0001649,GO:0005518,GO:0005576,GO:0005589,GO:0005765,GO:0005788,GO:0007155,GO:0016020,GO:0030020,GO:0032991,GO:0035987,GO:0042383,GO:0048407,GO:0062023,GO:0070062,GO:0071230	osteoblast differentiation|collagen binding|extracellular region|collagen type VI trimer|lysosomal membrane|endoplasmic reticulum lumen|cell adhesion|membrane|extracellular matrix structural constituent conferring tensile strength|protein-containing complex|endodermal cell differentiation|sarcolemma|platelet-derived growth factor binding|collagen-containing extracellular matrix|extracellular exos…	WP2911,WP4172	miRNA targets in ECM and membrane receptors|PI3K-Akt signaling pathway	R-HSA-1266738,R-HSA-1442490,R-HSA-1474228,R-HSA-1474244,R-HSA-1474244,R-HSA-1474290,R-HSA-162582,R-HSA-1650814,R-HSA-186797,R-HSA-2022090,R-HSA-216083,R-HSA-3000178,R-HSA-3000178,R-HSA-375165,R-HSA-419037,R-HSA-422475,R-HSA-8948216,R-HSA-9006934,R-HSA-9675108	Developmental Biology|Collagen degradation|Degradation of the extracellular matrix|Extracellular matrix organization|Extracellular matrix organization|Collagen formation|Signal Transduction|Collagen biosynthesis and modifying enzymes|Signaling by PDGF|Assembly of collagen fibrils and other multimeric structures|Integrin cell surface interactions|ECM proteoglycans|ECM proteoglycans|NCAM signaling …		551.917	761.303	342.53	0.449803	-1.15263	0.0414506	0.732042	Down	1.99361	1.91301	2.40276	12.089	2.4242	2.16901	1291	collagen type VI alpha 1 chain	protein_coding	hsa04151,hsa04512,hsa04510,hsa04974,hsa05165	PI3K-Akt signaling pathway|ECM-receptor interaction|Focal adhesion|Protein digestion and absorption|Human papillomavirus infection	GO:0001649,GO:0005518,GO:0005576,GO:0005589,GO:0005765,GO:0005788,GO:0007155,GO:0016020,GO:0030020,GO:0032991,GO:0035987,GO:0042383,GO:0048407,GO:0062023,GO:0070062,GO:0071230	osteoblast differentiation|collagen binding|extracellular region|collagen type VI trimer|lysosomal membrane|endoplasmic reticulum lumen|cell adhesion|membrane|extracellular matrix structural constituent conferring tensile strength|protein-containing complex|endodermal cell differentiation|sarcolemma|platelet-derived growth factor binding|collagen-containing extracellular matrix|extracellular exos…	WP2911,WP4172	miRNA targets in ECM and membrane receptors|PI3K-Akt signaling pathway
ABCB11	144.277	15.7968	272.757	17.2782	4.11088	1.48824e-07	7.36472e-06	Up	2.41239	0.458364	0.194666	0.0645992	0.0586132	0.0523189	8647	ATP binding cassette subfamily B member 11	protein_coding	hsa02010,hsa04976,hsa04979,hsa01522	ABC transporters|Bile secretion|Cholesterol metabolism|Endocrine resistance	GO:0000139,GO:0005515,GO:0005524,GO:0005768,GO:0005886,GO:0006631,GO:0006699,GO:0006805,GO:0006855,GO:0006979,GO:0008206,GO:0008559,GO:0009986,GO:0014070,GO:0015125,GO:0015126,GO:0015144,GO:0015432,GO:0015721,GO:0015722,GO:0016323,GO:0016324,GO:0016567,GO:0016887,GO:0031998,GO:0034219,GO:0038183,GO:0042632,GO:0043627,GO:0045471,GO:0046581,GO:0046618,GO:0046691,GO:0055037,GO:0055038,GO:0055085,GO:…	Golgi membrane|protein binding|ATP binding|endosome|plasma membrane|fatty acid metabolic process|bile acid biosynthetic process|xenobiotic metabolic process|xenobiotic transmembrane transport|response to oxidative stress|bile acid metabolic process|ABC-type xenobiotic transporter activity|cell surface|response to organic cyclic compound|bile acid transmembrane transporter activity|canalicular bil…	WP299,WP5238,WP2882,WP5304,WP5396,WP5329,WP5176,WP2879,WP4389,WP2289	Nuclear receptors in lipid metabolism and toxicity|Cholestasis|Nuclear receptors meta-pathway|Cholesterol metabolism|Enterohepatic circulation of bile acids|Cholesterol biosynthesis pathway in hepatocytes|Disorders of bile acid synthesis and biliary transport|Farnesoid X receptor pathway|Bile acids synthesis and enterohepatic circulation |Drug induction of bile acid pathway	R-HSA-1430728,R-HSA-159418,R-HSA-1643685,R-HSA-192105,R-HSA-193368,R-HSA-194068,R-HSA-556833,R-HSA-5619084,R-HSA-5619115,R-HSA-5678520,R-HSA-8957322	Metabolism|Recycling of bile acids and salts|Disease|Synthesis of bile acids and bile salts|Synthesis of bile acids and bile salts via 7alpha-hydroxycholesterol|Bile acid and bile salt metabolism|Metabolism of lipids|ABC transporter disorders|Disorders of transmembrane transporters|Defective ABCB11 causes PFIC2 and BRIC2|Metabolism of steroids		151.145	250.896	51.3931	0.204674	-2.2886	0.00361101	0.558344	Down	0.0837948	0.233776	0.19872	2.41239	0.458364	0.194666	8647	ATP binding cassette subfamily B member 11	protein_coding	hsa02010,hsa04976,hsa04979,hsa01522	ABC transporters|Bile secretion|Cholesterol metabolism|Endocrine resistance	GO:0000139,GO:0005515,GO:0005524,GO:0005768,GO:0005886,GO:0006631,GO:0006699,GO:0006805,GO:0006855,GO:0006979,GO:0008206,GO:0008559,GO:0009986,GO:0014070,GO:0015125,GO:0015126,GO:0015144,GO:0015432,GO:0015721,GO:0015722,GO:0016323,GO:0016324,GO:0016567,GO:0016887,GO:0031998,GO:0034219,GO:0038183,GO:0042632,GO:0043627,GO:0045471,GO:0046581,GO:0046618,GO:0046691,GO:0055037,GO:0055038,GO:0055085,GO:…	Golgi membrane|protein binding|ATP binding|endosome|plasma membrane|fatty acid metabolic process|bile acid biosynthetic process|xenobiotic metabolic process|xenobiotic transmembrane transport|response to oxidative stress|bile acid metabolic process|ABC-type xenobiotic transporter activity|cell surface|response to organic cyclic compound|bile acid transmembrane transporter activity|canalicular bil…	WP299,WP5238,WP2882,WP5304,WP5396,WP5329,WP5176,WP2879,WP4389,WP2289	Nuclear receptors in lipid metabolism and toxicity|Cholestasis|Nuclear receptors meta-pathway|Cholesterol metabolism|Enterohepatic circulation of bile acids|Cholesterol biosynthesis pathway in hepatocytes|Disorders of bile acid synthesis and biliary transport|Farnesoid X receptor pathway|Bile acids synthesis and enterohepatic circulation |Drug induction of bile acid pathway
KRT24	9.77818	0.323087	19.2333	56.7534	5.82663	0.0162219	0.0991894	Up	0.672629	0	0.0107732	0.0109238	0	0	192666	keratin 24	protein_coding	hsa04915,hsa05150	Estrogen signaling pathway|Staphylococcus aureus infection	GO:0003674,GO:0005198,GO:0005515,GO:0005829,GO:0005856,GO:0005882,GO:0008150,GO:0030855,GO:0045109,GO:0070062	molecular_function|structural molecule activity|protein binding|cytosol|cytoskeleton|intermediate filament|biological_process|epithelial cell differentiation|intermediate filament organization|extracellular exosome			R-HSA-1266738,R-HSA-6805567,R-HSA-6809371	Developmental Biology|Keratinization|Formation of the cornified envelope		9.01971	17.6957	0.343693	0.0207901	-5.58796	0.0182753	0.642769	Down	0	0	0.0106117	0.672629	0	0.0107732	192666	keratin 24	protein_coding	hsa04915,hsa05150	Estrogen signaling pathway|Staphylococcus aureus infection	GO:0003674,GO:0005198,GO:0005515,GO:0005829,GO:0005856,GO:0005882,GO:0008150,GO:0030855,GO:0045109,GO:0070062	molecular_function|structural molecule activity|protein binding|cytosol|cytoskeleton|intermediate filament|biological_process|epithelial cell differentiation|intermediate filament organization|extracellular exosome
MSX1	26.1871	8.85678	43.5175	4.9252	2.30018	0.0374132	0.174399	Up	1.75572	0.082709	0.125497	0.155528	0.122251	0.109931	4487	msh homeobox 1	protein_coding	hsa05166	Human T-cell leukemia virus 1 infection	GO:0000122,GO:0000785,GO:0000902,GO:0000976,GO:0000977,GO:0000981,GO:0000987,GO:0001227,GO:0001228,GO:0001701,GO:0002039,GO:0003161,GO:0003198,GO:0005515,GO:0005634,GO:0005654,GO:0005667,GO:0006357,GO:0006366,GO:0007517,GO:0008285,GO:0009952,GO:0010463,GO:0023019,GO:0030308,GO:0030509,GO:0030513,GO:0030900,GO:0030901,GO:0034399,GO:0034504,GO:0035115,GO:0035116,GO:0035880,GO:0042474,GO:0042475,GO:…	negative regulation of transcription by RNA polymerase II|chromatin|cell morphogenesis|transcription cis-regulatory region binding|RNA polymerase II transcription regulatory region sequence-specific DNA binding|DNA-binding transcription factor activity, RNA polymerase II-specific|cis-regulatory region sequence-specific DNA binding|DNA-binding transcription repressor activity, RNA polymerase II-sp…	WP2064,WP2840,WP3998,WP2855	Neural crest differentiation|Hair follicle development: cytodifferentiation - part 3 of 3|Prader-Willi and Angelman syndrome|Dopaminergic neurogenesis			Homeobox	22.6	40.027	5.17303	0.128856	-2.95617	0.0135635	0.637028	Down	0.0550209	0.121898	0.0274701	1.75572	0.082709	0.125497	4487	msh homeobox 1	protein_coding	hsa05166	Human T-cell leukemia virus 1 infection	GO:0000122,GO:0000785,GO:0000902,GO:0000976,GO:0000977,GO:0000981,GO:0000987,GO:0001227,GO:0001228,GO:0001701,GO:0002039,GO:0003161,GO:0003198,GO:0005515,GO:0005634,GO:0005654,GO:0005667,GO:0006357,GO:0006366,GO:0007517,GO:0008285,GO:0009952,GO:0010463,GO:0023019,GO:0030308,GO:0030509,GO:0030513,GO:0030900,GO:0030901,GO:0034399,GO:0034504,GO:0035115,GO:0035116,GO:0035880,GO:0042474,GO:0042475,GO:…	negative regulation of transcription by RNA polymerase II|chromatin|cell morphogenesis|transcription cis-regulatory region binding|RNA polymerase II transcription regulatory region sequence-specific DNA binding|DNA-binding transcription factor activity, RNA polymerase II-specific|cis-regulatory region sequence-specific DNA binding|DNA-binding transcription repressor activity, RNA polymerase II-sp…	WP2064,WP2840,WP3998,WP2855	Neural crest differentiation|Hair follicle development: cytodifferentiation - part 3 of 3|Prader-Willi and Angelman syndrome|Dopaminergic neurogenesis
CARD11	26.4593	3.15393	49.7646	15.8041	3.98223	0.000252219	0.00413614	Up	0.796318	0.147613	0.0435511	0.0126171	0.018182	0.0306558	84433	caspase recruitment domain family member 11	protein_coding	hsa04064,hsa04660,hsa04662	NF-kappa B signaling pathway|T cell receptor signaling pathway|B cell receptor signaling pathway	GO:0001772,GO:0004385,GO:0005515,GO:0005737,GO:0005829,GO:0005886,GO:0007249,GO:0030183,GO:0030890,GO:0031295,GO:0032449,GO:0032743,GO:0035739,GO:0038202,GO:0042100,GO:0042981,GO:0043123,GO:0043621,GO:0045061,GO:0045121,GO:0045577,GO:0045580,GO:0046037,GO:0046710,GO:0048872,GO:0050700,GO:0050862,GO:0051092,GO:0051260,GO:0070062,GO:2000563	immunological synapse|guanylate kinase activity|protein binding|cytoplasm|cytosol|plasma membrane|canonical NF-kappaB signal transduction|B cell differentiation|positive regulation of B cell proliferation|T cell costimulation|CBM complex|positive regulation of interleukin-2 production|CD4-positive, alpha-beta T cell proliferation|TORC1 signaling|B cell proliferation|regulation of apoptotic proces…	WP5115,WP69,WP3863,WP5072,WP23,WP5098	Network map of SARS-CoV-2 signaling pathway|T-cell receptor signaling pathway|T-cell antigen receptor (TCR) pathway during Staphylococcus aureus infection|Modulators of TCR signaling and T cell activation|B cell receptor signaling pathway|T-cell activation SARS-CoV-2	R-HSA-1168372,R-HSA-1168372,R-HSA-1169091,R-HSA-1169091,R-HSA-1280218,R-HSA-1280218,R-HSA-168249,R-HSA-168249,R-HSA-168256,R-HSA-168256,R-HSA-202403,R-HSA-202424,R-HSA-2454202,R-HSA-2454202,R-HSA-2871837,R-HSA-2871837,R-HSA-5607764,R-HSA-5621481,R-HSA-983705,R-HSA-983705	Downstream signaling events of B Cell Receptor (BCR)|Downstream signaling events of B Cell Receptor (BCR)|Activation of NF-kappaB in B cells|Activation of NF-kappaB in B cells|Adaptive Immune System|Adaptive Immune System|Innate Immune System|Innate Immune System|Immune System|Immune System|TCR signaling|Downstream TCR signaling|Fc epsilon receptor (FCERI) signaling|Fc epsilon receptor (FCERI) si…		28.9134	45.7818	12.045	0.262419	-1.93006	0.0461363	0.744659	Down	0.0429614	0.0785613	0.0919249	0.796318	0.147613	0.0435511	84433	caspase recruitment domain family member 11	protein_coding	hsa04064,hsa04660,hsa04662	NF-kappa B signaling pathway|T cell receptor signaling pathway|B cell receptor signaling pathway	GO:0001772,GO:0004385,GO:0005515,GO:0005737,GO:0005829,GO:0005886,GO:0007249,GO:0030183,GO:0030890,GO:0031295,GO:0032449,GO:0032743,GO:0035739,GO:0038202,GO:0042100,GO:0042981,GO:0043123,GO:0043621,GO:0045061,GO:0045121,GO:0045577,GO:0045580,GO:0046037,GO:0046710,GO:0048872,GO:0050700,GO:0050862,GO:0051092,GO:0051260,GO:0070062,GO:2000563	immunological synapse|guanylate kinase activity|protein binding|cytoplasm|cytosol|plasma membrane|canonical NF-kappaB signal transduction|B cell differentiation|positive regulation of B cell proliferation|T cell costimulation|CBM complex|positive regulation of interleukin-2 production|CD4-positive, alpha-beta T cell proliferation|TORC1 signaling|B cell proliferation|regulation of apoptotic proces…	WP5115,WP69,WP3863,WP5072,WP23,WP5098	Network map of SARS-CoV-2 signaling pathway|T-cell receptor signaling pathway|T-cell antigen receptor (TCR) pathway during Staphylococcus aureus infection|Modulators of TCR signaling and T cell activation|B cell receptor signaling pathway|T-cell activation SARS-CoV-2
IL20RB-AS1	236.375	49.9157	422.835	8.47416	3.08307	0.000279687	0.00448915	Up	8.10006	0.755901	0.523533	0.398137	0.362362	0.319057	107986136		non_coding										232.704	388.949	76.4595	0.196508	-2.34734	0.00435993	0.558344	Down	0.536829	0.541975	0.427475	8.10006	0.755901	0.523533	107986136		non_coding
KCNK9	9.76174	0.624448	18.899	30.1986	4.91641	0.0236004	0.128436	Up	0.308473	0.00496704	0	0	0.00489446	0.00495138	51305	potassium two pore domain channel subfamily K member 9	protein_coding	hsa04925	Aldosterone synthesis and secretion	GO:0005267,GO:0005886,GO:0006813,GO:0008021,GO:0015271,GO:0022841,GO:0030322,GO:0071805,GO:1990573	potassium channel activity|plasma membrane|potassium ion transport|synaptic vesicle|outward rectifier potassium channel activity|potassium ion leak channel activity|stabilization of membrane potential|potassium ion transmembrane transport|potassium ion import across plasma membrane	WP1602	Nicotine effect on dopaminergic neurons	R-HSA-112316,R-HSA-1296071,R-HSA-1296346,R-HSA-1299316,R-HSA-397014,R-HSA-5576886,R-HSA-5576891	Neuronal System|Potassium Channels|Tandem pore domain potassium channels|TWIK-releated acid-sensitive K+ channel (TASK)|Muscle contraction|Phase 4 - resting membrane potential|Cardiac conduction		8.86296	17.3902	0.335722	0.0211545	-5.56289	0.0189195	0.646686	Down	0.00495638	0	0	0.308473	0.00496704	0	51305	potassium two pore domain channel subfamily K member 9	protein_coding	hsa04925	Aldosterone synthesis and secretion	GO:0005267,GO:0005886,GO:0006813,GO:0008021,GO:0015271,GO:0022841,GO:0030322,GO:0071805,GO:1990573	potassium channel activity|plasma membrane|potassium ion transport|synaptic vesicle|outward rectifier potassium channel activity|potassium ion leak channel activity|stabilization of membrane potential|potassium ion transmembrane transport|potassium ion import across plasma membrane	WP1602	Nicotine effect on dopaminergic neurons
KCNJ12	20.0316	0.947535	39.1158	41.367	5.37041	0.000392527	0.00592189	Up	0.545385	0.0181799	0.0229873	0.00466172	0.00447855	0.00453063	3768	potassium inwardly rectifying channel subfamily J member 12	protein_coding	hsa04921,hsa04725	Oxytocin signaling pathway|Cholinergic synapse	GO:0005242,GO:0005515,GO:0005886,GO:0006813,GO:0006936,GO:0008016,GO:0016020,GO:0034765,GO:0051289,GO:1990573	inward rectifier potassium channel activity|protein binding|plasma membrane|potassium ion transport|muscle contraction|regulation of heart contraction|membrane|regulation of monoatomic ion transmembrane transport|protein homotetramerization|potassium ion import across plasma membrane			R-HSA-112314,R-HSA-112315,R-HSA-112316,R-HSA-1296041,R-HSA-1296053,R-HSA-1296059,R-HSA-1296065,R-HSA-1296071,R-HSA-397014,R-HSA-5576886,R-HSA-5576891,R-HSA-977443,R-HSA-977444,R-HSA-991365,R-HSA-997272	Neurotransmitter receptors and postsynaptic signal transmission|Transmission across Chemical Synapses|Neuronal System|Activation of G protein gated Potassium channels|Classical Kir channels|G protein gated Potassium channels|Inwardly rectifying K+ channels|Potassium Channels|Muscle contraction|Phase 4 - resting membrane potential|Cardiac conduction|GABA receptor activation|GABA B receptor activat…		19.023	35.9838	2.06216	0.0572116	-4.12755	0.0151352	0.642769	Down	0	0	0.0271713	0.545385	0.0181799	0.0229873	3768	potassium inwardly rectifying channel subfamily J member 12	protein_coding	hsa04921,hsa04725	Oxytocin signaling pathway|Cholinergic synapse	GO:0005242,GO:0005515,GO:0005886,GO:0006813,GO:0006936,GO:0008016,GO:0016020,GO:0034765,GO:0051289,GO:1990573	inward rectifier potassium channel activity|protein binding|plasma membrane|potassium ion transport|muscle contraction|regulation of heart contraction|membrane|regulation of monoatomic ion transmembrane transport|protein homotetramerization|potassium ion import across plasma membrane
ISYNA1	182.246	134.197	230.296	1.7151	0.77829	0.028159	0.144404	Up	1.34483	2.0791	1.87032	1.4488	1.05564	0.878061	51477	inositol-3-phosphate synthase 1	protein_coding	hsa00562	Inositol phosphate metabolism	GO:0004512,GO:0005515,GO:0005737,GO:0005829,GO:0006021,GO:0008654	inositol-3-phosphate synthase activity|protein binding|cytoplasm|cytosol|inositol biosynthetic process|phospholipid biosynthetic process			R-HSA-1430728,R-HSA-1483249,R-HSA-1855183	Metabolism|Inositol phosphate metabolism|Synthesis of IP2, IP, and Ins in the cytosol		173.061	211.513	134.608	0.636864	-0.650942	0.0490334	0.75138	Down	0.894784	1.10717	1.08323	1.34483	2.0791	1.87032	51477	inositol-3-phosphate synthase 1	protein_coding	hsa00562	Inositol phosphate metabolism	GO:0004512,GO:0005515,GO:0005737,GO:0005829,GO:0006021,GO:0008654	inositol-3-phosphate synthase activity|protein binding|cytoplasm|cytosol|inositol biosynthetic process|phospholipid biosynthetic process
LOC105373422	20.3826	6.63505	34.1301	5.15843	2.36693	0.00186822	0.0203229	Up	0.697824	0.269673	0.215957	0.0461001	0.0553609	0.134411	105373422		non_coding										20.4605	31.3732	9.54786	0.303923	-1.71822	0.0193095	0.646686	Down	0.168184	0.0883218	0.0559789	0.697824	0.269673	0.215957	105373422		non_coding
LOC107986269	5.94842	0.323087	11.5737	34.1798	5.09507	0.00693948	0.0543593	Up	1.11704	0.0424485	0.38645	0.043539	0	0	107986269		non_coding										5.31649	10.633	0	0.0177596	-5.81526	0.00448185	0.558344	Down	0	0	0	1.11704	0.0424485	0.38645	107986269		non_coding
LOC105370525	17.6656	1.87334	33.4578	17.8376	4.15685	0.00505224	0.0425263	Up	0.342808	0.0135697	0.0171581	0	0.0100286	0.0101452	105370525		non_coding										17.458	30.7777	4.13836	0.134028	-2.89939	0.0280948	0.685663	Down	0.00338515	0.0133329	0.0236613	0.342808	0.0135697	0.0171581	105370525		non_coding
CBLN1	26.2465	0	52.4929	2.682e+06	21.3549	4.66383e-08	2.68697e-06	Up	1.92505	0	0	0	0	0	869	cerebellin 1 precursor	protein_coding			GO:0005515,GO:0005576,GO:0007157,GO:0007268,GO:0007399,GO:0007416,GO:0009306,GO:0021707,GO:0042802,GO:0043083,GO:0045211,GO:0050808,GO:0051649,GO:0051965,GO:0062023,GO:0090394,GO:0098688,GO:0098978,GO:0099151,GO:0099558,GO:1900454,GO:1905606,GO:1905703	protein binding|extracellular region|heterophilic cell-cell adhesion via plasma membrane cell adhesion molecules|chemical synaptic transmission|nervous system development|synapse assembly|protein secretion|cerebellar granule cell differentiation|identical protein binding|synaptic cleft|postsynaptic membrane|synapse organization|establishment of localization in cell|positive regulation of synapse …						24.1508	48.3016	0	2.26433e-07	-22.0744	1.62549e-08	4.50283e-05	Down	0	0	0	1.92505	0	0	869	cerebellin 1 precursor	protein_coding			GO:0005515,GO:0005576,GO:0007157,GO:0007268,GO:0007399,GO:0007416,GO:0009306,GO:0021707,GO:0042802,GO:0043083,GO:0045211,GO:0050808,GO:0051649,GO:0051965,GO:0062023,GO:0090394,GO:0098688,GO:0098978,GO:0099151,GO:0099558,GO:1900454,GO:1905606,GO:1905703	protein binding|extracellular region|heterophilic cell-cell adhesion via plasma membrane cell adhesion molecules|chemical synaptic transmission|nervous system development|synapse assembly|protein secretion|cerebellar granule cell differentiation|identical protein binding|synaptic cleft|postsynaptic membrane|synapse organization|establishment of localization in cell|positive regulation of synapse …
LOC105372692	8.06465	0	16.1293	92.7428	6.53516	0.00470648	0.0403418	Up	0.480936	0.00932446	0.00943218	0	0	0	105372692		non_coding										7.75958	14.8397	0.679415	0.0458377	-4.44732	0.0210537	0.663239	Down	0.00930444	0	0.00929078	0.480936	0.00932446	0.00943218	105372692		non_coding
KRT33B	504.202	12.2086	996.195	81.6384	6.35118	0.00130603	0.01539	Up	54.1564	0.397167	0.468714	0.475264	0.0163068	0.148468	3884	keratin 33B	protein_coding	hsa04915,hsa05150	Estrogen signaling pathway|Staphylococcus aureus infection	GO:0005198,GO:0005515,GO:0005615,GO:0005829,GO:0005856,GO:0005882,GO:0030855,GO:0042633,GO:0045109,GO:0070062	structural molecule activity|protein binding|extracellular space|cytosol|cytoskeleton|intermediate filament|epithelial cell differentiation|hair cycle|intermediate filament organization|extracellular exosome			R-HSA-1266738,R-HSA-6805567,R-HSA-6809371	Developmental Biology|Keratinization|Formation of the cornified envelope		474.09	916.605	31.5746	0.0344459	-4.85953	0.00509345	0.558344	Down	0.412827	0.455273	0.643064	54.1564	0.397167	0.468714	3884	keratin 33B	protein_coding	hsa04915,hsa05150	Estrogen signaling pathway|Staphylococcus aureus infection	GO:0005198,GO:0005515,GO:0005615,GO:0005829,GO:0005856,GO:0005882,GO:0030855,GO:0042633,GO:0045109,GO:0070062	structural molecule activity|protein binding|extracellular space|cytosol|cytoskeleton|intermediate filament|epithelial cell differentiation|hair cycle|intermediate filament organization|extracellular exosome
LOC105370667	12.7303	0	25.4606	146.196	7.19176	0.0229609	0.125967	Up	1.79678	0	0	0	0	0	105370667		non_coding										11.7139	23.4277	0	0.00806969	-6.95327	0.0191967	0.646686	Down	0	0	0	1.79678	0	0	105370667		non_coding
LOC101929622	11.6302	0	23.2603	133.567	7.06142	0.0271686	0.141242	Up	2.15861	0	0	0	0	0	101929622	uncharacterized LOC101929622	non_coding										10.7016	21.4031	0	0.00883263	-6.82294	0.0230764	0.663239	Down	0	0	0	2.15861	0	0	101929622	uncharacterized LOC101929622	non_coding
IQCA1L	6.049	0.957505	11.1405	11.7484	3.55439	0.0154337	0.0957709	Up	0.270045	0.0410477	0.0519023	0.0105255	0	0.0204591	392843	IQ motif containing with AAA domain 1 like	protein_coding			GO:0000226,GO:0005524,GO:0008568,GO:0016887	microtubule cytoskeleton organization|ATP binding|microtubule severing ATPase activity|ATP hydrolysis activity						5.63544	10.2423	1.02861	0.099916	-3.32314	0.0173776	0.642769	Down	0.0102399	0.0100828	0.0102248	0.270045	0.0410477	0.0519023	392843	IQ motif containing with AAA domain 1 like	protein_coding			GO:0000226,GO:0005524,GO:0008568,GO:0016887	microtubule cytoskeleton organization|ATP binding|microtubule severing ATPase activity|ATP hydrolysis activity
DIRAS1	75.6674	30.2452	121.09	4.01045	2.00376	0.000103945	0.00203194	Up	1.26332	0.552228	0.863979	0.385162	0.137854	0.183496	148252	DIRAS family GTPase 1	protein_coding			GO:0003924,GO:0005515,GO:0005525,GO:0005886,GO:0007165,GO:0019003,GO:0043406,GO:0051019	GTPase activity|protein binding|GTP binding|plasma membrane|signal transduction|GDP binding|positive regulation of MAP kinase activity|mitogen-activated protein kinase binding						88.1707	111.216	65.1253	0.585084	-0.773284	0.0354252	0.712702	Down	0.492265	0.470243	0.425514	1.26332	0.552228	0.863979	148252	DIRAS family GTPase 1	protein_coding			GO:0003924,GO:0005515,GO:0005525,GO:0005886,GO:0007165,GO:0019003,GO:0043406,GO:0051019	GTPase activity|protein binding|GTP binding|plasma membrane|signal transduction|GDP binding|positive regulation of MAP kinase activity|mitogen-activated protein kinase binding
TTC4	10.5872	4.1191	17.0553	4.16416	2.05802	0.0162632	0.09938	Up	0.35844	0.124859	0.11482	0.0698545	0.0447399	0.0339451	7268	tetratricopeptide repeat domain 4	protein_coding			GO:0005515,GO:0005634,GO:0005654,GO:0005737,GO:0006457,GO:0030544,GO:0045087,GO:0051607,GO:0051879	protein binding|nucleus|nucleoplasm|cytoplasm|protein folding|Hsp70 protein binding|innate immune response|defense response to virus|Hsp90 protein binding						9.38917	15.6766	3.10177	0.196805	-2.34516	0.0185249	0.646686	Down	0.0113265	0.0334581	0.0565491	0.35844	0.124859	0.11482	7268	tetratricopeptide repeat domain 4	protein_coding			GO:0005515,GO:0005634,GO:0005654,GO:0005737,GO:0006457,GO:0030544,GO:0045087,GO:0051607,GO:0051879	protein binding|nucleus|nucleoplasm|cytoplasm|protein folding|Hsp70 protein binding|innate immune response|defense response to virus|Hsp90 protein binding
PPP1R36	33.0012	19.9652	46.0372	2.31381	1.21027	0.0349343	0.16638	Up	1.33701	0.652258	0.434074	0.510563	0.321363	0.256658	145376	protein phosphatase 1 regulatory subunit 36	protein_coding			GO:0004864,GO:0019902	protein phosphatase inhibitor activity|phosphatase binding						28.3835	42.3206	14.4465	0.340183	-1.55562	0.00898976	0.592468	Down	0.188406	0.303571	0.222335	1.33701	0.652258	0.434074	145376	protein phosphatase 1 regulatory subunit 36	protein_coding			GO:0004864,GO:0019902	protein phosphatase inhibitor activity|phosphatase binding
MUCL3	8.10274	0.957505	15.248	16.0757	4.00681	0.000811562	0.0105577	Up	0.116561	0.0654345	0.0509156	0.00516272	0	0.0100351	135656	mucin like 3	protein_coding			GO:0003674,GO:0005575,GO:0005737,GO:0005886,GO:0008150	molecular_function|cellular_component|cytoplasm|plasma membrane|biological_process	WP5103	Progeria-associated lipodystrophy				8.21136	14.0138	2.40889	0.171165	-2.54654	0.0100493	0.608959	Down	0.00502261	0.00989111	0.0200609	0.116561	0.0654345	0.0509156	135656	mucin like 3	protein_coding			GO:0003674,GO:0005575,GO:0005737,GO:0005886,GO:0008150	molecular_function|cellular_component|cytoplasm|plasma membrane|biological_process	WP5103	Progeria-associated lipodystrophy
CAPN10-DT	58.2056	19.4294	96.9817	5.00057	2.32209	0.00888242	0.0654799	Up	1.76773	0.262403	0.288185	0.299903	0.110815	0.052315	101752400	CAPN10 divergent transcript	non_coding										60.8196	89.1726	32.4665	0.363615	-1.45952	0.0473882	0.749019	Down	0.291764	0.169426	0.246514	1.76773	0.262403	0.288185	101752400	CAPN10 divergent transcript	non_coding
HORMAD2	4.9017	0	9.80341	56.3632	5.81668	0.0426125	0.189834	Up	0.20749	0	0.00664656	0	0	0	150280	HORMA domain containing 2	protein_coding			GO:0000795,GO:0005515,GO:0005634,GO:0005654,GO:0005694,GO:0005813,GO:0005829,GO:0051177,GO:0051321	synaptonemal complex|protein binding|nucleus|nucleoplasm|chromosome|centrosome|cytosol|meiotic sister chromatid cohesion|meiotic cell cycle	WP4673	Male infertility				4.50939	9.01878	0	0.0209357	-5.57789	0.0459735	0.744659	Down	0	0	0	0.20749	0	0.00664656	150280	HORMA domain containing 2	protein_coding			GO:0000795,GO:0005515,GO:0005634,GO:0005654,GO:0005694,GO:0005813,GO:0005829,GO:0051177,GO:0051321	synaptonemal complex|protein binding|nucleus|nucleoplasm|chromosome|centrosome|cytosol|meiotic sister chromatid cohesion|meiotic cell cycle	WP4673	Male infertility
DKK1	192.063	9.31431	374.812	40.3372	5.33404	2.1125e-07	1.00489e-05	Up	14.9559	1.27416	1.7235	0.349518	0.0291987	0.0590764	22943	dickkopf WNT signaling pathway inhibitor 1	protein_coding	hsa04310,hsa05010,hsa05022	Wnt signaling pathway|Alzheimer disease|Pathways of neurodegeneration - multiple diseases	GO:0000122,GO:0000902,GO:0001706,GO:0001707,GO:0001942,GO:0002090,GO:0003170,GO:0003197,GO:0005515,GO:0005576,GO:0005615,GO:0005886,GO:0007611,GO:0008083,GO:0010628,GO:0010977,GO:0030178,GO:0030279,GO:0030326,GO:0030514,GO:0030900,GO:0031901,GO:0032091,GO:0032526,GO:0033137,GO:0039706,GO:0042662,GO:0042663,GO:0043066,GO:0043507,GO:0043523,GO:0045813,GO:0048019,GO:0050750,GO:0051966,GO:0060070,GO:…	negative regulation of transcription by RNA polymerase II|cell morphogenesis|endoderm formation|mesoderm formation|hair follicle development|regulation of receptor internalization|heart valve development|endocardial cushion development|protein binding|extracellular region|extracellular space|plasma membrane|learning or memory|growth factor activity|positive regulation of gene expression|negative …	WP2840,WP428,WP5124,WP2572,WP2853,WP2406,WP3930,WP2857,WP2059,WP5205,WP4258,WP3971,WP5322,WP2848,WP3658,WP4336,WP3876,WP5087,WP3888	Hair follicle development: cytodifferentiation - part 3 of 3|Wnt signaling|Alzheimer's disease|Primary focal segmental glomerulosclerosis (FSGS)|Endoderm differentiation|Cardiac progenitor differentiation|EDA signaling in hair follicle development|Mesodermal commitment pathway|Alzheimer's disease and miRNA effects|Clock-controlled autophagy in bone metabolism|lncRNA in canonical Wnt signaling and…	R-HSA-162582,R-HSA-162582,R-HSA-1643685,R-HSA-195721,R-HSA-195721,R-HSA-201681,R-HSA-201681,R-HSA-3772470,R-HSA-4791275,R-HSA-5339717,R-HSA-5663202	Signal Transduction|Signal Transduction|Disease|Signaling by WNT|Signaling by WNT|TCF dependent signaling in response to WNT|TCF dependent signaling in response to WNT|Negative regulation of TCF-dependent signaling by WNT ligand antagonists|Signaling by WNT in cancer|Signaling by LRP5 mutants |Diseases of signal transduction by growth factor receptors and second messengers		216.047	344.683	87.4111	0.253507	-1.97991	0.0170589	0.642769	Down	0.887041	0.655074	2.21435	14.9559	1.27416	1.7235	22943	dickkopf WNT signaling pathway inhibitor 1	protein_coding	hsa04310,hsa05010,hsa05022	Wnt signaling pathway|Alzheimer disease|Pathways of neurodegeneration - multiple diseases	GO:0000122,GO:0000902,GO:0001706,GO:0001707,GO:0001942,GO:0002090,GO:0003170,GO:0003197,GO:0005515,GO:0005576,GO:0005615,GO:0005886,GO:0007611,GO:0008083,GO:0010628,GO:0010977,GO:0030178,GO:0030279,GO:0030326,GO:0030514,GO:0030900,GO:0031901,GO:0032091,GO:0032526,GO:0033137,GO:0039706,GO:0042662,GO:0042663,GO:0043066,GO:0043507,GO:0043523,GO:0045813,GO:0048019,GO:0050750,GO:0051966,GO:0060070,GO:…	negative regulation of transcription by RNA polymerase II|cell morphogenesis|endoderm formation|mesoderm formation|hair follicle development|regulation of receptor internalization|heart valve development|endocardial cushion development|protein binding|extracellular region|extracellular space|plasma membrane|learning or memory|growth factor activity|positive regulation of gene expression|negative …	WP2840,WP428,WP5124,WP2572,WP2853,WP2406,WP3930,WP2857,WP2059,WP5205,WP4258,WP3971,WP5322,WP2848,WP3658,WP4336,WP3876,WP5087,WP3888	Hair follicle development: cytodifferentiation - part 3 of 3|Wnt signaling|Alzheimer's disease|Primary focal segmental glomerulosclerosis (FSGS)|Endoderm differentiation|Cardiac progenitor differentiation|EDA signaling in hair follicle development|Mesodermal commitment pathway|Alzheimer's disease and miRNA effects|Clock-controlled autophagy in bone metabolism|lncRNA in canonical Wnt signaling and…
LOC112267932	42.2761	12.3514	72.2009	5.85649	2.55004	0.0104246	0.0727794	Up	5.29518	0.547362	0.290026	0.454486	0.308208	0.259827	112267932		non_coding										36.2912	66.4187	6.16369	0.0926783	-3.43162	0.000792665	0.340675	Down	0.182062	0.153659	0.129854	5.29518	0.547362	0.290026	112267932		non_coding
LOC284344	28.5359	0	57.0718	327.82	8.35676	1.45321e-05	0.000395203	Up	2.7806	0.0776948	0.0785923	0	0	0	284344	uncharacterized LOC284344	non_coding										26.7607	52.5063	1.01514	0.0194217	-5.68619	0.000308317	0.17787	Down	0.0310112	0	0.0154828	2.7806	0.0776948	0.0785923	284344	uncharacterized LOC284344	non_coding
LOC105369333	10.8443	0	21.6887	124.547	6.96054	0.0308522	0.153022	Up	0.58188	0	0	0	0	0	105369333		non_coding										10.3209	19.957	0.684917	0.0342848	-4.86629	0.0419825	0.733408	Down	0.00799435	0.0078717	0	0.58188	0	0	105369333		non_coding
SMIM24	13.3874	0.646174	26.1286	40.7688	5.34939	0.0241118	0.130138	Up	1.75934	0.0203831	0	0.0418133	0	0	284422	small integral membrane protein 24	protein_coding			GO:0003674,GO:0008150,GO:0016020	molecular_function|biological_process|membrane						12.1959	24.0425	0.349195	0.0153072	-6.02965	0.00972253	0.598368	Down	0	0.0200272	0	1.75934	0.0203831	0	284422	small integral membrane protein 24	protein_coding			GO:0003674,GO:0008150,GO:0016020	molecular_function|biological_process|membrane
LOC102723922	16.7464	2.82266	30.6702	10.8685	3.44208	0.000445263	0.00653785	Up	0.47947	0.146937	0.081749	0.0226068	0.0361975	0.00732369	102723922		non_coding										17.3661	28.2038	6.52827	0.23072	-2.11578	0.0225313	0.663239	Down	0.0219933	0.0288744	0.0878438	0.47947	0.146937	0.081749	102723922		non_coding
PLCB4	47.504	20.7765	74.2316	3.57862	1.8394	0.000941455	0.0118868	Up	0.329754	0.15415	0.0855104	0.0433528	0.063699	0.0570044	5332	phospholipase C beta 4	protein_coding	hsa00562,hsa04015,hsa04310,hsa04371,hsa04020,hsa04070,hsa04072,hsa04071,hsa04022,hsa04540,hsa04611,hsa04613,hsa04621,hsa04062,hsa04911,hsa04922,hsa04929,hsa04912,hsa04915,hsa04921,hsa04926,hsa04935,hsa04918,hsa04919,hsa04928,hsa04916,hsa04924,hsa04925,hsa04927,hsa04261,hsa04270,hsa04970,hsa04971,hsa04972,hsa04973,hsa04961,hsa04724,hsa04725,hsa04728,hsa04726,hsa04720,hsa04730,hsa04723,hsa04742,hsa…	Inositol phosphate metabolism|Rap1 signaling pathway|Wnt signaling pathway|Apelin signaling pathway|Calcium signaling pathway|Phosphatidylinositol signaling system|Phospholipase D signaling pathway|Sphingolipid signaling pathway|cGMP-PKG signaling pathway|Gap junction|Platelet activation|Neutrophil extracellular trap formation|NOD-like receptor signaling pathway|Chemokine signaling pathway|Insuli…	GO:0004435,GO:0004629,GO:0005509,GO:0005515,GO:0005829,GO:0007186,GO:0016042,GO:0048015,GO:0051209	phosphatidylinositol phospholipase C activity|phospholipase C activity|calcium ion binding|protein binding|cytosol|G protein-coupled receptor signaling pathway|lipid catabolic process|phosphatidylinositol-mediated signaling|release of sequestered calcium ion into cytosol	WP4871,WP5083,WP428,WP5124,WP4941,WP4540,WP2059,WP4148,WP3929,WP4481,WP4760,WP4541,WP4971,WP5087,WP4341	Kisspeptin/kisspeptin receptor system in the ovary|Neuroinflammation and glutamatergic signaling|Wnt signaling|Alzheimer's disease|GPR143 in melanocytes and retinal pigment epithelium cells|Hippo signaling regulation pathways|Alzheimer's disease and miRNA effects|Splicing factor NOVA regulated synaptic proteins|Chemokine signaling pathway|Resistin as a regulator of inflammation|PKC-gamma calcium …	R-HSA-111885,R-HSA-111885,R-HSA-112040,R-HSA-112040,R-HSA-112043,R-HSA-112043,R-HSA-1430728,R-HSA-1483249,R-HSA-162582,R-HSA-162582,R-HSA-1855204,R-HSA-372790,R-HSA-372790,R-HSA-388396,R-HSA-388396,R-HSA-416476,R-HSA-416476,R-HSA-418594,R-HSA-418594	Opioid Signalling|Opioid Signalling|G-protein mediated events|G-protein mediated events|PLC beta mediated events|PLC beta mediated events|Metabolism|Inositol phosphate metabolism|Signal Transduction|Signal Transduction|Synthesis of IP3 and IP4 in the cytosol|Signaling by GPCR|Signaling by GPCR|GPCR downstream signalling|GPCR downstream signalling|G alpha (q) signalling events|G alpha (q) signalli…		46.0808	68.2506	23.911	0.349884	-1.51505	0.0097292	0.598368	Down	0.0818715	0.0513007	0.039637	0.329754	0.15415	0.0855104	5332	phospholipase C beta 4	protein_coding	hsa00562,hsa04015,hsa04310,hsa04371,hsa04020,hsa04070,hsa04072,hsa04071,hsa04022,hsa04540,hsa04611,hsa04613,hsa04621,hsa04062,hsa04911,hsa04922,hsa04929,hsa04912,hsa04915,hsa04921,hsa04926,hsa04935,hsa04918,hsa04919,hsa04928,hsa04916,hsa04924,hsa04925,hsa04927,hsa04261,hsa04270,hsa04970,hsa04971,hsa04972,hsa04973,hsa04961,hsa04724,hsa04725,hsa04728,hsa04726,hsa04720,hsa04730,hsa04723,hsa04742,hsa…	Inositol phosphate metabolism|Rap1 signaling pathway|Wnt signaling pathway|Apelin signaling pathway|Calcium signaling pathway|Phosphatidylinositol signaling system|Phospholipase D signaling pathway|Sphingolipid signaling pathway|cGMP-PKG signaling pathway|Gap junction|Platelet activation|Neutrophil extracellular trap formation|NOD-like receptor signaling pathway|Chemokine signaling pathway|Insuli…	GO:0004435,GO:0004629,GO:0005509,GO:0005515,GO:0005829,GO:0007186,GO:0016042,GO:0048015,GO:0051209	phosphatidylinositol phospholipase C activity|phospholipase C activity|calcium ion binding|protein binding|cytosol|G protein-coupled receptor signaling pathway|lipid catabolic process|phosphatidylinositol-mediated signaling|release of sequestered calcium ion into cytosol	WP4871,WP5083,WP428,WP5124,WP4941,WP4540,WP2059,WP4148,WP3929,WP4481,WP4760,WP4541,WP4971,WP5087,WP4341	Kisspeptin/kisspeptin receptor system in the ovary|Neuroinflammation and glutamatergic signaling|Wnt signaling|Alzheimer's disease|GPR143 in melanocytes and retinal pigment epithelium cells|Hippo signaling regulation pathways|Alzheimer's disease and miRNA effects|Splicing factor NOVA regulated synaptic proteins|Chemokine signaling pathway|Resistin as a regulator of inflammation|PKC-gamma calcium …
LOC107987261	9.47062	0.317209	18.624	54.9651	5.78044	0.0137293	0.0877729	Up	0.313261	0.0104422	0	0	0	0.00520466	107987261		non_coding										8.91234	17.1373	0.687386	0.0400113	-4.64345	0.0404725	0.725997	Down	0	0	0.0104045	0.313261	0.0104422	0	107987261		non_coding
TMEM238L	214.024	16.4005	411.648	25.1044	4.64987	1.05913e-08	7.48476e-07	Up	17.1648	3.79797	1.9033	0.107216	0.223175	0.573109	100289255	transmembrane protein 238 like	protein_coding			GO:0005515,GO:0005789,GO:0070059	protein binding|endoplasmic reticulum membrane|intrinsic apoptotic signaling pathway in response to endoplasmic reticulum stress						254.81	378.612	131.008	0.345872	-1.53169	0.0245114	0.666621	Down	1.72106	1.57483	3.31556	17.1648	3.79797	1.9033	100289255	transmembrane protein 238 like	protein_coding			GO:0005515,GO:0005789,GO:0070059	protein binding|endoplasmic reticulum membrane|intrinsic apoptotic signaling pathway in response to endoplasmic reticulum stress
LOC105371934	5.42365	0.317209	10.5301	31.1087	4.95925	0.0322565	0.157931	Up	0.198044	0.0259511	0	0	0	0.00646731	105371934		non_coding										4.84497	9.68994	0	0.0194851	-5.68148	0.0279428	0.685006	Down	0	0	0	0.198044	0.0259511	0	105371934		non_coding
IL24	13.6859	0.947535	26.4242	27.9666	4.80563	0.00168146	0.018748	Up	1.06014	0.0530081	0.0402153	0.0135924	0.0130584	0.0132102	11009	interleukin 24	protein_coding	hsa04630,hsa04060,hsa04061	JAK-STAT signaling pathway|Cytokine-cytokine receptor interaction|Viral protein interaction with cytokine and cytokine receptor	GO:0005125,GO:0005515,GO:0005576,GO:0005615,GO:0006915,GO:0007165,GO:0008284,GO:0008285,GO:0030336,GO:0042531,GO:0071222,GO:0071353	cytokine activity|protein binding|extracellular region|extracellular space|apoptotic process|signal transduction|positive regulation of cell population proliferation|negative regulation of cell population proliferation|negative regulation of cell migration|positive regulation of tyrosine phosphorylation of STAT protein|cellular response to lipopolysaccharide|cellular response to interleukin-4	WP5413,WP5095	IL-24 Signaling pathway|Overview of proinflammatory and profibrotic mediators	R-HSA-1280215,R-HSA-168256,R-HSA-449147,R-HSA-8854691	Cytokine Signaling in Immune system|Immune System|Signaling by Interleukins|Interleukin-20 family signaling		12.6662	24.3094	1.02311	0.0420848	-4.57056	0.0043986	0.558344	Down	0.0132236	0	0.0264083	1.06014	0.0530081	0.0402153	11009	interleukin 24	protein_coding	hsa04630,hsa04060,hsa04061	JAK-STAT signaling pathway|Cytokine-cytokine receptor interaction|Viral protein interaction with cytokine and cytokine receptor	GO:0005125,GO:0005515,GO:0005576,GO:0005615,GO:0006915,GO:0007165,GO:0008284,GO:0008285,GO:0030336,GO:0042531,GO:0071222,GO:0071353	cytokine activity|protein binding|extracellular region|extracellular space|apoptotic process|signal transduction|positive regulation of cell population proliferation|negative regulation of cell population proliferation|negative regulation of cell migration|positive regulation of tyrosine phosphorylation of STAT protein|cellular response to lipopolysaccharide|cellular response to interleukin-4	WP5413,WP5095	IL-24 Signaling pathway|Overview of proinflammatory and profibrotic mediators
PEG10	108.335	22.4635	194.206	8.65179	3.113	0.00154628	0.0175293	Up	2.31854	0.116991	0.134666	0.0993075	0.0795046	0.108579	23089	paternally expressed 10	protein_coding			GO:0003677,GO:0003723,GO:0003729,GO:0005515,GO:0005654,GO:0005737,GO:0005829,GO:0006915,GO:0008270,GO:0016020,GO:0030154,GO:0030512,GO:0051028,GO:0051260,GO:0110077,GO:1903561	DNA binding|RNA binding|mRNA binding|protein binding|nucleoplasm|cytoplasm|cytosol|apoptotic process|zinc ion binding|membrane|cell differentiation|negative regulation of transforming growth factor beta receptor signaling pathway|mRNA transport|protein homooligomerization|vesicle-mediated intercellular transport|extracellular vesicle						96.6756	178.642	14.7088	0.0823031	-3.60291	0.000265125	0.17787	Down	0.0603827	0.0356738	0.0763725	2.31854	0.116991	0.134666	23089	paternally expressed 10	protein_coding			GO:0003677,GO:0003723,GO:0003729,GO:0005515,GO:0005654,GO:0005737,GO:0005829,GO:0006915,GO:0008270,GO:0016020,GO:0030154,GO:0030512,GO:0051028,GO:0051260,GO:0110077,GO:1903561	DNA binding|RNA binding|mRNA binding|protein binding|nucleoplasm|cytoplasm|cytosol|apoptotic process|zinc ion binding|membrane|cell differentiation|negative regulation of transforming growth factor beta receptor signaling pathway|mRNA transport|protein homooligomerization|vesicle-mediated intercellular transport|extracellular vesicle
RHOJ	22.1723	6.38123	37.9634	5.97309	2.57848	0.00322713	0.0306429	Up	0.500744	0.146374	0.207291	0.0600538	0.00721177	0.080252	57381	ras homolog family member J	protein_coding	hsa05132	Salmonella infection	GO:0001525,GO:0003924,GO:0005515,GO:0005525,GO:0005886,GO:0006897,GO:0007015,GO:0007163,GO:0008360,GO:0010594,GO:0019901,GO:0030036,GO:0032488,GO:0061299,GO:0070062,GO:0090050,GO:1903670	angiogenesis|GTPase activity|protein binding|GTP binding|plasma membrane|endocytosis|actin filament organization|establishment or maintenance of cell polarity|regulation of cell shape|regulation of endothelial cell migration|protein kinase binding|actin cytoskeleton organization|Cdc42 protein signal transduction|retina vasculature morphogenesis in camera-type eye|extracellular exosome|positive re…	WP5323,WP481,WP3888	Fatty Acids and Lipoproteins Transport in Hepatocytes|Insulin signaling|VEGFA-VEGFR2 signaling	R-HSA-162582,R-HSA-194315,R-HSA-9012999,R-HSA-9013409,R-HSA-9716542	Signal Transduction|Signaling by Rho GTPases|RHO GTPase cycle|RHOJ GTPase cycle|Signaling by Rho GTPases, Miro GTPases and RHOBTB3		23.2655	34.883	11.648	0.333082	-1.58605	0.0147859	0.642769	Down	0.0949389	0.0862914	0.0656304	0.500744	0.146374	0.207291	57381	ras homolog family member J	protein_coding	hsa05132	Salmonella infection	GO:0001525,GO:0003924,GO:0005515,GO:0005525,GO:0005886,GO:0006897,GO:0007015,GO:0007163,GO:0008360,GO:0010594,GO:0019901,GO:0030036,GO:0032488,GO:0061299,GO:0070062,GO:0090050,GO:1903670	angiogenesis|GTPase activity|protein binding|GTP binding|plasma membrane|endocytosis|actin filament organization|establishment or maintenance of cell polarity|regulation of cell shape|regulation of endothelial cell migration|protein kinase binding|actin cytoskeleton organization|Cdc42 protein signal transduction|retina vasculature morphogenesis in camera-type eye|extracellular exosome|positive re…	WP5323,WP481,WP3888	Fatty Acids and Lipoproteins Transport in Hepatocytes|Insulin signaling|VEGFA-VEGFR2 signaling
GSC2	6.29269	1.9168	10.6686	5.61445	2.48915	0.0396618	0.181208	Up	0.193025	0.112064	0.030916	0.0417974	0.0100388	0.0101555	2928	goosecoid homeobox 2	protein_coding			GO:0000785,GO:0000978,GO:0000981,GO:0003677,GO:0003700,GO:0005515,GO:0005634,GO:0006357,GO:0009653,GO:0043565,GO:1990837	chromatin|RNA polymerase II cis-regulatory region sequence-specific DNA binding|DNA-binding transcription factor activity, RNA polymerase II-specific|DNA binding|DNA-binding transcription factor activity|protein binding|nucleus|regulation of transcription by RNA polymerase II|anatomical structure morphogenesis|sequence-specific DNA binding|sequence-specific double-stranded DNA binding	WP4657	22q11.2 copy number variation syndrome				5.58584	9.81285	1.35883	0.138588	-2.85113	0.0367826	0.712702	Down	0.0203315	0	0.0203017	0.193025	0.112064	0.030916	2928	goosecoid homeobox 2	protein_coding			GO:0000785,GO:0000978,GO:0000981,GO:0003677,GO:0003700,GO:0005515,GO:0005634,GO:0006357,GO:0009653,GO:0043565,GO:1990837	chromatin|RNA polymerase II cis-regulatory region sequence-specific DNA binding|DNA-binding transcription factor activity, RNA polymerase II-specific|DNA binding|DNA-binding transcription factor activity|protein binding|nucleus|regulation of transcription by RNA polymerase II|anatomical structure morphogenesis|sequence-specific DNA binding|sequence-specific double-stranded DNA binding	WP4657	22q11.2 copy number variation syndrome
LOC105372575	8.95837	0	17.9167	102.897	6.68505	0.0431859	0.191606	Up	1.69075	0	0	0	0	0	105372575		non_coding										8.24309	16.4862	0	0.0114653	-6.44659	0.0382384	0.719108	Down	0	0	0	1.69075	0	0	105372575		non_coding
CCDC13-AS2	203.66	0.634418	406.685	641.642	9.32562	0.00140533	0.016279	Up	40.2315	0.0298133	0.27142	0	0	0.0594387	729083	CCDC13 antisense RNA 2	non_coding										197.056	374.197	19.915	0.0532166	-4.23198	0.0403116	0.725279	Down	0.297493	0.322222	1.09911	40.2315	0.0298133	0.27142	729083	CCDC13 antisense RNA 2	non_coding
LINC02085	17.1655	4.42634	29.9046	6.7814	2.76158	0.00258244	0.025967	Up	0.89211	0.156466	0.184652	0.0802425	0.0642413	0.038993	152225	long intergenic non-protein coding RNA 2085	non_coding			GO:0005515	protein binding						17.5008	27.4926	7.50905	0.272482	-1.87577	0.0316899	0.702285	Down	0.130108	0.0640559	0.0909418	0.89211	0.156466	0.184652	152225	long intergenic non-protein coding RNA 2085	non_coding			GO:0005515	protein binding
GNG8	20.4616	0	40.9231	235.105	7.87716	9.32697e-05	0.00184902	Up	0.915309	0.0142551	0.0360494	0	0	0	94235	G protein subunit gamma 8	protein_coding	hsa04014,hsa04371,hsa04151,hsa04062,hsa04926,hsa04724,hsa04727,hsa04725,hsa04728,hsa04726,hsa04723,hsa04713,hsa05200,hsa05170,hsa05163,hsa05167,hsa05032,hsa05034	Ras signaling pathway|Apelin signaling pathway|PI3K-Akt signaling pathway|Chemokine signaling pathway|Relaxin signaling pathway|Glutamatergic synapse|GABAergic synapse|Cholinergic synapse|Dopaminergic synapse|Serotonergic synapse|Retrograde endocannabinoid signaling|Circadian entrainment|Pathways in cancer|Human immunodeficiency virus 1 infection|Human cytomegalovirus infection|Kaposi sarcoma-ass…	GO:0003924,GO:0005515,GO:0005834,GO:0005886,GO:0007186,GO:0031681,GO:0035176,GO:0043584,GO:0071444	GTPase activity|protein binding|heterotrimeric G-protein complex|plasma membrane|G protein-coupled receptor signaling pathway|G-protein beta-subunit binding|social behavior|nose development|cellular response to pheromone	WP35,WP289,WP4223,WP3929,WP3932,WP536,WP4172	G protein signaling pathways|Myometrial relaxation and contraction pathways|Ras signaling|Chemokine signaling pathway|Focal adhesion: PI3K-Akt-mTOR-signaling pathway|Calcium regulation in cardiac cells|PI3K-Akt signaling pathway	R-HSA-109582,R-HSA-109582,R-HSA-111885,R-HSA-112314,R-HSA-112315,R-HSA-112316,R-HSA-1296041,R-HSA-1296059,R-HSA-1296065,R-HSA-1296071,R-HSA-1430728,R-HSA-1430728,R-HSA-162582,R-HSA-162582,R-HSA-163359,R-HSA-163685,R-HSA-163685,R-HSA-1643685,R-HSA-195721,R-HSA-195721,R-HSA-202040,R-HSA-372790,R-HSA-373080,R-HSA-381676,R-HSA-381676,R-HSA-382551,R-HSA-3858494,R-HSA-3858494,R-HSA-388396,R-HSA-390466,…	Hemostasis|Hemostasis|Opioid Signalling|Neurotransmitter receptors and postsynaptic signal transmission|Transmission across Chemical Synapses|Neuronal System|Activation of G protein gated Potassium channels|G protein gated Potassium channels|Inwardly rectifying K+ channels|Potassium Channels|Metabolism|Metabolism|Signal Transduction|Signal Transduction|Glucagon signaling in metabolic regulation|I…		19.8439	37.6466	2.04128	0.0542487	-4.20427	0.00700638	0.558344	Down	0.028449	0.0140063	0	0.915309	0.0142551	0.0360494	94235	G protein subunit gamma 8	protein_coding	hsa04014,hsa04371,hsa04151,hsa04062,hsa04926,hsa04724,hsa04727,hsa04725,hsa04728,hsa04726,hsa04723,hsa04713,hsa05200,hsa05170,hsa05163,hsa05167,hsa05032,hsa05034	Ras signaling pathway|Apelin signaling pathway|PI3K-Akt signaling pathway|Chemokine signaling pathway|Relaxin signaling pathway|Glutamatergic synapse|GABAergic synapse|Cholinergic synapse|Dopaminergic synapse|Serotonergic synapse|Retrograde endocannabinoid signaling|Circadian entrainment|Pathways in cancer|Human immunodeficiency virus 1 infection|Human cytomegalovirus infection|Kaposi sarcoma-ass…	GO:0003924,GO:0005515,GO:0005834,GO:0005886,GO:0007186,GO:0031681,GO:0035176,GO:0043584,GO:0071444	GTPase activity|protein binding|heterotrimeric G-protein complex|plasma membrane|G protein-coupled receptor signaling pathway|G-protein beta-subunit binding|social behavior|nose development|cellular response to pheromone	WP35,WP289,WP4223,WP3929,WP3932,WP536,WP4172	G protein signaling pathways|Myometrial relaxation and contraction pathways|Ras signaling|Chemokine signaling pathway|Focal adhesion: PI3K-Akt-mTOR-signaling pathway|Calcium regulation in cardiac cells|PI3K-Akt signaling pathway
BEX5	4.69998	0.323087	9.07688	26.8635	4.74757	0.0116649	0.0788881	Up	0.635168	0.109713	0.0554902	0.0281329	0	0	340542	brain expressed X-linked 5	protein_coding			GO:0005102,GO:0005515,GO:0005737,GO:0007165	signaling receptor binding|protein binding|cytoplasm|signal transduction						4.34237	8.34902	0.335722	0.0439487	-4.50804	0.0180521	0.642769	Down	0.0273694	0	0	0.635168	0.109713	0.0554902	340542	brain expressed X-linked 5	protein_coding			GO:0005102,GO:0005515,GO:0005737,GO:0007165	signaling receptor binding|protein binding|cytoplasm|signal transduction
RAI2	20.2868	0.947535	39.6261	41.911	5.38926	0.000212226	0.00360986	Up	1.07433	0.112364	0.0284154	0.00960418	0.00922682	0.00933412	10742	retinoic acid induced 2	protein_coding			GO:0003674,GO:0005515,GO:0005575,GO:0005634,GO:0009792,GO:0048513	molecular_function|protein binding|cellular_component|nucleus|embryo development ending in birth or egg hatching|animal organ development						21.8012	36.4584	7.14391	0.195736	-2.35302	0.0465966	0.744659	Down	0.112122	0.0368007	0.0466491	1.07433	0.112364	0.0284154	10742	retinoic acid induced 2	protein_coding			GO:0003674,GO:0005515,GO:0005575,GO:0005634,GO:0009792,GO:0048513	molecular_function|protein binding|cellular_component|nucleus|embryo development ending in birth or egg hatching|animal organ development
MEST	140.209	83.7818	196.636	2.34961	1.23242	0.0300138	0.150694	Up	2.97491	0.866328	0.545914	0.655512	0.566781	0.665394	4232	mesoderm specific transcript	protein_coding			GO:0005515,GO:0005783,GO:0005789,GO:0007498,GO:0016787,GO:0070062	protein binding|endoplasmic reticulum|endoplasmic reticulum membrane|mesoderm development|hydrolase activity|extracellular exosome						123.168	180.813	65.5236	0.362003	-1.46593	0.0108082	0.611226	Down	0.396805	0.411648	0.53773	2.97491	0.866328	0.545914	4232	mesoderm specific transcript	protein_coding			GO:0005515,GO:0005783,GO:0005789,GO:0007498,GO:0016787,GO:0070062	protein binding|endoplasmic reticulum|endoplasmic reticulum membrane|mesoderm development|hydrolase activity|extracellular exosome
GAST	17.6991	0.937564	34.4607	36.6437	5.19549	0.00026217	0.0042602	Up	5.44829	0.517598	0.465402	0.0589883	0.113341	0	2520	gastrin	protein_coding	hsa04971	Gastric acid secretion	GO:0005179,GO:0005515,GO:0005576,GO:0005615,GO:0007165,GO:0007186,GO:0032094	hormone activity|protein binding|extracellular region|extracellular space|signal transduction|G protein-coupled receptor signaling pathway|response to food	WP2596,WP2597,WP4659	Gastric acid production|Secretion of hydrochloric acid in parietal cells|Gastrin signaling pathway	R-HSA-162582,R-HSA-372790,R-HSA-388396,R-HSA-416476,R-HSA-881907	Signal Transduction|Signaling by GPCR|GPCR downstream signalling|G alpha (q) signalling events|Gastrin-CREB signalling pathway via PKC and MAPK		19.4409	31.6956	7.18624	0.226208	-2.14428	0.0491169	0.75138	Down	0.344324	0.169521	0.687638	5.44829	0.517598	0.465402	2520	gastrin	protein_coding	hsa04971	Gastric acid secretion	GO:0005179,GO:0005515,GO:0005576,GO:0005615,GO:0007165,GO:0007186,GO:0032094	hormone activity|protein binding|extracellular region|extracellular space|signal transduction|G protein-coupled receptor signaling pathway|response to food	WP2596,WP2597,WP4659	Gastric acid production|Secretion of hydrochloric acid in parietal cells|Gastrin signaling pathway
HBA1	16.8166	0	33.6332	2.0054e+06	20.9355	8.55503e-08	4.45815e-06	Up	5.2201	0	0	0	0	0	3039	hemoglobin subunit alpha 1	protein_coding	hsa05144,hsa05143	Malaria|African trypanosomiasis	GO:0004601,GO:0005344,GO:0005506,GO:0005515,GO:0005576,GO:0005615,GO:0005829,GO:0005833,GO:0015670,GO:0015671,GO:0016020,GO:0019825,GO:0020037,GO:0030185,GO:0031720,GO:0031838,GO:0042542,GO:0042744,GO:0043177,GO:0070062,GO:0071682,GO:0072562,GO:0098869	peroxidase activity|oxygen carrier activity|iron ion binding|protein binding|extracellular region|extracellular space|cytosol|hemoglobin complex|carbon dioxide transport|oxygen transport|membrane|oxygen binding|heme binding|nitric oxide transport|haptoglobin binding|haptoglobin-hemoglobin complex|response to hydrogen peroxide|hydrogen peroxide catabolic process|organic acid binding|extracellular …	WP1533,WP15,WP176,WP1995	Vitamin B12 metabolism|Selenium micronutrient network|Folate metabolism|Effects of nitric oxide	R-HSA-1237044,R-HSA-1247673,R-HSA-1480926,R-HSA-2168880,R-HSA-2173782,R-HSA-2262752,R-HSA-382551,R-HSA-5653656,R-HSA-8953897,R-HSA-9707564,R-HSA-9707616,R-HSA-9711123	Erythrocytes take up carbon dioxide and release oxygen|Erythrocytes take up oxygen and release carbon dioxide|O2/CO2 exchange in erythrocytes|Scavenging of heme from plasma|Binding and Uptake of Ligands by Scavenger Receptors|Cellular responses to stress|Transport of small molecules|Vesicle-mediated transport|Cellular responses to stimuli|Cytoprotection by HMOX1|Heme signaling|Cellular response t…		15.4739	30.9477	0	3.437e-07	-21.4723	3.96641e-08	6.99206e-05	Down	0	0	0	5.2201	0	0	3039	hemoglobin subunit alpha 1	protein_coding	hsa05144,hsa05143	Malaria|African trypanosomiasis	GO:0004601,GO:0005344,GO:0005506,GO:0005515,GO:0005576,GO:0005615,GO:0005829,GO:0005833,GO:0015670,GO:0015671,GO:0016020,GO:0019825,GO:0020037,GO:0030185,GO:0031720,GO:0031838,GO:0042542,GO:0042744,GO:0043177,GO:0070062,GO:0071682,GO:0072562,GO:0098869	peroxidase activity|oxygen carrier activity|iron ion binding|protein binding|extracellular region|extracellular space|cytosol|hemoglobin complex|carbon dioxide transport|oxygen transport|membrane|oxygen binding|heme binding|nitric oxide transport|haptoglobin binding|haptoglobin-hemoglobin complex|response to hydrogen peroxide|hydrogen peroxide catabolic process|organic acid binding|extracellular …	WP1533,WP15,WP176,WP1995	Vitamin B12 metabolism|Selenium micronutrient network|Folate metabolism|Effects of nitric oxide
PCDH10	28.2896	0	56.5792	3.3121e+06	21.6593	2.99474e-08	1.83286e-06	Up	0.49881	0	0	0	0	0	57575	protocadherin 10	protein_coding			GO:0005509,GO:0005886,GO:0007155,GO:0007156,GO:0007399	calcium ion binding|plasma membrane|cell adhesion|homophilic cell adhesion via plasma membrane adhesion molecules|nervous system development						26.0308	52.0616	0	2.11278e-07	-22.1744	1.39894e-08	4.50283e-05	Down	0	0	0	0.49881	0	0	57575	protocadherin 10	protein_coding			GO:0005509,GO:0005886,GO:0007155,GO:0007156,GO:0007399	calcium ion binding|plasma membrane|cell adhesion|homophilic cell adhesion via plasma membrane adhesion molecules|nervous system development
LOC122526777	193.592	24.7979	362.385	14.6347	3.87132	2.7112e-20	1.90229e-17	Up	13.0628	14.6385	18.2995	1.79278	0.775053	0.871184	122526777	uncharacterized LOC122526777	protein_coding			GO:0031424	keratinization						248.261	332.729	163.793	0.492441	-1.02198	0.00439052	0.558344	Down	5.05797	6.05372	9.57861	13.0628	14.6385	18.2995	122526777	uncharacterized LOC122526777	protein_coding			GO:0031424	keratinization
LOC105379130	10.0585	0	20.117	115.526	6.85207	0.035303	0.167602	Up	1.34747	0	0	0	0	0	105379130		non_coding										9.43	18.5108	0.349195	0.0198841	-5.65224	0.0368347	0.712702	Down	0	0.0196528	0	1.34747	0	0	105379130		non_coding
ROS1	19.5654	1.27062	37.8602	29.9613	4.90503	7.44572e-05	0.00155285	Up	0.198693	0.0218566	0.0221091	0.00407602	0.00195793	0.0019807	6098	ROS proto-oncogene 1%2C receptor tyrosine kinase	protein_coding			GO:0001558,GO:0002066,GO:0004713,GO:0004714,GO:0005515,GO:0005524,GO:0005886,GO:0006468,GO:0007169,GO:0007275,GO:0007283,GO:0016020,GO:0019903,GO:0030154,GO:0032006,GO:0033674,GO:0043235,GO:0070372	regulation of cell growth|columnar/cuboidal epithelial cell development|protein tyrosine kinase activity|transmembrane receptor protein tyrosine kinase activity|protein binding|ATP binding|plasma membrane|protein phosphorylation|transmembrane receptor protein tyrosine kinase signaling pathway|multicellular organism development|spermatogenesis|membrane|protein phosphatase binding|cell differentiat…	WP3630,WP4790,WP2431	NAD metabolism, sirtuins and aging|FGF23 signaling in hypophosphatemic rickets and related disorders|Spinal cord injury				17.4092	34.8184	0	0.00542411	-7.5264	6.53784e-06	0.00905538	Down	0	0	0	0.198693	0.0218566	0.0221091	6098	ROS proto-oncogene 1%2C receptor tyrosine kinase	protein_coding			GO:0001558,GO:0002066,GO:0004713,GO:0004714,GO:0005515,GO:0005524,GO:0005886,GO:0006468,GO:0007169,GO:0007275,GO:0007283,GO:0016020,GO:0019903,GO:0030154,GO:0032006,GO:0033674,GO:0043235,GO:0070372	regulation of cell growth|columnar/cuboidal epithelial cell development|protein tyrosine kinase activity|transmembrane receptor protein tyrosine kinase activity|protein binding|ATP binding|plasma membrane|protein phosphorylation|transmembrane receptor protein tyrosine kinase signaling pathway|multicellular organism development|spermatogenesis|membrane|protein phosphatase binding|cell differentiat…	WP3630,WP4790,WP2431	NAD metabolism, sirtuins and aging|FGF23 signaling in hypophosphatemic rickets and related disorders|Spinal cord injury
CRTAM	15.1443	0.937564	29.351	31.2539	4.96596	0.0141132	0.0895607	Up	0.953333	0	0.0201351	0.0102082	0.0196143	0	56253	cytotoxic and regulatory T cell molecule	protein_coding			GO:0001768,GO:0001772,GO:0001819,GO:0001913,GO:0002355,GO:0002860,GO:0005102,GO:0005886,GO:0007157,GO:0008037,GO:0032729,GO:0045580,GO:0045954,GO:0046007,GO:0050798,GO:0050863,GO:0051606,GO:0097021,GO:2001185	establishment of T cell polarity|immunological synapse|positive regulation of cytokine production|T cell mediated cytotoxicity|detection of tumor cell|positive regulation of natural killer cell mediated cytotoxicity directed against tumor cell target|signaling receptor binding|plasma membrane|heterophilic cell-cell adhesion via plasma membrane cell adhesion molecules|cell recognition|positive reg…			R-HSA-1280218,R-HSA-168256,R-HSA-198933	Adaptive Immune System|Immune System|Immunoregulatory interactions between a Lymphoid and a non-Lymphoid cell		14.192	27.0037	1.38027	0.0509689	-4.29424	0.0282172	0.685663	Down	0	0.00977883	0.0297499	0.953333	0	0.0201351	56253	cytotoxic and regulatory T cell molecule	protein_coding			GO:0001768,GO:0001772,GO:0001819,GO:0001913,GO:0002355,GO:0002860,GO:0005102,GO:0005886,GO:0007157,GO:0008037,GO:0032729,GO:0045580,GO:0045954,GO:0046007,GO:0050798,GO:0050863,GO:0051606,GO:0097021,GO:2001185	establishment of T cell polarity|immunological synapse|positive regulation of cytokine production|T cell mediated cytotoxicity|detection of tumor cell|positive regulation of natural killer cell mediated cytotoxicity directed against tumor cell target|signaling receptor binding|plasma membrane|heterophilic cell-cell adhesion via plasma membrane cell adhesion molecules|cell recognition|positive reg…
ADPRHL1	184.61	54.446	314.773	5.78292	2.5318	0.0188916	0.110818	Up	2.19387	0.0448701	0.0953156	0.0966477	0.150329	0.140895	113622	ADP-ribosylhydrolase like 1	protein_coding			GO:0000287,GO:0003242,GO:0003875,GO:0030017,GO:0055003	magnesium ion binding|cardiac chamber ballooning|ADP-ribosylarginine hydrolase activity|sarcomere|cardiac myofibril assembly						155.38	289.565	21.1947	0.0731885	-3.77224	0.00754696	0.558344	Down	0.0537285	0.0308608	0.0536496	2.19387	0.0448701	0.0953156	113622	ADP-ribosylhydrolase like 1	protein_coding			GO:0000287,GO:0003242,GO:0003875,GO:0030017,GO:0055003	magnesium ion binding|cardiac chamber ballooning|ADP-ribosylarginine hydrolase activity|sarcomere|cardiac myofibril assembly
LINC01449	3.74932	0.307239	7.1914	21.2738	4.41101	0.0266847	0.139482	Up	0.394186	0.0220285	0.0891317	0	0.0217066	0	101928773	long intergenic non-protein coding RNA 1449	non_coding										3.30494	6.60989	0	0.0285378	-5.13098	0.0211248	0.663239	Down	0	0	0	0.394186	0.0220285	0.0891317	101928773	long intergenic non-protein coding RNA 1449	non_coding
LOC105378426	10.53	0	21.06	120.939	6.91813	0.0325332	0.158598	Up	0.99264	0	0	0	0	0	105378426		non_coding										9.86109	19.3785	0.343693	0.0189946	-5.71827	0.0339692	0.711819	Down	0	0	0.0140242	0.99264	0	0	105378426		non_coding
SNHG1	1408.81	813.018	2004.61	2.46594	1.30214	0.01613	0.0988425	Up	78.5709	15.0482	17.3712	16.5154	13.7382	15.0532	23642	small nucleolar RNA host gene 1	non_coding			GO:0005730,GO:0006396	nucleolus|RNA processing						1316.62	1842.85	790.388	0.428841	-1.22149	0.0215086	0.663239	Down	12.5979	14.4059	13.1043	78.5709	15.0482	17.3712	23642	small nucleolar RNA host gene 1	non_coding			GO:0005730,GO:0006396	nucleolus|RNA processing
DIO3	5.52041	0	11.0408	63.4714	5.98803	0.0343803	0.16462	Up	0.45532	0.0127224	0	0	0	0	1735	iodothyronine deiodinase 3	protein_coding	hsa04919	Thyroid hormone signaling pathway	GO:0001666,GO:0004800,GO:0005886,GO:0010008,GO:0033798,GO:0040018,GO:0042403,GO:0042404,GO:0042446,GO:0043231,GO:0046549,GO:0070342,GO:0097474	response to hypoxia|thyroxine 5'-deiodinase activity|plasma membrane|endosome membrane|thyroxine 5-deiodinase activity|positive regulation of multicellular organism growth|thyroid hormone metabolic process|thyroid hormone catabolic process|hormone biosynthetic process|intracellular membrane-bounded organelle|retinal cone cell development|brown fat cell proliferation|retinal cone cell apoptotic pr…	WP4746,WP15	Thyroid hormones production and peripheral downstream signaling effects|Selenium micronutrient network	R-HSA-1430728,R-HSA-209776,R-HSA-209968,R-HSA-350864,R-HSA-71291	Metabolism|Metabolism of amine-derived hormones|Thyroxine biosynthesis|Regulation of thyroid hormone activity|Metabolism of amino acids and derivatives		5.07971	10.1594	0	0.0185869	-5.74957	0.0366853	0.712702	Down	0	0	0	0.45532	0.0127224	0	1735	iodothyronine deiodinase 3	protein_coding	hsa04919	Thyroid hormone signaling pathway	GO:0001666,GO:0004800,GO:0005886,GO:0010008,GO:0033798,GO:0040018,GO:0042403,GO:0042404,GO:0042446,GO:0043231,GO:0046549,GO:0070342,GO:0097474	response to hypoxia|thyroxine 5'-deiodinase activity|plasma membrane|endosome membrane|thyroxine 5-deiodinase activity|positive regulation of multicellular organism growth|thyroid hormone metabolic process|thyroid hormone catabolic process|hormone biosynthetic process|intracellular membrane-bounded organelle|retinal cone cell development|brown fat cell proliferation|retinal cone cell apoptotic pr…	WP4746,WP15	Thyroid hormones production and peripheral downstream signaling effects|Selenium micronutrient network
NPTX2	90.0988	0.931686	179.266	191.815	7.58357	0.0030883	0.0297865	Up	5.89345	0.00985719	0.00997106	0	0.0194263	0.00982611	4885	neuronal pentraxin 2	protein_coding			GO:0003674,GO:0005515,GO:0005576,GO:0007268,GO:0008306,GO:0030246,GO:0046872,GO:0098978	molecular_function|protein binding|extracellular region|chemical synaptic transmission|associative learning|carbohydrate binding|metal ion binding|glutamatergic synapse						83.8556	164.951	2.76055	0.0167261	-5.90175	0.0210832	0.663239	Down	0	0.0193702	0.0589295	5.89345	0.00985719	0.00997106	4885	neuronal pentraxin 2	protein_coding			GO:0003674,GO:0005515,GO:0005576,GO:0007268,GO:0008306,GO:0030246,GO:0046872,GO:0098978	molecular_function|protein binding|extracellular region|chemical synaptic transmission|associative learning|carbohydrate binding|metal ion binding|glutamatergic synapse
ELFN1	55.6661	0.963383	110.369	114.853	6.84364	0.0215838	0.121222	Up	1.01896	0.0027658	0	0.00567371	0	0.00275708	392617	extracellular leucine rich repeat and fibronectin type III domain containing 1	protein_coding			GO:0004864,GO:0005615,GO:0016020,GO:0030425,GO:0031012,GO:0050808,GO:0060076	protein phosphatase inhibitor activity|extracellular space|membrane|dendrite|extracellular matrix|synapse organization|excitatory synapse						50.7782	101.556	0	1.12467e-07	-23.084	3.47423e-09	2.00903e-05	Down	0	0	0	1.01896	0.0027658	0	392617	extracellular leucine rich repeat and fibronectin type III domain containing 1	protein_coding			GO:0004864,GO:0005615,GO:0016020,GO:0030425,GO:0031012,GO:0050808,GO:0060076	protein phosphatase inhibitor activity|extracellular space|membrane|dendrite|extracellular matrix|synapse organization|excitatory synapse
SLC20A1	965.892	481.609	1450.17	3.01177	1.59061	1.65106e-05	0.000441315	Up	20.4312	7.52718	8.12283	4.97509	4.02031	3.41213	6574	solute carrier family 20 member 1	protein_coding			GO:0005315,GO:0005316,GO:0005436,GO:0005886,GO:0006796,GO:0006811,GO:0008283,GO:0016020,GO:0031214,GO:0035435,GO:0035725,GO:0038023,GO:0043123	inorganic phosphate transmembrane transporter activity|high-affinity inorganic phosphate:sodium symporter activity|sodium:phosphate symporter activity|plasma membrane|phosphate-containing compound metabolic process|monoatomic ion transport|cell population proliferation|membrane|biomineral tissue development|phosphate ion transmembrane transport|sodium ion transmembrane transport|signaling recepto…	WP5222	2q13 copy number variation syndrome	R-HSA-382551,R-HSA-425393,R-HSA-425407,R-HSA-427652	Transport of small molecules|Transport of inorganic cations/anions and amino acids/oligopeptides|SLC-mediated transmembrane transport|Sodium-coupled phosphate cotransporters		1070.85	1332.68	809.025	0.606937	-0.720381	0.0449916	0.744397	Down	5.49567	6.30394	7.16863	20.4312	7.52718	8.12283	6574	solute carrier family 20 member 1	protein_coding			GO:0005315,GO:0005316,GO:0005436,GO:0005886,GO:0006796,GO:0006811,GO:0008283,GO:0016020,GO:0031214,GO:0035435,GO:0035725,GO:0038023,GO:0043123	inorganic phosphate transmembrane transporter activity|high-affinity inorganic phosphate:sodium symporter activity|sodium:phosphate symporter activity|plasma membrane|phosphate-containing compound metabolic process|monoatomic ion transport|cell population proliferation|membrane|biomineral tissue development|phosphate ion transmembrane transport|sodium ion transmembrane transport|signaling recepto…	WP5222	2q13 copy number variation syndrome
[truncated: 3 more columns]

## Sheet: 10 down and up
file	NC.VS.BC.FC1.5,down.xlsx																									NC.VS.BC.FC1.5,down.xlsx	S.VS.NC.FC1.5,up.xlsx
header	BaseMean_DESeq2	BaseMean_control_BC	BaseMean_case_NC	FoldChange	log2FoldChange	p-value	q-value	Regulation	FPKM_NC1	FPKM_NC2	FPKM_NC3	FPKM_BC1	FPKM_BC2	FPKM_BC3	gene_Dbxref	description	coding_type	pathway	pathway_description	GO_ID	GO_term	wiki_ID	wiki_term	Reactome_ID	Reactome_term	TF_family	BaseMean_DESeq2	BaseMean_control_NC	BaseMean_case_S	FoldChange	log2FoldChange	p-value	q-value	Regulation	FPKM_S1	FPKM_S2	FPKM_S3	FPKM_NC1	FPKM_NC2	FPKM_NC3	gene_Dbxref	description	coding_type	pathway	pathway_description	GO_ID	GO_term	wiki_ID	wiki_term
CD99	261.025	451.755	70.2954	0.155089	-2.68883	1.2038e-17	5.63091e-15	Down	0.341004	0.444651	0.507617	3.00357	3.66171	2.45686	4267	CD99 molecule (Xg blood group)	protein_coding	hsa04514,hsa04670	Cell adhesion molecules|Leukocyte transendothelial migration	GO:0005515,GO:0005737,GO:0005886,GO:0005925,GO:0034109,GO:0072683,GO:2000391	protein binding|cytoplasm|plasma membrane|focal adhesion|homotypic cell-cell adhesion|T cell extravasation|positive regulation of neutrophil extravasation			R-HSA-109582,R-HSA-1280218,R-HSA-168256,R-HSA-198933,R-HSA-202733	Hemostasis|Adaptive Immune System|Immune System|Immunoregulatory interactions between a Lymphoid and a non-Lymphoid cell|Cell surface interactions at the vascular wall		368.901	64.546	673.256	10.4631	3.38724	1.33928e-26	2.59699e-22	Up	5.08349	4.08803	3.22789	0.341004	0.444651	0.507617	4267	CD99 molecule (Xg blood group)	protein_coding	hsa04514,hsa04670	Cell adhesion molecules|Leukocyte transendothelial migration	GO:0005515,GO:0005737,GO:0005886,GO:0005925,GO:0034109,GO:0072683,GO:2000391	protein binding|cytoplasm|plasma membrane|focal adhesion|homotypic cell-cell adhesion|T cell extravasation|positive regulation of neutrophil extravasation
MEF2C	114.615	169.983	59.2471	0.34796	-1.52301	0.000313466	0.00491488	Down	0.119303	0.229587	0.149927	0.500779	0.3866	0.677899	4208	myocyte enhancer factor 2C	protein_coding	hsa04010,hsa04371,hsa04022,hsa04921,hsa04928,hsa05202,hsa05418	MAPK signaling pathway|Apelin signaling pathway|cGMP-PKG signaling pathway|Oxytocin signaling pathway|Parathyroid hormone synthesis, secretion and action|Transcriptional misregulation in cancer|Fluid shear stress and atherosclerosis	GO:0000122,GO:0000165,GO:0000785,GO:0000976,GO:0000977,GO:0000978,GO:0000981,GO:0001228,GO:0001568,GO:0001649,GO:0001764,GO:0001782,GO:0001947,GO:0001958,GO:0001974,GO:0002062,GO:0002467,GO:0002634,GO:0002931,GO:0003138,GO:0003139,GO:0003151,GO:0003185,GO:0003211,GO:0003680,GO:0003700,GO:0005515,GO:0005634,GO:0005654,GO:0005737,GO:0005829,GO:0006355,GO:0006915,GO:0006959,GO:0007399,GO:0007507,GO:…	negative regulation of transcription by RNA polymerase II|MAPK cascade|chromatin|transcription cis-regulatory region binding|RNA polymerase II transcription regulatory region sequence-specific DNA binding|RNA polymerase II cis-regulatory region sequence-specific DNA binding|DNA-binding transcription factor activity, RNA polymerase II-specific|DNA-binding transcription activator activity, RNA poly…	WP5224,WP3584,WP2406,WP2029,WP236,WP4808,WP3995,WP706,WP1991,WP382,WP2023,WP5265,WP2380,WP4312,WP1591,WP23,WP437,WP4659,WP474,WP1541,WP3888	2q37 copy number variation syndrome|MECP2 and associated Rett syndrome|Cardiac progenitor differentiation|Cell differentiation - index|Adipogenesis|Endochondral ossification with skeletal dysplasias|Prion disease pathway|Sudden infant death syndrome (SIDS) susceptibility pathways|SRF and miRs in smooth muscle differentiation and proliferation|MAPK signaling pathway|Cell differentiation - expanded…	R-HSA-1266738,R-HSA-1266738,R-HSA-1280215,R-HSA-1592230,R-HSA-162582,R-HSA-166016,R-HSA-166058,R-HSA-166166,R-HSA-166520,R-HSA-168138,R-HSA-168142,R-HSA-168164,R-HSA-168176,R-HSA-168179,R-HSA-168181,R-HSA-168188,R-HSA-168249,R-HSA-168256,R-HSA-168898,R-HSA-181438,R-HSA-1852241,R-HSA-187037,R-HSA-198725,R-HSA-198753,R-HSA-212436,R-HSA-2151201,R-HSA-2262752,R-HSA-400253,R-HSA-448424,R-HSA-449147,R-…	Developmental Biology|Developmental Biology|Cytokine Signaling in Immune system|Mitochondrial biogenesis|Signal Transduction|Toll Like Receptor 4 (TLR4) Cascade|MyD88:MAL(TIRAP) cascade initiated on plasma membrane|MyD88-independent TLR4 cascade |Signaling by NTRKs|Toll Like Receptor 9 (TLR9) Cascade|Toll Like Receptor 10 (TLR10) Cascade|Toll Like Receptor 3 (TLR3) Cascade|Toll Like Receptor 5 (T…	SRF	79.333	54.4334	104.233	1.9184	0.939901	0.0362453	0.712702	Up	0.40019	0.2627	0.217175	0.119303	0.229587	0.149927	4208	myocyte enhancer factor 2C	protein_coding	hsa04010,hsa04371,hsa04022,hsa04921,hsa04928,hsa05202,hsa05418	MAPK signaling pathway|Apelin signaling pathway|cGMP-PKG signaling pathway|Oxytocin signaling pathway|Parathyroid hormone synthesis, secretion and action|Transcriptional misregulation in cancer|Fluid shear stress and atherosclerosis	GO:0000122,GO:0000165,GO:0000785,GO:0000976,GO:0000977,GO:0000978,GO:0000981,GO:0001228,GO:0001568,GO:0001649,GO:0001764,GO:0001782,GO:0001947,GO:0001958,GO:0001974,GO:0002062,GO:0002467,GO:0002634,GO:0002931,GO:0003138,GO:0003139,GO:0003151,GO:0003185,GO:0003211,GO:0003680,GO:0003700,GO:0005515,GO:0005634,GO:0005654,GO:0005737,GO:0005829,GO:0006355,GO:0006915,GO:0006959,GO:0007399,GO:0007507,GO:…	negative regulation of transcription by RNA polymerase II|MAPK cascade|chromatin|transcription cis-regulatory region binding|RNA polymerase II transcription regulatory region sequence-specific DNA binding|RNA polymerase II cis-regulatory region sequence-specific DNA binding|DNA-binding transcription factor activity, RNA polymerase II-specific|DNA-binding transcription activator activity, RNA poly…	WP5224,WP3584,WP2406,WP2029,WP236,WP4808,WP3995,WP706,WP1991,WP382,WP2023,WP5265,WP2380,WP4312,WP1591,WP23,WP437,WP4659,WP474,WP1541,WP3888	2q37 copy number variation syndrome|MECP2 and associated Rett syndrome|Cardiac progenitor differentiation|Cell differentiation - index|Adipogenesis|Endochondral ossification with skeletal dysplasias|Prion disease pathway|Sudden infant death syndrome (SIDS) susceptibility pathways|SRF and miRs in smooth muscle differentiation and proliferation|MAPK signaling pathway|Cell differentiation - expanded…
LRP1B	47.1575	76.453	17.862	0.23274	-2.10321	1.4544e-05	0.000395203	Down	0.0144121	0.0336071	0.0163681	0.103411	0.0968951	0.101744	53353	LDL receptor related protein 1B	protein_coding			GO:0005041,GO:0005509,GO:0005515,GO:0005886,GO:0006898,GO:0015031,GO:0043235	low-density lipoprotein particle receptor activity|calcium ion binding|protein binding|plasma membrane|receptor-mediated endocytosis|protein transport|receptor complex	WP5323	Fatty Acids and Lipoproteins Transport in Hepatocytes				27.8666	16.4157	39.3176	2.40279	1.26471	0.0306211	0.697177	Up	0.0571337	0.0354664	0.0496085	0.0144121	0.0336071	0.0163681	53353	LDL receptor related protein 1B	protein_coding			GO:0005041,GO:0005509,GO:0005515,GO:0005886,GO:0006898,GO:0015031,GO:0043235	low-density lipoprotein particle receptor activity|calcium ion binding|protein binding|plasma membrane|receptor-mediated endocytosis|protein transport|receptor complex	WP5323	Fatty Acids and Lipoproteins Transport in Hepatocytes
PSMB10	107.81	131.921	83.6981	0.633202	-0.659261	0.0338865	0.162811	Down	2.24735	1.83393	2.63039	3.22866	4.50435	3.73816	5699	proteasome 20S subunit beta 10	protein_coding	hsa03050	Proteasome	GO:0000502,GO:0000902,GO:0004175,GO:0004298,GO:0005515,GO:0005634,GO:0005654,GO:0005829,GO:0005839,GO:0006959,GO:0010498,GO:0019774,GO:0042098,GO:1990111	proteasome complex|cell morphogenesis|endopeptidase activity|threonine-type endopeptidase activity|protein binding|nucleus|nucleoplasm|cytosol|proteasome core complex|humoral immune response|proteasomal protein catabolic process|proteasome core complex, beta-subunit complex|T cell proliferation|spermatoproteasome complex	WP183	Proteasome degradation	R-HSA-109581,R-HSA-1168372,R-HSA-1169091,R-HSA-1234174,R-HSA-1234176,R-HSA-1236974,R-HSA-1236975,R-HSA-1236975,R-HSA-1236978,R-HSA-1257604,R-HSA-1266738,R-HSA-1280215,R-HSA-1280218,R-HSA-1280218,R-HSA-1430728,R-HSA-157118,R-HSA-162582,R-HSA-162582,R-HSA-162906,R-HSA-162909,R-HSA-1640170,R-HSA-1643685,R-HSA-168249,R-HSA-168256,R-HSA-168256,R-HSA-169911,R-HSA-174084,R-HSA-174113,R-HSA-174143,R-HSA-…	Apoptosis|Downstream signaling events of B Cell Receptor (BCR)|Activation of NF-kappaB in B cells|Cellular response to hypoxia|Oxygen-dependent proline hydroxylation of Hypoxia-inducible Factor Alpha|ER-Phagosome pathway|Antigen processing-Cross presentation|Antigen processing-Cross presentation|Cross-presentation of soluble exogenous antigens (endosomes)|PIP3 activates AKT signaling|Developmenta…		98.0115	76.8481	119.175	1.55337	0.635403	0.0430461	0.733871	Up	3.60536	3.03906	2.80914	2.24735	1.83393	2.63039	5699	proteasome 20S subunit beta 10	protein_coding	hsa03050	Proteasome	GO:0000502,GO:0000902,GO:0004175,GO:0004298,GO:0005515,GO:0005634,GO:0005654,GO:0005829,GO:0005839,GO:0006959,GO:0010498,GO:0019774,GO:0042098,GO:1990111	proteasome complex|cell morphogenesis|endopeptidase activity|threonine-type endopeptidase activity|protein binding|nucleus|nucleoplasm|cytosol|proteasome core complex|humoral immune response|proteasomal protein catabolic process|proteasome core complex, beta-subunit complex|T cell proliferation|spermatoproteasome complex	WP183	Proteasome degradation
KRT9	11162.7	16774.1	5551.29	0.330934	-1.59538	1.07948e-06	4.22459e-05	Down	49.703	69.9896	67.8761	273.961	142.685	202.979	3857	keratin 9	protein_coding	hsa04915,hsa05150	Estrogen signaling pathway|Staphylococcus aureus infection	GO:0005200,GO:0005615,GO:0005634,GO:0005829,GO:0005856,GO:0007283,GO:0008544,GO:0016020,GO:0030855,GO:0043588,GO:0045095,GO:0045109,GO:0070062	structural constituent of cytoskeleton|extracellular space|nucleus|cytosol|cytoskeleton|spermatogenesis|epidermis development|membrane|epithelial cell differentiation|skin development|keratin filament|intermediate filament organization|extracellular exosome			R-HSA-1266738,R-HSA-6805567,R-HSA-6809371	Developmental Biology|Keratinization|Formation of the cornified envelope		8925.78	5098.22	12753.3	2.50162	1.32287	3.60869e-05	0.0411624	Up	129.16	105.458	196.003	49.703	69.9896	67.8761	3857	keratin 9	protein_coding	hsa04915,hsa05150	Estrogen signaling pathway|Staphylococcus aureus infection	GO:0005200,GO:0005615,GO:0005634,GO:0005829,GO:0005856,GO:0007283,GO:0008544,GO:0016020,GO:0030855,GO:0043588,GO:0045095,GO:0045109,GO:0070062	structural constituent of cytoskeleton|extracellular space|nucleus|cytosol|cytoskeleton|spermatogenesis|epidermis development|membrane|epithelial cell differentiation|skin development|keratin filament|intermediate filament organization|extracellular exosome
KBTBD11	89.5411	132.784	46.2981	0.348026	-1.52273	9.17905e-05	0.00182744	Down	0.138951	0.154544	0.143302	0.297214	0.612316	0.449332	9920	kelch repeat and BTB domain containing 11	protein_coding										73.0724	42.5267	103.618	2.44069	1.28729	0.000168643	0.148644	Up	0.330914	0.370125	0.263059	0.138951	0.154544	0.143302	9920	kelch repeat and BTB domain containing 11	protein_coding
B4GALNT2	24.6593	36.4452	12.8733	0.350558	-1.51228	0.0314071	0.155212	Down	0.0183166	0.031902	0.05574	0.0594937	0.134317	0.141661	124872	beta-1%2C4-N-acetyl-galactosaminyltransferase 2	protein_coding	hsa00601	Glycosphingolipid biosynthesis - lacto and neolacto series	GO:0000139,GO:0005515,GO:0006047,GO:0008376,GO:0009312,GO:0016020,GO:0018279,GO:0019276,GO:0022408,GO:0030259	Golgi membrane|protein binding|UDP-N-acetylglucosamine metabolic process|acetylgalactosaminyltransferase activity|oligosaccharide biosynthetic process|membrane|protein N-linked glycosylation via asparagine|UDP-N-acetylgalactosamine metabolic process|negative regulation of cell-cell adhesion|lipid glycosylation			R-HSA-1430728,R-HSA-392499,R-HSA-446203,R-HSA-597592,R-HSA-71387,R-HSA-9033658,R-HSA-9037629	Metabolism|Metabolism of proteins|Asparagine N-linked glycosylation|Post-translational protein modification|Metabolism of carbohydrates|Blood group systems biosynthesis|Lewis blood group biosynthesis		23.0307	11.8117	34.2497	2.91733	1.54465	0.0415268	0.732042	Up	0.127334	0.119681	0.0404558	0.0183166	0.031902	0.05574	124872	beta-1%2C4-N-acetyl-galactosaminyltransferase 2	protein_coding	hsa00601	Glycosphingolipid biosynthesis - lacto and neolacto series	GO:0000139,GO:0005515,GO:0006047,GO:0008376,GO:0009312,GO:0016020,GO:0018279,GO:0019276,GO:0022408,GO:0030259	Golgi membrane|protein binding|UDP-N-acetylglucosamine metabolic process|acetylgalactosaminyltransferase activity|oligosaccharide biosynthetic process|membrane|protein N-linked glycosylation via asparagine|UDP-N-acetylgalactosamine metabolic process|negative regulation of cell-cell adhesion|lipid glycosylation
LOC105374584	24.999	33.8252	16.1727	0.478791	-1.06253	0.0308813	0.153128	Down	0.0666634	0.0433321	0.0505761	0.147011	0.121528	0.0897136	105374584		non_coding										23.1362	14.8554	31.417	2.11399	1.07997	0.0447312	0.743259	Up	0.139695	0.0786012	0.0863511	0.0666634	0.0433321	0.0505761	105374584		non_coding
GXYLT2	77.563	107.374	47.7523	0.444473	-1.16983	6.96477e-05	0.00146813	Down	0.429632	0.342853	0.379844	0.854034	0.868741	1.05787	727936	glucoside xylosyltransferase 2	protein_coding	hsa00514	Other types of O-glycan biosynthesis	GO:0016020,GO:0016266,GO:0035252,GO:0140563	membrane|O-glycan processing|UDP-xylosyltransferase activity|UDP-D-xylose:beta-D-glucoside alpha-1,3-D-xylosyltransferase activity	WP2877	Vitamin D receptor pathway				63.3882	43.8601	82.9163	1.89198	0.919894	0.0233307	0.663239	Up	0.912313	0.425096	0.634427	0.429632	0.342853	0.379844	727936	glucoside xylosyltransferase 2	protein_coding	hsa00514	Other types of O-glycan biosynthesis	GO:0016020,GO:0016266,GO:0035252,GO:0140563	membrane|O-glycan processing|UDP-xylosyltransferase activity|UDP-D-xylose:beta-D-glucoside alpha-1,3-D-xylosyltransferase activity	WP2877	Vitamin D receptor pathway
BIRC3	3212	4608.05	1815.96	0.39405	-1.34355	0.00320617	0.0305324	Down	5.61137	4.93674	9.55396	8.87496	24.24	22.8815	330	baculoviral IAP repeat containing 3	protein_coding	hsa04120,hsa04390,hsa04064,hsa04668,hsa04210,hsa04215,hsa04217,hsa04510,hsa04621,hsa05200,hsa05202,hsa05222,hsa05168,hsa05132,hsa05145,hsa01524	Ubiquitin mediated proteolysis|Hippo signaling pathway|NF-kappa B signaling pathway|TNF signaling pathway|Apoptosis|Apoptosis - multiple species|Necroptosis|Focal adhesion|NOD-like receptor signaling pathway|Pathways in cancer|Transcriptional misregulation in cancer|Small cell lung cancer|Herpes simplex virus 1 infection|Salmonella infection|Toxoplasmosis|Platinum drug resistance	GO:0004842,GO:0005515,GO:0005634,GO:0005654,GO:0005737,GO:0005829,GO:0006915,GO:0007166,GO:0007249,GO:0007283,GO:0016740,GO:0031398,GO:0032991,GO:0033209,GO:0034121,GO:0038061,GO:0039535,GO:0042981,GO:0043027,GO:0043066,GO:0043123,GO:0044877,GO:0045088,GO:0046872,GO:0050727,GO:0051726,GO:0060544,GO:0060546,GO:0061630,GO:0070424,GO:2000116	ubiquitin-protein transferase activity|protein binding|nucleus|nucleoplasm|cytoplasm|cytosol|apoptotic process|cell surface receptor signaling pathway|canonical NF-kappaB signal transduction|spermatogenesis|transferase activity|positive regulation of protein ubiquitination|protein-containing complex|tumor necrosis factor-mediated signaling pathway|regulation of toll-like receptor signaling pathwa…	WP306,WP4754,WP2882,WP4658,WP4659,WP2880,WP3646,WP254,WP5182,WP2036,WP231,WP1772,WP3617	Focal adhesion|IL-18 signaling pathway|Nuclear receptors meta-pathway|Small cell lung cancer|Gastrin signaling pathway|Glucocorticoid receptor pathway|Hepatitis C and hepatocellular carcinoma|Apoptosis|Pro-survival signaling of neuroprotectin D1|TNF-related weak inducer of apoptosis (TWEAK) signaling pathway|TNF-alpha signaling pathway|Apoptosis modulation and signaling|Photodynamic therapy-induc…	R-HSA-1280215,R-HSA-162582,R-HSA-166016,R-HSA-166166,R-HSA-168164,R-HSA-168249,R-HSA-168256,R-HSA-168638,R-HSA-168643,R-HSA-168898,R-HSA-168927,R-HSA-392499,R-HSA-5213460,R-HSA-5218859,R-HSA-5357786,R-HSA-5357801,R-HSA-5357905,R-HSA-5357956,R-HSA-5668541,R-HSA-5675482,R-HSA-5676594,R-HSA-5688426,R-HSA-5689880,R-HSA-597592,R-HSA-73887,R-HSA-75893,R-HSA-937041,R-HSA-937061	Cytokine Signaling in Immune system|Signal Transduction|Toll Like Receptor 4 (TLR4) Cascade|MyD88-independent TLR4 cascade |Toll Like Receptor 3 (TLR3) Cascade|Innate Immune System|Immune System|NOD1/2 Signaling Pathway|Nucleotide-binding domain, leucine rich repeat containing receptor (NLR) signaling pathways|Toll-like Receptor Cascades|TICAM1, RIP1-mediated IKK complex recruitment|Metabolism of…		3150.23	1666.55	4633.91	2.78066	1.47543	0.00655878	0.558344	Up	9.19927	32.0776	9.38786	5.61137	4.93674	9.55396	330	baculoviral IAP repeat containing 3	protein_coding	hsa04120,hsa04390,hsa04064,hsa04668,hsa04210,hsa04215,hsa04217,hsa04510,hsa04621,hsa05200,hsa05202,hsa05222,hsa05168,hsa05132,hsa05145,hsa01524	Ubiquitin mediated proteolysis|Hippo signaling pathway|NF-kappa B signaling pathway|TNF signaling pathway|Apoptosis|Apoptosis - multiple species|Necroptosis|Focal adhesion|NOD-like receptor signaling pathway|Pathways in cancer|Transcriptional misregulation in cancer|Small cell lung cancer|Herpes simplex virus 1 infection|Salmonella infection|Toxoplasmosis|Platinum drug resistance	GO:0004842,GO:0005515,GO:0005634,GO:0005654,GO:0005737,GO:0005829,GO:0006915,GO:0007166,GO:0007249,GO:0007283,GO:0016740,GO:0031398,GO:0032991,GO:0033209,GO:0034121,GO:0038061,GO:0039535,GO:0042981,GO:0043027,GO:0043066,GO:0043123,GO:0044877,GO:0045088,GO:0046872,GO:0050727,GO:0051726,GO:0060544,GO:0060546,GO:0061630,GO:0070424,GO:2000116	ubiquitin-protein transferase activity|protein binding|nucleus|nucleoplasm|cytoplasm|cytosol|apoptotic process|cell surface receptor signaling pathway|canonical NF-kappaB signal transduction|spermatogenesis|transferase activity|positive regulation of protein ubiquitination|protein-containing complex|tumor necrosis factor-mediated signaling pathway|regulation of toll-like receptor signaling pathwa…	WP306,WP4754,WP2882,WP4658,WP4659,WP2880,WP3646,WP254,WP5182,WP2036,WP231,WP1772,WP3617	Focal adhesion|IL-18 signaling pathway|Nuclear receptors meta-pathway|Small cell lung cancer|Gastrin signaling pathway|Glucocorticoid receptor pathway|Hepatitis C and hepatocellular carcinoma|Apoptosis|Pro-survival signaling of neuroprotectin D1|TNF-related weak inducer of apoptosis (TWEAK) signaling pathway|TNF-alpha signaling pathway|Apoptosis modulation and signaling|Photodynamic therapy-induc…
[truncated: 3 more columns]
