# Supplementary material for: Total Panax notoginseng Saponins Repair the Epidermal Barrier by Regulating a Multi-Pathway Network: Insights from an Integrative RHE Model and Multi-Omics Study
Source: Int J Mol Sci. 2025 Dec 5;26(24):11775. doi: 10.3390/ijms262411775 (PMC12733117; doi:10.3390/ijms262411775)
Supplement: Supplementary file 1 [file ijms-26-11775-s001.zip › Supplementary material S4.xlsx]

## Sheet: M.VS.C-up
Accession	Gene Name	Description	Unique peptides	Average(M)	Average(C)	log2FoldChange	FoldChange	Regulation	p-value	q-value	M1	M2	M3	M4	M5	M6	C1	C2	C3	C4	C5	C6	Product	GeneID	Gene_Name	GO_id	GO_term	pathway	pathway_description	K_number	eggNOG_id	eggNOG_abbreviation	eggNOG_description	eggNOG_function_classification	PFAM_Family	PFAM_Type	PFAM_Name	InterPro_id	InterPro_ENTRY_TYPE	InterPro_ENTRY_NAME	WikiPathway_id	WikiPathway_description	Reactome_id	Reactome_description	Subcellular_location
Q9NR63	CYP26B1	Cytochrome P450 26B1	1	16.3764	10.0227	6.35377	81.7854	Up	3.34839e-14	9.53672e-11	16.0675	16.592	16.2492	16.4344	16.7306	16.185	10	10.0272	10.0379	10.0249	10.0215	10.0246	Cytochrome P450 26B1	56603	CYP26B1	GO:0060349,GO:0001709,GO:0071300,GO:0070268,GO:0030326,GO:0061436,GO:0001768,GO:0006954,GO:0001822,GO:0007140,GO:0048387,GO:0010628,GO:2001037,GO:0009954,GO:0045580,GO:0033189,GO:0034653,GO:0042573,GO:0048384,GO:0007283,GO:0016125,GO:0043587,GO:0006766,GO:0006805,GO:0005737,GO:0005789,GO:0062183,GO:0020037,GO:0005506,GO:0004497,GO:0016709,GO:0008401,GO:0001972	bone morphogenesis|cell fate determination|cellular response to retinoic acid|cornification|embryonic limb morphogenesis|establishment of skin barrier|establishment of T cell polarity|inflammatory response|kidney development|male meiotic nuclear division|negative regulation of retinoic acid receptor signaling pathway|positive regulation of gene expression|positive regulation of tongue muscle cell…	hsa00830	Retinol metabolism	K12664	KOG0157	Q	iron ion binding	Secondary metabolites biosynthesis, transport and catabolism	PF00067	domain	Cytochrome P450	IPR001128,IPR017972,IPR002403,IPR036396	Family|Conserved_site|Family|Homologous_superfamily	Cytochrome P450|Cytochrome P450, conserved site|Cytochrome P450, E-class, group IV|Cytochrome P450 superfamily	WP236,WP43,WP4657,WP4673,WP702,WP716	Adipogenesis|Oxidation by cytochrome P450|22q11 2 copy number variation syndrome|Male infertility|Metapathway biotransformation Phase I and II|Vitamin A and carotenoid metabolism	R-HSA-211916,R-HSA-5365859,R-HSA-5579015	Vitamins|RA biosynthesis pathway|Defective CYP26B1 causes RHFCA	Microsome
P35318	ADM	Pro-adrenomedullin	2	14.7791	10.0227	4.75647	27.0296	Up	8.71347e-10	1.07474e-06	14.1222	14.4275	15.3871	14.9136	14.4472	15.3772	10	10.0272	10.0379	10.0249	10.0215	10.0246	Pro-adrenomedullin	133	ADM	GO:0007189,GO:1990410,GO:0008209,GO:0031100,GO:0060670,GO:0019933,GO:0048589,GO:0007565,GO:0002031,GO:0007507,GO:0006954,GO:0008285,GO:0043116,GO:0045906,GO:0001843,GO:0031102,GO:0042475,GO:0045766,GO:0043065,GO:0008284,GO:0007204,GO:0010460,GO:2000184,GO:2001214,GO:0031623,GO:0003073,GO:0002026,GO:0035809,GO:0051384,GO:0001666,GO:0032868,GO:0032496,GO:0042594,GO:0007165,GO:0060712,GO:0097084,GO:…	adenylate cyclase-activating G protein-coupled receptor signaling pathway|adrenomedullin receptor signaling pathway|androgen metabolic process|animal organ regeneration|branching involved in labyrinthine layer morphogenesis|cAMP-mediated signaling|developmental growth|female pregnancy|G protein-coupled receptor internalization|heart development|inflammatory response|negative regulation of cell po…	hsa04080,hsa04270	Neuroactive ligand-receptor interaction|Vascular smooth muscle contraction	K12333	ENOG502S4SF	S	adrenomedullin receptor binding	Function unknown	PF00214	family	Calcitonin / CGRP / IAPP family	IPR021116,IPR001710	Family|Family	Calcitonin/adrenomedullin|Pro-adrenomedullin	WP2806,WP289	Complement system|Myometrial relaxation and contraction pathways	R-HSA-418555,R-HSA-419812	G alpha (s) signalling events|Calcitonin-like ligand receptors	Secreted
Q7LC44	ARC	Activity-regulated cytoskeleton-associated protein	4	15.8139	10.0227	5.79127	55.379	Up	1.06686e-09	1.07474e-06	16.0356	14.5102	15.8107	16.028	16.3026	16.1966	10	10.0272	10.0379	10.0249	10.0215	10.0246	Activity-regulated cytoskeleton-associated protein	23237	ARC	GO:0009952,GO:0016477,GO:0007010,GO:0060997,GO:0006897,GO:0007492,GO:0007612,GO:0007616,GO:0060291,GO:0050804,GO:0051028,GO:0051260,GO:0022604,GO:0061001,GO:1900452,GO:1900271,GO:0048168,GO:0099149,GO:0110077,GO:0001669,GO:0015629,GO:0005938,GO:0030665,GO:0005737,GO:0005829,GO:0043197,GO:0031901,GO:1903561,GO:0098978,GO:0045121,GO:0043025,GO:0071598,GO:0005886,GO:0098839,GO:0098845,GO:0003729	anterior/posterior pattern specification|cell migration|cytoskeleton organization|dendritic spine morphogenesis|endocytosis|endoderm development|learning|long-term memory|long-term synaptic potentiation|modulation of chemical synaptic transmission|mRNA transport|protein homooligomerization|regulation of cell morphogenesis|regulation of dendritic spine morphogenesis|regulation of long-term synapti…	hsa05031	Amphetamine addiction	K15867	ENOG502QSPT	S	vesicle-mediated intercellular transport	Function unknown	PF18162,PF21395,PF19284	domain|domain|domain	Arc C-lobe|Activity-regulated cytoskeleton-associated protein, capsid domain|Arc MA domain	IPR023263,IPR040814,IPR048965,IPR045557	Family|Domain|Domain|Domain	Activity-regulated cytoskeleton-associated protein|Activity-regulated cytoskeleton-associated protein, C-terminal domain|Activity-regulated cytoskeleton-associated protein, capsid domain|Activity-regulated cytoskeleton-associated protein, N-terminal domain	WP3676,WP3944,WP3947,WP3947,WP3947,WP4539,WP4549,WP4875,WP4875,WP4875,WP4875,WP5083,WP5083,WP5083	BDNF TrkB signaling|Serotonin and anxiety related events|Serotonin and anxiety|Serotonin and anxiety|Serotonin and anxiety|Synaptic signaling pathways associated with autism spectrum disorder|Fragile X syndrome|Disruption of postsynaptic signaling by CNV|Disruption of postsynaptic signaling by CNV|Disruption of postsynaptic signaling by CNV|Disruption of postsynaptic signaling by CNV|Neuroinflamm…	R-HSA-9031628	NGF-stimulated transcription	Cytoplasm
Q2M2I5	KRT24	Keratin, type I cytoskeletal 24	1	15.2399	10.0227	5.21725	37.2004	Up	1.1388e-09	1.07474e-06	16.1506	15.7846	14.7631	15.1966	14.7678	14.7766	10	10.0272	10.0379	10.0249	10.0215	10.0246	Keratin, type I cytoskeletal 24	192666	KRT24	GO:0030855,GO:0045109,GO:0005856,GO:0005829,GO:0070062,GO:0005882,GO:0005198	epithelial cell differentiation|intermediate filament organization|cytoskeleton|cytosol|extracellular exosome|intermediate filament|structural molecule activity	hsa04915,hsa05150	Estrogen signaling pathway|Staphylococcus aureus infection	K07604	ENOG502QTM6	S	structural molecule activity	Function unknown	PF00038	coiled_coil	Intermediate filament protein	IPR018039,IPR039008,IPR002957	Conserved_site|Domain|Family	Intermediate filament protein, conserved site|Intermediate filament, rod domain|Keratin, type I			R-HSA-6805567,R-HSA-6809371	Keratinization|Formation of the cornified envelope
P49918	CDKN1C	Cyclin-dependent kinase inhibitor 1C	2	14.7338	10.0227	4.71116	26.1939	Up	1.35309e-09	1.13509e-06	14.603	15.3395	14.578	14.5957	13.9118	15.375	10	10.0272	10.0379	10.0249	10.0215	10.0246	Cyclin-dependent kinase inhibitor 1C	1028	CDKN1C	GO:0030325,GO:0043010,GO:0007049,GO:0055123,GO:0060669,GO:0071514,GO:0001822,GO:0035264,GO:0030099,GO:1904030,GO:0045892,GO:0050680,GO:0033673,GO:0045930,GO:0042326,GO:0000122,GO:0042551,GO:0045893,GO:0030511,GO:0007096,GO:1902746,GO:0001501,GO:0060065,GO:0005737,GO:0005634,GO:0004861,GO:0140678,GO:0004860,GO:0044877	adrenal gland development|camera-type eye development|cell cycle|digestive system development|embryonic placenta morphogenesis|genomic imprinting|kidney development|multicellular organism growth|myeloid cell differentiation|negative regulation of cyclin-dependent protein kinase activity|negative regulation of DNA-templated transcription|negative regulation of epithelial cell proliferation|negativ…	hsa04110	Cell cycle	K09993	KOG4743	S	cyclin-dependent protein serine/threonine kinase inhibitor activity	Function unknown	PF02234	family	Cyclin-dependent kinase inhibitor	IPR003175,IPR044898	Domain|Homologous_superfamily	Cyclin-dependent kinase inhibitor domain|Cyclin-dependent kinase inhibitor domain superfamily	WP179,WP2572,WP2855,WP2880,WP2882,WP3941,WP45,WP4658,WP474,WP4808,WP4932,WP4970,WP4970	Cell cycle|Primary focal segmental glomerulosclerosis FSGS |Dopaminergic neurogenesis|Glucocorticoid receptor pathway|Nuclear receptors meta pathway|Oxidative damage response|G1 to S cell cycle control|Small cell lung cancer|Endochondral ossification|Endochondral ossification with skeletal dysplasias|7q11 23 copy number variation syndrome|Galanin receptor pathway|Galanin receptor pathway	R-HSA-69231,R-HSA-9661069	Cyclin D associated events in G1|Defective binding of RB1 mutants to E2F1,(E2F2, E2F3)	Nucleus
Q96GE5	ZNF799	Zinc finger protein 799	1	14.7431	10.0227	4.72043	26.3628	Up	2.31034e-09	1.45359e-06	15.1168	14.9165	14.2569	14.2572	14.2616	15.6496	10	10.0272	10.0379	10.0249	10.0215	10.0246	Zinc finger protein 799	90576	ZNF799	GO:0006357,GO:0005634,GO:0000981,GO:0046872,GO:0000977	regulation of transcription by RNA polymerase II|nucleus|DNA-binding transcription factor activity, RNA polymerase II-specific|metal ion binding|RNA polymerase II transcription regulatory region sequence-specific DNA binding	hsa05168	Herpes simplex virus 1 infection	K09228	KOG1721	B	DNA binding	Chromatin structure and dynamics	PF01352,PF00096,PF13912	family|domain|domain	KRAB box|Zinc finger, C2H2 type|C2H2-type zinc finger	IPR001909,IPR036051,IPR036236,IPR013087	Domain|Homologous_superfamily|Homologous_superfamily|Domain	Krueppel-associated box|KRAB domain superfamily|Zinc finger C2H2 superfamily|Zinc finger C2H2-type			R-HSA-212436	Generic Transcription Pathway	Nucleus
Q8NFJ5	GPRC5A	Retinoic acid-induced protein 3	2	14.693	10.0227	4.67033	25.4629	Up	2.77615e-09	1.59757e-06	14.2165	14.1918	14.2067	15.3856	14.7384	15.419	10	10.0272	10.0379	10.0249	10.0215	10.0246	Retinoic acid-induced protein 3	9052	GPRC5A	GO:0007175,GO:0007165,GO:0030659,GO:0070062,GO:0043231,GO:0005730,GO:0005886,GO:0043235,GO:0031982,GO:0045296,GO:0004930,GO:0030295	negative regulation of epidermal growth factor-activated receptor activity|signal transduction|cytoplasmic vesicle membrane|extracellular exosome|intracellular membrane-bounded organelle|nucleolus|plasma membrane|receptor complex|vesicle|cadherin binding|G protein-coupled receptor activity|protein kinase activator activity				ENOG502RRIY	S	negative regulation of epidermal growth factor-activated receptor activity	Function unknown	PF00003	domain	7 transmembrane sweet-taste receptor of 3 GCPR	IPR017978	Domain	GPCR family 3, C-terminal	WP501	GPCRs class C metabotropic glutamate pheromone			Cytoplasm;Cell membrane
O43325	LYRM1	LYR motif-containing protein 1	1	14.5108	10.0227	4.48813	22.442	Up	2.96238e-09	1.59757e-06	15.0009	14.0002	14.0152	14.0155	15.2506	14.7825	10	10.0272	10.0379	10.0249	10.0215	10.0246	LYR motif-containing protein 1	57149	LYRM1	GO:0030496,GO:0005654	midbody|nucleoplasm				ENOG502S1SM	S	Complex 1 protein (LYR family)	Function unknown	PF05347	family	Complex 1 protein (LYR family)	IPR008011,IPR045294,IPR040330	Domain|Domain|Family	Complex 1 LYR protein domain|LYRM1, LYR domain|LYR motif-containing protein 1					Nucleus
Q9UJY1	HSPB8	Heat shock protein beta-8	8	21.6914	20.4797	1.21169	2.31609	Up	1.6577e-08	7.36214e-06	21.8443	21.8397	21.4357	21.7851	21.6925	21.551	20.5126	20.3846	20.5237	20.3952	20.5756	20.4864	Heat shock protein beta-8	26353	HSPB8	GO:0034620,GO:1905337,GO:0005737,GO:0005829,GO:0005654,GO:0005634,GO:0101031,GO:0042802,GO:0042803	cellular response to unfolded protein|positive regulation of aggrephagy|cytoplasm|cytosol|nucleoplasm|nucleus|protein folding chaperone complex|identical protein binding|protein homodimerization activity				KOG3591	T	Belongs to the small heat shock protein (HSP20) family	Signal transduction mechanisms	PF00011	domain	Hsp20/alpha crystallin family	IPR002068,IPR001436,IPR008978,IPR043254,IPR042790	Domain|Family|Homologous_superfamily|Family|Domain	Alpha crystallin/Hsp20 domain|Alpha crystallin/Small heat shock protein, animal type|HSP20-like chaperone|Heat shock protein beta-8|Heat shock protein beta-8, alpha-crystallin domain (ACD)	WP4856	Intracellular trafficking proteins involved in CMT neuropathy	R-HSA-3371571	HSF1-dependent transactivation	Cytoplasm;Nucleus
Q9HAV7	GRPEL1	GrpE protein homolog 1, mitochondrial	8	20.0051	19.4081	0.597008	1.51258	Up	3.38879e-08	1.27927e-05	20.0446	19.9225	19.9718	19.927	20.0818	20.083	19.3166	19.4236	19.3452	19.465	19.4332	19.4651	GrpE protein homolog 1, mitochondrial	80273	GRPEL1	GO:0006886,GO:0006457,GO:0030150,GO:0005743,GO:0005759,GO:0005739,GO:0005654,GO:0001405,GO:0005744,GO:0000774,GO:0042802,GO:0042803,GO:0051087,GO:0051082	intracellular protein transport|protein folding|protein import into mitochondrial matrix|mitochondrial inner membrane|mitochondrial matrix|mitochondrion|nucleoplasm|PAM complex, Tim23 associated import motor|TIM23 mitochondrial import inner membrane translocase complex|adenyl-nucleotide exchange factor activity|identical protein binding|protein homodimerization activity|protein-folding chaperone …				KOG3003	O	adenyl-nucleotide exchange factor activity	Posttranslational modification, protein turnover, chaperones	PF01025	family	GrpE	IPR000740,IPR013805,IPR009012	Family|Homologous_superfamily|Homologous_superfamily	GrpE nucleotide exchange factor|GrpE nucleotide exchange factor, coiled-coil|GrpE nucleotide exchange factor, head			R-HSA-1268020	Mitochondrial protein import	Mitochondrion
P78540	ARG2	Arginase-2, mitochondrial	8	17.497	16.1837	1.31333	2.48514	Up	5.89228e-08	1.9718e-05	17.6016	17.3107	17.4024	17.5511	17.5826	17.5334	16.1429	16.4614	16.1345	15.886	16.3233	16.1538	Arginase-2, mitochondrial	384	ARG2	GO:0002250,GO:0019547,GO:0045087,GO:1905403,GO:2000562,GO:0071644,GO:0071650,GO:1900425,GO:0032696,GO:0032700,GO:0071641,GO:0032720,GO:0002829,GO:0006809,GO:2000774,GO:0032651,GO:1903426,GO:0006941,GO:0000050,GO:0001657,GO:0005737,GO:0005759,GO:0005739,GO:0004053,GO:0030145	adaptive immune response|arginine catabolic process to ornithine|innate immune response|negative regulation of activated CD8-positive, alpha-beta T cell apoptotic process|negative regulation of CD4-positive, alpha-beta T cell proliferation|negative regulation of chemokine (C-C motif) ligand 4 production|negative regulation of chemokine (C-C motif) ligand 5 production|negative regulation of defens…	hsa00220,hsa00330,hsa04148,hsa05146	Arginine biosynthesis|Arginine and proline metabolism|Efferocytosis|Amoebiasis	K01476	KOG2965	E	arginase activity	Amino acid transport and metabolism	PF00491	domain	Arginase family	IPR014033,IPR006035,IPR023696,IPR020855	Family|Family|Homologous_superfamily|Binding_site	Arginase|Ureohydrolase|Ureohydrolase domain superfamily|Ureohydrolase, manganese-binding site	WP3925,WP497,WP5381	Amino acid metabolism|Urea cycle and metabolism of amino groups|Smith Magenis and Potocki Lupski syndrome copy number variation	R-HSA-70635	Urea cycle	Mitochondrion
P26232	CTNNA2	Catenin alpha-2	1	13.8649	10.0227	3.8422	14.3422	Up	1.16002e-07	3.64922e-05	13.4573	14.2998	15.134	13.4478	13.3893	13.461	10	10.0272	10.0379	10.0249	10.0215	10.0246	Catenin alpha-2	1496	CTNNA2	GO:0007409,GO:0048854,GO:0016477,GO:0098609,GO:0048813,GO:0034316,GO:0060134,GO:0021942,GO:2001222,GO:0010975,GO:0051823,GO:0015629,GO:0005912,GO:0030424,GO:0016342,GO:0005737,GO:0005829,GO:0005634,GO:0051015,GO:0008013,GO:0045296,GO:0005200	axonogenesis|brain morphogenesis|cell migration|cell-cell adhesion|dendrite morphogenesis|negative regulation of Arp2/3 complex-mediated actin nucleation|prepulse inhibition|radial glia guided migration of Purkinje cell|regulation of neuron migration|regulation of neuron projection development|regulation of synapse structural plasticity|actin cytoskeleton|adherens junction|axon|catenin complex|cy…	hsa04390,hsa04520,hsa04670,hsa05200,hsa05226,hsa05213,hsa05100,hsa05412	Hippo signaling pathway|Adherens junction|Leukocyte transendothelial migration|Pathways in cancer|Gastric cancer|Endometrial cancer|Bacterial invasion of epithelial cells|Arrhythmogenic right ventricular cardiomyopathy	K05691	KOG3681	S	actin filament binding	Function unknown	PF01044	family	Vinculin family	IPR036723,IPR001033,IPR006077,IPR000633	Homologous_superfamily|Family|Family|Conserved_site	Alpha-catenin/vinculin-like superfamily|Alpha-catenin|Vinculin/alpha-catenin|Vinculin, conserved site	WP2118,WP2118,WP2858,WP4155,WP5087	Arrhythmogenic right ventricular cardiomyopathy|Arrhythmogenic right ventricular cardiomyopathy|Ectoderm differentiation|Endometrial cancer|Pleural mesothelioma	R-HSA-525793	Myogenesis	Cytoplasm;Cell membrane;Nucleus
Q99541	PLIN2	Perilipin-2	13	18.0293	16.7321	1.29716	2.45744	Up	3.96312e-07	9.65212e-05	18.1947	17.5607	18.0056	18.15	18.0577	18.2069	16.7836	16.5899	16.7915	16.5638	16.8819	16.7821	Perilipin-2	123	PLIN2	GO:0042149,GO:1905691,GO:0019915,GO:0015909,GO:0010890,GO:0014070,GO:0009410,GO:0005829,GO:0005783,GO:0005576,GO:0005811,GO:0005634,GO:0005886	cellular response to glucose starvation|lipid droplet disassembly|lipid storage|long-chain fatty acid transport|positive regulation of sequestering of triglyceride|response to organic cyclic compound|response to xenobiotic stimulus|cytosol|endoplasmic reticulum|extracellular region|lipid droplet|nucleus|plasma membrane	hsa03320	PPAR signaling pathway	K17284	ENOG502QRYF	S	lipid storage	Function unknown	PF03036	family	Perilipin family	IPR004279	Family	Perilipin	WP236	Adipogenesis	R-HSA-1989781,R-HSA-9613354,R-HSA-9613829,R-HSA-9615710	PPARA activates gene expression|Lipophagy|Chaperone Mediated Autophagy|Late endosomal microautophagy	Membrane
Q9H2S5	RNF39	RING finger protein 39	10	18.218	17.6067	0.611307	1.52764	Up	4.09378e-07	9.65876e-05	18.3663	18.213	18.159	18.1163	18.2995	18.1538	17.5916	17.5692	17.481	17.7351	17.6009	17.6624	RING finger protein 39	80352	RNF39	GO:0016567,GO:0005737,GO:0046872,GO:0061630	protein ubiquitination|cytoplasm|metal ion binding|ubiquitin protein ligase activity				KOG2177	O	zinc ion binding	Posttranslational modification, protein turnover, chaperones	PF13765,PF00622,PF13445	family|family|domain	SPRY-associated domain|SPRY domain|RING-type zinc-finger	IPR001870,IPR043136,IPR003879,IPR013320,IPR006574,IPR003877,IPR027370,IPR001841,IPR013083,IPR017907	Domain|Homologous_superfamily|Domain|Homologous_superfamily|Domain|Domain|Domain|Domain|Homologous_superfamily|Conserved_site	B30.2/SPRY domain|B30.2/SPRY domain superfamily|Butyrophylin-like, SPRY domain|Concanavalin A-like lectin/glucanase domain superfamily|SPRY-associated|SPRY domain|Zinc finger, RING-type, eukaryotic|Zinc finger, RING-type|Zinc finger, RING/FYVE/PHD-type|Zinc finger, RING-type, conserved site					Cytoplasm
P52789	HK2	Hexokinase-2	33	20.319	19.1101	1.20887	2.31156	Up	4.98822e-07	0.000111042	20.49	19.863	20.167	20.47	20.4367	20.4871	19.133	19.1472	19.1575	19.1474	19.0297	19.046	Hexokinase-2	3099	HK2	GO:0008637,GO:0061621,GO:0046835,GO:1990830,GO:0072655,GO:0006002,GO:0051156,GO:0006006,GO:0006096,GO:0001678,GO:0007595,GO:0072656,GO:0035795,GO:2000378,GO:0045766,GO:1904925,GO:0046324,GO:0001666,GO:0002931,GO:0005813,GO:0005829,GO:0043231,GO:0016020,GO:0005741,GO:0005739,GO:0016529,GO:0005524,GO:0008865,GO:0004340,GO:0005536,GO:0004396	apoptotic mitochondrial changes|canonical glycolysis|carbohydrate phosphorylation|cellular response to leukemia inhibitory factor|establishment of protein localization to mitochondrion|fructose 6-phosphate metabolic process|glucose 6-phosphate metabolic process|glucose metabolic process|glycolytic process|intracellular glucose homeostasis|lactation|maintenance of protein location in mitochondrion…	hsa00010,hsa00051,hsa00052,hsa00500,hsa00520,hsa00524,hsa04066,hsa04910,hsa04973,hsa05230,hsa05131,hsa04930	Glycolysis / Gluconeogenesis|Fructose and mannose metabolism|Galactose metabolism|Starch and sucrose metabolism|Amino sugar and nucleotide sugar metabolism|Neomycin, kanamycin and gentamicin biosynthesis|HIF-1 signaling pathway|Insulin signaling pathway|Carbohydrate digestion and absorption|Central carbon metabolism in cancer|Shigellosis|Type II diabetes mellitus	K00844	KOG1369	G	glucose binding	Carbohydrate transport and metabolism	PF00349,PF03727	domain|domain	Hexokinase|Hexokinase	IPR043129,IPR001312,IPR019807,IPR022673,IPR022672	Homologous_superfamily|Family|Binding_site|Domain|Domain	ATPase, nucleotide binding domain|Hexokinase|Hexokinase, binding site|Hexokinase, C-terminal|Hexokinase, N-terminal	WP4018,WP500,WP5216,WP5220,WP534,WP5353,WP5355,WP5394	Clear cell renal cell carcinoma pathways|Glycogen synthesis and degradation|Warburg effect modulated by deubiquitinating enzymes and their substrates|Metabolic reprogramming in pancreatic cancer|Glycolysis and gluconeogenesis|A network map of Macrophage stimulating protein MSP signaling|Metabolic Epileptic Disorders|UDP derived sugars synthesis in fibroblasts	R-HSA-70171	Glycolysis	Cytoplasm;Mitochondrion
Q96HE7	ERO1A	ERO1-like protein alpha	15	21.3934	20.655	0.738443	1.66837	Up	5.98497e-07	0.000129104	21.3966	21.1741	21.2342	21.511	21.5196	21.525	20.6909	20.618	20.6875	20.5763	20.6992	20.6578	ERO1-like protein alpha	30001	ERO1A	GO:0050873,GO:0045454,GO:0071456,GO:0051085,GO:0030968,GO:0030198,GO:0070059,GO:0006457,GO:0034975,GO:0022417,GO:0036211,GO:0051209,GO:0034976,GO:0006979,GO:0009266,GO:0030425,GO:0005783,GO:0005788,GO:0005789,GO:0005615,GO:0005796,GO:0043231,GO:0016020,GO:0071949,GO:0016491,GO:0015035,GO:0016972	brown fat cell differentiation|cell redox homeostasis|cellular response to hypoxia|chaperone cofactor-dependent protein refolding|endoplasmic reticulum unfolded protein response|extracellular matrix organization|intrinsic apoptotic signaling pathway in response to endoplasmic reticulum stress|protein folding|protein folding in endoplasmic reticulum|protein maturation by protein folding|protein mo…	hsa04141,hsa05110,hsa05417	Protein processing in endoplasmic reticulum|Vibrio cholerae infection|Lipid and atherosclerosis	K10950	KOG2608	OU	Endoplasmic Reticulum	Posttranslational modification, protein turnover, chaperones|Intracellular trafficking, secretion, and vesicular transport	PF04137	family	Endoplasmic Reticulum Oxidoreductin 1 (ERO1)	IPR007266,IPR037192	Family|Homologous_superfamily	Endoplasmic reticulum oxidoreductin 1|ERO1-like superfamily			R-HSA-3299685	Detoxification of Reactive Oxygen Species	Golgi apparatus;Secreted
P41273	TNFSF9	Tumor necrosis factor ligand superfamily member 9	2	16.2456	14.5415	1.70406	3.25817	Up	1.08751e-06	0.000205267	16.583	16.4099	15.8876	16.1528	16.0724	16.3677	14.211	14.8172	14.9999	14.3479	14.3253	14.5476	Tumor necrosis factor ligand superfamily member 9	8744	TNFSF9	GO:0007267,GO:0006955,GO:0042104,GO:0045585,GO:0042981,GO:0042129,GO:0005615,GO:0005886,GO:0005125,GO:0005102,GO:0005164,GO:0032813	cell-cell signaling|immune response|positive regulation of activated T cell proliferation|positive regulation of cytotoxic T cell differentiation|regulation of apoptotic process|regulation of T cell proliferation|extracellular space|plasma membrane|cytokine activity|signaling receptor binding|tumor necrosis factor receptor binding|tumor necrosis factor receptor superfamily binding	hsa04060	Cytokine-cytokine receptor interaction	K05472	ENOG502SSK0	S	positive regulation of cytotoxic T cell differentiation	Function unknown	PF00229	domain	TNF(Tumour Necrosis Factor) family	IPR021184,IPR006052,IPR042373,IPR008983	Conserved_site|Domain|Family|Homologous_superfamily	Tumour necrosis factor, conserved site|Tumour necrosis factor domain|Tumor necrosis factor ligand superfamily member 9|Tumour necrosis factor-like domain superfamily	WP3850,WP5078	Factors and pathways affecting insulin like growth factor IGF1 Akt signaling|T cell modulation in pancreatic cancer	R-HSA-5669034	TNFs bind their physiological receptors	Membrane
P11169	SLC2A3	Solute carrier family 2, facilitated glucose transporter member 3	6	17.4864	15.7804	1.70599	3.26253	Up	1.25926e-06	0.00021912	17.3936	16.8975	17.3464	17.6766	17.7983	17.806	15.6902	15.4381	15.8244	15.8794	15.7832	16.0673	Solute carrier family 2, facilitated glucose transporter member 3	6515	SLC2A3	GO:0005975,GO:0070837,GO:0015757,GO:0046323,GO:0098708,GO:1904659,GO:0019852,GO:0150104,GO:0016235,GO:0042995,GO:0070062,GO:0101003,GO:0016020,GO:0043204,GO:0005886,GO:0030667,GO:0035579,GO:0070821,GO:0055056,GO:0033300,GO:0005354,GO:0005536,GO:0005355	carbohydrate metabolic process|dehydroascorbic acid transport|galactose transmembrane transport|glucose import|glucose import across plasma membrane|glucose transmembrane transport|L-ascorbic acid metabolic process|transport across blood-brain barrier|aggresome|cell projection|extracellular exosome|ficolin-1-rich granule membrane|membrane|perikaryon|plasma membrane|secretory granule membrane|spec…				KOG0569	U	transmembrane transporter activity	Intracellular trafficking, secretion, and vesicular transport	PF00083	family	Sugar (and other) transporter	IPR002945,IPR045263,IPR020846,IPR005828,IPR036259,IPR003663,IPR005829	Family|Family|Domain|Family|Homologous_superfamily|Family|Conserved_site	Glucose transporter, type 3 (GLUT3)|Glucose transporter GLUT|Major facilitator superfamily domain|Major facilitator, sugar transporter-like|MFS transporter superfamily|Sugar/inositol transporter|Sugar transporter, conserved site	WP2882,WP2884,WP3614,WP3932,WP4141,WP5083,WP5283,WP5314,WP534,WP5355	Nuclear receptors meta pathway|NRF2 pathway|Photodynamic therapy induced HIF 1 survival signaling|Focal adhesion PI3K Akt mTOR signaling pathway|PI3K AKT mTOR vitamin D3 signaling|Neuroinflammation and glutamatergic signaling|Chronic hyperglycemia impairment of neuron function|Lactate shuttle in glial cells|Glycolysis and gluconeogenesis|Metabolic Epileptic Disorders	R-HSA-189200,R-HSA-196836,R-HSA-6798695,R-HSA-9022699	Cellular hexose transport|Vitamin C (ascorbate) metabolism|Neutrophil degranulation|MECP2 regulates neuronal receptors and channels	Cell membrane
Q9NZH8	IL36G	Interleukin-36 gamma	7	19.3902	18.5941	0.796093	1.73639	Up	1.27813e-06	0.00021912	19.4041	19.4069	19.1538	19.454	19.5975	19.3245	18.5813	18.5138	18.4309	18.7619	18.7026	18.5739	Interleukin-36 gamma	56300	IL36G	GO:0007267,GO:0071222,GO:0019221,GO:0002437,GO:0045087,GO:0010628,GO:0005829,GO:0005576,GO:0005615,GO:0005654,GO:0005886,GO:0005125,GO:0005149	cell-cell signaling|cellular response to lipopolysaccharide|cytokine-mediated signaling pathway|inflammatory response to antigenic stimulus|innate immune response|positive regulation of gene expression|cytosol|extracellular region|extracellular space|nucleoplasm|plasma membrane|cytokine activity|interleukin-1 receptor binding	hsa04060	Cytokine-cytokine receptor interaction	K05487	ENOG502STX9	S	Interleukin 36	Function unknown	PF00340	domain	Interleukin-1 / 18	IPR000975,IPR003297,IPR008996	Family|Family|Homologous_superfamily	Interleukin-1 family|Interleukin-1 receptor antagonist/Interleukin-36|Cytokine IL1/FGF	WP5095,WP5222	Overview of proinflammatory and profibrotic mediators|2q13 copy number variation syndrome	R-HSA-9014826	Interleukin-36 pathway	Cytoplasm;Secreted
P15692	VEGFA	Vascular endothelial growth factor A, long form	2	16.6982	15.6851	1.01312	2.01827	Up	1.41937e-06	0.000232962	16.8376	16.6205	16.6804	16.8532	16.7301	16.4675	15.8826	15.8875	15.6013	15.8048	15.4659	15.4684	Vascular endothelial growth factor A, long form	7422	VEGFA	GO:0032147,GO:0001525,GO:0048844,GO:0002575,GO:0001569,GO:0048593,GO:0055013,GO:0060948,GO:0048469,GO:0002042,GO:0071456,GO:0035924,GO:0097533,GO:0071679,GO:0060982,GO:0003169,GO:0071542,GO:0035767,GO:0030855,GO:0042462,GO:0003007,GO:0001701,GO:0050930,GO:0001822,GO:0007595,GO:0030324,GO:0036303,GO:0030225,GO:0060749,GO:0007498,GO:0030224,GO:0097475,GO:1903392,GO:0043066,GO:1905604,GO:2000048,GO:…	activation of protein kinase activity|angiogenesis|artery morphogenesis|basophil chemotaxis|branching involved in blood vessel morphogenesis|camera-type eye morphogenesis|cardiac muscle cell development|cardiac vascular smooth muscle cell development|cell maturation|cell migration involved in sprouting angiogenesis|cellular response to hypoxia|cellular response to vascular endothelial growth fact…	hsa04010,hsa04014,hsa04015,hsa04370,hsa04066,hsa04020,hsa04151,hsa04510,hsa04926,hsa05200,hsa05206,hsa05205,hsa05207,hsa05208,hsa05212,hsa05211,hsa05219,hsa05163,hsa05167,hsa05165,hsa05323,hsa05418,hsa04933,hsa01521	MAPK signaling pathway|Ras signaling pathway|Rap1 signaling pathway|VEGF signaling pathway|HIF-1 signaling pathway|Calcium signaling pathway|PI3K-Akt signaling pathway|Focal adhesion|Relaxin signaling pathway|Pathways in cancer|MicroRNAs in cancer|Proteoglycans in cancer|Chemical carcinogenesis - receptor activation|Chemical carcinogenesis - reactive oxygen species|Pancreatic cancer|Renal cell ca…	K05448	ENOG502QVI8	O	vascular endothelial growth factor receptor 1 binding	Posttranslational modification, protein turnover, chaperones	PF00341,PF14554	domain|domain	PDGF/VEGF domain|VEGF heparin-binding domain	IPR029034,IPR023581,IPR000072,IPR027928,IPR036841	Homologous_superfamily|Conserved_site|Domain|Domain|Homologous_superfamily	Cystine-knot cytokine|Platelet-derived growth factor, conserved site|PDGF/VEGF domain|Vascular endothelial growth factor, heparin-binding domain|Vascular endothelial growth factor, heparin-binding domain superfamily	WP1539,WP1539,WP1591,WP2328,WP2374,WP2435,WP2586,WP2828,WP2848,WP2848,WP2848,WP2848,WP2848,WP2848,WP2848,WP2848,WP306,WP3413,WP3593,WP3614,WP3614,WP3617,WP3617,WP3646,WP3646,WP3678,WP3888,WP3888,WP3888,WP3888,WP3888,WP3888,WP3888,WP3888,WP3888,WP3888,WP3888,WP3888,WP3888,WP3888,WP3888,WP3888,WP3932,WP3943,WP4018,WP4172,WP4206,WP4241,WP4263,WP4659,WP4674,WP474,WP4806,WP4808,WP4823,WP4941,WP4970,WP…	Angiogenesis|Angiogenesis|Heart development|Allograft rejection|Oncostatin M signaling pathway|Quercetin and Nf kB AP 1 induced apoptosis|Aryl hydrocarbon receptor pathway|Bladder cancer|Pluripotent stem cell differentiation pathway|Pluripotent stem cell differentiation pathway|Pluripotent stem cell differentiation pathway|Pluripotent stem cell differentiation pathway|Pluripotent stem cell differ…	R-HSA-114608,R-HSA-1234158,R-HSA-194138,R-HSA-194313,R-HSA-195399,R-HSA-4420097,R-HSA-5218921,R-HSA-6785807,R-HSA-8866910,R-HSA-9679191	Platelet degranulation |Regulation of gene expression by Hypoxia-inducible Factor|Signaling by VEGF|VEGF ligand-receptor interactions|VEGF binds to VEGFR leading to receptor dimerization|VEGFA-VEGFR2 Pathway|VEGFR2 mediated cell proliferation|Interleukin-4 and Interleukin-13 signaling|TFAP2 (AP-2) family regulates transcription of growth factors and their receptors|Potential therapeutics for SARS	Cytoplasm;Nucleus
P53814	SMTN	Smoothelin	11	16.445	15.355	1.09005	2.12881	Up	2.15875e-06	0.000314441	16.3923	16.4745	16.2989	16.6037	16.5134	16.3872	15.1328	15.4991	15.4794	14.9424	15.5313	15.5447	Smoothelin	6525	SMTN	GO:0030036,GO:0007517,GO:0006939,GO:0015629,GO:0005737,GO:0005856,GO:0031941,GO:0005815,GO:0003779,GO:0008307	actin cytoskeleton organization|muscle organ development|smooth muscle contraction|actin cytoskeleton|cytoplasm|cytoskeleton|filamentous actin|microtubule organizing center|actin binding|structural constituent of muscle				KOG4678	Z	cell division	Cytoskeleton	PF00307,PF12510	domain|family	Calponin homology (CH) domain|Smoothelin cytoskeleton protein	IPR001715,IPR036872,IPR022189	Domain|Homologous_superfamily|Domain	Calponin homology domain|CH domain superfamily|Smoothelin					Cytoplasm
P26651	ZFP36	mRNA decay activator protein ZFP36	5	17.792	15.4195	2.37245	5.17819	Up	2.30842e-06	0.000328841	18.1333	17.3389	17.9142	17.4081	17.9293	18.0279	15.5446	15.5344	14.6848	14.9505	15.7999	16.0029	mRNA decay activator protein ZFP36	7538	ZFP36	GO:0061158,GO:0070935,GO:0071364,GO:0044344,GO:0071385,GO:0097011,GO:0071222,GO:0071356,GO:0060218,GO:0000165,GO:0035278,GO:0006402,GO:0051028,GO:0030099,GO:0045647,GO:1902037,GO:0050728,GO:0032703,GO:1904246,GO:0000122,GO:0032897,GO:0000288,GO:0031086,GO:0000289,GO:0038066,GO:1901835,GO:0045600,GO:1904582,GO:2000637,GO:1900153,GO:0060213,GO:1902172,GO:0045616,GO:0010837,GO:0043488,GO:0032680,GO:…	3'-UTR-mediated mRNA destabilization|3'-UTR-mediated mRNA stabilization|cellular response to epidermal growth factor stimulus|cellular response to fibroblast growth factor stimulus|cellular response to glucocorticoid stimulus|cellular response to granulocyte macrophage colony-stimulating factor stimulus|cellular response to lipopolysaccharide|cellular response to tumor necrosis factor|hematopoiet…	hsa05166,hsa05167	Human T-cell leukemia virus 1 infection|Kaposi sarcoma-associated herpesvirus infection	K15308	KOG1677	K	3'-UTR-mediated mRNA destabilization	Transcription	PF00642	family	Zinc finger C-x8-C-x5-C-x3-H type (and similar)	IPR045877,IPR000571,IPR036855	Family|Domain|Homologous_superfamily	RNA-binding protein ZFP36-like|Zinc finger, CCCH-type|Zinc finger, CCCH-type superfamily	WP2431,WP2431,WP3527	Spinal cord injury|Spinal cord injury|Pre implantation embryo	R-HSA-450513	Tristetraprolin (TTP, ZFP36) binds and destabilizes mRNA	Cytoplasm;Nucleus
Q15646	OASL	2'-5'-oligoadenylate synthase-like protein	17	19.3308	17.9813	1.34949	2.54823	Up	2.68188e-06	0.000355232	19.4006	19.7207	18.9202	19.441	19.5587	18.9435	18.0341	17.8478	18.0963	17.8482	17.9391	18.1223	2'-5'-oligoadenylate synthase-like protein	8638	OASL	GO:0051607,GO:0045087,GO:0070106,GO:0045071,GO:1900246,GO:0009615,GO:0005737,GO:0005829,GO:0016020,GO:0005730,GO:0005654,GO:0003677,GO:0003725,GO:0046966,GO:0016779,GO:0003723	defense response to virus|innate immune response|interleukin-27-mediated signaling pathway|negative regulation of viral genome replication|positive regulation of RIG-I signaling pathway|response to virus|cytoplasm|cytosol|membrane|nucleolus|nucleoplasm|DNA binding|double-stranded RNA binding|nuclear thyroid hormone receptor binding|nucleotidyltransferase activity|RNA binding	hsa05165	Human papillomavirus infection	K14608	KOG0001	O	cellular macromolecule catabolic process	Posttranslational modification, protein turnover, chaperones	PF10421,PF00240	domain|domain	2'-5'-oligoadenylate synthetase 1, domain 2, C-terminus|Ubiquitin family	IPR018952,IPR006117,IPR043518,IPR006116,IPR043519,IPR000626,IPR029071	Domain|Conserved_site|Conserved_site|Domain|Homologous_superfamily|Domain|Homologous_superfamily	2'-5'-oligoadenylate synthetase 1, domain 2/C-terminal|2-5-oligoadenylate synthetase, C-terminal conserved site|2-5-oligoadenylate synthetase, N-terminal conserved site|2-5OAS/ClassI-CCAase, nucleotidyltransferase domain|Nucleotidyltransferase superfamily|Ubiquitin-like domain|Ubiquitin-like domain superfamily			R-HSA-877300,R-HSA-8983711,R-HSA-909733	Interferon gamma signaling|OAS antiviral response|Interferon alpha/beta signaling	Cytoplasm;Nucleus
Q16875	PFKFB3	6-phosphofructo-2-kinase/fructose-2,6-bisphosphatase 3	18	18.3664	16.6902	1.67614	3.19573	Up	2.94483e-06	0.000372827	18.9227	17.6721	18.1876	18.3804	18.4754	18.5599	16.478	16.7907	16.694	16.7262	16.8547	16.5976	6-phosphofructo-2-kinase/fructose-2,6-bisphosphatase 3	5209	PFKFB3	GO:0006003,GO:0006000,GO:0005829,GO:0005654,GO:0003873,GO:0005524,GO:0004331	fructose 2,6-bisphosphate metabolic process|fructose metabolic process|cytosol|nucleoplasm|6-phosphofructo-2-kinase activity|ATP binding|fructose-2,6-bisphosphate 2-phosphatase activity	hsa00051,hsa04066,hsa04152	Fructose and mannose metabolism|HIF-1 signaling pathway|AMPK signaling pathway	K01103	KOG0234	G	6phosphofructo2kinase	Carbohydrate transport and metabolism	PF01591,PF00300	domain|domain	6-phosphofructo-2-kinase|Histidine phosphatase superfamily (branch 1)	IPR003094,IPR013079,IPR013078,IPR029033,IPR027417,IPR001345	Family|Domain|Family|Homologous_superfamily|Homologous_superfamily|Active_site	Fructose-2,6-bisphosphatase|6-phosphofructo-2-kinase|Histidine phosphatase superfamily, clade-1|Histidine phosphatase superfamily|P-loop containing nucleoside triphosphate hydrolase|Phosphoglycerate/bisphosphoglycerate mutase, active site	WP1403,WP3932	AMP activated protein kinase signaling|Focal adhesion PI3K Akt mTOR signaling pathway	R-HSA-9634600	Regulation of glycolysis by fructose 2,6-bisphosphate metabolism
P11309	PIM1	Serine/threonine-protein kinase pim-1	7	17.2294	16.1715	1.05787	2.08185	Up	3.34205e-06	0.000385315	17.3302	17.142	17.1369	17.2712	17.4172	17.0788	15.9535	16.3255	16.6056	16.0088	16.0402	16.0953	Serine/threonine-protein kinase pim-1	5292	PIM1	GO:0006915,GO:0007049,GO:1990748,GO:0043066,GO:0043433,GO:0090336,GO:0060045,GO:1905062,GO:0045737,GO:0045893,GO:0071902,GO:1904263,GO:0046777,GO:0006468,GO:0050821,GO:1902033,GO:0022898,GO:0070561,GO:0005737,GO:0005829,GO:0005730,GO:0005654,GO:0005634,GO:0005886,GO:0005524,GO:0030145,GO:0106310,GO:0043539,GO:0004674,GO:0043024,GO:0008134	apoptotic process|cell cycle|cellular detoxification|negative regulation of apoptotic process|negative regulation of DNA-binding transcription factor activity|positive regulation of brown fat cell differentiation|positive regulation of cardiac muscle cell proliferation|positive regulation of cardioblast proliferation|positive regulation of cyclin-dependent protein serine/threonine kinase activity…	hsa04630,hsa05200,hsa05206,hsa05221,hsa04933	JAK-STAT signaling pathway|Pathways in cancer|MicroRNAs in cancer|Acute myeloid leukemia|AGE-RAGE signaling pathway in diabetic complications	K04702	KOG0583	G	protein serine/threonine kinase activity	Carbohydrate transport and metabolism	PF00069	domain	Protein kinase domain	IPR011009,IPR017348,IPR000719,IPR017441,IPR008271	Homologous_superfamily|Family|Domain|Binding_site|Active_site	Protein kinase-like domain superfamily|Serine/threonine-protein kinase pim-1/2/3|Protein kinase domain|Protein kinase, ATP binding site|Serine/threonine-protein kinase, active site	WP2849,WP2858,WP3640,WP4566,WP5293	Hematopoietic stem cell differentiation|Ectoderm differentiation|Imatinib and chronic myeloid leukemia|Translation inhibitors in chronically activated PDGFRA cells|Acute myeloid leukemia	R-HSA-6785807,R-HSA-9702518,R-HSA-9703465	Interleukin-4 and Interleukin-13 signaling|STAT5 activation downstream of FLT3 ITD mutants|Signaling by FLT3 fusion proteins	Cytoplasm;Cell membrane;Nucleus
Q6ZNF0	ACP7	Acid phosphatase type 7	14	19.367	18.5716	0.795452	1.73562	Up	1.20584e-05	0.000867055	19.4811	19.4656	19.1157	19.6826	19.2631	19.194	18.6331	18.3787	18.5083	18.59	18.5851	18.7343	Acid phosphatase type 7	390928	ACP7	GO:0005576,GO:0003993,GO:0046872	extracellular region|acid phosphatase activity|metal ion binding				KOG1378	E	acid phosphatase activity	Amino acid transport and metabolism	PF00149,PF14008,PF16656	domain|domain|domain	Calcineurin-like phosphoesterase|Iron/zinc purple acid phosphatase-like protein C|Purple acid Phosphatase, N-terminal domain	IPR004843,IPR029052,IPR041792,IPR008963,IPR015914,IPR025733	Domain|Homologous_superfamily|Domain|Homologous_superfamily|Domain|Domain	Calcineurin-like phosphoesterase domain, ApaH type|Metallo-dependent phosphatase-like|Purple acid phosphatase, metallophosphatase domain|Purple acid phosphatase-like, N-terminal|Purple acid phosphatase, N-terminal|Iron/zinc purple acid phosphatase-like C-terminal domain					Secreted
P21580	TNFAIP3	Tumor necrosis factor alpha-induced protein 3	15	18.2661	17.0021	1.26401	2.40163	Up	1.25819e-05	0.000881072	18.6663	17.6722	18.1383	18.0242	18.5161	18.5796	17.0271	17.0586	17.0443	16.9676	16.9346	16.9804	Tumor necrosis factor alpha-induced protein 3	7128	TNFAIP3	GO:0006915,GO:0001922,GO:0016477,GO:0070301,GO:0071222,GO:0007010,GO:0072666,GO:0006954,GO:0050869,GO:0045779,GO:0043124,GO:2000349,GO:0002677,GO:2000352,GO:1902042,GO:0050728,GO:0045824,GO:0032691,GO:0032703,GO:0032715,GO:0032088,GO:0070429,GO:0070433,GO:0090291,GO:0031397,GO:0048662,GO:0034136,GO:0034140,GO:0034144,GO:0034148,GO:0032720,GO:0070423,GO:2000347,GO:0045732,GO:0030177,GO:0016579,GO:…	apoptotic process|B-1 B cell homeostasis|cell migration|cellular response to hydrogen peroxide|cellular response to lipopolysaccharide|cytoskeleton organization|establishment of protein localization to vacuole|inflammatory response|negative regulation of B cell activation|negative regulation of bone resorption|negative regulation of canonical NF-kappaB signal transduction|negative regulation of C…	hsa04064,hsa04668,hsa04217,hsa04621,hsa04657,hsa05162,hsa05169	NF-kappa B signaling pathway|TNF signaling pathway|Necroptosis|NOD-like receptor signaling pathway|IL-17 signaling pathway|Measles|Epstein-Barr virus infection	K11859	KOG4345	O	protein deubiquitination involved in ubiquitin-dependent protein catabolic process	Posttranslational modification, protein turnover, chaperones	PF02338,PF01754	family|family	OTU-like cysteine protease|A20-like zinc finger	IPR003323,IPR002653	Domain|Domain	OTU domain|Zinc finger, A20-type	WP231,WP2877,WP2880,WP2882,WP4630,WP5072	TNF alpha signaling pathway|Vitamin D receptor pathway|Glucocorticoid receptor pathway|Nuclear receptors meta pathway|Measles virus infection|Modulators of TCR signaling and T cell activation	R-HSA-168638,R-HSA-5357786,R-HSA-5357905,R-HSA-5357956,R-HSA-5689896,R-HSA-936440	NOD1/2 Signaling Pathway|TNFR1-induced proapoptotic signaling|Regulation of TNFR1 signaling|TNFR1-induced NF-kappa-B signaling pathway|Ovarian tumor domain proteases|Negative regulators of DDX58/IFIH1 signaling	Lysosome;Cytoplasm;Nucleus
O75362	ZNF217	Zinc finger protein 217	12	15.2772	14.3212	0.956075	1.94002	Up	1.35012e-05	0.000926672	15.465	15.1454	15.1982	15.1995	15.2165	15.4389	13.9708	14.6145	14.5875	14.3139	14.3738	14.0666	Zinc finger protein 217	7764	ZNF217	GO:0045892,GO:0000122,GO:0006355,GO:0000118,GO:0005739,GO:0016607,GO:0005654,GO:0005634,GO:0003700,GO:0000981,GO:0001227,GO:0046872,GO:0000978,GO:0000976	negative regulation of DNA-templated transcription|negative regulation of transcription by RNA polymerase II|regulation of DNA-templated transcription|histone deacetylase complex|mitochondrion|nuclear speck|nucleoplasm|nucleus|DNA-binding transcription factor activity|DNA-binding transcription factor activity, RNA polymerase II-specific|DNA-binding transcription repressor activity, RNA polymerase…				KOG1721	B	DNA binding	Chromatin structure and dynamics	PF00096	domain	Zinc finger, C2H2 type	IPR036236,IPR013087	Homologous_superfamily|Domain	Zinc finger C2H2 superfamily|Zinc finger C2H2-type			R-HSA-9018519	Estrogen-dependent gene expression	Nucleus
P01130	LDLR	Low-density lipoprotein receptor	13	18.9043	18.1405	0.76381	1.69797	Up	1.5276e-05	0.000985762	18.7263	19.2025	18.6137	18.985	19.0901	18.808	18.2244	18.1176	18.1651	18.1048	18.2256	18.0054	Low-density lipoprotein receptor	3949	LDLR	GO:0097242,GO:0150094,GO:0048844,GO:0071398,GO:0071404,GO:0042632,GO:0070508,GO:0008203,GO:0030301,GO:0006897,GO:0034384,GO:0030299,GO:0006629,GO:0042159,GO:0007616,GO:0034383,GO:1905907,GO:0061889,GO:0010629,GO:0010989,GO:1903979,GO:0051248,GO:0001920,GO:0006909,GO:0015914,GO:0034381,GO:0010628,GO:0050729,GO:1905167,GO:0010867,GO:0006898,GO:0090118,GO:0090181,GO:0010899,GO:0051246,GO:0061771,GO:…	amyloid-beta clearance|amyloid-beta clearance by cellular catabolic process|artery morphogenesis|cellular response to fatty acid|cellular response to low-density lipoprotein particle stimulus|cholesterol homeostasis|cholesterol import|cholesterol metabolic process|cholesterol transport|endocytosis|high-density lipoprotein particle clearance|intestinal cholesterol absorption|lipid metabolic proces…	hsa04144,hsa04913,hsa04925,hsa04927,hsa04976,hsa04979,hsa05160,hsa05145,hsa05417,hsa04934	Endocytosis|Ovarian steroidogenesis|Aldosterone synthesis and secretion|Cortisol synthesis and secretion|Bile secretion|Cholesterol metabolism|Hepatitis C|Toxoplasmosis|Lipid and atherosclerosis|Cushing syndrome	K12473	KOG1215	G	endocytosis	Carbohydrate transport and metabolism	PF07645,PF14670,PF00057,PF00058	domain|domain|repeat|repeat	Calcium-binding EGF domain|Coagulation Factor Xa inhibitory site|Low-density lipoprotein receptor domain class A|Low-density lipoprotein receptor repeat class B	IPR011042,IPR001881,IPR000742,IPR000152,IPR018097,IPR009030,IPR036055,IPR023415,IPR000033,IPR002172	Homologous_superfamily|Domain|Domain|PTM|Conserved_site|Homologous_superfamily|Homologous_superfamily|Conserved_site|Repeat|Repeat	Six-bladed beta-propeller, TolB-like|EGF-like calcium-binding domain|EGF-like domain|EGF-type aspartate/asparagine hydroxylation site|EGF-like calcium-binding, conserved site|Growth factor receptor cysteine-rich domain superfamily|LDL receptor-like superfamily|Low-density lipoprotein (LDL) receptor class A, conserved site|LDLR class B repeat|Low-density lipoprotein (LDL) receptor class A repeat	WP15,WP1533,WP176,WP1982,WP2011,WP2846,WP2846,WP2846,WP2846,WP2846,WP2846,WP2846,WP2846,WP2846,WP2846,WP3408,WP3408,WP3408,WP3408,WP3408,WP3601,WP399,WP430,WP4389,WP4522,WP4522,WP5108,WP5109,WP5110,WP5111,WP5112,WP5220,WP5238,WP5304,WP5304,WP5304,WP5304,WP5304,WP5304,WP5323,WP5323,WP5323,WP5323,WP5333,WP710	Selenium micronutrient network|Vitamin B12 metabolism|Folate metabolism|Sterol regulatory element binding proteins SREBP signaling|SREBF and miR33 in cholesterol and lipid homeostasis|PCSK9 mediated LDL receptor degradation|PCSK9 mediated LDL receptor degradation|PCSK9 mediated LDL receptor degradation|PCSK9 mediated LDL receptor degradation|PCSK9 mediated LDL receptor degradation|PCSK9 mediated …	R-HSA-8856825,R-HSA-8856828,R-HSA-8964026,R-HSA-8964038,R-HSA-975634	Cargo recognition for clathrin-mediated endocytosis|Clathrin-mediated endocytosis|Chylomicron clearance|LDL clearance|Retinoid metabolism and transport	Lysosome;Golgi apparatus;Cell membrane;Membrane
Q9H8M1	COQ10B	Coenzyme Q-binding protein COQ10 homolog B, mitochondrial	2	16.4955	15.8113	0.684235	1.60685	Up	1.69181e-05	0.00106156	16.4962	16.5732	16.2805	16.6622	16.2845	16.6763	15.6467	15.8925	15.7073	15.7491	15.966	15.9059	Coenzyme Q-binding protein COQ10 homolog B, mitochondrial	80219	COQ10B	GO:0045333,GO:0006744,GO:0005743,GO:0005739,GO:0048039	cellular respiration|ubiquinone biosynthetic process|mitochondrial inner membrane|mitochondrion|ubiquinone binding				KOG3177	I	ubiquinone binding	Lipid transport and metabolism	PF03364	family	Polyketide cyclase / dehydrase and lipid transport	IPR044996,IPR005031,IPR023393	Family|Domain|Homologous_superfamily	Coenzyme Q-binding protein COQ10-like|Coenzyme Q-binding protein COQ10, START domain|START-like domain superfamily			R-HSA-611105	Respiratory electron transport	Mitochondrion
O75626	PRDM1	PR domain zinc finger protein 1	8	16.4227	15.7018	0.720947	1.64826	Up	1.7432e-05	0.00106156	16.5071	16.4866	16.1257	16.5058	16.4587	16.4523	15.7993	15.704	15.4764	15.6781	15.9839	15.5689	PR domain zinc finger protein 1	639	PRDM1	GO:0002250,GO:0035904,GO:0048844,GO:0045165,GO:0060976,GO:0042462,GO:0010467,GO:0007281,GO:0003170,GO:0045087,GO:0060576,GO:0001822,GO:0001893,GO:0032259,GO:0001763,GO:0010629,GO:0000122,GO:0010628,GO:0009791,GO:0042127,GO:0033082,GO:0032823,GO:0051136,GO:0006357,GO:0060040,GO:1990654,GO:0060707,GO:0003281,GO:0005737,GO:0005730,GO:0005654,GO:0005634,GO:0003700,GO:0001227,GO:1990226,GO:0046872,GO:…	adaptive immune response|aorta development|artery morphogenesis|cell fate commitment|coronary vasculature development|eye photoreceptor cell development|gene expression|germ cell development|heart valve development|innate immune response|intestinal epithelial cell development|kidney development|maternal placenta development|methylation|morphogenesis of a branching structure|negative regulation of…				KOG2461	H	methyltransferase activity	Coenzyme transport and metabolism	PF21549,PF00096	domain|domain	PR domain zinc finger protein 2, PR domain|Zinc finger, C2H2 type	IPR016608,IPR044413,IPR001214,IPR046341,IPR036236,IPR013087	Family|Domain|Domain|Homologous_superfamily|Homologous_superfamily|Domain	PR domain zinc finger protein 1|PRDM1, PR/SET domain|SET domain|SET domain superfamily|Zinc finger C2H2 superfamily|Zinc finger C2H2-type	WP1433,WP2877,WP364,WP4542,WP4542,WP5218,WP5218,WP5218,WP5316,WP5381	Nucleotide binding oligomerization domain NOD pathway|Vitamin D receptor pathway|IL6 signaling pathway|Leukocyte intrinsic Hippo pathway functions|Leukocyte intrinsic Hippo pathway functions|Extrafollicular and follicular B cell activation by SARS CoV 2|Extrafollicular and follicular B cell activation by SARS CoV 2|Extrafollicular and follicular B cell activation by SARS CoV 2|Primary ovarian ins…	R-HSA-6804754,R-HSA-9701898,R-HSA-9827857	Regulation of TP53 Expression|STAT3 nuclear events downstream of ALK signaling|Specification of primordial germ cells	Cytoplasm;Nucleus
Q86WN1	FCHSD1	F-BAR and double SH3 domains protein 1	15	17.1924	16.3906	0.8018	1.74327	Up	1.78534e-05	0.00107834	17.3858	17.3952	16.9331	17.2255	17.2635	16.9515	16.4694	16.4124	16.1607	16.4546	16.2563	16.5904	F-BAR and double SH3 domains protein 1	89848	FCHSD1	GO:0061024,GO:0007274,GO:0030838,GO:0030833,GO:0042995,GO:0032437,GO:0031594,GO:0043204,GO:0055037,GO:0008289	membrane organization|neuromuscular synaptic transmission|positive regulation of actin filament polymerization|regulation of actin filament polymerization|cell projection|cuticular plate|neuromuscular junction|perikaryon|recycling endosome|lipid binding				KOG3565	Z	extension of a leading process involved in cell motility in cerebral cortex radial glia guided migration	Cytoskeleton	PF00611,PF14604	family|domain	Fes/CIP4, and EFC/F-BAR homology domain|Variant SH3 domain	IPR027267,IPR031160,IPR001060,IPR035460,IPR036028,IPR001452	Homologous_superfamily|Domain|Domain|Domain|Homologous_superfamily|Domain	AH/BAR domain superfamily|F-BAR domain|FCH domain|FCHSD, SH3 domain 1|SH3-like domain superfamily|SH3 domain					Cytoplasm
Q9BY76	ANGPTL4	Angiopoietin-related protein 4	3	16.691	14.5557	2.1353	4.39329	Up	1.81352e-05	0.00108667	16.843	16.2609	16.7392	16.6018	17.158	16.5432	14.064	14.0911	15.5815	14.9691	14.0854	14.5432	Angiopoietin-related protein 4	51129	ANGPTL4	GO:0001525,GO:0072577,GO:0006629,GO:0043066,GO:2000352,GO:0051005,GO:0045766,GO:0043335,GO:0001666,GO:0070328,GO:0072562,GO:0062023,GO:0005576,GO:0005615,GO:0004857,GO:0042802	angiogenesis|endothelial cell apoptotic process|lipid metabolic process|negative regulation of apoptotic process|negative regulation of endothelial cell apoptotic process|negative regulation of lipoprotein lipase activity|positive regulation of angiogenesis|protein unfolding|response to hypoxia|triglyceride homeostasis|blood microparticle|collagen-containing extracellular matrix|extracellular reg…	hsa03320,hsa04979	PPAR signaling pathway|Cholesterol metabolism	K08767	KOG2579	M	signaling receptor binding	Cell wall/membrane/envelope biogenesis	PF00147	domain	Fibrinogen beta and gamma chains, C-terminal globular domain	IPR036056,IPR014716,IPR002181,IPR020837	Homologous_superfamily|Homologous_superfamily|Domain|Conserved_site	Fibrinogen-like, C-terminal|Fibrinogen, alpha/beta/gamma chain, C-terminal globular, subdomain 1|Fibrinogen, alpha/beta/gamma chain, C-terminal globular domain|Fibrinogen, conserved site	WP2880,WP2882,WP3942,WP5108	Glucocorticoid receptor pathway|Nuclear receptors meta pathway|PPAR signaling pathway|Familial hyperlipidemia type 1	R-HSA-1989781,R-HSA-381340,R-HSA-8963889,R-HSA-9762292	PPARA activates gene expression|Transcriptional regulation of white adipocyte differentiation|Assembly of active LPL and LIPC lipase complexes|Regulation of CDH11 function	Secreted
Q9Y5X9	LIPG	Endothelial lipase	5	15.7106	14.8306	0.879982	1.84035	Up	1.92542e-05	0.00110969	15.814	15.6338	15.5834	15.689	15.9372	15.6061	14.5775	15.115	15.1289	14.8849	14.6253	14.652	Endothelial lipase	9388	LIPG	GO:0042632,GO:0006633,GO:0034375,GO:0006629,GO:0009395,GO:0055091,GO:0032376,GO:0010983,GO:0050746,GO:0007584,GO:0043691,GO:0019433,GO:0009986,GO:0005769,GO:0005576,GO:0005615,GO:0005794,GO:0052740,GO:0008201,GO:0004465,GO:0052739,GO:0008970,GO:0004620,GO:0004806	cholesterol homeostasis|fatty acid biosynthetic process|high-density lipoprotein particle remodeling|lipid metabolic process|phospholipid catabolic process|phospholipid homeostasis|positive regulation of cholesterol transport|positive regulation of high-density lipoprotein particle clearance|regulation of lipoprotein metabolic process|response to nutrient|reverse cholesterol transport|triglycerid…	hsa00561,hsa04979	Glycerolipid metabolism|Cholesterol metabolism	K22284	ENOG502QU8P	S	positive regulation of high-density lipoprotein particle clearance	Function unknown	PF00151,PF01477	domain|domain	Lipase|PLAT/LH2 domain	IPR029058,IPR013818,IPR016272,IPR033906,IPR002330,IPR001024,IPR036392,IPR000734	Homologous_superfamily|Domain|Family|Domain|Family|Domain|Homologous_superfamily|Family	Alpha/Beta hydrolase fold|Lipase|Lipase, LIPH-type|Lipase, N-terminal|Lipoprotein lipase|PLAT/LH2 domain|PLAT/LH2 domain superfamily|Triacylglycerol lipase family	WP4522,WP5304	Metabolic pathway of LDL HDL and TG including diseases|Cholesterol metabolism	R-HSA-8964058	HDL remodeling	Secreted
Q9Y6I7	WSB1	WD repeat and SOCS box-containing protein 1	5	15.6569	10.7039	4.95302	30.9747	Up	3.05131e-05	0.0013962	16.0016	15.1962	15.4612	15.6594	15.7527	15.8704	10	10.0272	10.0379	10.0249	14.1089	10.0246	WD repeat and SOCS box-containing protein 1	26118	WSB1	GO:0035556,GO:0140454,GO:0044314,GO:0000209,GO:0005829,GO:0061630	intracellular signal transduction|protein aggregate center assembly|protein K27-linked ubiquitination|protein polyubiquitination|cytosol|ubiquitin protein ligase activity				KOG0266	B	WD repeat-containing protein	Chromatin structure and dynamics	PF07525,PF00400	domain|repeat	SOCS box|WD domain, G-beta repeat	IPR020472,IPR001496,IPR036036,IPR015943,IPR019775,IPR036322,IPR001680	Repeat|Domain|Homologous_superfamily|Homologous_superfamily|Conserved_site|Homologous_superfamily|Repeat	G-protein beta WD-40 repeat|SOCS box domain|SOCS box-like domain superfamily|WD40/YVTN repeat-like-containing domain superfamily|WD40 repeat, conserved site|WD40-repeat-containing domain superfamily|WD40 repeat			R-HSA-8951664,R-HSA-983168	Neddylation|Antigen processing: Ubiquitination & Proteasome degradation
P53794	SLC5A3	Sodium/myo-inositol cotransporter	4	16.6431	15.8464	0.796652	1.73706	Up	3.88813e-05	0.00165587	16.6241	16.5562	16.3948	16.9791	16.6756	16.6288	15.5766	16.1904	15.7246	15.8375	15.9014	15.8482	Sodium/myo-inositol cotransporter	6526	SLC5A3	GO:0015756,GO:1904659,GO:0006020,GO:1904679,GO:0015798,GO:0015750,GO:0007422,GO:0015791,GO:0043085,GO:1905477,GO:1903428,GO:0043576,GO:0150104,GO:0016324,GO:0016323,GO:0016020,GO:0048471,GO:0005886,GO:0008076,GO:0015150,GO:0005412,GO:0005365,GO:0005367,GO:0015146,GO:0015166,GO:0015459,GO:0044325	fucose transmembrane transport|glucose transmembrane transport|inositol metabolic process|myo-inositol import across plasma membrane|myo-inositol transport|pentose transmembrane transport|peripheral nervous system development|polyol transmembrane transport|positive regulation of catalytic activity|positive regulation of protein localization to membrane|positive regulation of reactive oxygen speci…				KOG2349	E	glucose:sodium symporter activity	Amino acid transport and metabolism	PF00474	family	Sodium:solute symporter family	IPR038377,IPR001734,IPR018212,IPR042731	Homologous_superfamily|Family|Conserved_site|Family	Sodium/glucose symporter superfamily|Sodium/solute symporter|Sodium/solute symporter, conserved site|Sodium/myo-inositol cotransporter SMIT	WP2882,WP2884	Nuclear receptors meta pathway|NRF2 pathway	R-HSA-429593	Inositol transporters
P15408	FOSL2	Fos-related antigen 2	6	17.4357	16.7542	0.681497	1.6038	Up	3.89809e-05	0.00165587	17.5044	17.32	17.2216	17.4628	17.4438	17.6618	16.671	16.5738	16.8619	16.6478	16.6919	17.079	Fos-related antigen 2	2355	FOSL2	GO:0061144,GO:0030183,GO:0042100,GO:0030282,GO:0008219,GO:0000902,GO:0002062,GO:0035988,GO:0032964,GO:1904606,GO:0045444,GO:0060613,GO:0010467,GO:0042593,GO:0003417,GO:0048873,GO:0002437,GO:0045087,GO:1901142,GO:0003334,GO:0060427,GO:0030225,GO:0070254,GO:0035264,GO:0036446,GO:0030223,GO:0001865,GO:0001649,GO:0030316,GO:0048146,GO:0045944,GO:0040014,GO:1904760,GO:0006357,GO:1904975,GO:0051384,GO:…	alveolar secondary septum development|B cell differentiation|B cell proliferation|bone mineralization|cell death|cell morphogenesis|chondrocyte differentiation|chondrocyte proliferation|collagen biosynthetic process|fat cell apoptotic process|fat cell differentiation|fat pad development|gene expression|glucose homeostasis|growth plate cartilage development|homeostasis of number of cells within a …	hsa04380	Osteoclast differentiation	K09030	KOG1414	K	DNA-binding transcription factor activity	Transcription	PF00170	coiled_coil	bZIP transcription factor	IPR000837,IPR004827,IPR046347	Family|Domain|Homologous_superfamily	AP-1 transcription factor|Basic-leucine zipper domain|Basic-leucine zipper domain superfamily	WP2355,WP5373	Corticotropin releasing hormone signaling pathway|Role of hypoxia angiogenesis and FGF pathway in OA chondrocyte hypertrophy			Nucleus
Q16831	UPP1	Uridine phosphorylase 1	9	18.6862	18.0201	0.66609	1.58677	Up	4.10419e-05	0.00171197	18.7301	18.6625	18.4627	18.7413	19.0097	18.5106	18.0065	18.2327	17.9474	17.8717	17.9469	18.1152	Uridine phosphorylase 1	7378	UPP1	GO:0042149,GO:0006248,GO:0006249,GO:0046074,GO:0046079,GO:0006139,GO:0046050,GO:0044206,GO:0006218,GO:0005829,GO:0005654,GO:0047847,GO:0042802,GO:0009032,GO:0004850	cellular response to glucose starvation|CMP catabolic process|dCMP catabolic process|dTMP catabolic process|dUMP catabolic process|nucleobase-containing compound metabolic process|UMP catabolic process|UMP salvage|uridine catabolic process|cytosol|nucleoplasm|deoxyuridine phosphorylase activity|identical protein binding|thymidine phosphorylase activity|uridine phosphorylase activity	hsa00240,hsa00983	Pyrimidine metabolism|Drug metabolism - other enzymes	K00757	KOG3728	F	uridine phosphorylase activity	Nucleotide transport and metabolism	PF01048	domain	Phosphorylase superfamily	IPR018016,IPR000845,IPR035994,IPR010059	Conserved_site|Domain|Homologous_superfamily|Family	Nucleoside phosphorylase, conserved site|Nucleoside phosphorylase domain|Nucleoside phosphorylase superfamily|Uridine phosphorylase, eukaryotic	WP1601,WP1601	Fluoropyrimidine activity|Fluoropyrimidine activity	R-HSA-73614,R-HSA-73621	Pyrimidine salvage|Pyrimidine catabolism
Q13501	SQSTM1	Sequestosome-1	6	17.5228	16.855	0.667783	1.58863	Up	6.29462e-05	0.00235453	17.4893	17.493	17.5117	17.3055	17.7332	17.6041	16.8427	16.6831	17.0368	16.9871	17.0361	16.5444	Sequestosome-1	8878	SQSTM1	GO:0035973,GO:0006915,GO:0006914,GO:0000422,GO:0070342,GO:0030154,GO:0034614,GO:0016197,GO:0007032,GO:0097009,GO:0002376,GO:0035556,GO:0016236,GO:0000423,GO:0031397,GO:0000122,GO:0000425,GO:0043065,GO:0010508,GO:1900273,GO:1903078,GO:0001934,GO:0045944,GO:0030163,GO:0006606,GO:0008104,GO:1905719,GO:0071211,GO:0043122,GO:0010821,GO:0061635,GO:0046578,GO:0002931,GO:0098780,GO:0061912,GO:0001659,GO:…	aggrephagy|apoptotic process|autophagy|autophagy of mitochondrion|brown fat cell proliferation|cell differentiation|cellular response to reactive oxygen species|endosomal transport|endosome organization|energy homeostasis|immune system process|intracellular signal transduction|macroautophagy|mitophagy|negative regulation of protein ubiquitination|negative regulation of transcription by RNA polyme…	hsa04140,hsa04137,hsa04217,hsa04218,hsa04380,hsa05131,hsa05014,hsa05022,hsa05418	Autophagy - animal|Mitophagy - animal|Necroptosis|Cellular senescence|Osteoclast differentiation|Shigellosis|Amyotrophic lateral sclerosis|Pathways of neurodegeneration - multiple diseases|Fluid shear stress and atherosclerosis	K14381	KOG4582	V	zinc ion binding	Defense mechanisms	PF00564,PF16577,PF00569	domain|domain|domain	PB1 domain|UBA domain|Zinc finger, ZZ type	IPR000270,IPR034866,IPR033741,IPR015940,IPR009060,IPR000433,IPR043145	Domain|Domain|Domain|Domain|Homologous_superfamily|Domain|Homologous_superfamily	PB1 domain|Sequestosome-1, PB1 domain|Sequestosome-1, UBA domain|Ubiquitin-associated domain|UBA-like superfamily|Zinc finger, ZZ-type|Zinc finger, ZZ-type superfamily	WP195,WP2018,WP2380,WP2864,WP2882,WP2884,WP3656,WP3656,WP3656,WP3656,WP4018,WP4874,WP4932,WP5205,WP5331	IL 1 signaling pathway|RANKL RANK signaling pathway|Brain derived neurotrophic factor BDNF signaling pathway|Apoptosis related network due to altered Notch3 in ovarian cancer|Nuclear receptors meta pathway|NRF2 pathway|Interleukin 1 induced activation of NF kB|Interleukin 1 induced activation of NF kB|Interleukin 1 induced activation of NF kB|Interleukin 1 induced activation of NF kB|Clear cell r…	R-HSA-205043,R-HSA-209543,R-HSA-209560,R-HSA-5205685,R-HSA-8951664,R-HSA-9020702,R-HSA-9664873,R-HSA-9725370,R-HSA-9755511,R-HSA-9759194	NRIF signals cell death from the nucleus|p75NTR recruits signalling complexes|NF-kB is activated and signals survival|PINK1-PRKN Mediated Mitophagy|Neddylation|Interleukin-1 signaling|Pexophagy|Signaling by ALK fusions and activated point mutants|KEAP1-NFE2L2 pathway|Nuclear events mediated by NFE2L2	Lysosome;Cytoplasm;Nucleus
Q03405	PLAUR	Urokinase plasminogen activator surface receptor	3	15.9008	13.996	1.90479	3.74454	Up	6.90872e-05	0.00248385	15.9725	15.2129	15.7196	15.8887	16.5745	16.0367	13.4802	14.4571	13.5181	14.7489	13.5016	14.2703	Urokinase plasminogen activator surface receptor	5329	PLAUR	GO:0007596,GO:0006935,GO:0043066,GO:2001268,GO:2001243,GO:0043388,GO:0045742,GO:0034112,GO:0001934,GO:0090200,GO:0030155,GO:0051917,GO:0010755,GO:0030162,GO:0007165,GO:0038195,GO:0042995,GO:0009986,GO:0005788,GO:0005789,GO:0009897,GO:0005576,GO:0019898,GO:0005925,GO:0016020,GO:0005886,GO:0098637,GO:1905370,GO:0035579,GO:0019899,GO:0019904,GO:0038023,GO:0005102,GO:0030377	blood coagulation|chemotaxis|negative regulation of apoptotic process|negative regulation of cysteine-type endopeptidase activity involved in apoptotic signaling pathway|negative regulation of intrinsic apoptotic signaling pathway|positive regulation of DNA binding|positive regulation of epidermal growth factor receptor signaling pathway|positive regulation of homotypic cell-cell adhesion|positiv…	hsa04610,hsa05205	Complement and coagulation cascades|Proteoglycans in cancer	K03985	ENOG502S36D	S	urokinase plasminogen activator receptor activity	Function unknown	PF00021	domain	u-PAR/Ly-6 domain	IPR018363,IPR016054,IPR045860	Conserved_site|Domain|Homologous_superfamily	CD59 antigen, conserved site|Ly-6 antigen/uPA receptor-like|Snake toxin-like superfamily	WP2572,WP2806,WP3888,WP3888,WP558	Primary focal segmental glomerulosclerosis FSGS |Complement system|VEGFA VEGFR2 signaling|VEGFA VEGFR2 signaling|Complement and coagulation cascades	R-HSA-162791,R-HSA-6798695,R-HSA-75205	Attachment of GPI anchor to uPAR|Neutrophil degranulation|Dissolution of Fibrin Clot	Cell membrane
Q8TE85	GRHL3	Grainyhead-like protein 3 homolog	13	17.835	17.2481	0.586867	1.50198	Up	7.10276e-05	0.00250692	17.6859	18.0583	17.5955	17.9631	17.898	17.8091	17.4352	17.1412	17.1197	17.4093	17.2084	17.1748	Grainyhead-like protein 3 homolog	57822	GRHL3	GO:0007417,GO:0090103,GO:0007398,GO:0008544,GO:0001736,GO:0061436,GO:0061029,GO:0001843,GO:0007389,GO:0090179,GO:0010628,GO:0045944,GO:0032956,GO:0006357,GO:0006366,GO:0042060,GO:0000785,GO:0005654,GO:0005634,GO:0031490,GO:0001228,GO:0000981,GO:0000978,GO:0043565	central nervous system development|cochlea morphogenesis|ectoderm development|epidermis development|establishment of planar polarity|establishment of skin barrier|eyelid development in camera-type eye|neural tube closure|pattern specification process|planar cell polarity pathway involved in neural tube closure|positive regulation of gene expression|positive regulation of transcription by RNA poly…				KOG4091	FJ	DNA-binding transcription factor activity	Nucleotide transport and metabolism|Translation, ribosomal structure and biogenesis	PF04516	family	CP2 transcription factor	IPR007604,IPR040167	Domain|Family	CP2 transcription factor|Transcription factor CP2-like					Nucleus
P19878	NCF2	Neutrophil cytosol factor 2	9	16.1211	14.9982	1.12299	2.17798	Up	7.84709e-05	0.00257589	16.4193	16.2863	15.8471	16.0446	16.1698	15.9597	14.9686	14.6841	15.6756	14.6265	14.9909	15.0432	Neutrophil cytosol factor 2	4688	NCF2	GO:0006968,GO:0045087,GO:0006909,GO:0045730,GO:0042554,GO:0006801,GO:0001669,GO:0005829,GO:0016020,GO:0043020,GO:0032010,GO:0005886,GO:0009055,GO:0031267,GO:0016175,GO:0016176	cellular defense response|innate immune response|phagocytosis|respiratory burst|superoxide anion generation|superoxide metabolic process|acrosomal vesicle|cytosol|membrane|NADPH oxidase complex|phagolysosome|plasma membrane|electron transfer activity|small GTPase binding|superoxide-generating NAD(P)H oxidase activity|superoxide-generating NADPH oxidase activator activity	hsa04145,hsa04613,hsa04670,hsa04380,hsa05208,hsa05140,hsa05020,hsa05417,hsa05418,hsa05415	Phagosome|Neutrophil extracellular trap formation|Leukocyte transendothelial migration|Osteoclast differentiation|Chemical carcinogenesis - reactive oxygen species|Leishmaniasis|Prion disease|Lipid and atherosclerosis|Fluid shear stress and atherosclerosis|Diabetic cardiomyopathy	K08010	KOG4225	P	superoxide-generating NADPH oxidase activator activity	Inorganic ion transport and metabolism	PF00564,PF00018,PF13181	domain|domain|repeat	PB1 domain|SH3 domain|Tetratricopeptide repeat	IPR034889,IPR035546,IPR000270,IPR034885,IPR036028,IPR001452,IPR011990,IPR019734	Domain|Domain|Domain|Domain|Homologous_superfamily|Domain|Homologous_superfamily|Repeat	Neutrophil cytosol factor 2, SH3 domain|Neutrophil cytosol factor 2, SH3 domain 1|PB1 domain|Neutrophil cytosol factor 2, PB1 domain|SH3-like domain superfamily|SH3 domain|Tetratricopeptide-like helical domain superfamily|Tetratricopeptide repeat	WP2380,WP3888,WP3937,WP3937,WP3945,WP4754,WP4754,WP4963,WP5158,WP5269	Brain derived neurotrophic factor BDNF signaling pathway|VEGFA VEGFR2 signaling|Microglia pathogen phagocytosis pathway|Microglia pathogen phagocytosis pathway|TYROBP causal network in microglia|IL 18 signaling pathway|IL 18 signaling pathway|p53 transcriptional gene network|Urotensin II mediated signaling pathway|Genetic causes of porto sinusoidal vascular disease	R-HSA-1222556,R-HSA-1236973,R-HSA-3299685,R-HSA-4420097,R-HSA-5668599,R-HSA-9013149,R-HSA-9013404,R-HSA-9013423	ROS and RNS production in phagocytes|Cross-presentation of particulate exogenous antigens (phagosomes)|Detoxification of Reactive Oxygen Species|VEGFA-VEGFR2 Pathway|RHO GTPases Activate NADPH Oxidases|RAC1 GTPase cycle|RAC2 GTPase cycle|RAC3 GTPase cycle	Cytoplasm
Q96QD8	SLC38A2	Sodium-coupled neutral amino acid symporter 2	2	17.5245	16.8137	0.710798	1.63671	Up	8.50161e-05	0.0026211	17.6461	17.5765	17.3856	17.3177	17.7774	17.4438	16.5464	16.8431	16.7667	17.0813	17.024	16.6208	Sodium-coupled neutral amino acid symporter 2	54407	SLC38A2	GO:0032328,GO:0043090,GO:0003333,GO:0006865,GO:0034198,GO:1903841,GO:0071260,GO:0021987,GO:0007565,GO:0006868,GO:0031460,GO:1903803,GO:1904271,GO:1903812,GO:0015825,GO:0006836,GO:0015804,GO:0010628,GO:0033120,GO:0015824,GO:0080135,GO:1903294,GO:0014850,GO:0150104,GO:0030424,GO:0005903,GO:0005737,GO:0030425,GO:0043025,GO:0005886,GO:0042383,GO:0015172,GO:0015655,GO:0015171,GO:0005283,GO:0015186,GO:…	alanine transport|amino acid import|amino acid transmembrane transport|amino acid transport|cellular response to amino acid starvation|cellular response to arsenite(3-)|cellular response to mechanical stimulus|cerebral cortex development|female pregnancy|glutamine transport|glycine betaine transport|L-glutamine import across plasma membrane|L-proline import across plasma membrane|L-serine import …	hsa04974,hsa04724,hsa04727	Protein digestion and absorption|Glutamatergic synapse|GABAergic synapse	K14207	KOG1305	E	amino acid transmembrane transporter activity	Amino acid transport and metabolism	PF01490	family	Transmembrane amino acid transporter protein	IPR013057	Domain	Amino acid transporter, transmembrane domain	WP474,WP4808,WP5083	Endochondral ossification|Endochondral ossification with skeletal dysplasias|Neuroinflammation and glutamatergic signaling	R-HSA-210500,R-HSA-352230	Glutamate Neurotransmitter Release Cycle|Amino acid transport across the plasma membrane	Cell membrane
P49759	CLK1	Dual specificity protein kinase CLK1	6	16.9621	15.9286	1.03357	2.04708	Up	0.000106047	0.00304431	17.3774	16.3792	16.911	16.7955	17.1772	17.1325	15.8812	16.0366	16.3046	15.844	15.7353	15.7698	Dual specificity protein kinase CLK1	1195	CLK1	GO:0016310,GO:0043484,GO:0005634,GO:0005524,GO:0004715,GO:0106310,GO:0004674,GO:0004712,GO:0004713	phosphorylation|regulation of RNA splicing|nucleus|ATP binding|non-membrane spanning protein tyrosine kinase activity|protein serine kinase activity|protein serine/threonine kinase activity|protein serine/threonine/tyrosine kinase activity|protein tyrosine kinase activity	hsa05134	Legionellosis	K23561	KOG0671	Q	protein serine/threonine/tyrosine kinase activity	Secondary metabolites biosynthesis, transport and catabolism	PF00069	domain	Protein kinase domain	IPR011009,IPR000719,IPR017441,IPR008271	Homologous_superfamily|Domain|Binding_site|Active_site	Protein kinase-like domain superfamily|Protein kinase domain|Protein kinase, ATP binding site|Serine/threonine-protein kinase, active site	WP411	mRNA processing			Nucleus
Q5T870	PRR9	Proline-rich protein 9	2	16.5703	14.5958	1.97454	3.93002	Up	0.000126906	0.0033321	16.827	15.9029	16.5636	16.6672	17.0462	16.4151	15.1998	14.1711	15.7418	14.1687	14.1249	14.1685	Proline-rich protein 9	574414	PRR9						ENOG502TDD1	S	peptide cross-linking	Function unknown
Q92963	RIT1	GTP-binding protein Rit1	4	17.1909	16.3545	0.836443	1.78564	Up	0.000148776	0.00367468	17.2942	17.1147	17.5313	17.0337	17.3541	16.8177	16.2803	16.3996	16.7046	16.3038	16.4523	15.9864	GTP-binding protein Rit1	6016	RIT1	GO:0007265,GO:0007165,GO:0005886,GO:0005516,GO:0003925,GO:0019003,GO:0005525,GO:0003924	Ras protein signal transduction|signal transduction|plasma membrane|calmodulin binding|G protein activity|GDP binding|GTP binding|GTPase activity				KOG0395	G	GTPase activity	Carbohydrate transport and metabolism	PF00071	domain	Ras family	IPR027417,IPR005225,IPR001806,IPR020849	Homologous_superfamily|Domain|Family|Family	P-loop containing nucleoside triphosphate hydrolase|Small GTP-binding protein domain|Small GTPase|Small GTPase, Ras-type	WP2858	Ectoderm differentiation	R-HSA-187706	Signalling to p38 via RIT and RIN	Cell membrane
P0CAP1	MYZAP	Myocardial zonula adherens protein	9	16.6377	15.8267	0.810955	1.75437	Up	0.000250599	0.00493384	16.7242	16.7564	16.4754	16.8364	16.3509	16.6828	15.928	16.1895	15.5119	15.4027	16.0496	15.8786	Myocardial zonula adherens protein	100820829	MYZAP	GO:0035556,GO:0051685,GO:0070161,GO:0030864,GO:0009898,GO:0031674,GO:0005635,GO:0016591,GO:0030018	intracellular signal transduction|maintenance of ER location|anchoring junction|cortical actin cytoskeleton|cytoplasmic side of plasma membrane|I band|nuclear envelope|RNA polymerase II, holoenzyme|Z disc				ENOG502QSEE	S	intracellular signal transduction	Function unknown							WP5407	15q11q13 copy number variation			Cytoplasm;Cell membrane
M0QZC1	RNF225	RING finger protein 225	2	17.0236	15.8285	1.19503	2.28949	Up	0.000310685	0.00570944	16.8534	17.543	16.7849	17.2906	17.0573	16.612	15.2464	15.8412	15.6793	15.6313	16.4651	16.1079	RING finger protein 225	646862	RNF225	GO:0016567,GO:0016020,GO:0046872,GO:0061630	protein ubiquitination|membrane|metal ion binding|ubiquitin protein ligase activity				KOG2177	O	zinc ion binding	Posttranslational modification, protein turnover, chaperones	PF13445	domain	RING-type zinc-finger	IPR027370,IPR001841,IPR013083,IPR017907	Domain|Domain|Homologous_superfamily|Conserved_site	Zinc finger, RING-type, eukaryotic|Zinc finger, RING-type|Zinc finger, RING/FYVE/PHD-type|Zinc finger, RING-type, conserved site					Membrane
Q96AZ6	ISG20	Interferon-stimulated gene 20 kDa protein	3	16.3148	15.367	0.947808	1.92894	Up	0.000325456	0.00589463	16.479	16.1179	16.1508	16.4128	16.8837	15.8446	15.7408	15.4197	15.5091	15.0489	15.2604	15.2231	Interferon-stimulated gene 20 kDa protein	3669	ISG20	GO:0051607,GO:0006308,GO:0045087,GO:0045071,GO:0009615,GO:0006401,GO:0006364,GO:0015030,GO:0005737,GO:0005730,GO:0005654,GO:0005634,GO:0000932,GO:0016605,GO:0000175,GO:0004527,GO:0008859,GO:0046872,GO:0008310,GO:0030619,GO:0030620,GO:0034511	defense response to virus|DNA catabolic process|innate immune response|negative regulation of viral genome replication|response to virus|RNA catabolic process|rRNA processing|Cajal body|cytoplasm|nucleolus|nucleoplasm|nucleus|P-body|PML body|3'-5'-RNA exonuclease activity|exonuclease activity|exoribonuclease II activity|metal ion binding|single-stranded DNA 3'-5' DNA exonuclease activity|U1 snRNA…				KOG2249	L	exonuclease activity	Replication, recombination and repair	PF00929	family	Exonuclease	IPR013520,IPR047021,IPR012337,IPR036397	Domain|Family|Homologous_superfamily|Homologous_superfamily	Exonuclease, RNase T/DNA polymerase III|RNA exonuclease REXO1/REXO3/REXO4-like|Ribonuclease H-like superfamily|Ribonuclease H superfamily			R-HSA-909733	Interferon alpha/beta signaling	Cytoplasm;Nucleus
P05412	JUN	Transcription factor Jun	6	17.7669	17.0193	0.747665	1.67907	Up	0.000361508	0.00637707	18.2766	17.44	17.6522	17.7423	17.5618	17.9287	17.0158	16.9304	17.2245	17.0613	16.7288	17.155	Transcription factor Jun	3725	JUN	GO:0071276,GO:0034614,GO:0140467,GO:0043922,GO:0043392,GO:0045892,GO:0000122,GO:1990441,GO:0043923,GO:0043065,GO:0045893,GO:2000144,GO:1902895,GO:0045944,GO:1904707,GO:0051726,GO:0042127,GO:0006357,GO:0019046,GO:0060395,GO:0007179,GO:0000785,GO:0000791,GO:0000228,GO:0005654,GO:0005634,GO:0090575,GO:0035976,GO:0005667,GO:0035497,GO:0003677,GO:0001228,GO:0003700,GO:0000981,GO:0001227,GO:0019899,GO:…	cellular response to cadmium ion|cellular response to reactive oxygen species|integrated stress response signaling|negative regulation by host of viral transcription|negative regulation of DNA binding|negative regulation of DNA-templated transcription|negative regulation of transcription by RNA polymerase II|negative regulation of transcription from RNA polymerase II promoter in response to endop…	hsa04010,hsa04012,hsa04310,hsa04668,hsa04024,hsa04137,hsa04210,hsa04510,hsa04530,hsa04620,hsa04621,hsa04625,hsa04660,hsa04658,hsa04659,hsa04657,hsa04662,hsa04912,hsa04915,hsa04921,hsa04926,hsa04722,hsa04380,hsa05200,hsa05207,hsa05208,hsa05203,hsa05231,hsa05235,hsa05210,hsa05211,hsa05224,hsa05166,hsa05170,hsa05161,hsa05171,hsa05162,hsa05167,hsa05169,hsa05120,hsa05130,hsa05132,hsa05131,hsa05135,hsa…	MAPK signaling pathway|ErbB signaling pathway|Wnt signaling pathway|TNF signaling pathway|cAMP signaling pathway|Mitophagy - animal|Apoptosis|Focal adhesion|Tight junction|Toll-like receptor signaling pathway|NOD-like receptor signaling pathway|C-type lectin receptor signaling pathway|T cell receptor signaling pathway|Th1 and Th2 cell differentiation|Th17 cell differentiation|IL-17 signaling path…	K04448	KOG0837	T	Transcription factor	Signal transduction mechanisms	PF00170,PF03957	coiled_coil|family	bZIP transcription factor|Jun-like transcription factor	IPR004827,IPR046347,IPR005643,IPR002112,IPR008917	Domain|Homologous_superfamily|Domain|Family|Homologous_superfamily	Basic-leucine zipper domain|Basic-leucine zipper domain superfamily|Jun-like transcription factor|Transcription factor Jun|Transcription factor, Skn-1-like, DNA-binding domain superfamily	WP127,WP138,WP1528,WP1772,WP1772,WP195,WP2018,WP2036,WP2037,WP2263,WP23,WP231,WP2324,WP2380,WP2435,WP2516,WP2526,WP254,WP2840,WP286,WP2873,WP2880,WP2881,WP2882,WP2882,WP2882,WP289,WP306,WP313,WP314,WP3286,WP3301,WP3301,WP3594,WP3611,WP3612,WP3646,WP3646,WP366,WP3680,WP382,WP3863,WP3863,WP3877,WP3888,WP3927,WP3931,WP3972,WP399,WP4205,WP4216,WP422,WP4258,WP4262,WP428,WP4336,WP4341,WP437,WP4396,WP44…	IL 5 signaling pathway|Androgen receptor signaling pathway|Physiological and pathological hypertrophy of the heart|Apoptosis modulation and signaling|Apoptosis modulation and signaling|IL 1 signaling pathway|RANKL RANK signaling pathway|TNF related weak inducer of apoptosis TWEAK signaling pathway|Prolactin signaling pathway|Androgen receptor network in prostate cancer|B cell receptor signaling p…	R-HSA-1912408,R-HSA-2559580,R-HSA-2559582,R-HSA-2871796,R-HSA-450341,R-HSA-5617472,R-HSA-5687128,R-HSA-6796648,R-HSA-8862803,R-HSA-8943724,R-HSA-9018519,R-HSA-9673324	Pre-NOTCH Transcription and Translation|Oxidative Stress Induced Senescence|Senescence-Associated Secretory Phenotype (SASP)|FCERI mediated MAPK activation|Activation of the AP-1 family of transcription factors|Activation of anterior HOX genes in hindbrain development during early embryogenesis|MAPK6/MAPK4 signaling|TP53 Regulates Transcription of DNA Repair Genes|Deregulated CDK5 triggers multip…	Nucleus
Q8WVF5	KCTD4	BTB/POZ domain-containing protein KCTD4	10	18.3395	17.7045	0.634967	1.5529	Up	0.000366417	0.00644859	18.1034	18.7324	18.153	18.5522	18.1843	18.3115	17.7237	17.628	17.9826	17.5818	17.56	17.751	BTB/POZ domain-containing protein KCTD4	386618	KCTD4	GO:0051260	protein homooligomerization				KOG2723	P	protein homooligomerization	Inorganic ion transport and metabolism	PF02214,PF19323	domain|family	BTB/POZ domain|BTB/POZ domain-containing protein KCTD4 C-terminus	IPR000210,IPR045740,IPR011333,IPR003131	Domain|Domain|Homologous_superfamily|Domain	BTB/POZ domain|BTB/POZ domain-containing protein KCTD4, C-terminal|SKP1/BTB/POZ domain superfamily|Potassium channel tetramerisation-type BTB domain
Q8N4U5	TCP11L2	T-complex protein 11-like protein 2	11	16.5016	15.8659	0.635648	1.55364	Up	0.000396768	0.00682368	16.7307	16.3712	16.2911	16.86	16.5158	16.2405	15.639	16.0969	15.7452	15.8154	15.9365	15.9625	T-complex protein 11-like protein 2	255394	TCP11L2	GO:0014812,GO:0007165,GO:0005737,GO:0005856	muscle cell migration|signal transduction|cytoplasm|cytoskeleton				KOG1981	A	regulation of sperm capacitation	RNA processing and modification	PF05794	family	T-complex protein 11	IPR008862	Family	T-complex 11					Cytoplasm
Q6ICH7	ASPHD2	Aspartate beta-hydroxylase domain-containing protein 2	2	15.543	14.8736	0.66932	1.59032	Up	0.000413646	0.00700591	15.5529	15.3576	15.8622	15.8004	15.3666	15.3181	14.9915	15.2223	14.7942	14.6666	14.6944	14.8727	Aspartate beta-hydroxylase domain-containing protein 2	57168	ASPHD2	GO:0016020,GO:0051213,GO:0046872	membrane|dioxygenase activity|metal ion binding				KOG3696	O	peptide-aspartate beta-dioxygenase activity	Posttranslational modification, protein turnover, chaperones	PF05118	domain	Aspartyl/Asparaginyl beta-hydroxylase	IPR007803,IPR027443	Domain|Homologous_superfamily	Aspartyl/asparaginy/proline hydroxylase|Isopenicillin N synthase-like superfamily					Membrane
Q9H6Z9	EGLN3	Prolyl hydroxylase EGLN3	1	14.5669	10.7264	3.84057	14.3261	Up	0.000431128	0.00715392	15.4527	14.0732	14.0882	15.1422	14.5435	14.1017	10	10.0272	10.0379	14.2471	10.0215	10.0246	Prolyl hydroxylase EGLN3	112399	EGLN3	GO:0006919,GO:0006915,GO:0071456,GO:0006974,GO:0018401,GO:0018126,GO:0042127,GO:0043523,GO:0001666,GO:0005737,GO:0005829,GO:0005654,GO:0005634,GO:0016706,GO:0008198,GO:0160082,GO:0031418,GO:0031545	activation of cysteine-type endopeptidase activity involved in apoptotic process|apoptotic process|cellular response to hypoxia|DNA damage response|peptidyl-proline hydroxylation to 4-hydroxy-L-proline|protein hydroxylation|regulation of cell population proliferation|regulation of neuron apoptotic process|response to hypoxia|cytoplasm|cytosol|nucleoplasm|nucleus|2-oxoglutarate-dependent dioxygena…	hsa04066,hsa05200,hsa05211	HIF-1 signaling pathway|Pathways in cancer|Renal cell carcinoma	K09592	KOG3710	Q	peptidyl-proline hydroxylation to 4-hydroxy-L-proline	Secondary metabolites biosynthesis, transport and catabolism	PF13640	domain	2OG-Fe(II) oxygenase superfamily	IPR005123,IPR006620,IPR044862	Domain|Domain|Domain	Oxoglutarate/iron-dependent dioxygenase|Prolyl 4-hydroxylase, alpha subunit|Prolyl 4-hydroxylase alpha subunit, Fe(2+) 2OG dioxygenase domain	WP4241,WP5236	Type 2 papillary renal cell carcinoma|Markers of kidney cell lineage	R-HSA-1234176	Oxygen-dependent proline hydroxylation of Hypoxia-inducible Factor Alpha	Cytoplasm;Nucleus
Q9UBD6	RHCG	Ammonium transporter Rh type C	5	18.436	17.7231	0.712943	1.63914	Up	0.000457615	0.00739827	18.4972	18.6635	18.1475	18.7468	18.3761	18.185	18.1257	17.7944	17.5849	17.5169	17.8083	17.5083	Ammonium transporter Rh type C	51458	RHCG	GO:0015837,GO:0097272,GO:0072488,GO:0030855,GO:0042592,GO:0006873,GO:0006885,GO:0070634,GO:0016324,GO:0016323,GO:0031410,GO:0070062,GO:0005886,GO:0008519,GO:0030506,GO:0035379,GO:0042802	amine transport|ammonium homeostasis|ammonium transmembrane transport|epithelial cell differentiation|homeostatic process|intracellular monoatomic ion homeostasis|regulation of pH|transepithelial ammonium transport|apical plasma membrane|basolateral plasma membrane|cytoplasmic vesicle|extracellular exosome|plasma membrane|ammonium transmembrane transporter activity|ankyrin binding|carbon dioxide …				KOG3796	U	ammonium transmembrane transporter activity	Intracellular trafficking, secretion, and vesicular transport	PF00909	family	Ammonium Transporter Family	IPR029020,IPR024041,IPR002229	Homologous_superfamily|Domain|Family	Ammonium/urea transporter|Ammonium transporter AmtB-like domain|Blood group Rhesus C/E/D polypeptide			R-HSA-444411	Rhesus glycoproteins mediate ammonium transport.	Cell membrane
P59665	DEFA1	Neutrophil defensin 1	2	15.3416	10.7925	4.54917	23.4119	Up	0.000552835	0.00843911	15.171	15.8491	13.5084	15.1615	17.1853	15.1747	10	10.0272	14.6567	10.0249	10.0215	10.0246	Neutrophil defensin 1	728358	DEFA1	GO:0019731,GO:0061844,GO:0071222,GO:0006935,GO:0050832,GO:0050829,GO:0050830,GO:0042832,GO:0051607,GO:0051673,GO:0006955,GO:0002227,GO:0030520,GO:0051873,GO:0031640,GO:0010818,GO:0035578,GO:0062023,GO:0070062,GO:0005576,GO:0005615,GO:0005796,GO:0140911	antibacterial humoral response|antimicrobial humoral immune response mediated by antimicrobial peptide|cellular response to lipopolysaccharide|chemotaxis|defense response to fungus|defense response to Gram-negative bacterium|defense response to Gram-positive bacterium|defense response to protozoan|defense response to virus|disruption of plasma membrane integrity in another organism|immune respons…	hsa04621,hsa05202,hsa05150	NOD-like receptor signaling pathway|Transcriptional misregulation in cancer|Staphylococcus aureus infection	K05230	ENOG502T2EX	M	defense response to bacterium	Cell wall/membrane/envelope biogenesis	PF00323,PF00879	domain|family	Mammalian defensin|Defensin propeptide	IPR016327,IPR006081,IPR002366,IPR006080	Family|Domain|Domain|Domain	Alpha-defensin|Alpha-defensin, C-terminal|Alpha-defensin, N-terminal|Beta/alpha-defensin, C-terminal			R-HSA-1461973,R-HSA-1462054,R-HSA-6798695	Defensins|Alpha-defensins|Neutrophil degranulation	Secreted
O14944	EREG	Proepiregulin	2	16.2469	14.7261	1.52086	2.86963	Up	0.000566997	0.00855965	16.3793	15.1356	16.5407	16.563	16.2536	16.6094	14.4192	15.3874	15.1118	14.9837	14.2561	14.1983	Proepiregulin	2069	EREG	GO:0009653,GO:0001525,GO:0009887,GO:0007267,GO:0019221,GO:0007173,GO:0038134,GO:0038135,GO:0038138,GO:0007143,GO:0030216,GO:0043616,GO:0042700,GO:0009299,GO:0008285,GO:0045892,GO:0050680,GO:0051151,GO:0001556,GO:0001550,GO:0030728,GO:0051781,GO:0008284,GO:0001819,GO:0045740,GO:0048146,GO:0045089,GO:0032755,GO:0045840,GO:0042327,GO:0045860,GO:0048661,GO:0048160,GO:0043434,GO:0042060,GO:0030669,GO:…	anatomical structure morphogenesis|angiogenesis|animal organ morphogenesis|cell-cell signaling|cytokine-mediated signaling pathway|epidermal growth factor receptor signaling pathway|ERBB2-EGFR signaling pathway|ERBB2-ERBB4 signaling pathway|ERBB4-ERBB4 signaling pathway|female meiotic nuclear division|keratinocyte differentiation|keratinocyte proliferation|luteinizing hormone signaling pathway|mR…	hsa04010,hsa04012,hsa04151,hsa05210	MAPK signaling pathway|ErbB signaling pathway|PI3K-Akt signaling pathway|Colorectal cancer	K09784	ENOG502S5DM	S	primary follicle stage	Function unknown				IPR000742	Domain	EGF-like domain	WP673	ErbB signaling pathway	R-HSA-1227986,R-HSA-1236394,R-HSA-1250196,R-HSA-1250342,R-HSA-1250347,R-HSA-1251985,R-HSA-1257604,R-HSA-177929,R-HSA-179812,R-HSA-180292,R-HSA-180336,R-HSA-182971,R-HSA-1963640,R-HSA-1963642,R-HSA-212718,R-HSA-2219530,R-HSA-5638303,R-HSA-5673001,R-HSA-6785631,R-HSA-6811558,R-HSA-8847993,R-HSA-8856825,R-HSA-8856828,R-HSA-8863795,R-HSA-9009391,R-HSA-9634638,R-HSA-9664565,R-HSA-9665686	Signaling by ERBB2|Signaling by ERBB4|SHC1 events in ERBB2 signaling|PI3K events in ERBB4 signaling|SHC1 events in ERBB4 signaling|Nuclear signaling by ERBB4|PIP3 activates AKT signaling|Signaling by EGFR|GRB2 events in EGFR signaling|GAB1 signalosome|SHC1 events in EGFR signaling|EGFR downregulation|GRB2 events in ERBB2 signaling|PI3K events in ERBB2 signaling|EGFR interacts with phospholipase C…	Cell membrane;Secreted
Q8N4L2	PIP4P2	Type 2 phosphatidylinositol 4,5-bisphosphate 4-phosphatase	1	15.4339	10.952	4.48193	22.3458	Up	0.000729774	0.00999962	15.2368	15.4065	15.6299	15.0408	15.6575	15.6318	10	10.0272	10.0379	10.0249	15.5973	10.0246	Type 2 phosphatidylinositol 4,5-bisphosphate 4-phosphatase	55529	PIP4P2	GO:0050765,GO:0046856,GO:0031902,GO:0005765,GO:0030670,GO:0005886,GO:0034597	negative regulation of phagocytosis|phosphatidylinositol dephosphorylation|late endosome membrane|lysosomal membrane|phagocytic vesicle membrane|plasma membrane|phosphatidylinositol-4,5-bisphosphate 4-phosphatase activity	hsa04070	Phosphatidylinositol signaling system	K13084	KOG4684	J	Transmembrane protein 55B	Translation, ribosomal structure and biogenesis	PF09788	family	Transmembrane protein 55A	IPR019178	Family	Phosphatidylinositol 4,5-bisphosphate 4-phosphatase	WP4971,WP4971,WP5411	Phosphoinositides metabolism|Phosphoinositides metabolism|Phosphatidyl inositol phosphate pathway			Lysosome;Cytoplasm;Cell membrane
P08134	RHOC	Rho-related GTP-binding protein RhoC	1	16.2859	15.511	0.774885	1.71105	Up	0.000909963	0.0116642	16.6471	15.8224	16.3605	16.4016	16.4184	16.0653	15.6776	15.1011	15.4576	15.3327	15.9216	15.5754	Rho-related GTP-binding protein RhoC	389	RHOC	GO:0007015,GO:0043297,GO:0000281,GO:0043123,GO:0030335,GO:0060193,GO:0031334,GO:0051496,GO:0007165,GO:1902766,GO:0007264,GO:0044319,GO:0032154,GO:0005829,GO:0005789,GO:0070062,GO:0043005,GO:0005634,GO:0005886,GO:0032420,GO:0005525,GO:0003924,GO:0019901	actin filament organization|apical junction assembly|mitotic cytokinesis|positive regulation of canonical NF-kappaB signal transduction|positive regulation of cell migration|positive regulation of lipase activity|positive regulation of protein-containing complex assembly|positive regulation of stress fiber assembly|signal transduction|skeletal muscle satellite cell migration|small GTPase mediated…				KOG0393	B	small GTPase mediated signal transduction	Chromatin structure and dynamics	PF00071	domain	Ras family	IPR027417,IPR005225,IPR001806,IPR003578	Homologous_superfamily|Domain|Family|Family	P-loop containing nucleoside triphosphate hydrolase|Small GTP-binding protein domain|Small GTPase|Small GTPase Rho	WP2431,WP3888,WP4217	Spinal cord injury|VEGFA VEGFR2 signaling|Ebola virus infection in host	R-HSA-416482,R-HSA-416572,R-HSA-5625740,R-HSA-5625900,R-HSA-5627117,R-HSA-5663220,R-HSA-5666185,R-HSA-9013106	G alpha (12/13) signalling events|Sema4D induced cell migration and growth-cone collapse|RHO GTPases activate PKNs|RHO GTPases activate CIT|RHO GTPases Activate ROCKs|RHO GTPases Activate Formins|RHO GTPases Activate Rhotekin and Rhophilins|RHOC GTPase cycle	Cytoplasm;Cell membrane
Q38SD2	LRRK1	Leucine-rich repeat serine/threonine-protein kinase 1	2	16.711	11.2122	5.4988	45.2171	Up	0.000955815	0.0119225	16.4682	17.123	17.0547	16.5783	16.5188	16.5232	17.1373	10.0272	10.0379	10.0249	10.0215	10.0246	Leucine-rich repeat serine/threonine-protein kinase 1	79705	LRRK1	GO:0045453,GO:0035556,GO:0050732,GO:0036035,GO:0016310,GO:0090263,GO:1902533,GO:0050731,GO:0005829,GO:0005739,GO:0005524,GO:0005525,GO:0042802,GO:0046872,GO:0106310,GO:0004674	bone resorption|intracellular signal transduction|negative regulation of peptidyl-tyrosine phosphorylation|osteoclast development|phosphorylation|positive regulation of canonical Wnt signaling pathway|positive regulation of intracellular signal transduction|positive regulation of peptidyl-tyrosine phosphorylation|cytosol|mitochondrion|ATP binding|GTP binding|identical protein binding|metal ion bi…				KOG0192	KLT	protein kinase activity	Transcription|Replication, recombination and repair|Signal transduction mechanisms	PF16095,PF00560,PF00069,PF08477	family|repeat|domain|domain	C-terminal of Roc, COR, domain|Leucine Rich Repeat|Protein kinase domain|Ras of Complex, Roc, domain of DAPkinase	IPR002110,IPR036770,IPR032171,IPR011009,IPR001611,IPR003591,IPR032675,IPR027417,IPR000719,IPR020859,IPR036322	Repeat|Homologous_superfamily|Domain|Homologous_superfamily|Repeat|Repeat|Homologous_superfamily|Homologous_superfamily|Domain|Domain|Homologous_superfamily	Ankyrin repeat|Ankyrin repeat-containing domain superfamily|C-terminal of Roc (COR) domain|Protein kinase-like domain superfamily|Leucine-rich repeat|Leucine-rich repeat, typical subtype|Leucine-rich repeat domain superfamily|P-loop containing nucleoside triphosphate hydrolase|Protein kinase domain|Roc domain|WD40-repeat-containing domain superfamily					Cytoplasm
Q7Z5J4	RAI1	Retinoic acid-induced protein 1	2	15.0741	14.3007	0.773377	1.70927	Up	0.000980572	0.0121366	14.8699	15.0418	15.2095	14.8226	15.2904	15.2104	14.0971	13.9272	14.4822	14.7032	13.9215	14.6731	Retinoic acid-induced protein 1	10743	RAI1	GO:0032922,GO:0040015,GO:0045893,GO:0006357,GO:0001501,GO:0005737,GO:0005654,GO:0005634,GO:0046872	circadian regulation of gene expression|negative regulation of multicellular organism growth|positive regulation of DNA-templated transcription|regulation of transcription by RNA polymerase II|skeletal system development|cytoplasm|nucleoplasm|nucleus|metal ion binding				KOG1084	U	DNA binding	Intracellular trafficking, secretion, and vesicular transport	PF13771	domain	PHD-like zinc-binding domain	IPR034732,IPR001965,IPR013083	Domain|Domain|Homologous_superfamily	Extended PHD (ePHD) domain|Zinc finger, PHD-type|Zinc finger, RING/FYVE/PHD-type	WP3594,WP5381	Circadian rhythm genes|Smith Magenis and Potocki Lupski syndrome copy number variation	R-HSA-400253,R-HSA-9707616	Circadian Clock|Heme signaling	Cytoplasm;Nucleus
Q4U2R6	MRPL51	Large ribosomal subunit protein mL51	1	14.6645	13.8065	0.85801	1.81254	Up	0.000986388	0.0121687	14.4712	14.6987	14.9153	14.4673	14.3828	15.0516	13.4086	13.7669	13.4465	13.9761	13.8367	14.404	Large ribosomal subunit protein mL51	51258	MRPL51	GO:0032543,GO:0006412,GO:0005743,GO:0005762,GO:0005761,GO:0005739,GO:0003735	mitochondrial translation|translation|mitochondrial inner membrane|mitochondrial large ribosomal subunit|mitochondrial ribosome|mitochondrion|structural constituent of ribosome				KOG4045	J	structural constituent of ribosome	Translation, ribosomal structure and biogenesis	PF10244	family	Mitochondrial ribosomal subunit	IPR019373	Family	Large ribosomal subunit protein mL51			R-HSA-5368286,R-HSA-5389840,R-HSA-5419276	Mitochondrial translation initiation|Mitochondrial translation elongation|Mitochondrial translation termination	Mitochondrion
Q9NX09	DDIT4	DNA damage-inducible transcript 4 protein	2	14.544	13.2661	1.2779	2.42485	Up	0.00104185	0.0125855	13.9525	14.8032	14.4389	15.2031	14.2339	14.6325	12.6043	13.8617	12.9454	13.3792	13.8739	12.9321	DNA damage-inducible transcript 4 protein	54541	DDIT4	GO:0006915,GO:0007420,GO:0071549,GO:0051607,GO:0035556,GO:0042771,GO:0045820,GO:0032007,GO:0030182,GO:0001764,GO:0048011,GO:0032984,GO:0072593,GO:0001666,GO:0005737,GO:0005829,GO:0005739,GO:0071889	apoptotic process|brain development|cellular response to dexamethasone stimulus|defense response to virus|intracellular signal transduction|intrinsic apoptotic signaling pathway in response to DNA damage by p53 class mediator|negative regulation of glycolytic process|negative regulation of TOR signaling|neuron differentiation|neuron migration|neurotrophin TRK receptor signaling pathway|protein-co…	hsa04151,hsa04150,hsa04140,hsa05206	PI3K-Akt signaling pathway|mTOR signaling pathway|Autophagy - animal|MicroRNAs in cancer	K08270	ENOG502RB72	S	transcript 4	Function unknown	PF07809	family	RTP801 C-terminal region	IPR012918,IPR038281	Family|Homologous_superfamily	RTP801-like|RTP801-like, C-terminal domain superfamily	WP1471,WP3932,WP4172,WP4674,WP4963,WP5115,WP5362	Target of rapamycin signaling|Focal adhesion PI3K Akt mTOR signaling pathway|PI3K Akt signaling pathway|Head and neck squamous cell carcinoma|p53 transcriptional gene network|Network map of SARS CoV 2 signaling pathway|TAR syndrome	R-HSA-5628897	TP53 Regulates Metabolic Genes	Cytoplasm;Mitochondrion
P01877	IGHA2	Immunoglobulin heavy constant alpha 2	1	15.6238	10.6268	4.99697	31.9328	Up	0.00108456	0.0128748	16.6734	13.816	16.6636	13.3313	19.1517	14.1067	10	13.6522	10.0379	10.0249	10.0215	10.0246	Immunoglobulin heavy constant alpha 2	107985528	IGHA2	GO:0002250,GO:0019731,GO:0050853,GO:0006958,GO:0003094,GO:0006955,GO:0060267,GO:0072562,GO:0070062,GO:0005576,GO:0005615,GO:0071745,GO:0042571,GO:0071748,GO:0005886,GO:0071752,GO:0071751,GO:0003823	adaptive immune response|antibacterial humoral response|B cell receptor signaling pathway|complement activation, classical pathway|glomerular filtration|immune response|positive regulation of respiratory burst|blood microparticle|extracellular exosome|extracellular region|extracellular space|IgA immunoglobulin complex|immunoglobulin complex, circulating|monomeric IgA immunoglobulin complex|plasma…								PF07654,PF00047	domain|domain	Immunoglobulin C1-set domain|Immunoglobulin domain	IPR007110,IPR036179,IPR013783,IPR003006,IPR003597,IPR013151	Domain|Homologous_superfamily|Homologous_superfamily|Conserved_site|Domain|Domain	Immunoglobulin-like domain|Immunoglobulin-like domain superfamily|Immunoglobulin-like fold|Immunoglobulin/major histocompatibility complex, conserved site|Immunoglobulin C1-set|Immunoglobulin			R-HSA-202733,R-HSA-2168880	Cell surface interactions at the vascular wall|Scavenging of heme from plasma	Cell membrane;Secreted
P61587	RND3	Rho-related GTP-binding protein RhoE	5	16.3556	15.4071	0.948445	1.92979	Up	0.00126123	0.0141912	16.8503	15.4629	16.4626	16.4113	16.3233	16.6231	15.5128	15.3877	15.6452	15.1098	15.1872	15.6002	Rho-related GTP-binding protein RhoE	390	RND3	GO:0030036,GO:0007015,GO:0007155,GO:0016477,GO:0007165,GO:0007264,GO:0005829,GO:0005925,GO:0000139,GO:0005886,GO:0005525,GO:0003924,GO:0019901	actin cytoskeleton organization|actin filament organization|cell adhesion|cell migration|signal transduction|small GTPase mediated signal transduction|cytosol|focal adhesion|Golgi membrane|plasma membrane|GTP binding|GTPase activity|protein kinase binding				KOG0393	B	small GTPase mediated signal transduction	Chromatin structure and dynamics	PF00071	domain	Ras family	IPR027417,IPR041843,IPR005225,IPR001806,IPR003578	Homologous_superfamily|Family|Domain|Family|Family	P-loop containing nucleoside triphosphate hydrolase|Rho-related GTP-binding protein RhoE|Small GTP-binding protein domain|Small GTPase|Small GTPase Rho			R-HSA-9696264	RND3 GTPase cycle	Golgi apparatus
Q9ULX9	MAFF	Transcription factor MafF	4	16.078	15.2814	0.79658	1.73698	Up	0.00132605	0.0147447	16.2936	15.4353	16.4322	15.9412	16.2239	16.1416	15.178	15.4059	15.4815	15.4476	15.3906	14.7849	Transcription factor MafF	23764	MAFF	GO:0001701,GO:0000122,GO:0007567,GO:0045944,GO:0045604,GO:0006357,GO:0035914,GO:0000785,GO:0005739,GO:0005654,GO:0005634,GO:0090575,GO:0001228,GO:0000981,GO:0000978,GO:0043565,GO:1990837	in utero embryonic development|negative regulation of transcription by RNA polymerase II|parturition|positive regulation of transcription by RNA polymerase II|regulation of epidermal cell differentiation|regulation of transcription by RNA polymerase II|skeletal muscle cell differentiation|chromatin|mitochondrion|nucleoplasm|nucleus|RNA polymerase II transcription regulator complex|DNA-binding tra…				KOG4196	K	DNA-binding transcription factor activity	Transcription	PF03131	coiled_coil	bZIP Maf transcription factor	IPR004827,IPR004826,IPR046347,IPR008917,IPR024874	Domain|Domain|Homologous_superfamily|Homologous_superfamily|Family	Basic-leucine zipper domain|Basic leucine zipper domain, Maf-type|Basic-leucine zipper domain superfamily|Transcription factor, Skn-1-like, DNA-binding domain superfamily|Transcription factor Maf family	WP2882,WP2884,WP289,WP4269	Nuclear receptors meta pathway|NRF2 pathway|Myometrial relaxation and contraction pathways|Ethanol metabolism production of ROS by CYP2E1	R-HSA-983231	Factors involved in megakaryocyte development and platelet production	Nucleus
Q9UJM3	ERRFI1	ERBB receptor feedback inhibitor 1	4	15.4071	14.2807	1.12642	2.18317	Up	0.00148924	0.0158044	15.1052	15.236	15.7053	15.4154	15.4667	15.5141	14.5255	14.7221	13.7706	13.7008	15.1432	13.8219	ERBB receptor feedback inhibitor 1	54206	ERRFI1	GO:0006915,GO:0006699,GO:0051216,GO:0016477,GO:0042632,GO:0008203,GO:0035988,GO:0007566,GO:0007173,GO:0050673,GO:0060613,GO:0010467,GO:0006006,GO:0036022,GO:0001889,GO:0048286,GO:0060428,GO:0060426,GO:0042059,GO:0007175,GO:0031953,GO:0043491,GO:0050847,GO:0072659,GO:0045616,GO:1904565,GO:0032355,GO:0032868,GO:0032570,GO:0009410,GO:0043589,GO:0001894,GO:0035847,GO:0005737,GO:0005829,GO:0005634,GO:…	apoptotic process|bile acid biosynthetic process|cartilage development|cell migration|cholesterol homeostasis|cholesterol metabolic process|chondrocyte proliferation|embryo implantation|epidermal growth factor receptor signaling pathway|epithelial cell proliferation|fat pad development|gene expression|glucose metabolic process|limb joint morphogenesis|liver development|lung alveolus development|l…				ENOG502QPQW	S	negative regulation of cardiac muscle hypertrophy in response to stress	Function unknown	PF09027,PF11555	domain|family	GTPase binding|EGFR receptor inhibitor Mig-6	IPR015116,IPR021619	Domain|Domain	Cdc42 binding domain-like|Mig-6 domain	WP2261,WP437	Glioblastoma signaling pathways|EGF EGFR signaling pathway			Cytoplasm;Cell membrane;Nucleus
Q07352	ZFP36L1	mRNA decay activator protein ZFP36L1	5	17.2406	16.5027	0.73789	1.66773	Up	0.00157325	0.0163761	17.2957	16.5334	17.4464	17.4872	17.5615	17.119	16.4835	16.5442	16.787	16.2408	16.414	16.5464	mRNA decay activator protein ZFP36L1	677	ZFP36L1	GO:0061158,GO:0006915,GO:0008283,GO:0071320,GO:0071364,GO:0044344,GO:0071385,GO:0071456,GO:0032869,GO:0071375,GO:0097403,GO:0071472,GO:0071560,GO:0071356,GO:0060710,GO:0070371,GO:0007507,GO:0000165,GO:0048382,GO:0006397,GO:0051028,GO:0035264,GO:0045647,GO:1901991,GO:0021915,GO:0000288,GO:0031086,GO:0038066,GO:0043491,GO:0045600,GO:1904582,GO:0045657,GO:1900153,GO:0003342,GO:0045577,GO:0010468,GO:…	3'-UTR-mediated mRNA destabilization|apoptotic process|cell population proliferation|cellular response to cAMP|cellular response to epidermal growth factor stimulus|cellular response to fibroblast growth factor stimulus|cellular response to glucocorticoid stimulus|cellular response to hypoxia|cellular response to insulin stimulus|cellular response to peptide hormone stimulus|cellular response to …	hsa04218	Cellular senescence	K18753	KOG1677	K	3'-UTR-mediated mRNA destabilization	Transcription	PF04553,PF00642	family|family	Tis11B like protein, N terminus|Zinc finger C-x8-C-x5-C-x3-H type (and similar)	IPR007635,IPR045877,IPR000571,IPR036855	Domain|Family|Domain|Homologous_superfamily	Tis11B-like protein, N-terminal|RNA-binding protein ZFP36-like|Zinc finger, CCCH-type|Zinc finger, CCCH-type superfamily	WP5072	Modulators of TCR signaling and T cell activation	R-HSA-450385	Butyrate Response Factor 1 (BRF1) binds and destabilizes mRNA	Cytoplasm;Nucleus
Q9Y291	MRPS33	Small ribosomal subunit protein mS33	2	16.4998	15.804	0.695828	1.61981	Up	0.00170127	0.0171101	16.5079	16.3137	16.2959	16.578	16.629	16.6742	15.5243	15.271	16.1023	15.7455	16.2601	15.9205	Small ribosomal subunit protein mS33	51650	MRPS33	GO:0032543,GO:0006412,GO:0005743,GO:0005763,GO:0005739,GO:0003735	mitochondrial translation|translation|mitochondrial inner membrane|mitochondrial small ribosomal subunit|mitochondrion|structural constituent of ribosome				KOG4104	S	mitochondrial translation	Function unknown	PF08293	family	Mitochondrial ribosomal subunit S27	IPR013219	Family	Small ribosomal subunit protein mS33			R-HSA-5368286,R-HSA-5389840,R-HSA-5419276	Mitochondrial translation initiation|Mitochondrial translation elongation|Mitochondrial translation termination	Mitochondrion
P03956	MMP1	Interstitial collagenase	14	17.1199	16.2285	0.891397	1.85497	Up	0.00177247	0.017507	17.5824	16.3613	17.2553	16.9197	17.2549	17.3458	15.9302	16.7327	16.1826	16.2293	16.3264	15.9698	Interstitial collagenase	4312	MMP1	GO:0071492,GO:0030574,GO:0022617,GO:0030198,GO:0031334,GO:0019538,GO:0006508,GO:0031012,GO:0005576,GO:0005615,GO:0004175,GO:0004222,GO:0008233,GO:0004252,GO:0008270	cellular response to UV-A|collagen catabolic process|extracellular matrix disassembly|extracellular matrix organization|positive regulation of protein-containing complex assembly|protein metabolic process|proteolysis|extracellular matrix|extracellular region|extracellular space|endopeptidase activity|metalloendopeptidase activity|peptidase activity|serine-type endopeptidase activity|zinc ion bind…	hsa04657,hsa03320,hsa04926,hsa05200,hsa05219,hsa05171,hsa05323,hsa05417	IL-17 signaling pathway|PPAR signaling pathway|Relaxin signaling pathway|Pathways in cancer|Bladder cancer|Coronavirus disease - COVID-19|Rheumatoid arthritis|Lipid and atherosclerosis	K01388	KOG1565	M	metalloendopeptidase activity	Cell wall/membrane/envelope biogenesis	PF00045,PF00413,PF01471	repeat|domain|domain	Hemopexin|Matrixin|Putative peptidoglycan binding domain	IPR000585,IPR036375,IPR018487,IPR018486,IPR033739,IPR024079,IPR001818,IPR021190,IPR021158,IPR006026,IPR002477,IPR036365	Domain|Homologous_superfamily|Repeat|Conserved_site|Domain|Homologous_superfamily|Domain|Family|Binding_site|Domain|Domain|Homologous_superfamily	Hemopexin-like domain|Hemopexin-like domain superfamily|Hemopexin-like repeats|Hemopexin, conserved site|Peptidase M10A, catalytic domain|Metallopeptidase, catalytic domain superfamily|Peptidase M10, metallopeptidase|Peptidase M10A|Peptidase M10A, cysteine switch, zinc binding site|Peptidase, metallopeptidase|Peptidoglycan binding-like|PGBD-like superfamily	WP129,WP1971,WP2263,WP2435,WP2828,WP3617,WP3646,WP3646,WP366,WP3942,WP3942,WP4483,WP5055,WP5095,WP5113,WP5283,WP5322,WP5347,WP5422	Matrix metalloproteinases|Integrated cancer pathway|Androgen receptor network in prostate cancer|Quercetin and Nf kB AP 1 induced apoptosis|Bladder cancer|Photodynamic therapy induced NF kB survival signaling|Hepatitis C and hepatocellular carcinoma|Hepatitis C and hepatocellular carcinoma|TGF beta signaling pathway|PPAR signaling pathway|PPAR signaling pathway|Relationship between inflammation C…	R-HSA-1442490,R-HSA-1474228,R-HSA-1592389,R-HSA-210991,R-HSA-381426,R-HSA-6785807	Collagen degradation|Degradation of the extracellular matrix|Activation of Matrix Metalloproteinases|Basigin interactions|Regulation of Insulin-like Growth Factor (IGF) transport and uptake by Insulin-like Growth Factor Binding Proteins (IGFBPs)|Interleukin-4 and Interleukin-13 signaling	Secreted
Q9BYE4	SPRR2G	Small proline-rich protein 2G	1	19.6415	18.9461	0.695448	1.61939	Up	0.00190613	0.0184504	19.2091	20.0415	19.336	20.1063	19.6745	19.4818	18.6975	19.1961	19.0802	18.8694	18.9182	18.9152	Small proline-rich protein 2G	6701	SPRR2G	GO:0008544,GO:0031424,GO:0030216,GO:0001533,GO:0005829	epidermis development|keratinization|keratinocyte differentiation|cornified envelope|cytosol				ENOG502TEHF	S	keratinization	Function unknown	PF14820	family	Small proline-rich 2	IPR029142	Family	Small proline-rich protein 2			R-HSA-6809371	Formation of the cornified envelope	Cytoplasm
O43422	THAP12	52 kDa repressor of the inhibitor of the protein kinase	2	15.0556	14.3996	0.656007	1.57572	Up	0.00193327	0.0186413	14.6751	15.3063	15.3158	14.6656	15.1018	15.2693	14.4193	14.6125	14.4551	14.6438	14.2309	14.0362	52 kDa repressor of the inhibitor of the protein kinase	5612	THAP12	GO:0008285,GO:0007165,GO:0003677,GO:0046872,GO:0046983	negative regulation of cell population proliferation|signal transduction|DNA binding|metal ion binding|protein dimerization activity				ENOG502QU3U	S	52 kDa repressor of the inhibitor of the protein	Function unknown	PF05699,PF14291,PF05485	domain|family|domain	hAT family C-terminal dimerisation region|Domain of unknown function (DUF4371)|THAP domain	IPR025398,IPR008906,IPR012337,IPR006612	Domain|Domain|Homologous_superfamily|Domain	Domain of unknown function DUF4371|HAT, C-terminal dimerisation domain|Ribonuclease H-like superfamily|THAP-type zinc finger
E7ERA6	RNF223	RING finger protein 223	1	15.4036	11.4897	3.91389	15.0729	Up	0.00197363	0.0188858	15.291	15.7312	15.5432	15.0209	15.8011	15.0342	10	10.0272	10.0379	14.7525	10.0215	14.0993	RING finger protein 223	401934	RNF223	GO:0016567,GO:0016020,GO:0046872,GO:0061630	protein ubiquitination|membrane|metal ion binding|ubiquitin protein ligase activity				KOG2177	O	zinc ion binding	Posttranslational modification, protein turnover, chaperones	PF14634	domain	zinc-RING finger domain	IPR001841,IPR013083,IPR017907	Domain|Homologous_superfamily|Conserved_site	Zinc finger, RING-type|Zinc finger, RING/FYVE/PHD-type|Zinc finger, RING-type, conserved site	WP5345	1p36 copy number variation syndrome			Membrane
P35354	PTGS2	Prostaglandin G/H synthase 2	13	16.5713	15.5312	1.04004	2.05629	Up	0.00204272	0.0193994	16.7062	16.1294	16.5674	16.6616	16.8189	16.5442	15.9209	14.8235	16.0828	16.0727	15.328	14.9595	Prostaglandin G/H synthase 2	5743	PTGS2	GO:0001525,GO:0030282,GO:0050873,GO:0071318,GO:0071498,GO:0034605,GO:0071456,GO:0071284,GO:0071260,GO:0071471,GO:0019371,GO:0046697,GO:0007566,GO:0042633,GO:0007612,GO:0035633,GO:0007613,GO:0051926,GO:0045786,GO:0008285,GO:1902219,GO:0045986,GO:0032227,GO:0043065,GO:0090336,GO:0090050,GO:0031622,GO:0090271,GO:0045429,GO:0033138,GO:0090362,GO:0031394,GO:0042307,GO:0048661,GO:0045987,GO:0031915,GO:…	angiogenesis|bone mineralization|brown fat cell differentiation|cellular response to ATP|cellular response to fluid shear stress|cellular response to heat|cellular response to hypoxia|cellular response to lead ion|cellular response to mechanical stimulus|cellular response to non-ionic osmotic stress|cyclooxygenase pathway|decidualization|embryo implantation|hair cycle|learning|maintenance of bloo…	hsa00590,hsa04370,hsa04064,hsa04668,hsa04148,hsa04625,hsa04657,hsa04923,hsa04913,hsa04921,hsa04726,hsa04723,hsa05200,hsa05206,hsa05204,hsa05222,hsa05163,hsa05167,hsa05165,hsa05140,hsa05010,hsa05022	Arachidonic acid metabolism|VEGF signaling pathway|NF-kappa B signaling pathway|TNF signaling pathway|Efferocytosis|C-type lectin receptor signaling pathway|IL-17 signaling pathway|Regulation of lipolysis in adipocytes|Ovarian steroidogenesis|Oxytocin signaling pathway|Serotonergic synapse|Retrograde endocannabinoid signaling|Pathways in cancer|MicroRNAs in cancer|Chemical carcinogenesis - DNA ad…	K11987	KOG2408	I	peroxidase activity	Lipid transport and metabolism	PF03098	domain	Animal haem peroxidase	IPR000742,IPR019791,IPR010255,IPR037120	Domain|Family|Homologous_superfamily|Homologous_superfamily	EGF-like domain|Haem peroxidase, animal-type|Haem peroxidase superfamily|Haem peroxidase domain superfamily, animal type	WP15,WP167,WP167,WP167,WP2059,WP2431,WP2435,WP2586,WP2880,WP2882,WP3287,WP3614,WP3614,WP3617,WP3617,WP3617,WP3646,WP3888,WP3888,WP3888,WP4216,WP4483,WP4586,WP4658,WP4659,WP4719,WP5115,WP5122,WP5124,WP5149,WP5149,WP5154,WP5155,WP5155,WP5321,WP5321,WP98	Selenium micronutrient network|Eicosanoid synthesis|Eicosanoid synthesis|Eicosanoid synthesis|Alzheimer 39 s disease and miRNA effects|Spinal cord injury|Quercetin and Nf kB AP 1 induced apoptosis|Aryl hydrocarbon receptor pathway|Glucocorticoid receptor pathway|Nuclear receptors meta pathway|Overview of nanoparticle effects|Photodynamic therapy induced HIF 1 survival signaling|Photodynamic thera…	R-HSA-197264,R-HSA-2142770,R-HSA-2162123,R-HSA-6783783,R-HSA-6785807,R-HSA-9018677,R-HSA-9018679,R-HSA-9025094,R-HSA-9027604	Nicotinamide salvaging|Synthesis of 15-eicosatetraenoic acid derivatives|Synthesis of Prostaglandins (PG) and Thromboxanes (TX)|Interleukin-10 signaling|Interleukin-4 and Interleukin-13 signaling|Biosynthesis of DHA-derived SPMs|Biosynthesis of EPA-derived SPMs|Biosynthesis of DPAn-3 SPMs|Biosynthesis of electrophilic ω-3 PUFA oxo-derivatives	Nucleus;Microsome
O75157	TSC22D2	TSC22 domain family protein 2	5	16.3461	15.5447	0.801347	1.74273	Up	0.00218847	0.0203234	16.4783	16.2794	16.1237	16.0889	16.4874	16.6188	16.1202	15.2873	15.4799	15.9872	14.9948	15.399	TSC22 domain family protein 2	9819	TSC22D2	GO:0045786,GO:0006357,GO:0006970	negative regulation of cell cycle|regulation of transcription by RNA polymerase II|response to osmotic stress				KOG4797	S	negative regulation of activation-induced cell death of T cells	Function unknown	PF01166	coiled_coil	TSC-22/dip/bun family	IPR000580,IPR047862	Family|Conserved_site	TSC22/Bun|TSC22/Bun, conserved site
P30408	TM4SF1	Transmembrane 4 L6 family member 1	1	16.2742	15.1771	1.09708	2.13921	Up	0.00225839	0.0206501	16.4156	15.6455	16.1667	16.1538	16.8234	16.4403	14.8376	14.2842	15.2016	15.6222	15.49	15.6273	Transmembrane 4 L6 family member 1	4071	TM4SF1	GO:0001825,GO:0005886	blastocyst formation|plasma membrane				ENOG502RY7H	S	L6 membrane protein	Function unknown	PF05805	family	L6 membrane protein	IPR008661	Family	L6 membrane					Membrane
O14753	OVOL1	Putative transcription factor Ovo-like 1	4	16.1894	15.5505	0.638907	1.55715	Up	0.0023067	0.020907	15.9984	15.8724	16.1487	16.3857	16.3783	16.3528	15.9353	15.3617	15.6093	15.5965	15.032	15.7679	Putative transcription factor Ovo-like 1	5017	OVOL1	GO:0009913,GO:0051729,GO:0043616,GO:0001822,GO:0044771,GO:0007498,GO:0010839,GO:1901994,GO:2000647,GO:0006357,GO:0043588,GO:0007283,GO:0072089,GO:0005634,GO:0000981,GO:0001227,GO:0046872,GO:0000978,GO:1990837	epidermal cell differentiation|germline cell cycle switching, mitotic to meiotic cell cycle|keratinocyte proliferation|kidney development|meiotic cell cycle phase transition|mesoderm development|negative regulation of keratinocyte proliferation|negative regulation of meiotic cell cycle phase transition|negative regulation of stem cell proliferation|regulation of transcription by RNA polymerase II…				KOG3576	S	negative regulation of stem cell proliferation	Function unknown	PF00096	domain	Zinc finger, C2H2 type	IPR027756,IPR036236,IPR013087	Family|Homologous_superfamily|Domain	Ovo-like|Zinc finger C2H2 superfamily|Zinc finger C2H2-type					Nucleus
Q9UJP4	KLHL21	Kelch-like protein 21	3	14.9507	11.3824	3.56836	11.8627	Up	0.00232234	0.0210236	15.3647	14.1806	15.3521	14.6686	14.9438	15.1947	10	10.0272	10.0379	14.2151	13.9896	10.0246	Kelch-like protein 21	9903	KLHL21	GO:0007049,GO:0051301,GO:0035853,GO:0016567,GO:0032465,GO:0031463,GO:0005829,GO:0005827,GO:0097602	cell cycle|cell division|chromosome passenger complex localization to spindle midzone|protein ubiquitination|regulation of cytokinesis|Cul3-RING ubiquitin ligase complex|cytosol|polar microtubule|cullin family protein binding				KOG4441	KLT	protein ubiquitination	Transcription|Replication, recombination and repair|Signal transduction mechanisms	PF07707,PF00651,PF01344,PF13964	domain|domain|repeat|repeat	BTB And C-terminal Kelch|BTB/POZ domain|Kelch motif|Kelch motif	IPR011705,IPR017096,IPR000210,IPR030577,IPR015915,IPR006652,IPR047069,IPR011333	Domain|Family|Domain|Domain|Homologous_superfamily|Repeat|Domain|Homologous_superfamily	BTB/Kelch-associated|BTB-kelch protein|BTB/POZ domain|Kelch-like protein 21, BTB/POZ domain|Kelch-type beta propeller|Kelch repeat type 1|Kelch-like protein 21, BACK domain|SKP1/BTB/POZ domain superfamily			R-HSA-8951664,R-HSA-983168	Neddylation|Antigen processing: Ubiquitination & Proteasome degradation	Cytoplasm
Q07820	MCL1	Induced myeloid leukemia cell differentiation protein Mcl-1	2	15.7225	15.0868	0.635687	1.55368	Up	0.00237163	0.0212989	15.8322	15.4407	15.5923	15.4525	15.8423	16.1751	15.1982	15.5065	14.8107	15.1954	14.9228	14.8872	Induced myeloid leukemia cell differentiation protein Mcl-1	4170	MCL1	GO:0001709,GO:0019725,GO:0006974,GO:0097192,GO:0008630,GO:0008053,GO:2000811,GO:0043066,GO:0010507,GO:2001240,GO:0043065,GO:1903378,GO:0042981,GO:0001836,GO:0034097,GO:0097136,GO:0005737,GO:0005829,GO:0016020,GO:0005741,GO:0005739,GO:0005654,GO:0005634,GO:0051434,GO:0015267,GO:0046982,GO:0042803,GO:0008320	cell fate determination|cellular homeostasis|DNA damage response|extrinsic apoptotic signaling pathway in absence of ligand|intrinsic apoptotic signaling pathway in response to DNA damage|mitochondrial fusion|negative regulation of anoikis|negative regulation of apoptotic process|negative regulation of autophagy|negative regulation of extrinsic apoptotic signaling pathway in absence of ligand|pos…	hsa04630,hsa04151,hsa04210,hsa05206	JAK-STAT signaling pathway|PI3K-Akt signaling pathway|Apoptosis|MicroRNAs in cancer	K02539	KOG4728	H	extrinsic apoptotic signaling pathway in absence of ligand	Coenzyme transport and metabolism	PF00452	family	Apoptosis regulator proteins, Bcl-2 family	IPR013281,IPR036834,IPR046371,IPR026298,IPR002475,IPR020717,IPR020726,IPR020728	Family|Homologous_superfamily|Domain|Family|Family|Conserved_site|Conserved_site|Conserved_site	Apoptosis regulator, Mcl-1|Bcl-2-like superfamily|Bcl-2, Bcl-2 homology region 1-3|Bcl-2 family|Bcl2-like|Apoptosis regulator, Bcl-2, BH1 motif, conserved site|Apoptosis regulator, Bcl-2, BH2 motif, conserved site|Apoptosis regulator, Bcl-2, BH3 motif, conserved site	WP1772,WP254,WP3611,WP3614,WP3657,WP3872,WP4172,WP4399,WP4864,WP5087,WP5366	Apoptosis modulation and signaling|Apoptosis|Photodynamic therapy induced AP 1 survival signaling|Photodynamic therapy induced HIF 1 survival signaling|Hematopoietic stem cell gene regulation by GABP alpha beta complex|Regulation of apoptosis by parathyroid hormone related protein|PI3K Akt signaling pathway|MicroRNA network associated with chronic lymphocytic leukemia|Host pathogen interaction of…	R-HSA-6785807	Interleukin-4 and Interleukin-13 signaling	Cytoplasm;Mitochondrion;Membrane;Nucleus
O00268	TAF4	Transcription initiation factor TFIID subunit 4	2	15.3056	14.4021	0.903473	1.87056	Up	0.00243995	0.0218266	15.6092	15.0908	15.0732	14.8379	15.3488	15.8739	13.9173	14.2438	14.2591	14.8268	14.9389	14.2271	Transcription initiation factor TFIID subunit 4	6874	TAF4	GO:0006352,GO:0042789,GO:0001541,GO:0045893,GO:0060261,GO:0006282,GO:0006357,GO:0051123,GO:0006366,GO:0006367,GO:0000785,GO:0005829,GO:0001673,GO:0071339,GO:0005654,GO:0005634,GO:0032991,GO:0005669,GO:0033276,GO:0017162,GO:0003677,GO:0046982	DNA-templated transcription initiation|mRNA transcription by RNA polymerase II|ovarian follicle development|positive regulation of DNA-templated transcription|positive regulation of transcription initiation by RNA polymerase II|regulation of DNA repair|regulation of transcription by RNA polymerase II|RNA polymerase II preinitiation complex assembly|transcription by RNA polymerase II|transcription…	hsa03022,hsa05016	Basal transcription factors|Huntington disease	K03129	KOG2341	K	DNA-templated transcription, initiation	Transcription	PF05236,PF07531	family|family	Transcription initiation factor TFIID component TAF4 family|NHR1 homology to TAF	IPR009072,IPR045144,IPR007900,IPR037249,IPR003894	Homologous_superfamily|Family|Domain|Homologous_superfamily|Domain	Histone-fold|Transcription initiation factor TFIID component TAF4|Transcription initiation factor TFIID component TAF4, C-terminal|TAFH/NHR1 domain superfamily|TAFH/NHR1			R-HSA-167161,R-HSA-167162,R-HSA-167172,R-HSA-674695,R-HSA-6804756,R-HSA-73776,R-HSA-73779,R-HSA-75953,R-HSA-76042	HIV Transcription Initiation|RNA Polymerase II HIV Promoter Escape|Transcription of the HIV genome|RNA Polymerase II Pre-transcription Events|Regulation of TP53 Activity through Phosphorylation|RNA Polymerase II Promoter Escape|RNA Polymerase II Transcription Pre-Initiation And Promoter Opening|RNA Polymerase II Transcription Initiation|RNA Polymerase II Transcription Initiation And Promoter Clea…	Nucleus
P03897	MT-ND3	NADH-ubiquinone oxidoreductase chain 3	1	15.1668	11.4657	3.70108	13.0058	Up	0.00246508	0.0218996	14.9787	14.8491	15.4688	15.0452	15.6116	15.0471	10	14.2644	10.0379	10.0249	10.0215	14.4453	NADH-ubiquinone oxidoreductase chain 3	4537	MT-ND3	GO:0009060,GO:0071385,GO:0006120,GO:0042776,GO:0009642,GO:0006979,GO:0005743,GO:0005747,GO:0008137	aerobic respiration|cellular response to glucocorticoid stimulus|mitochondrial electron transport, NADH to ubiquinone|proton motive force-driven mitochondrial ATP synthesis|response to light intensity|response to oxidative stress|mitochondrial inner membrane|mitochondrial respiratory chain complex I|NADH dehydrogenase (ubiquinone) activity	hsa00190,hsa04723,hsa04714,hsa05208,hsa05010,hsa05012,hsa05014,hsa05016,hsa05020,hsa05022,hsa05415	Oxidative phosphorylation|Retrograde endocannabinoid signaling|Thermogenesis|Chemical carcinogenesis - reactive oxygen species|Alzheimer disease|Parkinson disease|Amyotrophic lateral sclerosis|Huntington disease|Prion disease|Pathways of neurodegeneration - multiple diseases|Diabetic cardiomyopathy	K03880	KOG4662	C	NADH dehydrogenase (quinone) activity	Energy production and conversion	PF00507	family	NADH-ubiquinone/plastoquinone oxidoreductase, chain 3	IPR000440,IPR038430	Family|Homologous_superfamily	NADH:ubiquinone/plastoquinone oxidoreductase, chain 3|NADH:ubiquinone oxidoreductase, subunit 3 superfamily	WP111,WP623	Electron transport chain OXPHOS system in mitochondria|Oxidative phosphorylation	R-HSA-611105,R-HSA-6799198	Respiratory electron transport|Complex I biogenesis	Mitochondrion
Q9NQG7	HPS4	BLOC-3 complex member HPS4	2	15.145	14.4295	0.715452	1.642	Up	0.00260735	0.0227707	15.3698	14.98	14.8972	14.7811	15.3783	15.4633	14.0205	14.4765	14.7943	14.7117	14.042	14.532	BLOC-3 complex member HPS4	89781	HPS4	GO:0007596,GO:0007599,GO:0046907,GO:0007040,GO:0030318,GO:1903232,GO:0060155,GO:0048075,GO:1903955,GO:0050821,GO:0006605,GO:0016192,GO:0031085,GO:0005737,GO:0031410,GO:0005829,GO:0005765,GO:0005764,GO:0042470,GO:0016020,GO:0042827,GO:0005085,GO:0046983,GO:0042803,GO:0031267	blood coagulation|hemostasis|intracellular transport|lysosome organization|melanocyte differentiation|melanosome assembly|platelet dense granule organization|positive regulation of eye pigmentation|positive regulation of protein targeting to mitochondrion|protein stabilization|protein targeting|vesicle-mediated transport|BLOC-3 complex|cytoplasm|cytoplasmic vesicle|cytosol|lysosomal membrane|lyso…				ENOG502QSIZ	S	melanosome assembly	Function unknown	PF19031,PF19033	domain|domain	First Longin domain of INTU, CCZ1 and HPS4|Intu longin-like domain 3	IPR043987,IPR043989,IPR026091	Domain|Domain|Family	CCZ1/INTU/HSP4, first Longin domain|CCZ1/INTU/HPS4, third Longin domain|BLOC-3 complex member HPS4			R-HSA-8876198	RAB GEFs exchange GTP for GDP on RABs
O75460	ERN1	Serine/threonine-protein kinase/endoribonuclease IRE1	1	14.8392	11.3815	3.45771	10.9869	Up	0.00277722	0.0235133	15.1939	14.8801	15.179	14.8594	14.4571	14.4659	10	10.0272	13.7309	10.0249	10.0215	14.4848	Serine/threonine-protein kinase/endoribonuclease IRE1	2081	ERN1	GO:0071333,GO:0070301,GO:0034620,GO:0035924,GO:0001935,GO:1901142,GO:0070059,GO:0036498,GO:0006402,GO:0070054,GO:0036289,GO:1990579,GO:1900103,GO:0043507,GO:0033120,GO:1904707,GO:0046777,GO:0006468,GO:0016241,GO:0034976,GO:1990597,GO:0005737,GO:0005783,GO:0005789,GO:1990332,GO:1990630,GO:1990604,GO:0005739,GO:0005637,GO:0043531,GO:0005524,GO:0019899,GO:0030544,GO:0051879,GO:0042802,GO:0000287,GO:…	cellular response to glucose stimulus|cellular response to hydrogen peroxide|cellular response to unfolded protein|cellular response to vascular endothelial growth factor stimulus|endothelial cell proliferation|insulin metabolic process|intrinsic apoptotic signaling pathway in response to endoplasmic reticulum stress|IRE1-mediated unfolded protein response|mRNA catabolic process|mRNA splicing, vi…	hsa04141,hsa04140,hsa04210,hsa05010,hsa05012,hsa05014,hsa05016,hsa05017,hsa05022,hsa05417,hsa04932	Protein processing in endoplasmic reticulum|Autophagy - animal|Apoptosis|Alzheimer disease|Parkinson disease|Amyotrophic lateral sclerosis|Huntington disease|Spinocerebellar ataxia|Pathways of neurodegeneration - multiple diseases|Lipid and atherosclerosis|Non-alcoholic fatty liver disease	K08852	KOG1027	KLT	ribonuclease activity	Transcription|Replication, recombination and repair|Signal transduction mechanisms	PF00069,PF06479	domain|family	Protein kinase domain|Ribonuclease 2-5A	IPR045133,IPR010513,IPR038357,IPR011009,IPR018391,IPR000719,IPR011047,IPR008271,IPR015943	Family|Domain|Homologous_superfamily|Homologous_superfamily|Repeat|Domain|Homologous_superfamily|Active_site|Homologous_superfamily	Serine/threonine-protein kinase/endoribonuclease IRE1/2-like|KEN domain|KEN domain superfamily|Protein kinase-like domain superfamily|Pyrrolo-quinoline quinone beta-propeller repeat|Protein kinase domain|Quinoprotein alcohol dehydrogenase-like superfamily|Serine/threonine-protein kinase, active site|WD40/YVTN repeat-like-containing domain superfamily	WP2059,WP2355,WP2864,WP3613,WP3888,WP4396,WP4861,WP4861,WP4861,WP4925,WP5124,WP5181	Alzheimer 39 s disease and miRNA effects|Corticotropin releasing hormone signaling pathway|Apoptosis related network due to altered Notch3 in ovarian cancer|Photodynamic therapy induced unfolded protein response|VEGFA VEGFR2 signaling|Nonalcoholic fatty liver disease|Endoplasmic reticulum stress response in coronavirus infection|Endoplasmic reticulum stress response in coronavirus infection|Endop…	R-HSA-381070	IRE1alpha activates chaperones
P78556	CCL20	C-C motif chemokine 20	3	16.361	11.7927	4.56822	23.723	Up	0.00278411	0.0235133	16.9659	15.5077	16.9422	15.3498	16.6081	16.7921	10	15.2945	10.0379	10.0249	10.0215	15.3777	C-C motif chemokine 20	6364	CCL20	GO:0035584,GO:0060326,GO:0007267,GO:0071347,GO:0071356,GO:0071346,GO:0070098,GO:0006935,GO:0042742,GO:0007186,GO:0006955,GO:0006954,GO:0048247,GO:0002548,GO:0030593,GO:0070374,GO:2000406,GO:0007165,GO:0072678,GO:0072679,GO:0005576,GO:0005615,GO:0048020,GO:0031731,GO:0008009	calcium-mediated signaling using intracellular calcium source|cell chemotaxis|cell-cell signaling|cellular response to interleukin-1|cellular response to tumor necrosis factor|cellular response to type II interferon|chemokine-mediated signaling pathway|chemotaxis|defense response to bacterium|G protein-coupled receptor signaling pathway|immune response|inflammatory response|lymphocyte chemotaxis|…	hsa04668,hsa04060,hsa04061,hsa04657,hsa04062,hsa05323	TNF signaling pathway|Cytokine-cytokine receptor interaction|Viral protein interaction with cytokine and cytokine receptor|IL-17 signaling pathway|Chemokine signaling pathway|Rheumatoid arthritis	K14625	ENOG502S776	M	positive regulation of interleukin-1 alpha biosynthetic process	Cell wall/membrane/envelope biogenesis	PF00048	domain	Small cytokines (intecrine/chemokine), interleukin-8 like	IPR039809,IPR000827,IPR034133,IPR001811,IPR036048	Family|Conserved_site|Domain|Domain|Homologous_superfamily	Chemokine beta/gamma/delta|CC chemokine, conserved site|Chemokine CC, DCCL motif-cointaining domain|Chemokine interleukin-8-like domain|Chemokine interleukin-8-like superfamily	WP262,WP2880,WP2882,WP3929,WP5095,WP5115,WP5285,WP5347	Ebstein Barr virus LMP1 signaling|Glucocorticoid receptor pathway|Nuclear receptors meta pathway|Chemokine signaling pathway|Overview of proinflammatory and profibrotic mediators|Network map of SARS CoV 2 signaling pathway|Immune infiltration in pancreatic cancer|IL 26 signaling pathways	R-HSA-380108,R-HSA-418594,R-HSA-6783783	Chemokine receptors bind chemokines|G alpha (i) signalling events|Interleukin-10 signaling	Secreted
P36406	TRIM23	E3 ubiquitin-protein ligase TRIM23	2	16.3459	15.1536	1.1923	2.28516	Up	0.0029687	0.0246575	16.1782	16.346	15.6912	17.1909	16.1999	16.469	15.383	15.9842	14.6794	14.6664	14.663	15.5453	E3 ubiquitin-protein ligase TRIM23	373	TRIM23	GO:0045087,GO:0006886,GO:0010508,GO:0016567,GO:0016192,GO:0005737,GO:0000139,GO:0005765,GO:0005634,GO:0005886,GO:0008047,GO:0019003,GO:0005525,GO:0003924,GO:0042802,GO:0061630,GO:0004842,GO:0008270	innate immune response|intracellular protein transport|positive regulation of autophagy|protein ubiquitination|vesicle-mediated transport|cytoplasm|Golgi membrane|lysosomal membrane|nucleus|plasma membrane|enzyme activator activity|GDP binding|GTP binding|GTPase activity|identical protein binding|ubiquitin protein ligase activity|ubiquitin-protein transferase activity|zinc ion binding				KOG0070	BDLTU	GTP binding	Chromatin structure and dynamics|Cell cycle control, cell division, chromosome partitioning|Replication, recombination and repair|Signal transduction mechanisms|Intracellular trafficking, secretion, and vesicular transport	PF00025,PF00643,PF13445	domain|domain|domain	ADP-ribosylation factor family|B-box zinc finger|RING-type zinc-finger	IPR003649,IPR027417,IPR005225,IPR006689,IPR027370,IPR000315,IPR013087,IPR001841,IPR013083,IPR017907	Domain|Homologous_superfamily|Domain|Family|Domain|Domain|Domain|Domain|Homologous_superfamily|Conserved_site	B-box, C-terminal|P-loop containing nucleoside triphosphate hydrolase|Small GTP-binding protein domain|Small GTPase superfamily, ARF/SAR type|Zinc finger, RING-type, eukaryotic|B-box-type zinc finger|Zinc finger C2H2-type|Zinc finger, RING-type|Zinc finger, RING/FYVE/PHD-type|Zinc finger, RING-type, conserved site					Lysosome;Cytoplasm;Golgi apparatus
O00622	CCN1	CCN family member 1	8	15.8397	14.9624	0.877327	1.83697	Up	0.0037206	0.0285473	16.5928	15.5307	15.6585	15.7127	15.5186	16.0249	14.9583	14.8902	14.3355	14.8162	15.343	15.4311	CCN family member 1	3491	CCN1	GO:0003278,GO:0060413,GO:0003181,GO:0006935,GO:0060591,GO:0060710,GO:0030198,GO:0002041,GO:0060716,GO:0043066,GO:0001649,GO:0043065,GO:0030513,GO:0030501,GO:0061036,GO:0030335,GO:0010811,GO:2000304,GO:0045669,GO:0033690,GO:0045860,GO:0001934,GO:0045944,GO:0072593,GO:0070372,GO:0007165,GO:0003281,GO:0044319,GO:0062023,GO:0005788,GO:0005576,GO:0050840,GO:0019838,GO:0008201,GO:0005178	apoptotic process involved in heart morphogenesis|atrial septum morphogenesis|atrioventricular valve morphogenesis|chemotaxis|chondroblast differentiation|chorio-allantoic fusion|extracellular matrix organization|intussusceptive angiogenesis|labyrinthine layer blood vessel development|negative regulation of apoptotic process|osteoblast differentiation|positive regulation of apoptotic process|posi…				ENOG502QQQQ	S	intussusceptive angiogenesis	Function unknown	PF00007,PF00219,PF19035,PF00093	domain|domain|domain|domain	Cystine-knot domain|Insulin-like growth factor binding protein|CCN3 Nov like TSP1 domain|von Willebrand factor type C domain	IPR006207,IPR006208,IPR009030,IPR000867,IPR012395,IPR017891,IPR043973,IPR000884,IPR036383,IPR001007	Domain|Domain|Homologous_superfamily|Domain|Family|Conserved_site|Domain|Repeat|Homologous_superfamily|Domain	Cystine knot, C-terminal|Glycoprotein hormone subunit beta|Growth factor receptor cysteine-rich domain superfamily|Insulin-like growth factor-binding protein, IGFBP|IGFBP-related, CNN|Insulin-like growth factor binding protein, N-terminal, Cys-rich conserved site|CCN, TSP1 domain|Thrombospondin type-1 (TSP1) repeat|Thrombospondin type-1 (TSP1) repeat superfamily|VWFC domain	WP3888,WP516	VEGFA VEGFR2 signaling|Hypertrophy model	R-HSA-381426,R-HSA-8957275	Regulation of Insulin-like Growth Factor (IGF) transport and uptake by Insulin-like Growth Factor Binding Proteins (IGFBPs)|Post-translational protein phosphorylation	Secreted
P31025	LCN1	Lipocalin-1	4	16.3796	10.8946	5.48497	44.7859	Up	0.00373676	0.0286131	17.9886	14.6629	17.9789	13.6493	20.5209	13.477	10	10.0272	10.0379	10.0249	15.2532	10.0246	Lipocalin-1	3933	LCN1	GO:0006508,GO:0050896,GO:0050909,GO:0005576,GO:0005615,GO:0031404,GO:0004869,GO:0005102,GO:0036094,GO:0008270	proteolysis|response to stimulus|sensory perception of taste|extracellular region|extracellular space|chloride ion binding|cysteine-type endopeptidase inhibitor activity|signaling receptor binding|small molecule binding|zinc ion binding				ENOG502S22P	S	odorant binding	Function unknown	PF00061	domain	Lipocalin / cytosolic fatty-acid binding protein family	IPR012674,IPR002345,IPR000566,IPR002450	Homologous_superfamily|Family|Domain|Family	Calycin|Lipocalin|Lipocalin/cytosolic fatty-acid binding domain|von Ebner's gland protein/ Bos/Can allergen			R-HSA-804914	Transport of fatty acids	Secreted
Q3KNW5	SLC10A6	Sodium-dependent organic anion transporter	1	15.3305	11.5882	3.74233	13.383	Up	0.00375386	0.0286858	15.6708	15.1922	15.2182	15.073	15.5295	15.2994	10	14.9154	10.0379	10.0249	10.0215	14.5296	Sodium-dependent organic anion transporter	345274	SLC10A6	GO:0015721,GO:0043251,GO:0055085,GO:0005886,GO:0008508,GO:0043250	bile acid and bile salt transport|sodium-dependent organic anion transport|transmembrane transport|plasma membrane|bile acid:sodium symporter activity|sodium-dependent organic anion transmembrane transporter activity				KOG2718	J	bile acid:sodium symporter activity	Translation, ribosomal structure and biogenesis	PF01758	family	Sodium Bile acid symporter family	IPR002657,IPR004710,IPR038770	Family|Family|Homologous_superfamily	Bile acid:sodium symporter/arsenical resistance protein Acr3|Bile acid:sodium symporter|Sodium/solute symporter superfamily			R-HSA-425366	Transport of bile salts and organic acids, metal ions and amine compounds	Membrane
P36959	GMPR	GMP reductase 1	1	13.0778	10.6228	2.45498	5.48306	Up	0.00395226	0.0298396	12.6465	13.16	12.6367	14.3251	13.048	12.6502	10	10.0272	13.6385	10.0249	10.0215	10.0246	GMP reductase 1	2766	GMPR	GO:0006144,GO:0006163,GO:0009409,GO:0005829,GO:1902560,GO:0003920,GO:0046872	purine nucleobase metabolic process|purine nucleotide metabolic process|response to cold|cytosol|GMP reductase complex|GMP reductase activity|metal ion binding	hsa00230	Purine metabolism	K00364	KOG2550	F	IMP dehydrogenase activity	Nucleotide transport and metabolism	PF00478	domain	IMP dehydrogenase / GMP reductase domain	IPR013785,IPR005993,IPR015875,IPR001093	Homologous_superfamily|Family|Conserved_site|Domain	Aldolase-type TIM barrel|GMP reductase|IMP dehydrogenase / GMP reductase, conserved site|IMP dehydrogenase/GMP reductase			R-HSA-74217	Purine salvage
Q99650	OSMR	Oncostatin-M-specific receptor subunit beta	4	14.8506	11.4635	3.38719	10.4627	Up	0.00420227	0.0309533	14.7509	14.7406	14.7419	15.3016	15.0946	14.4741	14.6374	10.0272	10.0379	10.0249	14.0288	10.0246	Oncostatin-M-specific receptor subunit beta	9180	OSMR	GO:0019221,GO:0038165,GO:0002675,GO:0008284,GO:0034097,GO:0016324,GO:0009897,GO:0005900,GO:0005886,GO:0043235,GO:0005127,GO:0019955,GO:0004896,GO:0019838	cytokine-mediated signaling pathway|oncostatin-M-mediated signaling pathway|positive regulation of acute inflammatory response|positive regulation of cell population proliferation|response to cytokine|apical plasma membrane|external side of plasma membrane|oncostatin-M receptor complex|plasma membrane|receptor complex|ciliary neurotrophic factor receptor binding|cytokine binding|cytokine receptor…	hsa04630,hsa04151,hsa04060	JAK-STAT signaling pathway|PI3K-Akt signaling pathway|Cytokine-cytokine receptor interaction	K05057	ENOG502QWRV	S	oncostatin-M-mediated signaling pathway	Function unknown	PF00041,PF21177,PF17971	domain|domain|domain	Fibronectin type III domain|Leukemia inhibitory factor receptor, Ig-like domain|Leukemia inhibitory factor receptor D2 domain	IPR003961,IPR036116,IPR003529,IPR013783,IPR048497,IPR040817	Domain|Homologous_superfamily|Conserved_site|Homologous_superfamily|Domain|Domain	Fibronectin type III|Fibronectin type III superfamily|Long hematopoietin receptor, Gp130 family 2, conserved site|Immunoglobulin-like fold|Leukemia inhibitory factor receptor-like, Ig-like domain|Leukemia inhibitory factor receptor, D2 domain	WP2374,WP3932,WP4172,WP4538	Oncostatin M signaling pathway|Focal adhesion PI3K Akt mTOR signaling pathway|PI3K Akt signaling pathway|Regulatory circuits of the STAT3 signaling pathway	R-HSA-6788467	IL-6-type cytokine receptor ligand interactions	Membrane
P29279	CCN2	CCN family member 2	2	14.732	13.6247	1.10727	2.15438	Up	0.00425755	0.0312082	15.5442	14.2176	14.4452	14.9869	14.4344	14.7638	13.1061	14.1555	13.144	13.9215	14.2907	13.1307	CCN family member 2	1490	CCN2	GO:0001525,GO:0001502,GO:0007155,GO:0016477,GO:0007160,GO:0002062,GO:0035988,GO:0071897,GO:0008544,GO:0008543,GO:0007229,GO:0030324,GO:0010629,GO:0001503,GO:0045597,GO:0070374,GO:0046330,GO:0051496,GO:0072593,GO:0032330,GO:0009611,GO:0007165,GO:0001894,GO:0031012,GO:0005576,GO:0005794,GO:0043231,GO:0005886,GO:0008201,GO:0005520,GO:0005178	angiogenesis|cartilage condensation|cell adhesion|cell migration|cell-matrix adhesion|chondrocyte differentiation|chondrocyte proliferation|DNA biosynthetic process|epidermis development|fibroblast growth factor receptor signaling pathway|integrin-mediated signaling pathway|lung development|negative regulation of gene expression|ossification|positive regulation of cell differentiation|positive re…	hsa04390,hsa04371	Hippo signaling pathway|Apelin signaling pathway	K06827	ENOG502QQDX	O	positive regulation of G0 to G1 transition	Posttranslational modification, protein turnover, chaperones	PF00007,PF00219,PF19035,PF00093	domain|domain|domain|domain	Cystine-knot domain|Insulin-like growth factor binding protein|CCN3 Nov like TSP1 domain|von Willebrand factor type C domain	IPR006207,IPR006208,IPR009030,IPR000867,IPR012395,IPR017891,IPR043973,IPR000884,IPR036383,IPR001007	Domain|Domain|Homologous_superfamily|Domain|Family|Conserved_site|Domain|Repeat|Homologous_superfamily|Domain	Cystine knot, C-terminal|Glycoprotein hormone subunit beta|Growth factor receptor cysteine-rich domain superfamily|Insulin-like growth factor-binding protein, IGFBP|IGFBP-related, CNN|Insulin-like growth factor binding protein, N-terminal, Cys-rich conserved site|CCN, TSP1 domain|Thrombospondin type-1 (TSP1) repeat|Thrombospondin type-1 (TSP1) repeat superfamily|VWFC domain	WP2840,WP3624,WP3668,WP3888,WP4535,WP4541,WP4747,WP5036,WP5087,WP5087,WP5144,WP5322,WP5322,WP5356,WP5373,WP5382,WP5382	Hair follicle development cytodifferentiation part 3 of 3|Lung fibrosis|Hypothesized pathways in pathogenesis of cardiovascular disease|VEGFA VEGFR2 signaling|Envelope proteins and their potential roles in EDMD physiopathology|Hippo Merlin signaling dysregulation|Netrin UNC5B signaling pathway|Angiotensin II receptor type 1 pathway|Pleural mesothelioma|Pleural mesothelioma|NRP1 triggered signalin…	R-HSA-2032785,R-HSA-8951671	YAP1- and WWTR1 (TAZ)-stimulated gene expression|RUNX3 regulates YAP1-mediated transcription	Secreted
Q96KF7	SMIM8	Small integral membrane protein 8	1	15.2881	14.3252	0.962858	1.94917	Up	0.0045438	0.0323088	16.1599	14.9848	15.3166	14.4969	15.6014	15.1688	14.58	14.5532	13.9554	14.2704	14.6502	13.9421	Small integral membrane protein 8	57150	SMIM8	GO:0016020	membrane				ENOG502S4X3	S	Domain of unknown function (DUF4500)	Function unknown	PF14937	family	Domain of unknown function (DUF4500)	IPR026686	Family	UPF0708 protein C6orf162					Membrane
Q96NU7	AMDHD1	Probable imidazolonepropionase	1	14.1919	11.2439	2.94798	7.71668	Up	0.00456015	0.0323769	14.2464	13.6962	15.1033	13.7115	14.669	13.7247	10	10.0272	10.0379	13.5277	13.8459	10.0246	Probable imidazolonepropionase	144193	AMDHD1	GO:0006548,GO:0019556,GO:0019557,GO:0005829,GO:0016812,GO:0050480,GO:0046872	histidine catabolic process|histidine catabolic process to glutamate and formamide|histidine catabolic process to glutamate and formate|cytosol|hydrolase activity, acting on carbon-nitrogen (but not peptide) bonds, in cyclic amides|imidazolonepropionase activity|metal ion binding	hsa00340	Histidine metabolism	K01468	KOG3968	F	imidazolonepropionase activity	Nucleotide transport and metabolism	PF01979	domain	Amidohydrolase family	IPR006680,IPR005920,IPR011059,IPR032466	Domain|Family|Homologous_superfamily|Homologous_superfamily	Amidohydrolase-related|Imidazolonepropionase|Metal-dependent hydrolase, composite domain superfamily|Metal-dependent hydrolase	WP4661	Amino acid metabolism pathway excerpt histidine catabolism extension	R-HSA-70921	Histidine catabolism
O94916	NFAT5	Nuclear factor of activated T-cells 5	6	15.7694	14.8309	0.938568	1.91663	Up	0.00470308	0.0330617	16.1098	15.6913	15.631	15.4554	15.7882	15.9409	15.1045	15.2262	15.0463	14.8721	15.0896	13.6464	Nuclear factor of activated T-cells 5	10725	NFAT5	GO:0033173,GO:0071474,GO:0071345,GO:0006974,GO:0043123,GO:0010628,GO:1904996,GO:0045944,GO:0062176,GO:0070884,GO:0006357,GO:0007165,GO:0006366,GO:0000785,GO:0005829,GO:0005654,GO:0005634,GO:0005667,GO:0003682,GO:0001228,GO:0003700,GO:0000981,GO:0000978,GO:1990837	calcineurin-NFAT signaling cascade|cellular hyperosmotic response|cellular response to cytokine stimulus|DNA damage response|positive regulation of canonical NF-kappaB signal transduction|positive regulation of gene expression|positive regulation of leukocyte adhesion to vascular endothelial cell|positive regulation of transcription by RNA polymerase II|R-loop processing|regulation of calcineurin…				ENOG502QSVE	S	regulation of calcineurin-NFAT signaling cascade	Function unknown	PF16179,PF00554	domain|domain	Rel homology dimerisation domain|Rel homology DNA-binding domain	IPR013783,IPR014756,IPR002909,IPR008366,IPR015646,IPR008967,IPR032397,IPR011539,IPR037059	Homologous_superfamily|Homologous_superfamily|Domain|Family|Domain|Homologous_superfamily|Domain|Domain|Homologous_superfamily	Immunoglobulin-like fold|Immunoglobulin E-set|IPT domain|Nuclear factor of activated T cells (NFAT)|Nuclear factor of activated T-cells 5, Rel homology domain, DNA-binding domain|p53-like transcription factor, DNA-binding domain superfamily|Rel homology dimerisation domain|Rel homology domain, DNA-binding domain|Rel homology domain (RHD), DNA-binding domain superfamily	WP4585	Cancer immunotherapy by PD 1 blockade			Cytoplasm;Nucleus
O75379	VAMP4	Vesicle-associated membrane protein 4	2	15.8055	15.1187	0.68683	1.60974	Up	0.00527347	0.0356443	16.0391	15.9471	15.2378	15.9208	15.9346	15.7537	15.4254	15.5874	14.5427	14.905	15.1618	15.0898	Vesicle-associated membrane protein 4	8674	VAMP4	GO:0032456,GO:0090161,GO:1900242,GO:0035493,GO:0016189,GO:0009986,GO:0030669,GO:0005768,GO:0005794,GO:0000139,GO:0005764,GO:0005886,GO:0031201,GO:0005802,GO:0032588,GO:0030133	endocytic recycling|Golgi ribbon formation|regulation of synaptic vesicle endocytosis|SNARE complex assembly|synaptic vesicle to endosome fusion|cell surface|clathrin-coated endocytic vesicle membrane|endosome|Golgi apparatus|Golgi membrane|lysosome|plasma membrane|SNARE complex|trans-Golgi network|trans-Golgi network membrane|transport vesicle	hsa04130	SNARE interactions in vesicular transport	K08513	KOG0860	U	SNAP receptor activity	Intracellular trafficking, secretion, and vesicular transport	PF00957	family	Synaptobrevin	IPR001388,IPR042855,IPR042887	Family|Domain|Family	Synaptobrevin-like|v-SNARE, coiled-coil homology domain|Vesicle-associated membrane protein 4			R-HSA-6811440,R-HSA-8856825,R-HSA-8856828	Retrograde transport at the Trans-Golgi-Network|Cargo recognition for clathrin-mediated endocytosis|Clathrin-mediated endocytosis	Golgi apparatus
Q9Y5H0	PCDHGA3	Protocadherin gamma-A3	1	16.0654	15.1175	0.947887	1.92904	Up	0.00669517	0.0415354	16.9512	15.675	15.4903	15.8479	15.9363	16.4916	14.9742	15.3959	15.0456	14.7539	15.7818	14.7536	Protocadherin gamma-A3	56112	PCDHGA3	GO:0007155,GO:0008333,GO:0007156,GO:0060989,GO:0007399,GO:0005886,GO:0005509	cell adhesion|endosome to lysosome transport|homophilic cell adhesion via plasma membrane adhesion molecules|lipid tube assembly involved in organelle fusion|nervous system development|plasma membrane|calcium ion binding				KOG3594	G	homophilic cell adhesion via plasma membrane adhesion molecules	Carbohydrate transport and metabolism	PF00028,PF08266,PF16492,PF15974	domain|domain|family|family	Cadherin domain|Cadherin-like|Cadherin cytoplasmic C-terminal|Cadherin C-terminal cytoplasmic tail, catenin-binding region	IPR002126,IPR015919,IPR032455,IPR031904,IPR020894,IPR013164	Domain|Homologous_superfamily|Domain|Domain|Conserved_site|Domain	Cadherin-like|Cadherin-like superfamily|Cadherin, cytoplasmic C-terminal domain|Cadherin, C-terminal catenin-binding domain|Cadherin conserved site|Cadherin, N-terminal					Cell membrane
Q92504	SLC39A7	Zinc transporter SLC39A7	1	15.5052	14.6715	0.833698	1.78225	Up	0.00674157	0.0417029	15.0443	15.4279	15.5272	15.5072	15.1507	16.3738	14.5344	14.4066	14.507	14.9683	14.3258	15.2867	Zinc transporter SLC39A7	7922	SLC39A7	GO:0030183,GO:0006882,GO:0110075,GO:0098773,GO:0071577,GO:0005783,GO:0005789,GO:0005794,GO:0016020,GO:0005654,GO:0005385	B cell differentiation|intracellular zinc ion homeostasis|regulation of ferroptosis|skin epidermis development|zinc ion transmembrane transport|endoplasmic reticulum|endoplasmic reticulum membrane|Golgi apparatus|membrane|nucleoplasm|zinc ion transmembrane transporter activity	hsa05010,hsa05012	Alzheimer disease|Parkinson disease	K14713	KOG2693	P	cellular zinc ion homeostasis	Inorganic ion transport and metabolism	PF02535	family	ZIP Zinc transporter	IPR003689	Family	Zinc/iron permease	WP2882,WP2884,WP3529	Nuclear receptors meta pathway|NRF2 pathway|Zinc homeostasis	R-HSA-442380	Zinc influx into cells by the SLC39 gene family	Golgi apparatus
Q56A73	SPIN4	Spindlin-4	2	13.8399	11.1729	2.66701	6.35109	Up	0.00695967	0.042547	14.2746	14.0094	14.6786	13.474	14.0791	12.5236	13.3189	13.6095	10.0379	10.0249	10.0215	10.0246	Spindlin-4	139886	SPIN4	GO:0007276,GO:0006355,GO:0005829,GO:0005654,GO:0035064	gamete generation|regulation of DNA-templated transcription|cytosol|nucleoplasm|methylated histone binding				ENOG502QRYD	S	methylated histone binding	Function unknown	PF02513	repeat	Spin/Ssty Family	IPR003671,IPR042567	Family|Homologous_superfamily	Spindlin/spermiogenesis-specific protein|Spindlin/spermiogenesis-specific domain superfamily
Q99661	KIF2C	Kinesin-like protein KIF2C	2	14.5922	11.4669	3.12529	8.72584	Up	0.00716045	0.0433185	14.232	14.313	15.0892	14.6262	15.0567	14.2358	10	10.0272	10.0379	14.4422	14.2693	10.0246	Kinesin-like protein KIF2C	11004	KIF2C	GO:0051315,GO:0051301,GO:0030951,GO:0051310,GO:0007019,GO:0007018,GO:0007080,GO:0051983,GO:0005813,GO:0000775,GO:0005829,GO:0005871,GO:0000776,GO:0016020,GO:0005874,GO:0015630,GO:0035371,GO:0005634,GO:0005819,GO:0005524,GO:0016887,GO:0019237,GO:0008017,GO:0003777,GO:0051010	attachment of mitotic spindle microtubules to kinetochore|cell division|establishment or maintenance of microtubule cytoskeleton polarity|metaphase chromosome alignment|microtubule depolymerization|microtubule-based movement|mitotic metaphase chromosome alignment|regulation of chromosome segregation|centrosome|chromosome, centromeric region|cytosol|kinesin complex|kinetochore|membrane|microtubule…	hsa04814	Motor proteins	K10393	KOG0246	Z	microtubule motor activity	Cytoskeleton	PF00225	domain	Kinesin motor domain	IPR027640,IPR019821,IPR001752,IPR036961,IPR027417	Family|Conserved_site|Domain|Homologous_superfamily|Homologous_superfamily	Kinesin-like protein|Kinesin motor domain, conserved site|Kinesin motor domain|Kinesin motor domain superfamily|P-loop containing nucleoside triphosphate hydrolase	WP2038	Microtubule cytoskeleton regulation	R-HSA-141444,R-HSA-2132295,R-HSA-2467813,R-HSA-2500257,R-HSA-5663220,R-HSA-6811434,R-HSA-68877,R-HSA-9648025,R-HSA-983189	Amplification of signal from unattached kinetochores via a MAD2 inhibitory signal|MHC class II antigen presentation|Separation of Sister Chromatids|Resolution of Sister Chromatid Cohesion|RHO GTPases Activate Formins|COPI-dependent Golgi-to-ER retrograde traffic|Mitotic Prometaphase|EML4 and NUDC in mitotic spindle formation|Kinesins	Cytoplasm;Nucleus
O00141	SGK1	Serine/threonine-protein kinase Sgk1	2	14.7482	14.1016	0.646618	1.56549	Up	0.00781725	0.0460076	15.1266	14.9133	14.8943	14.819	14.3635	14.3723	14.1566	13.8254	14.2445	13.7385	13.918	14.7264	Serine/threonine-protein kinase Sgk1	6446	SGK1	GO:0006915,GO:1904045,GO:0006974,GO:0035556,GO:0007616,GO:0048812,GO:0032411,GO:0006468,GO:0042981,GO:0008217,GO:0050790,GO:0001558,GO:0030334,GO:0042127,GO:0051090,GO:0060453,GO:1901796,GO:0070294,GO:0006814,GO:0005737,GO:0005829,GO:0005789,GO:0005739,GO:0016607,GO:0005654,GO:0005634,GO:0005886,GO:0005524,GO:0005246,GO:0017081,GO:0015459,GO:0106310,GO:0004674,GO:0004712,GO:0017080	apoptotic process|cellular response to aldosterone|DNA damage response|intracellular signal transduction|long-term memory|neuron projection morphogenesis|positive regulation of transporter activity|protein phosphorylation|regulation of apoptotic process|regulation of blood pressure|regulation of catalytic activity|regulation of cell growth|regulation of cell migration|regulation of cell populatio…	hsa04068,hsa04151,hsa04150,hsa04148,hsa04960	FoxO signaling pathway|PI3K-Akt signaling pathway|mTOR signaling pathway|Efferocytosis|Aldosterone-regulated sodium reabsorption	K13302	KOG0598	H	protein serine/threonine kinase activity	Coenzyme transport and metabolism	PF00069,PF00433	domain|family	Protein kinase domain|Protein kinase C terminal domain	IPR000961,IPR011009,IPR017892,IPR000719,IPR017441,IPR008271	Domain|Homologous_superfamily|Domain|Domain|Binding_site|Active_site	AGC-kinase, C-terminal|Protein kinase-like domain superfamily|Protein kinase, C-terminal|Protein kinase domain|Protein kinase, ATP binding site|Serine/threonine-protein kinase, active site	WP2035,WP3584,WP4172,WP481,WP5094	Follicle stimulating hormone FSH signaling pathway|MECP2 and associated Rett syndrome|PI3K Akt signaling pathway|Insulin signaling|Orexin receptor pathway	R-HSA-1257604,R-HSA-2672351,R-HSA-6804757,R-HSA-8986944,R-HSA-9031628	PIP3 activates AKT signaling|Stimuli-sensing channels|Regulation of TP53 Degradation|Transcriptional Regulation by MECP2|NGF-stimulated transcription	Cytoplasm;Mitochondrion;Cell membrane;Nucleus
P81605	DCD	Dermcidin	1	15.644	14.6759	0.968085	1.95624	Up	0.00883671	0.0497549	16.1318	15.6024	15.2646	15.0674	16.1316	15.666	14.3479	15.0519	14.1468	14.4421	14.3694	15.6972	Dermcidin	117159	DCD	GO:0042742,GO:0050832,GO:0051873,GO:0006508,GO:0070062,GO:0005576,GO:0016020,GO:0008289,GO:0046872,GO:0005216,GO:0008233,GO:0003723	defense response to bacterium|defense response to fungus|killing by host of symbiont cells|proteolysis|extracellular exosome|extracellular region|membrane|lipid binding|metal ion binding|monoatomic ion channel activity|peptidase activity|RNA binding				ENOG502RVUN	S	Dermcidin, antibiotic peptide	Function unknown	PF15291	domain	Dermcidin, antibiotic peptide	IPR028130,IPR043557	Family|Family	Dermcidin|Dermcidin/Lacritin			R-HSA-6803157	Antimicrobial peptides	Membrane;Secreted
Q969R2	OSBP2	Oxysterol-binding protein 2	1	14.5431	11.4816	3.06151	8.34846	Up	0.00884458	0.0497549	14.0478	14.1692	14.9892	15.015	14.1888	14.849	10	14.1455	10.0379	10.0249	10.0215	14.6601	Oxysterol-binding protein 2	23762	OSBP2	GO:0007286,GO:0097440,GO:0005829,GO:0043231,GO:0097038,GO:0005886,GO:0015485,GO:0015248	spermatid development|apical dendrite|cytosol|intracellular membrane-bounded organelle|perinuclear endoplasmic reticulum|plasma membrane|cholesterol binding|sterol transporter activity				KOG1737	O	lipid transport	Posttranslational modification, protein turnover, chaperones	PF01237,PF00169	family|domain	Oxysterol-binding protein|PH domain	IPR037239,IPR000648,IPR018494,IPR011993,IPR001849	Homologous_superfamily|Family|Conserved_site|Homologous_superfamily|Domain	Oxysterol-binding protein superfamily|Oxysterol-binding protein|Oxysterol-binding protein, conserved site|PH-like domain superfamily|Pleckstrin homology domain					Membrane
O43790	KRT86	Keratin, type II cuticular Hb6	1	17.4825	12.4708	5.01174	32.2615	Up	0.00885044	0.0497549	17.4182	17.4818	17.6457	17.429	17.2688	17.6518	17.3307	10.0272	10.0379	10.0249	10.0215	17.3827	Keratin, type II cuticular Hb6	3892	KRT86	GO:0045109,GO:0031424,GO:0005829,GO:0005615,GO:0045095,GO:0030280	intermediate filament organization|keratinization|cytosol|extracellular space|keratin filament|structural constituent of skin epidermis				ENOG502RTZU	S	structural molecule activity	Function unknown	PF00038,PF16208	coiled_coil|family	Intermediate filament protein|Keratin type II head	IPR018039,IPR039008,IPR032444,IPR003054	Conserved_site|Domain|Domain|Family	Intermediate filament protein, conserved site|Intermediate filament, rod domain|Keratin type II head|Keratin, type II			R-HSA-6805567,R-HSA-6809371	Keratinization|Formation of the cornified envelope
Q9P227	ARHGAP23	Rho GTPase-activating protein 23	2	15.0169	11.634	3.38283	10.4312	Up	0.00892776	0.0499664	15.4664	15.5971	14.432	15.2583	14.4696	14.8778	15.3676	14.3278	10.0379	10.0249	10.0215	10.0246	Rho GTPase-activating protein 23	57636	ARHGAP23	GO:0051056,GO:0007165,GO:0005829,GO:0070062,GO:0005096	regulation of small GTPase mediated signal transduction|signal transduction|cytosol|extracellular exosome|GTPase activator activity				KOG4407	O	GTPase activator activity	Posttranslational modification, protein turnover, chaperones	PF17820,PF15410,PF00620	domain|domain|domain	PDZ domain|Pleckstrin homology domain|RhoGAP domain	IPR001478,IPR041489,IPR036034,IPR011993,IPR041681,IPR001849,IPR008936,IPR000198	Domain|Domain|Homologous_superfamily|Homologous_superfamily|Domain|Domain|Homologous_superfamily|Domain	PDZ domain|PDZ domain 6|PDZ superfamily|PH-like domain superfamily|Pleckstrin homology domain 9|Pleckstrin homology domain|Rho GTPase activation protein|Rho GTPase-activating protein domain	WP5287,WP5287	17q12 copy number variation syndrome|17q12 copy number variation syndrome	R-HSA-8980692,R-HSA-9013149	RHOA GTPase cycle|RAC1 GTPase cycle
Q8IUD6	RNF135	E3 ubiquitin-protein ligase RNF135	1	16.702	16.0813	0.62068	1.5376	Up	0.00909489	0.050716	16.4581	16.97	16.3254	16.508	16.8007	17.1496	16.3068	16.3856	15.7164	15.916	16.4598	15.703	E3 ubiquitin-protein ligase RNF135	84282	RNF135	GO:0140374,GO:0010994,GO:0045087,GO:0032728,GO:0051260,GO:0070534,GO:0000209,GO:0016567,GO:0045088,GO:0039529,GO:0005737,GO:0010494,GO:0005829,GO:1990904,GO:0042802,GO:0046872,GO:0043021,GO:0039552,GO:0061630,GO:0004842	antiviral innate immune response|free ubiquitin chain polymerization|innate immune response|positive regulation of interferon-beta production|protein homooligomerization|protein K63-linked ubiquitination|protein polyubiquitination|protein ubiquitination|regulation of innate immune response|RIG-I signaling pathway|cytoplasm|cytoplasmic stress granule|cytosol|ribonucleoprotein complex|identical pro…				KOG2177	O	zinc ion binding	Posttranslational modification, protein turnover, chaperones	PF00622,PF15227	family|domain	SPRY domain|zinc finger of C3HC4-type, RING	IPR001870,IPR043136,IPR003879,IPR013320,IPR006574,IPR042723,IPR003877,IPR001841,IPR013083,IPR017907	Domain|Homologous_superfamily|Domain|Homologous_superfamily|Domain|Domain|Domain|Domain|Homologous_superfamily|Conserved_site	B30.2/SPRY domain|B30.2/SPRY domain superfamily|Butyrophylin-like, SPRY domain|Concanavalin A-like lectin/glucanase domain superfamily|SPRY-associated|RNF135, PRY/SPRY domain|SPRY domain|Zinc finger, RING-type|Zinc finger, RING/FYVE/PHD-type|Zinc finger, RING-type, conserved site	WP5366	NF1 copy number variation syndrome	R-HSA-168928,R-HSA-5689896,R-HSA-918233,R-HSA-933541,R-HSA-933542,R-HSA-933543,R-HSA-936440,R-HSA-9705671	DDX58/IFIH1-mediated induction of interferon-alpha/beta|Ovarian tumor domain proteases|TRAF3-dependent IRF activation pathway|TRAF6 mediated IRF7 activation|TRAF6 mediated NF-kB activation|NF-kB activation through FADD/RIP-1 pathway mediated by caspase-8 and -10|Negative regulators of DDX58/IFIH1 signaling|SARS-CoV-2 activates/modulates innate and adaptive immune responses	Cytoplasm
P55042	RRAD	GTP-binding protein RAD	4	16.1289	15.4828	0.646107	1.56494	Up	0.00926994	0.0513109	16.542	15.9065	15.8033	16.0471	16.3613	16.113	15.0926	15.1198	15.6388	15.8071	16.0519	15.1863	GTP-binding protein RAD	6236	RRAD	GO:0007264,GO:0005829,GO:0005886,GO:0005246,GO:0005516,GO:0005525,GO:0003924	small GTPase mediated signal transduction|cytosol|plasma membrane|calcium channel regulator activity|calmodulin binding|GTP binding|GTPase activity				KOG0395	G	GTPase activity	Carbohydrate transport and metabolism	PF00071	domain	Ras family	IPR027417,IPR017358,IPR005225,IPR001806	Homologous_superfamily|Family|Domain|Family	P-loop containing nucleoside triphosphate hydrolase|Ras-related small G protein, RGK family|Small GTP-binding protein domain|Small GTPase	WP481	Insulin signaling	R-HSA-9031628	NGF-stimulated transcription	Cell membrane
P0C0L4	C4A	Complement C4-A	1	14.0763	12.6346	1.44176	2.71652	Up	0.0098404	0.0534112	13.8869	13.7399	14.1523	14.0127	14.0632	14.6031	13.8683	11.0272	13.8215	12.3647	12.3614	12.3644	Complement C4-A	720	C4A	GO:0006956,GO:0006958,GO:0006954,GO:0045087,GO:2000427,GO:0030424,GO:0072562,GO:0030425,GO:0005788,GO:0070062,GO:0005576,GO:0005615,GO:0043025,GO:0005886,GO:0045202,GO:0001849,GO:0004866	complement activation|complement activation, classical pathway|inflammatory response|innate immune response|positive regulation of apoptotic cell clearance|axon|blood microparticle|dendrite|endoplasmic reticulum lumen|extracellular exosome|extracellular region|extracellular space|neuronal cell body|plasma membrane|synapse|complement component C1q complex binding|endopeptidase inhibitor activity	hsa04610,hsa05171,hsa05133,hsa05150,hsa05322,hsa04936	Complement and coagulation cascades|Coronavirus disease - COVID-19|Pertussis|Staphylococcus aureus infection|Systemic lupus erythematosus|Alcoholic liver disease	K03989	KOG1366	J	endopeptidase inhibitor activity	Translation, ribosomal structure and biogenesis	PF00207,PF07703,PF07677,PF01821,PF21145,PF01835,PF17791,PF17789,PF01759,PF07678	family|domain|domain|domain|domain|domain|domain|domain|domain|repeat	Alpha-2-macroglobulin family|Alpha-2-macroglobulin bait region domain|A-macroglobulin receptor binding domain|Anaphylotoxin-like domain|Complement C4, MG1 domain|MG2 domain|Macroglobulin domain MG3|Macroglobulin domain MG4|UNC-6/NTR/C345C module|A-macroglobulin TED domain	IPR009048,IPR036595,IPR011625,IPR047565,IPR011626,IPR000020,IPR018081,IPR001840,IPR048847,IPR013783,IPR001599,IPR019742,IPR002890,IPR041555,IPR040839,IPR001134,IPR018933,IPR008930,IPR008993	Domain|Homologous_superfamily|Domain|Conserved_site|Domain|Domain|Homologous_superfamily|Domain|Domain|Homologous_superfamily|Domain|Conserved_site|Domain|Domain|Domain|Domain|Domain|Homologous_superfamily|Homologous_superfamily	Alpha-macroglobulin, receptor-binding|Alpha-macroglobulin, receptor-binding domain superfamily|Alpha-2-macroglobulin, bait region domain|Alpha-macroglobulin-like, thiol-ester bond-forming region|Alpha-macroglobulin-like, TED domain|Anaphylatoxin/fibulin|Anaphylatoxin, complement system|Anaphylatoxin, complement system domain|Complement C4, MG1 domain|Immunoglobulin-like fold|Alpha-2-macroglobulin…	WP2328,WP2328,WP2806,WP2806,WP2806,WP2806,WP5090,WP5218,WP545,WP706	Allograft rejection|Allograft rejection|Complement system|Complement system|Complement system|Complement system|Complement system in neuronal development and plasticity|Extrafollicular and follicular B cell activation by SARS CoV 2|Complement activation|Sudden infant death syndrome SIDS susceptibility pathways	R-HSA-166663,R-HSA-174577,R-HSA-381426,R-HSA-8957275,R-HSA-977606	Initial triggering of complement|Activation of C3 and C5|Regulation of Insulin-like Growth Factor (IGF) transport and uptake by Insulin-like Growth Factor Binding Proteins (IGFBPs)|Post-translational protein phosphorylation|Regulation of Complement cascade	Secreted
P25815	S100P	Protein S100-P	3	19.9524	19.3157	0.636672	1.55474	Up	0.00998436	0.0539567	20.0113	19.2957	20.1282	19.79	19.8112	20.6779	18.9951	19.5091	19.4748	19.3454	19.326	19.2437	Protein S100-P	6286	S100P	GO:0043542,GO:0010033,GO:0005737,GO:0070062,GO:0005576,GO:0031528,GO:0005654,GO:0005634,GO:0034774,GO:0045296,GO:0005509,GO:0048306,GO:0000287,GO:0042803,GO:0046914	endothelial cell migration|response to organic substance|cytoplasm|extracellular exosome|extracellular region|microvillus membrane|nucleoplasm|nucleus|secretory granule lumen|cadherin binding|calcium ion binding|calcium-dependent protein binding|magnesium ion binding|protein homodimerization activity|transition metal ion binding				ENOG502S6E1	S	S-100/ICaBP type calcium binding domain	Function unknown	PF01023	domain	S-100/ICaBP type calcium binding domain	IPR011992,IPR002048,IPR034325,IPR001751,IPR013787	Homologous_superfamily|Domain|Domain|Conserved_site|Domain	EF-hand domain pair|EF-hand domain|S-100|S100/Calcium binding protein 7/8-like, conserved site|S100/CaBP-9k-type, calcium binding, subdomain	WP2361,WP2880,WP2882	Gastric cancer network 1|Glucocorticoid receptor pathway|Nuclear receptors meta pathway	R-HSA-6798695	Neutrophil degranulation	Cytoplasm;Nucleus
P58004	SESN2	Sestrin-2	2	15.2365	11.7504	3.48611	11.2053	Up	0.0104049	0.0554392	15.6292	14.8511	14.8683	15.5406	15.6504	14.8795	10	15.4841	10.0379	10.0249	14.931	10.0246	Sestrin-2	83667	SESN2	GO:0098869,GO:0034198,GO:0071230,GO:0042149,GO:0071233,GO:1990253,GO:0034599,GO:0030330,GO:0006635,GO:0042593,GO:0046323,GO:0032042,GO:0030308,GO:1904262,GO:1902010,GO:0043491,GO:1904504,GO:0016239,GO:1900182,GO:1904263,GO:0072593,GO:0006111,GO:0001932,GO:1901031,GO:1903432,GO:0009749,GO:0032868,GO:0070328,GO:1990316,GO:0005737,GO:0005829,GO:0005765,GO:0005739,GO:0031588,GO:0005634,GO:0031932,GO:…	cellular oxidant detoxification|cellular response to amino acid starvation|cellular response to amino acid stimulus|cellular response to glucose starvation|cellular response to leucine|cellular response to leucine starvation|cellular response to oxidative stress|DNA damage response, signal transduction by p53 class mediator|fatty acid beta-oxidation|glucose homeostasis|glucose import|mitochondria…	hsa04150,hsa04115,hsa04211	mTOR signaling pathway|p53 signaling pathway|Longevity regulating pathway	K20394	KOG3746	F	leucine binding	Nucleotide transport and metabolism	PF04636	family	PA26 p53-induced protein (sestrin)	IPR029032,IPR006730	Homologous_superfamily|Family	AhpD-like|Sestrin	WP4674,WP4963,WP5420	Head and neck squamous cell carcinoma|p53 transcriptional gene network|ADHD and autism ASD linked metabolic pathways and SNP	R-HSA-5628897,R-HSA-9639288,R-HSA-9755511	TP53 Regulates Metabolic Genes|Amino acids regulate mTORC1|KEAP1-NFE2L2 pathway	Cytoplasm
Q9HAZ1	CLK4	Dual specificity protein kinase CLK4	2	13.5584	11.1583	2.40009	5.27835	Up	0.010814	0.0568563	13.5401	14.1348	13.0791	14.4199	13.0838	13.0926	10	10.0272	13.0056	13.8709	10.0215	10.0246	Dual specificity protein kinase CLK4	57396	CLK4	GO:0016310,GO:0043484,GO:0005634,GO:0005524,GO:0106310,GO:0004674,GO:0004712,GO:0004713	phosphorylation|regulation of RNA splicing|nucleus|ATP binding|protein serine kinase activity|protein serine/threonine kinase activity|protein serine/threonine/tyrosine kinase activity|protein tyrosine kinase activity	hsa05134	Legionellosis	K23561	KOG0671	Q	protein serine/threonine/tyrosine kinase activity	Secondary metabolites biosynthesis, transport and catabolism	PF00069	domain	Protein kinase domain	IPR011009,IPR000719,IPR017441,IPR008271	Homologous_superfamily|Domain|Binding_site|Active_site	Protein kinase-like domain superfamily|Protein kinase domain|Protein kinase, ATP binding site|Serine/threonine-protein kinase, active site	WP411	mRNA processing			Nucleus
Q9Y3B1	PRELID3B	PRELI domain containing protein 3B	3	16.547	15.9096	0.637412	1.55554	Up	0.011126	0.057679	16.7862	16.5799	16.5093	16.5379	16.4652	16.4034	15.7753	16.0368	16.6257	16.2189	15.4859	15.3149	PRELI domain containing protein 3B	51012	PRELID3B	GO:0015914,GO:0005758,GO:1990050	phospholipid transport|mitochondrial intermembrane space|phosphatidic acid transfer activity				KOG3336	H	phosphatidic acid transporter activity	Coenzyme transport and metabolism	PF04707	family	PRELI-like family	IPR006797,IPR037365	Domain|Family	PRELI/MSF1 domain|Slowmo/Ups family
P31941	APOBEC3A	DNA dC->dU-editing enzyme APOBEC-3A	4	16.1558	15.4011	0.75472	1.6873	Up	0.0114731	0.0588863	16.3406	15.2761	16.3076	16.0089	16.8011	16.2006	15.7878	15.4682	15.5666	15.4581	14.8317	15.2941	DNA dC->dU-editing enzyme APOBEC-3A	100913187	APOBEC3A	GO:0044355,GO:0016554,GO:0051607,GO:0070383,GO:0080111,GO:0045087,GO:0045869,GO:0045071,GO:0010526,GO:0005737,GO:0005654,GO:0005634,GO:0000932,GO:0004126,GO:0047844,GO:0003723,GO:0008270	clearance of foreign intracellular DNA|cytidine to uridine editing|defense response to virus|DNA cytosine deamination|DNA demethylation|innate immune response|negative regulation of single stranded viral RNA replication via double stranded DNA intermediate|negative regulation of viral genome replication|retrotransposon silencing|cytoplasm|nucleoplasm|nucleus|P-body|cytidine deaminase activity|deo…	hsa03250,hsa05170	Viral life cycle - HIV-1|Human immunodeficiency virus 1 infection	K18750	KOG4075	O	DNA cytosine deamination	Posttranslational modification, protein turnover, chaperones	PF18782	family	Novel AID APOBEC clade 2	IPR016192,IPR002125,IPR016193	Binding_site|Domain|Homologous_superfamily	APOBEC/CMP deaminase, zinc-binding|Cytidine and deoxycytidylate deaminase domain|Cytidine deaminase-like			R-HSA-72200,R-HSA-75094	mRNA Editing: C to U Conversion|Formation of the Editosome	Cytoplasm;Nucleus
Q8N8D1	PDCD7	Programmed cell death protein 7	1	16.0609	15.2667	0.794218	1.73414	Up	0.0115894	0.0590819	15.6798	15.6551	16.1539	16.3686	16.2375	16.2702	15.5674	14.7746	14.7853	14.7722	15.9317	15.7687	Programmed cell death protein 7	10081	PDCD7	GO:0006915,GO:0051384,GO:0008380,GO:0005654,GO:0005689	apoptotic process|response to glucocorticoid|RNA splicing|nucleoplasm|U12-type spliceosomal complex				ENOG502QQNP	S	response to glucocorticoid	Function unknown	PF16021	family	Programmed cell death protein 7	IPR031974	Family	Programmed cell death protein 7			R-HSA-72165	mRNA Splicing - Minor Pathway	Nucleus
Q9UH17	APOBEC3B	DNA dC->dU-editing enzyme APOBEC-3B	1	15.0466	11.6968	3.34984	10.1953	Up	0.0117496	0.0595364	14.5809	15.2387	14.571	14.5714	16.0631	15.2548	10	10.0272	10.0379	15.3263	10.0215	14.768	DNA dC->dU-editing enzyme APOBEC-3B	9582	APOBEC3B	GO:0044355,GO:0016554,GO:0051607,GO:0070383,GO:0080111,GO:0045087,GO:0045869,GO:0010526,GO:0005737,GO:0005654,GO:0005634,GO:0000932,GO:0004126,GO:0047844,GO:0003723,GO:0008270	clearance of foreign intracellular DNA|cytidine to uridine editing|defense response to virus|DNA cytosine deamination|DNA demethylation|innate immune response|negative regulation of single stranded viral RNA replication via double stranded DNA intermediate|retrotransposon silencing|cytoplasm|nucleoplasm|nucleus|P-body|cytidine deaminase activity|deoxycytidine deaminase activity|RNA binding|zinc i…	hsa03250,hsa05170	Viral life cycle - HIV-1|Human immunodeficiency virus 1 infection	K18750	KOG4075	O	DNA cytosine deamination	Posttranslational modification, protein turnover, chaperones	PF18782	family	Novel AID APOBEC clade 2	IPR016192,IPR002125,IPR016193	Binding_site|Domain|Homologous_superfamily	APOBEC/CMP deaminase, zinc-binding|Cytidine and deoxycytidylate deaminase domain|Cytidine deaminase-like			R-HSA-72200,R-HSA-75094	mRNA Editing: C to U Conversion|Formation of the Editosome	Nucleus
Q9NWM0	SMOX	Spermine oxidase	5	16.2175	15.4814	0.736122	1.66569	Up	0.0120085	0.0603223	16.8856	15.9147	16.264	16.0871	16.2301	15.9237	14.9481	16.1439	15.8411	15.1424	15.1704	15.6427	Spermine oxidase	54498	SMOX	GO:0006596,GO:0006598,GO:0046208,GO:0006805,GO:0005737,GO:0005829,GO:0043231,GO:0031965,GO:0005654,GO:0005634,GO:0052895,GO:0052894,GO:0046592,GO:0052901	polyamine biosynthetic process|polyamine catabolic process|spermine catabolic process|xenobiotic metabolic process|cytoplasm|cytosol|intracellular membrane-bounded organelle|nuclear membrane|nucleoplasm|nucleus|N1-acetylspermine:oxygen oxidoreductase (N1-acetylspermidine-forming) activity|norspermine:oxygen oxidoreductase activity|polyamine oxidase activity|spermine:oxygen oxidoreductase (spermid…	hsa00330,hsa00410	Arginine and proline metabolism|beta-Alanine metabolism	K12259	KOG0685	T	positive regulation of spermidine biosynthetic process	Signal transduction mechanisms	PF01593	domain	Flavin containing amine oxidoreductase	IPR002937,IPR036188	Domain|Homologous_superfamily	Amine oxidase|FAD/NAD(P)-binding domain superfamily			R-HSA-141334,R-HSA-351200	PAOs oxidise polyamines to amines|Interconversion of polyamines	Cytoplasm;Nucleus
Q693B1	KCTD11	BTB/POZ domain-containing protein KCTD11	3	15.7243	15.0002	0.724108	1.65188	Up	0.0125229	0.0619984	16.2128	15.9494	15.7582	15.9391	15.407	15.0792	15.0738	15.6889	14.8161	14.6386	14.5885	15.1951	BTB/POZ domain-containing protein KCTD11	147040	KCTD11	GO:0007049,GO:0045666,GO:0051260,GO:0016567,GO:0042802,GO:0016740	cell cycle|positive regulation of neuron differentiation|protein homooligomerization|protein ubiquitination|identical protein binding|transferase activity				KOG2723	P	protein homooligomerization	Inorganic ion transport and metabolism	PF02214,PF19329	domain|family	BTB/POZ domain|BTB/POZ domain-containing protein KCTD11/21 C-terminus	IPR045763,IPR011333,IPR003131	Domain|Homologous_superfamily|Domain	BTB/POZ domain-containing protein KCTD11/21, C-terminal domain|SKP1/BTB/POZ domain superfamily|Potassium channel tetramerisation-type BTB domain
O00507	USP9Y	Probable ubiquitin carboxyl-terminal hydrolase FAF-Y	1	15.5804	11.9239	3.65655	12.6104	Up	0.0133983	0.0647493	15.0895	15.0648	16.0741	15.9629	15.0845	16.2067	15.7149	10.0272	10.0379	10.0249	15.7139	10.0246	Probable ubiquitin carboxyl-terminal hydrolase FAF-Y	8287	USP9Y	GO:0030509,GO:0016477,GO:0016579,GO:0006508,GO:0007283,GO:0007179,GO:0005737,GO:0005829,GO:0005634,GO:0070410,GO:0004843,GO:0008234	BMP signaling pathway|cell migration|protein deubiquitination|proteolysis|spermatogenesis|transforming growth factor beta receptor signaling pathway|cytoplasm|cytosol|nucleus|co-SMAD binding|cysteine-type deubiquitinase activity|cysteine-type peptidase activity								PF12030,PF00443	family|family	Domain of unknown function (DUF3517)|Ubiquitin carboxyl-terminal hydrolase	IPR016024,IPR021905,IPR038765,IPR001394,IPR018200,IPR028889	Homologous_superfamily|Domain|Homologous_superfamily|Domain|Conserved_site|Domain	Armadillo-type fold|Ubiquitin C-terminal hydrolase-like, DUF3517|Papain-like cysteine peptidase superfamily|Peptidase C19, ubiquitin carboxyl-terminal hydrolase|Ubiquitin specific protease, conserved site|Ubiquitin specific protease domain					Cytoplasm
O95340	PAPSS2	Bifunctional 3'-phosphoadenosine 5'-phosphosulfate synthase 2	1	18.4736	12.9486	5.52499	46.0454	Up	0.0138757	0.0662594	18.3789	18.6372	18.8341	18.0892	18.0936	18.8088	10	10.0272	10.0379	10.0249	18.7771	18.8249	Bifunctional 3'-phosphoadenosine 5'-phosphosulfate synthase 2	9060	PAPSS2	GO:0050428,GO:0007596,GO:0060348,GO:0042445,GO:0016310,GO:0000103,GO:0005829,GO:0004020,GO:0005524,GO:0016779,GO:0004781	3'-phosphoadenosine 5'-phosphosulfate biosynthetic process|blood coagulation|bone development|hormone metabolic process|phosphorylation|sulfate assimilation|cytosol|adenylylsulfate kinase activity|ATP binding|nucleotidyltransferase activity|sulfate adenylyltransferase (ATP) activity	hsa00920,hsa00230,hsa00450	Sulfur metabolism|Purine metabolism|Selenocompound metabolism	K13811	KOG4238	P	3'-phosphoadenosine 5'-phosphosulfate biosynthetic process	Inorganic ion transport and metabolism	PF01583,PF01747,PF14306	domain|domain|domain	Adenylylsulphate kinase|ATP-sulfurylase|PUA-like domain	IPR002891,IPR025980,IPR027417,IPR015947,IPR014729,IPR024951,IPR002650	Family|Domain|Homologous_superfamily|Homologous_superfamily|Homologous_superfamily|Domain|Family	Adenylyl-sulfate kinase|ATP-sulfurylase PUA-like domain|P-loop containing nucleoside triphosphate hydrolase|PUA-like superfamily|Rossmann-like alpha/beta/alpha sandwich fold|Sulphate adenylyltransferase catalytic domain|Sulphate adenylyltransferase	WP2018,WP4784,WP692	RANKL RANK signaling pathway|Proteoglycan biosynthesis|Sulfation biotransformation reaction	R-HSA-174362,R-HSA-2408550,R-HSA-3560796	Transport and synthesis of PAPS|Metabolism of ingested H2SeO4 and H2SeO3 into H2Se|Defective PAPSS2 causes SEMD-PA
Q8NET8	TRPV3	Transient receptor potential cation channel subfamily V member 3	1	15.2208	14.3877	0.833148	1.78157	Up	0.0139018	0.0662616	14.949	14.9322	15.0231	15.2988	15.6895	15.4323	14.4405	15.4839	13.9396	14.6126	13.9232	13.9263	Transient receptor potential cation channel subfamily V member 3	162514	TRPV3	GO:0070588,GO:0042636,GO:0090280,GO:0009266,GO:0005886,GO:0043235,GO:0005262,GO:0042802	calcium ion transmembrane transport|negative regulation of hair cycle|positive regulation of calcium ion import|response to temperature stimulus|plasma membrane|receptor complex|calcium channel activity|identical protein binding	hsa04750	Inflammatory mediator regulation of TRP channels	K04972	KOG3676	U	calcium ion transmembrane transport	Intracellular trafficking, secretion, and vesicular transport	PF00023,PF12796,PF00520	repeat|repeat|family	Ankyrin repeat|Ankyrin repeats (3 copies)|Ion transport protein	IPR002110,IPR036770,IPR005821,IPR024862,IPR008347	Repeat|Homologous_superfamily|Domain|Family|Family	Ankyrin repeat|Ankyrin repeat-containing domain superfamily|Ion transport domain|Transient receptor potential cation channel subfamily V|Transient receptor potential cation channel subfamily V member 1-4			R-HSA-3295583	TRP channels	Membrane
Q9Y680	FKBP7	Peptidyl-prolyl cis-trans isomerase FKBP7	2	14.5733	13.9873	0.586032	1.50111	Up	0.0144496	0.0678871	14.3741	14.2775	14.8323	14.7853	14.445	14.7258	13.6015	13.6287	14.4967	14.5279	13.7196	13.9494	Peptidyl-prolyl cis-trans isomerase FKBP7	51661	FKBP7	GO:0018208,GO:0005783,GO:0005788,GO:0005509,GO:0005528,GO:0003755	peptidyl-proline modification|endoplasmic reticulum|endoplasmic reticulum lumen|calcium ion binding|FK506 binding|peptidyl-prolyl cis-trans isomerase activity								PF13202,PF00254	domain|domain	EF hand|FKBP-type peptidyl-prolyl cis-trans isomerase	IPR011992,IPR018247,IPR002048,IPR046357,IPR001179	Homologous_superfamily|Binding_site|Domain|Homologous_superfamily|Domain	EF-hand domain pair|EF-Hand 1, calcium-binding site|EF-hand domain|Peptidyl-prolyl cis-trans isomerase domain superfamily|FKBP-type peptidyl-prolyl cis-trans isomerase domain
P12273	PIP	Prolactin-inducible protein	4	16.3298	13.8473	2.4825	5.58866	Up	0.0147968	0.0690455	16.8037	14.6316	13.6419	16.7942	19.2999	16.8074	13.5849	14.7121	13.7459	13.0089	14.3409	13.6911	Prolactin-inducible protein	5304	PIP	GO:0001580,GO:0070233,GO:0010628,GO:0006508,GO:0002682,GO:0070062,GO:0005576,GO:0005615,GO:0005634,GO:0003779,GO:0004190,GO:0042802,GO:0019864	detection of chemical stimulus involved in sensory perception of bitter taste|negative regulation of T cell apoptotic process|positive regulation of gene expression|proteolysis|regulation of immune system process|extracellular exosome|extracellular region|extracellular space|nucleus|actin binding|aspartic-type endopeptidase activity|identical protein binding|IgG binding				ENOG502T2PG	S	IgG binding	Function unknown	PF05326	family	Seminal vesicle autoantigen (SVA)	IPR013783,IPR014756,IPR007990	Homologous_superfamily|Homologous_superfamily|Family	Immunoglobulin-like fold|Immunoglobulin E-set|Prolactin-inducible protein			R-HSA-5223345	Miscellaneous transport and binding events	Secreted
O43581	SYT7	Synaptotagmin-7	2	15.6484	14.3996	1.24883	2.37649	Up	0.0150839	0.0697601	16.0928	15.7355	16.1252	15.6245	14.9257	15.3868	14.3234	14.2377	14.7494	12.6744	15.2179	15.1947	Synaptotagmin-7	9066	SYT7	GO:1990927,GO:0048791,GO:0071277,GO:0006909,GO:0090385,GO:0001778,GO:0045956,GO:0046850,GO:0017158,GO:0014059,GO:0070092,GO:0050796,GO:0050764,GO:1900242,GO:1990926,GO:0036465,GO:0006906,GO:0090119,GO:0030424,GO:0005829,GO:0031045,GO:0032009,GO:0070062,GO:0098686,GO:0005765,GO:0005764,GO:0005778,GO:0005777,GO:0030670,GO:0005886,GO:0042734,GO:0045202,GO:0008021,GO:0030672,GO:0005509,GO:0005544,GO:…	calcium ion regulated lysosome exocytosis|calcium ion-regulated exocytosis of neurotransmitter|cellular response to calcium ion|phagocytosis|phagosome-lysosome fusion|plasma membrane repair|positive regulation of calcium ion-dependent exocytosis|regulation of bone remodeling|regulation of calcium ion-dependent exocytosis|regulation of dopamine secretion|regulation of glucagon secretion|regulation…				KOG1028	B	calcium ion-regulated exocytosis of neurotransmitter	Chromatin structure and dynamics	PF00168	domain	C2 domain	IPR000008,IPR035892,IPR037732,IPR037741,IPR001565	Domain|Homologous_superfamily|Domain|Domain|Domain	C2 domain|C2 domain superfamily|Synaptotagmin 7, C2A domain|Synaptotagmin 7, C2B domain|Synaptotagmin			R-HSA-6794361	Neurexins and neuroligins	Lysosome;Cytoplasm;Cell membrane;Peroxisome
Q9UBS3	DNAJB9	DnaJ homolog subfamily B member 9	3	15.6116	14.963	0.648605	1.56765	Up	0.015369	0.0706243	15.5462	15.6059	15.6671	15.4468	15.5312	15.8725	15.0437	15.0782	15.1893	15.3492	15.2018	13.9159	DnaJ homolog subfamily B member 9	4189	DNAJB9	GO:0030183,GO:1903895,GO:0002639,GO:0034976,GO:0006986,GO:0030433,GO:0005737,GO:0005783,GO:0005788,GO:0005789,GO:0070062,GO:0005730,GO:0030544,GO:0051787,GO:0051087	B cell differentiation|negative regulation of IRE1-mediated unfolded protein response|positive regulation of immunoglobulin production|response to endoplasmic reticulum stress|response to unfolded protein|ubiquitin-dependent ERAD pathway|cytoplasm|endoplasmic reticulum|endoplasmic reticulum lumen|endoplasmic reticulum membrane|extracellular exosome|nucleolus|Hsp70 protein binding|misfolded protei…				KOG0714	O	protein folding	Posttranslational modification, protein turnover, chaperones	PF00226	domain	DnaJ domain	IPR001623,IPR018253,IPR036869	Domain|Conserved_site|Homologous_superfamily	DnaJ domain|DnaJ domain, conserved site|Chaperone J-domain superfamily	WP3613,WP3613,WP3888	Photodynamic therapy induced unfolded protein response|Photodynamic therapy induced unfolded protein response|VEGFA VEGFR2 signaling	R-HSA-381038	XBP1(S) activates chaperone genes
Q9BUV8	RAB5IF	GEL complex subunit OPTI	2	17.3612	16.5161	0.845133	1.79643	Up	0.0156759	0.0715555	16.5919	17.345	17.4285	16.9346	17.9661	17.9011	15.9518	16.2696	16.5102	17.3642	16.4641	16.5365	GEL complex subunit OPTI	55969	RAB5IF	GO:0097250,GO:0160063,GO:0005789,GO:0005746,GO:0160064	mitochondrial respirasome assembly|multi-pass transmembrane protein insertion into ER membrane|endoplasmic reticulum membrane|mitochondrial respirasome|multi-pass translocon complex				KOG3415	A	Rab5-interacting protein (Rab5ip)	RNA processing and modification	PF07019	family	EMC6	IPR029008,IPR010742	Family|Family	ER membrane protein complex subunit 6-like|Respirasome Complex Assembly Factor 1					Mitochondrion
Q9Y385	UBE2J1	Ubiquitin-conjugating enzyme E2 J1	2	16.3414	15.6942	0.647222	1.56615	Up	0.0159309	0.0722997	15.5774	16.5949	16.2698	16.943	16.3742	16.2891	15.5039	15.8857	15.4007	15.5139	16.227	15.6339	Ubiquitin-conjugating enzyme E2 J1	51465	UBE2J1	GO:1904153,GO:0018279,GO:0000209,GO:0010935,GO:0032680,GO:0007286,GO:0030433,GO:0005789,GO:0005634,GO:0005524,GO:0061631,GO:0031625	negative regulation of retrograde protein transport, ER to cytosol|protein N-linked glycosylation via asparagine|protein polyubiquitination|regulation of macrophage cytokine production|regulation of tumor necrosis factor production|spermatid development|ubiquitin-dependent ERAD pathway|endoplasmic reticulum membrane|nucleus|ATP binding|ubiquitin conjugating enzyme activity|ubiquitin protein ligas…	hsa04141,hsa04120,hsa05012,hsa05022	Protein processing in endoplasmic reticulum|Ubiquitin mediated proteolysis|Parkinson disease|Pathways of neurodegeneration - multiple diseases	K10578	KOG0428	O	ubiquitin protein ligase binding	Posttranslational modification, protein turnover, chaperones	PF00179	domain	Ubiquitin-conjugating enzyme	IPR000608,IPR016135	Domain|Homologous_superfamily	Ubiquitin-conjugating enzyme E2|Ubiquitin-conjugating enzyme/RWD-like	WP2359,WP2371	Parkin ubiquitin proteasomal system pathway|Parkinson 39 s disease pathway	R-HSA-983168	Antigen processing: Ubiquitination & Proteasome degradation
P55197	MLLT10	Protein AF-10	1	18.0899	12.8594	5.23048	37.5433	Up	0.0160456	0.072672	17.5981	17.5733	18.5693	17.5886	18.6708	18.5395	10	10.0272	10.0379	18.5537	18.5133	10.0246	Protein AF-10	8028	MLLT10	GO:0045944,GO:0006357,GO:0005654,GO:0005634,GO:0032991,GO:0003682,GO:0003677,GO:0042393,GO:0046872,GO:0031491	positive regulation of transcription by RNA polymerase II|regulation of transcription by RNA polymerase II|nucleoplasm|nucleus|protein-containing complex|chromatin binding|DNA binding|histone binding|metal ion binding|nucleosome binding				KOG0956	K	histone binding	Transcription	PF13831,PF13832	family|domain	PHD-finger|PHD-zinc-finger like domain	IPR034732,IPR019786,IPR011011,IPR001965,IPR019787,IPR013083	Domain|Conserved_site|Homologous_superfamily|Domain|Domain|Homologous_superfamily	Extended PHD (ePHD) domain|Zinc finger, PHD-type, conserved site|Zinc finger, FYVE/PHD-type|Zinc finger, PHD-type|Zinc finger, PHD-finger|Zinc finger, RING/FYVE/PHD-type					Nucleus
Q8IYS0	GRAMD1C	Protein Aster-C	1	13.8009	11.3388	2.46205	5.51001	Up	0.0180443	0.0787939	14.5459	13.6789	14.5966	13.163	13.5849	13.2358	14.1942	10.0272	13.7405	10.0249	10.0215	10.0246	Protein Aster-C	54762	GRAMD1C	GO:0071397,GO:0032366,GO:0005789,GO:0140268,GO:0005886,GO:0015485,GO:0120020	cellular response to cholesterol|intracellular sterol transport|endoplasmic reticulum membrane|endoplasmic reticulum-plasma membrane contact site|plasma membrane|cholesterol binding|cholesterol transfer activity				KOG1032	U	intracellular sterol transport	Intracellular trafficking, secretion, and vesicular transport	PF02893,PF16016	domain|domain	GRAM domain|VAD1 Analog of StAR-related lipid transfer domain	IPR004182,IPR011993,IPR031968	Domain|Homologous_superfamily|Domain	GRAM domain|PH-like domain superfamily|VASt domain					Cell membrane
Q9BT25	HAUS8	HAUS augmin-like complex subunit 8	3	15.8149	15.2125	0.602388	1.51823	Up	0.0188335	0.0807915	15.6595	15.3925	15.9357	15.7147	15.9539	16.2328	15.3257	15.2683	15.2523	15.278	15.7495	14.401	HAUS augmin-like complex subunit 8	93323	HAUS8	GO:0051301,GO:0007098,GO:0010968,GO:0051225,GO:0005813,GO:0005737,GO:0005829,GO:0070652,GO:1990498,GO:0005880,GO:0000922,GO:0008017	cell division|centrosome cycle|regulation of microtubule nucleation|spindle assembly|centrosome|cytoplasm|cytosol|HAUS complex|mitotic spindle microtubule|nuclear microtubule|spindle pole|microtubule binding				ENOG502S04A	S	spindle assembly	Function unknown									R-HSA-2565942,R-HSA-380259,R-HSA-380270,R-HSA-380284,R-HSA-380320,R-HSA-5620912,R-HSA-8854518	Regulation of PLK1 Activity at G2/M Transition|Loss of Nlp from mitotic centrosomes|Recruitment of mitotic centrosome proteins and complexes|Loss of proteins required for interphase microtubule organization from the centrosome|Recruitment of NuMA to mitotic centrosomes|Anchoring of the basal body to the plasma membrane|AURKA Activation by TPX2	Cytoplasm
P33241	LSP1	Lymphocyte-specific protein 1	1	13.9944	12.9221	1.07231	2.1028	Up	0.0196528	0.0826734	13.6811	14.8039	14.6567	13.8843	13.201	13.7396	13.6563	12.6471	13.4464	11.7434	12.6414	13.3981	Lymphocyte-specific protein 1	4046	LSP1	GO:0006968,GO:0098761,GO:0006935,GO:0007165,GO:0015629,GO:0070062,GO:0016020,GO:0005886,GO:0003779	cellular defense response|cellular response to interleukin-7|chemotaxis|signal transduction|actin cytoskeleton|extracellular exosome|membrane|plasma membrane|actin binding	hsa04625,hsa05152	C-type lectin receptor signaling pathway|Tuberculosis	K14957	KOG3656	O	G-protein coupled receptor activity	Posttranslational modification, protein turnover, chaperones	PF02029	disordered	Caldesmon	IPR006018,IPR002211	Family|Family	Caldesmon/lymphocyte specific protein|Lymphocyte-specific protein					Cytoplasm;Cell membrane
Q9HAJ7	SAP30L	Histone deacetylase complex subunit SAP30L	1	15.7199	14.9794	0.740562	1.67083	Up	0.0201296	0.0838753	16.0519	15.6952	16.1565	15.7246	15.3413	15.3501	14.4628	15.455	14.5007	14.4877	15.7119	15.2582	Histone deacetylase complex subunit SAP30L	79685	SAP30L	GO:0030336,GO:1902455,GO:0000122,GO:0030512,GO:1902459,GO:0006355,GO:0001650,GO:0000118,GO:0005730,GO:0005654,GO:0005634,GO:0016580,GO:0003677,GO:0042393,GO:0044378,GO:0031491,GO:0032266,GO:0070273,GO:0010314,GO:0003712,GO:0008270	negative regulation of cell migration|negative regulation of stem cell population maintenance|negative regulation of transcription by RNA polymerase II|negative regulation of transforming growth factor beta receptor signaling pathway|positive regulation of stem cell population maintenance|regulation of DNA-templated transcription|fibrillar center|histone deacetylase complex|nucleolus|nucleoplasm|…	hsa05169	Epstein-Barr virus infection	K19202	ENOG502QWFH	S	non-sequence-specific DNA binding, bending	Function unknown	PF13867,PF13866	family|domain	Sin3 binding region of histone deacetylase complex subunit SAP30|SAP30 zinc-finger	IPR024145,IPR038291,IPR025718,IPR025717	Family|Homologous_superfamily|Domain|Domain	Histone deacetylase complex subunit SAP30/SAP30-like|SAP30, C-terminal domain superfamily|Histone deacetylase complex subunit SAP30, Sin3 binding domain|Histone deacetylase complex subunit SAP30 zinc-finger			R-HSA-3214815,R-HSA-427413,R-HSA-9679191	HDACs deacetylate histones|NoRC negatively regulates rRNA expression|Potential therapeutics for SARS	Nucleus
Q08AG7	MZT1	Mitotic-spindle organizing protein 1	2	14.9098	14.1442	0.765662	1.70015	Up	0.0224649	0.09017	15.1921	15.0387	15.0351	14.3275	14.6818	15.1839	13.8051	13.8323	14.7227	14.7606	13.2531	14.4913	Mitotic-spindle organizing protein 1	440145	MZT1	GO:0033566,GO:0051415,GO:0090307,GO:0005813,GO:0005829,GO:0000930,GO:0000931,GO:0031021,GO:0005819	gamma-tubulin complex localization|microtubule nucleation by interphase microtubule organizing center|mitotic spindle assembly|centrosome|cytosol|gamma-tubulin complex|gamma-tubulin ring complex|interphase microtubule organizing center|spindle				ENOG502S6UI	S	organizing protein	Function unknown	PF12554	family	Mitotic-spindle organizing gamma-tubulin ring associated	IPR022214	Family	Mitotic-spindle organizing protein 1			R-HSA-380270,R-HSA-380320	Recruitment of mitotic centrosome proteins and complexes|Recruitment of NuMA to mitotic centrosomes	Cytoplasm
P15036	ETS2	Protein C-ets-2	1	15.1599	14.285	0.874943	1.83394	Up	0.0226417	0.0907351	15.4756	15.2283	14.5639	15.3426	15.2024	15.1468	14.3278	13.9584	13.1572	15.3366	14.7142	14.2158	Protein C-ets-2	2114	ETS2	GO:0001712,GO:0007498,GO:0000122,GO:0045944,GO:0090009,GO:0006357,GO:0001501,GO:0000785,GO:0005829,GO:0005654,GO:0005634,GO:0005886,GO:0003677,GO:0003700,GO:0000981,GO:0001227,GO:0035259,GO:0019904,GO:0000978,GO:0061629,GO:1990837	ectodermal cell fate commitment|mesoderm development|negative regulation of transcription by RNA polymerase II|positive regulation of transcription by RNA polymerase II|primitive streak formation|regulation of transcription by RNA polymerase II|skeletal system development|chromatin|cytosol|nucleoplasm|nucleus|plasma membrane|DNA binding|DNA-binding transcription factor activity|DNA-binding transc…	hsa04014,hsa05166	Ras signaling pathway|Human T-cell leukemia virus 1 infection	K21932	KOG3806	K	sequence-specific DNA binding	Transcription	PF00178,PF19525,PF02198	domain|domain|domain	Ets-domain|Ets1 N-terminal flanking region of Ets domain|Sterile alpha motif (SAM)/Pointed domain	IPR045688,IPR000418,IPR046328,IPR003118,IPR013761,IPR016311,IPR027276,IPR036388,IPR036390	Domain|Domain|Family|Domain|Homologous_superfamily|Family|Family|Homologous_superfamily|Homologous_superfamily	Ets1, N-terminal flanking region of Ets domain|Ets domain|ETS family|Pointed domain|Sterile alpha motif/pointed domain superfamily|Transforming protein C-ets|Transforming protein C-ets-2|Winged helix-like DNA-binding domain superfamily|Winged helix DNA-binding domain superfamily	WP289,WP4223,WP4300	Myometrial relaxation and contraction pathways|Ras signaling|Extracellular vesicles in the crosstalk of cardiac cells	R-HSA-2559585	Oncogene Induced Senescence	Nucleus
Q9UI32	GLS2	Glutaminase liver isoform, mitochondrial	2	16.3553	15.5423	0.813032	1.7569	Up	0.0228878	0.0914965	16.8486	16.3092	16.3849	15.3951	16.6426	16.5516	16.13	15.7267	15.8345	15.3982	14.5569	15.6075	Glutaminase liver isoform, mitochondrial	27165	GLS2	GO:0006520,GO:0006537,GO:0006543,GO:0072593,GO:0042981,GO:0005759,GO:0005739,GO:0004359	amino acid metabolic process|glutamate biosynthetic process|glutamine catabolic process|reactive oxygen species metabolic process|regulation of apoptotic process|mitochondrial matrix|mitochondrion|glutaminase activity	hsa00250,hsa00220,hsa00470,hsa04964,hsa04724,hsa04727,hsa05206,hsa05230	Alanine, aspartate and glutamate metabolism|Arginine biosynthesis|D-Amino acid metabolism|Proximal tubule bicarbonate reclamation|Glutamatergic synapse|GABAergic synapse|MicroRNAs in cancer|Central carbon metabolism in cancer	K01425	KOG0506	E	glutamine catabolic process	Amino acid transport and metabolism	PF12796,PF17959,PF04960	repeat|domain|domain	Ankyrin repeats (3 copies)|EF-hand domain|Glutaminase	IPR002110,IPR036770,IPR012338,IPR015868,IPR041541	Repeat|Homologous_superfamily|Homologous_superfamily|Family|Domain	Ankyrin repeat|Ankyrin repeat-containing domain superfamily|Beta-lactamase/transpeptidase-like|Glutaminase|Glutaminase, EF-hand domain	WP4157,WP4225,WP4571,WP4583,WP4595,WP4963,WP4963,WP5083,WP5220,WP5355,WP5420	GABA metabolism aka GHB |Pyrimidine metabolism and related diseases|Urea cycle and related diseases|Biomarkers for urea cycle disorders|Urea cycle and associated pathways|p53 transcriptional gene network|p53 transcriptional gene network|Neuroinflammation and glutamatergic signaling|Metabolic reprogramming in pancreatic cancer|Metabolic Epileptic Disorders|ADHD and autism ASD linked metabolic path…	R-HSA-210500,R-HSA-5628897,R-HSA-8964539	Glutamate Neurotransmitter Release Cycle|TP53 Regulates Metabolic Genes|Glutamate and glutamine metabolism	Mitochondrion
Q15528	MED22	Mediator of RNA polymerase II transcription subunit 22	3	16.5836	15.9491	0.634507	1.55241	Up	0.0231396	0.0921923	16.2133	16.6	16.2471	16.6375	16.5378	17.266	16.2977	16.3132	15.6602	16.2696	15.9267	15.2272	Mediator of RNA polymerase II transcription subunit 22	6837	MED22	GO:0032968,GO:0060261,GO:0051123,GO:0070847,GO:0005737,GO:0016592,GO:0005634,GO:0003712	positive regulation of transcription elongation by RNA polymerase II|positive regulation of transcription initiation by RNA polymerase II|RNA polymerase II preinitiation complex assembly|core mediator complex|cytoplasm|mediator complex|nucleus|transcription coregulator activity				KOG3304	K	regulation of transcription by RNA polymerase II	Transcription	PF06179	family	Surfeit locus protein 5 subunit 22 of Mediator complex	IPR009332	Family	Mediator of RNA polymerase II transcription subunit 22			R-HSA-1989781,R-HSA-381340	PPARA activates gene expression|Transcriptional regulation of white adipocyte differentiation	Nucleus
P00749	PLAU	Urokinase-type plasminogen activator	11	16.4266	15.7178	0.708888	1.63454	Up	0.0231735	0.0922022	16.7269	16.054	16.4585	16.1798	16.7747	16.3659	15.0662	16.7461	15.6663	15.6243	15.3137	15.89	Urokinase-type plasminogen activator	5328	PLAU	GO:0007596,GO:0006935,GO:0042730,GO:0051918,GO:0010757,GO:0031639,GO:0030335,GO:0006508,GO:0030155,GO:0033628,GO:0042127,GO:0051917,GO:0010755,GO:0010469,GO:0014910,GO:2000097,GO:0061041,GO:0001666,GO:0007165,GO:0014909,GO:0038195,GO:0009986,GO:0009897,GO:0070062,GO:0005576,GO:0005615,GO:0005925,GO:0005886,GO:0098637,GO:0097180,GO:1905370,GO:0035579,GO:0070821,GO:0004252	blood coagulation|chemotaxis|fibrinolysis|negative regulation of fibrinolysis|negative regulation of plasminogen activation|plasminogen activation|positive regulation of cell migration|proteolysis|regulation of cell adhesion|regulation of cell adhesion mediated by integrin|regulation of cell population proliferation|regulation of fibrinolysis|regulation of plasminogen activation|regulation of sig…	hsa04064,hsa04610,hsa05202,hsa05206,hsa05205,hsa05215	NF-kappa B signaling pathway|Complement and coagulation cascades|Transcriptional misregulation in cancer|MicroRNAs in cancer|Proteoglycans in cancer|Prostate cancer	K01348	ENOG502QRMI	O	plasminogen activator	Posttranslational modification, protein turnover, chaperones	PF00051,PF00089	domain|domain	Kringle domain|Trypsin	IPR000742,IPR000001,IPR013806,IPR018056,IPR038178,IPR009003,IPR043504,IPR001314,IPR001254,IPR018114,IPR033116	Domain|Domain|Homologous_superfamily|Conserved_site|Homologous_superfamily|Homologous_superfamily|Homologous_superfamily|Family|Domain|Active_site|Active_site	EGF-like domain|Kringle|Kringle-like fold|Kringle, conserved site|Kringle superfamily|Peptidase S1, PA clan|Peptidase S1, PA clan, chymotrypsin-like fold|Peptidase S1A, chymotrypsin family|Serine proteases, trypsin domain|Serine proteases, trypsin family, histidine active site|Serine proteases, trypsin family, serine active site	WP1434,WP272,WP3624,WP3888,WP3888,WP3888,WP3888,WP3888,WP3888,WP399,WP4258,WP428,WP4336,WP474,WP4808,WP5087,WP5322,WP5356,WP558,WP710	Osteopontin signaling|Blood clotting cascade|Lung fibrosis|VEGFA VEGFR2 signaling|VEGFA VEGFR2 signaling|VEGFA VEGFR2 signaling|VEGFA VEGFR2 signaling|VEGFA VEGFR2 signaling|VEGFA VEGFR2 signaling|Wnt signaling pathway and pluripotency|lncRNA in canonical Wnt signaling and colorectal cancer|Wnt signaling|ncRNAs involved in Wnt signaling in hepatocellular carcinoma|Endochondral ossification|Endoch…	R-HSA-6798695,R-HSA-75205	Neutrophil degranulation|Dissolution of Fibrin Clot	Secreted
Q9H992	MARCHF7	E3 ubiquitin-protein ligase MARCHF7	1	14.7062	14.0112	0.69505	1.61894	Up	0.0232131	0.0922413	14.5115	14.9364	14.3581	14.6462	14.7184	15.0668	13.5009	14.503	14.1856	13.5258	13.5224	14.8293	E3 ubiquitin-protein ligase MARCHF7	64844	MARCHF7	GO:0043518,GO:1902166,GO:1901799,GO:1905524,GO:0042130,GO:0008284,GO:1902916,GO:0051865,GO:0006513,GO:0050821,GO:0002643,GO:0005829,GO:0005634,GO:0005886,GO:0097371,GO:0016740,GO:0043130,GO:0031624,GO:0008270	negative regulation of DNA damage response, signal transduction by p53 class mediator|negative regulation of intrinsic apoptotic signaling pathway in response to DNA damage by p53 class mediator|negative regulation of proteasomal protein catabolic process|negative regulation of protein autoubiquitination|negative regulation of T cell proliferation|positive regulation of cell population proliferat…				KOG1609	A	zinc ion binding	RNA processing and modification	PF12906	domain	RING-variant domain	IPR011016,IPR013083	Domain|Homologous_superfamily	Zinc finger, RING-CH-type|Zinc finger, RING/FYVE/PHD-type					Cytoplasm
Q8N336	ELMOD1	ELMO domain-containing protein 1	1	15.441	14.7698	0.67118	1.59237	Up	0.0248345	0.0965503	15.4147	15.5038	14.815	15.5241	15.5629	15.8255	14.4196	14.8139	14.4575	15.7199	14.2906	14.9176	ELMO domain-containing protein 1	55531	ELMOD1	GO:0005096	GTPase activator activity				KOG2998	Z	ELMO domain-containing protein	Cytoskeleton	PF04727	family	ELMO/CED-12 family	IPR006816	Domain	ELMO domain
P60022	DEFB1	Beta-defensin 1	1	16.7866	16.1593	0.627317	1.54469	Up	0.0260342	0.0997757	16.7581	17.6687	16.3053	16.5239	17.1426	16.321	15.796	16.4532	16.3639	16.2331	16.1599	15.9495	Beta-defensin 1	1672	DEFB1	GO:0019731,GO:0061844,GO:0035584,GO:0019933,GO:0006935,GO:0042742,GO:0050829,GO:0050830,GO:0007186,GO:0006955,GO:0045087,GO:0002227,GO:0060474,GO:0009617,GO:0070062,GO:0005576,GO:0005615,GO:0005796,GO:0016020,GO:1990742,GO:0097225,GO:0031731,GO:0042802	antibacterial humoral response|antimicrobial humoral immune response mediated by antimicrobial peptide|calcium-mediated signaling using intracellular calcium source|cAMP-mediated signaling|chemotaxis|defense response to bacterium|defense response to Gram-negative bacterium|defense response to Gram-positive bacterium|G protein-coupled receptor signaling pathway|immune response|innate immune respon…	hsa02010,hsa05150	ABC transporters|Staphylococcus aureus infection	K23125	ENOG502TDMV	S	positive regulation of flagellated sperm motility involved in capacitation	Function unknown	PF00711	domain	Beta defensin	IPR001855	Family	Beta defensin type			R-HSA-1461957,R-HSA-1461973	Beta defensins|Defensins	Membrane;Secreted
Q9H4G4	GLIPR2	Golgi-associated plant pathogenesis-related protein 1	1	13.7693	11.3771	2.39212	5.24928	Up	0.027552	0.103878	15.1717	13.4062	13.4211	14.4494	13.4258	12.7413	14.3415	10.0272	10.0379	13.8102	10.0215	10.0246	Golgi-associated plant pathogenesis-related protein 1	152007	GLIPR2	GO:0010634,GO:0010718,GO:0070374,GO:0070062,GO:0005615,GO:0000139,GO:0042803	positive regulation of epithelial cell migration|positive regulation of epithelial to mesenchymal transition|positive regulation of ERK1 and ERK2 cascade|extracellular exosome|extracellular space|Golgi membrane|protein homodimerization activity				KOG3017	ADK	peptidase inhibitor activity	RNA processing and modification|Cell cycle control, cell division, chromosome partitioning|Transcription	PF00188	domain	Cysteine-rich secretory protein family	IPR018244,IPR014044,IPR035940,IPR001283,IPR034113	Conserved_site|Domain|Homologous_superfamily|Family|Domain	Allergen V5/Tpx-1-related, conserved site|CAP domain|CAP superfamily|Cysteine-rich secretory protein-related|Golgi-associated plant pathogenesis-related protein 1, SCP domain					Golgi apparatus
Q8IUC6	TICAM1	TIR domain-containing adapter molecule 1	1	15.2864	11.9962	3.29014	9.78207	Up	0.02814	0.105229	14.8274	14.8027	14.8176	15.1505	16.2407	15.8793	10	10.0272	10.0379	15.3827	10.0215	16.5081	TIR domain-containing adapter molecule 1	148022	TICAM1	GO:0097190,GO:0042100,GO:0007249,GO:0071222,GO:0140052,GO:0051607,GO:0006954,GO:0045087,GO:0031663,GO:0002281,GO:0006809,GO:0010508,GO:0030890,GO:0043123,GO:0032722,GO:1900017,GO:0010628,GO:0032728,GO:0032755,GO:0060907,GO:0002735,GO:0032816,GO:0045429,GO:0031398,GO:0032760,GO:0032481,GO:0043254,GO:0043330,GO:0034138,GO:0002224,GO:0035666,GO:0005776,GO:0005829,GO:0005769,GO:0005768,GO:0010008,GO:…	apoptotic signaling pathway|B cell proliferation|canonical NF-kappaB signal transduction|cellular response to lipopolysaccharide|cellular response to oxidised low-density lipoprotein particle stimulus|defense response to virus|inflammatory response|innate immune response|lipopolysaccharide-mediated signaling pathway|macrophage activation involved in immune response|nitric oxide biosynthetic proce…	hsa04064,hsa04217,hsa04620,hsa04621,hsa05235,hsa05161,hsa05160,hsa05164,hsa05168,hsa05167,hsa05165,hsa05135,hsa05133,hsa05142,hsa05417,hsa04936	NF-kappa B signaling pathway|Necroptosis|Toll-like receptor signaling pathway|NOD-like receptor signaling pathway|PD-L1 expression and PD-1 checkpoint pathway in cancer|Hepatitis B|Hepatitis C|Influenza A|Herpes simplex virus 1 infection|Kaposi sarcoma-associated herpesvirus infection|Human papillomavirus infection|Yersinia infection|Pertussis|Chagas disease|Lipid and atherosclerosis|Alcoholic li…	K05842	ENOG502RXF3	S	cellular response to oxidised low-density lipoprotein particle stimulus	Function unknown	PF12721,PF17798	conserved_site|domain	RIP homotypic interaction motif|TRIF N-terminal domain	IPR025735,IPR046946,IPR017278,IPR000157,IPR035897,IPR040886	Domain|Family|Family|Domain|Homologous_superfamily|Domain	RHIM domain|TIR domain-containing adapter molecule 1/2|TIR domain-containing adapter molecule 1|Toll/interleukin-1 receptor homology (TIR) domain|Toll/interleukin-1 receptor homology (TIR) domain superfamily|TRIF, N-terminal	WP2513,WP3851,WP3858,WP4136,WP4136,WP4298,WP4666,WP4880,WP4912,WP5038,WP75	Nanoparticle triggered regulated necrosis|TLR4 signaling and tolerance|Toll like receptor signaling related to MyD88|Fibrin complement receptor 3 signaling pathway|Fibrin complement receptor 3 signaling pathway|Acute viral myocarditis|Hepatitis B infection|Host pathogen interaction of human coronaviruses interferon induction|SARS coronavirus and innate immunity|Mitochondrial immune response to SA…	R-HSA-140534,R-HSA-166166,R-HSA-168164,R-HSA-168927,R-HSA-1810476,R-HSA-2562578,R-HSA-5602566,R-HSA-5602571,R-HSA-9013957,R-HSA-9013973,R-HSA-9014325,R-HSA-936964,R-HSA-937041,R-HSA-937072,R-HSA-975163	Caspase activation via Death Receptors in the presence of ligand|MyD88-independent TLR4 cascade |Toll Like Receptor 3 (TLR3) Cascade|TICAM1, RIP1-mediated IKK complex recruitment|RIP-mediated NFkB activation via ZBP1|TRIF-mediated programmed cell death|TICAM1 deficiency - HSE|TRAF3 deficiency - HSE|TLR3-mediated TICAM1-dependent programmed cell death|TICAM1-dependent activation of IRF3/IRF7|TICAM…	Cytoplasm;Mitochondrion
P08962	CD63	CD63 antigen	2	18.6114	17.9916	0.619805	1.53667	Up	0.032211	0.115389	18.782	18.7224	18.5917	18.0202	18.6601	18.8918	18.0652	18.4896	16.9966	18.3526	18.1145	17.9311	CD63 antigen	967	CD63	GO:0016477,GO:0007160,GO:0035646,GO:0048757,GO:2001046,GO:0002092,GO:0015031,GO:1901379,GO:1900746,GO:0035577,GO:0009986,GO:0031904,GO:0010008,GO:0070062,GO:0005615,GO:0043231,GO:0031902,GO:0005765,GO:0042470,GO:0032585,GO:0097487,GO:0005654,GO:0005886,GO:0031088	cell migration|cell-matrix adhesion|endosome to melanosome transport|pigment granule maturation|positive regulation of integrin-mediated signaling pathway|positive regulation of receptor internalization|protein transport|regulation of potassium ion transmembrane transport|regulation of vascular endothelial growth factor signaling pathway|azurophil granule membrane|cell surface|endosome lumen|endo…	hsa04142,hsa05205	Lysosome|Proteoglycans in cancer	K06497	KOG3882	CO	cell surface receptor signaling pathway	Energy production and conversion|Posttranslational modification, protein turnover, chaperones	PF00335	family	Tetraspanin family	IPR042028,IPR018499,IPR000301,IPR018503,IPR008952	Domain|Family|Family|Conserved_site|Homologous_superfamily	CD63, extracellular domain|Tetraspanin/Peripherin|Tetraspanin, animals|Tetraspanin, conserved site|Tetraspanin, EC2 domain superfamily	WP4300,WP5348,WP5348	Extracellular vesicles in the crosstalk of cardiac cells|11p11 2 copy number variation syndrome |11p11 2 copy number variation syndrome	R-HSA-114608,R-HSA-6798695	Platelet degranulation |Neutrophil degranulation	Lysosome;Cell membrane;Endosome;Secreted
O14633	LCE2B	Late cornified envelope protein 2B	1	18.7984	18.1335	0.664955	1.58552	Up	0.0332348	0.117915	18.7771	18.7717	18.3392	19.5689	19.0918	18.2417	17.7438	17.7349	18.0591	17.9159	18.7956	18.5514	Late cornified envelope protein 2B	26239	LCE2B	GO:0008544,GO:0031424,GO:0042802	epidermis development|keratinization|identical protein binding				ENOG502TDZA	S	peptide cross-linking	Function unknown	PF14672	family	Late cornified envelope	IPR028205	Family	Late cornified envelope protein	WP2877	Vitamin D receptor pathway	R-HSA-6809371	Formation of the cornified envelope
O60238	BNIP3L	BCL2/adenovirus E1B 19 kDa protein-interacting protein 3-like	2	15.3952	14.1875	1.20771	2.3097	Up	0.0341741	0.119951	15.0621	15.8407	15.2437	15.6527	15.4681	15.1036	14.7622	14.981	14.1706	11.8876	14.877	14.4464	BCL2/adenovirus E1B 19 kDa protein-interacting protein 3-like	665	BNIP3L	GO:0071456,GO:0051607,GO:0097345,GO:0035694,GO:0043066,GO:0010917,GO:0043069,GO:0043065,GO:0016239,GO:1903146,GO:0043067,GO:1903214,GO:0005783,GO:0016020,GO:0005741,GO:0005739,GO:0005635,GO:0016607,GO:0005634,GO:0042802,GO:0005521,GO:0042803	cellular response to hypoxia|defense response to virus|mitochondrial outer membrane permeabilization|mitochondrial protein catabolic process|negative regulation of apoptotic process|negative regulation of mitochondrial membrane potential|negative regulation of programmed cell death|positive regulation of apoptotic process|positive regulation of macroautophagy|regulation of autophagy of mitochondr…	hsa04137	Mitophagy - animal	K15465	ENOG502R8Q5	S	mitochondrial protein catabolic process	Function unknown	PF06553	family	BNIP3	IPR010548	Family	BNIP3	WP254,WP3614	Apoptosis|Photodynamic therapy induced HIF 1 survival signaling	R-HSA-6803204	TP53 Regulates Transcription of Genes Involved in Cytochrome C Release	Mitochondrion;Membrane;Nucleus
O75452	RDH16	Retinol dehydrogenase 16	2	14.9273	14.3095	0.617797	1.53453	Up	0.0359458	0.124093	14.9398	15.1622	15.5463	14.7489	14.4289	14.7378	14.9286	13.7524	14.4201	13.9688	14.8187	13.9685	Retinol dehydrogenase 16	8608	RDH16	GO:0006629,GO:0042572,GO:0008202,GO:0005789,GO:0043231,GO:0106429,GO:0047044,GO:0047023,GO:0009055,GO:0042802,GO:0004745	lipid metabolic process|retinol metabolic process|steroid metabolic process|endoplasmic reticulum membrane|intracellular membrane-bounded organelle|11-cis-retinol dehydrogenase|androstan-3-alpha,17-beta-diol dehydrogenase activity|androsterone dehydrogenase activity|electron transfer activity|identical protein binding|NAD-retinol dehydrogenase activity	hsa00830	Retinol metabolism	K11154	KOG1610	Q	retinol dehydrogenase activity	Secondary metabolites biosynthesis, transport and catabolism	PF00106	domain	short chain dehydrogenase	IPR036291,IPR020904,IPR002347	Homologous_superfamily|Conserved_site|Family	NAD(P)-binding domain superfamily|Short-chain dehydrogenase/reductase, conserved site|Short-chain dehydrogenase/reductase SDR			R-HSA-2453902,R-HSA-5365859	The canonical retinoid cycle in rods (twilight vision)|RA biosynthesis pathway	Microsome
Q6EEV4	POLR2M	DNA-directed RNA polymerase II subunit GRINL1A, isoforms 4/5	1	12.6887	11.0629	1.62576	3.08606	Up	0.0464444	0.149151	12.2136	13.5477	13.1589	12.2042	12.2086	12.7991	10	10.0272	10.0379	12.5569	10.0215	13.734	DNA-directed RNA polymerase II subunit GRINL1A, isoforms 4/5	107985528	POLR2M
Q96DX4	RSPRY1	RING finger and SPRY domain-containing protein 1	2	15.221	14.5932	0.627787	1.54519	Up	0.0472331	0.150723	15.0651	15.2148	15.4339	15.2779	14.6636	15.6707	14.0889	14.1161	14.7238	15.0229	15.4942	14.1135	RING finger and SPRY domain-containing protein 1	89970	RSPRY1	GO:0051603,GO:0005737,GO:0005576,GO:0046872,GO:0004842	proteolysis involved in protein catabolic process|cytoplasm|extracellular region|metal ion binding|ubiquitin-protein transferase activity				KOG2242	L	RNA localization to chromatin	Replication, recombination and repair	PF00622,PF13920	family|domain	SPRY domain|Zinc finger, C3HC4 type (RING finger)	IPR016024,IPR001870,IPR043136,IPR013320,IPR045129,IPR003877,IPR035774,IPR001841,IPR013083	Homologous_superfamily|Domain|Homologous_superfamily|Homologous_superfamily|Family|Domain|Domain|Domain|Homologous_superfamily	Armadillo-type fold|B30.2/SPRY domain|B30.2/SPRY domain superfamily|Concanavalin A-like lectin/glucanase domain superfamily|E3 ubiquitin-protein ligase RNF123/RSPRY1-like|SPRY domain|RING finger and SPRY domain-containing protein 1, SPRY domain|Zinc finger, RING-type|Zinc finger, RING/FYVE/PHD-type					Secreted

## Sheet: M.VS.C-down
Accession	Gene Name	Description	Unique peptides	Average(M)	Average(C)	log2FoldChange	FoldChange	Regulation	p-value	q-value	M1	M2	M3	M4	M5	M6	C1	C2	C3	C4	C5	C6	Product	GeneID	Gene_Name	GO_id	GO_term	pathway	pathway_description	K_number	eggNOG_id	eggNOG_abbreviation	eggNOG_description	eggNOG_function_classification	PFAM_Family	PFAM_Type	PFAM_Name	InterPro_id	InterPro_ENTRY_TYPE	InterPro_ENTRY_NAME	WikiPathway_id	WikiPathway_description	Reactome_id	Reactome_description	Subcellular_location
Q9P209	CEP72	Centrosomal protein of 72 kDa	1	10.0458	21.2002	-11.1543	0.000438747	Down	7.46551e-16	5.63646e-12	10.0534	10.0287	10.0436	10.0439	10.0483	10.0571	21.3824	21.4008	21.4746	21.3209	20.8096	20.8127	Centrosomal protein of 72 kDa	55722	CEP72	GO:0007099,GO:0033566,GO:1904779,GO:0007051,GO:0034451,GO:0005813,GO:0005829	centriole replication|gamma-tubulin complex localization|regulation of protein localization to centrosome|spindle organization|centriolar satellite|centrosome|cytosol				ENOG502QV2Y	S	gamma-tubulin complex localization	Function unknown	PF14580	repeat	Leucine-rich repeat	IPR001611,IPR003591,IPR032675,IPR003603	Repeat|Repeat|Homologous_superfamily|Domain	Leucine-rich repeat|Leucine-rich repeat, typical subtype|Leucine-rich repeat domain superfamily|U2A'/phosphoprotein 32 family A, C-terminal			R-HSA-2565942,R-HSA-380259,R-HSA-380270,R-HSA-380284,R-HSA-380320,R-HSA-5620912,R-HSA-8854518	Regulation of PLK1 Activity at G2/M Transition|Loss of Nlp from mitotic centrosomes|Recruitment of mitotic centrosome proteins and complexes|Loss of proteins required for interphase microtubule organization from the centrosome|Recruitment of NuMA to mitotic centrosomes|Anchoring of the basal body to the plasma membrane|AURKA Activation by TPX2	Cytoplasm
O95760	IL33	Interleukin-33	2	10.0458	15.3786	-5.33278	0.0248126	Down	3.78943e-14	9.53672e-11	10.0534	10.0287	10.0436	10.0439	10.0483	10.0571	15.5351	15.7157	15.1606	15.3128	15.1694	15.378	Interleukin-33	90865	IL33	GO:0071260,GO:0051607,GO:0097191,GO:0010467,GO:0038172,GO:0030225,GO:0002282,GO:0061518,GO:0002638,GO:0106015,GO:0002686,GO:0120042,GO:0002826,GO:0000122,GO:0032689,GO:0150145,GO:0150142,GO:0010186,GO:0032722,GO:0001819,GO:0010628,GO:0002639,GO:0050729,GO:0032736,GO:0032753,GO:0032754,GO:0032755,GO:0043032,GO:0045345,GO:0045348,GO:0150078,GO:0051770,GO:0048714,GO:0032436,GO:0045944,GO:0032760,GO:…	cellular response to mechanical stimulus|defense response to virus|extrinsic apoptotic signaling pathway|gene expression|interleukin-33-mediated signaling pathway|macrophage differentiation|microglial cell activation involved in immune response|microglial cell proliferation|negative regulation of immunoglobulin production|negative regulation of inflammatory response to wounding|negative regulatio…	hsa04060,hsa04217,hsa04623,hsa05164	Cytokine-cytokine receptor interaction|Necroptosis|Cytosolic DNA-sensing pathway|Influenza A	K12967	ENOG502RW83	S	macrophage proliferation	Function unknown	PF15095	family	Interleukin 33	IPR026145	Family	Interleukin-33	WP3893,WP4655,WP5095,WP5115,WP5347	Development and heterogeneity of the ILC family|Cytosolic DNA sensing pathway|Overview of proinflammatory and profibrotic mediators|Network map of SARS CoV 2 signaling pathway|IL 26 signaling pathways	R-HSA-1257604,R-HSA-5689880,R-HSA-6811558,R-HSA-9014843	PIP3 activates AKT signaling|Ub-specific processing proteases|PI5P, PP2A and IER3 Regulate PI3K/AKT Signaling|Interleukin-33 signaling	Cytoplasm;Nucleus;Secreted
Q9HCU8	POLD4	DNA polymerase delta subunit 4	2	10.0458	14.6132	-4.56741	0.0421767	Down	9.17387e-11	1.73157e-07	10.0534	10.0287	10.0436	10.0439	10.0483	10.0571	14.221	14.865	15.078	14.9916	14.2785	14.2455	DNA polymerase delta subunit 4	57804	POLD4	GO:0000731,GO:0006261,GO:0001938,GO:0043625,GO:0005654	DNA synthesis involved in DNA repair|DNA-templated DNA replication|positive regulation of endothelial cell proliferation|delta DNA polymerase complex|nucleoplasm	hsa03030,hsa03410,hsa03420,hsa03430,hsa03440	DNA replication|Base excision repair|Nucleotide excision repair|Mismatch repair|Homologous recombination	K03505	ENOG502SC9I	S	DNA synthesis involved in DNA repair	Function unknown	PF04081	family	DNA polymerase delta, subunit 4	IPR007218	Family	DNA polymerase delta, subunit 4	WP186,WP466,WP4752,WP4753,WP4946,WP4946,WP4946,WP4946,WP5114,WP531,WP531,WP531,WP531	Homologous recombination|DNA replication|Base excision repair|Nucleotide excision repair|DNA repair pathways full network|DNA repair pathways full network|DNA repair pathways full network|DNA repair pathways full network|Nucleotide excision repair in xeroderma pigmentosum |DNA mismatch repair|DNA mismatch repair|DNA mismatch repair|DNA mismatch repair	R-HSA-110314,R-HSA-174411,R-HSA-174414,R-HSA-174417,R-HSA-174437,R-HSA-5358565,R-HSA-5358606,R-HSA-5651801,R-HSA-5656169,R-HSA-5685942,R-HSA-5696397,R-HSA-5696400,R-HSA-6782135,R-HSA-6782210,R-HSA-69091,R-HSA-69166,R-HSA-69183	Recognition of DNA damage by PCNA-containing replication complex|Polymerase switching on the C-strand of the telomere|Processive synthesis on the C-strand of the telomere|Telomere C-strand (Lagging Strand) Synthesis|Removal of the Flap Intermediate from the C-strand|Mismatch repair (MMR) directed by MSH2:MSH6 (MutSalpha)|Mismatch repair (MMR) directed by MSH2:MSH3 (MutSbeta)|PCNA-Dependent Long P…	Nucleus
Q7L1I2	SV2B	Synaptic vesicle glycoprotein 2B	1	10.0458	14.695	-4.64917	0.0398529	Down	4.53909e-10	6.85403e-07	10.0534	10.0287	10.0436	10.0439	10.0483	10.0571	14.8965	15.0826	14.8343	15.037	13.7854	14.5343	Synaptic vesicle glycoprotein 2B	9899	SV2B	GO:0007268,GO:0006836,GO:0099509,GO:2000300,GO:0001669,GO:0016020,GO:0005886,GO:0008021,GO:0030672,GO:0022857	chemical synaptic transmission|neurotransmitter transport|regulation of presynaptic cytosolic calcium ion concentration|regulation of synaptic vesicle exocytosis|acrosomal vesicle|membrane|plasma membrane|synaptic vesicle|synaptic vesicle membrane|transmembrane transporter activity	hsa04512	ECM-receptor interaction	K06258	KOG0255	GM	solute carrier family 22	Carbohydrate transport and metabolism|Cell wall/membrane/envelope biogenesis	PF07690,PF13599,PF00083	family|repeat|family	Major Facilitator Superfamily|Pentapeptide repeats (9 copies)|Sugar (and other) transporter	IPR001646,IPR011701,IPR020846,IPR005828,IPR036259,IPR005829,IPR022308	Repeat|Family|Domain|Family|Homologous_superfamily|Conserved_site|Family	Pentapeptide repeat|Major facilitator superfamily|Major facilitator superfamily domain|Major facilitator, sugar transporter-like|MFS transporter superfamily|Sugar transporter, conserved site|Synaptic vesicle protein SV2			R-HSA-5250955,R-HSA-5250968,R-HSA-5250981,R-HSA-5250992	Toxicity of botulinum toxin type D (botD)|Toxicity of botulinum toxin type A (botA)|Toxicity of botulinum toxin type F (botF)|Toxicity of botulinum toxin type E (botE)	Cytoplasm
Q4G148	GXYLT1	Glucoside xylosyltransferase 1	2	10.0458	12.87	-2.82413	0.141206	Down	1.54275e-09	1.16478e-06	10.0534	10.0287	10.0436	10.0439	10.0483	10.0571	12.9662	12.4928	12.5035	12.8194	13.3343	13.1038	Glucoside xylosyltransferase 1	283464	GXYLT1	GO:0016266,GO:0016020,GO:0140563,GO:0035252	O-glycan processing|membrane|UDP-D-xylose:beta-D-glucoside alpha-1,3-D-xylosyltransferase activity|UDP-xylosyltransferase activity	hsa00514	Other types of O-glycan biosynthesis	K13676	KOG3765	A	protein O-linked glycosylation	RNA processing and modification	PF01501	family	Glycosyl transferase family 8	IPR002495,IPR029044	Family|Homologous_superfamily	Glycosyl transferase, family 8|Nucleotide-diphospho-sugar transferases					Membrane
P24468	NR2F2	COUP transcription factor 2	1	10.0458	14.112	-4.0662	0.0596968	Down	7.34621e-09	3.69759e-06	10.0534	10.0287	10.0436	10.0439	10.0483	10.0571	13.5936	14.525	14.8399	14.4805	13.6151	13.6182	COUP transcription factor 2	7026	NR2F2	GO:0048856,GO:0009952,GO:0048514,GO:0030154,GO:0008585,GO:0009566,GO:0030900,GO:1904936,GO:0060838,GO:0001893,GO:0045736,GO:0045892,GO:0010596,GO:0001937,GO:0000122,GO:0060674,GO:0045893,GO:0003084,GO:0045944,GO:0009956,GO:0006357,GO:0032355,GO:0007519,GO:0060707,GO:0005829,GO:0005654,GO:0005634,GO:0003700,GO:0004879,GO:0042803,GO:0001972,GO:0000978,GO:0043565,GO:0008270	anatomical structure development|anterior/posterior pattern specification|blood vessel morphogenesis|cell differentiation|female gonad development|fertilization|forebrain development|interneuron migration|lymphatic endothelial cell fate commitment|maternal placenta development|negative regulation of cyclin-dependent protein serine/threonine kinase activity|negative regulation of DNA-templated tra…				KOG3575	K	steroid hormone mediated signaling pathway	Transcription	PF00104,PF00105	domain|domain	Ligand-binding domain of nuclear hormone receptor|Zinc finger, C4 type (two domains)	IPR035500,IPR000536,IPR001723,IPR001628,IPR013088	Homologous_superfamily|Domain|Family|Domain|Homologous_superfamily	Nuclear hormone receptor-like domain superfamily|Nuclear hormone receptor, ligand-binding domain|Nuclear hormone receptor|Zinc finger, nuclear hormone receptor-type|Zinc finger, NHR/GATA-type	WP170,WP2858,WP4149	Nuclear receptors|Ectoderm differentiation|White fat cell differentiation	R-HSA-381340	Transcriptional regulation of white adipocyte differentiation	Nucleus
Q16602	CALCRL	Calcitonin gene-related peptide type 1 receptor	1	10.0458	14.3986	-4.35273	0.0489437	Down	7.88248e-09	3.71954e-06	10.0534	10.0287	10.0436	10.0439	10.0483	10.0571	13.7231	15.4875	14.3913	14.5879	14.0992	14.1023	Calcitonin gene-related peptide type 1 receptor	10203	CALCRL	GO:0007189,GO:1990410,GO:0001525,GO:1990408,GO:0006816,GO:0007166,GO:0071329,GO:0007187,GO:0007507,GO:1904707,GO:0015031,GO:0031623,GO:1990874,GO:1903143,GO:1990406,GO:0005737,GO:0005783,GO:0005768,GO:0005764,GO:0005886,GO:1990409,GO:0001605,GO:0001635,GO:0004948,GO:0004930	adenylate cyclase-activating G protein-coupled receptor signaling pathway|adrenomedullin receptor signaling pathway|angiogenesis|calcitonin gene-related peptide receptor signaling pathway|calcium ion transport|cell surface receptor signaling pathway|cellular response to sucrose stimulus|G protein-coupled receptor signaling pathway, coupled to cyclic nucleotide second messenger|heart development|p…	hsa04080,hsa04270	Neuroactive ligand-receptor interaction|Vascular smooth muscle contraction	K04577	KOG4564	M	G-protein coupled receptor activity	Cell wall/membrane/envelope biogenesis	PF00002,PF02793	family|family	7 transmembrane receptor (Secretin family)|Hormone receptor domain	IPR003287,IPR017981,IPR003289,IPR036445,IPR001879,IPR000832,IPR017983	Family|Domain|Family|Homologous_superfamily|Domain|Family|Conserved_site	GPCR, family 2, calcitonin receptor family|GPCR, family 2-like, 7TM|GPCR, family 2, calcitonin gene-related peptide, type 1 receptor|GPCR family 2, extracellular hormone receptor domain superfamily|GPCR, family 2, extracellular hormone receptor domain|GPCR, family 2, secretin-like|GPCR, family 2, secretin-like, conserved site	WP2197,WP334,WP5224	Endothelin pathways|GPCRs class B secretin like|2q37 copy number variation syndrome	R-HSA-418555,R-HSA-419812	G alpha (s) signalling events|Calcitonin-like ligand receptors	Cell membrane
E0CX11	STMP1	Short transmembrane mitochondrial protein 1	1	10.0458	14.7226	-4.67677	0.0390977	Down	1.84924e-08	7.75652e-06	10.0534	10.0287	10.0436	10.0439	10.0483	10.0571	14.2972	16.1501	14.3351	14.322	14.5808	14.6505	Short transmembrane mitochondrial protein 1	647087	STMP1	GO:0045087,GO:0033617,GO:0097250,GO:0034551,GO:0032731,GO:1900227,GO:0005743,GO:0005758,GO:0005741,GO:0005746	innate immune response|mitochondrial cytochrome c oxidase assembly|mitochondrial respirasome assembly|mitochondrial respiratory chain complex III assembly|positive regulation of interleukin-1 beta production|positive regulation of NLRP3 inflammasome complex assembly|mitochondrial inner membrane|mitochondrial intermembrane space|mitochondrial outer membrane|mitochondrial respirasome				ENOG502S7PN	S	Domain of unknown function (DUF4535)	Function unknown	PF15054	family	Domain of unknown function (DUF4535)	IPR027854	Family	Short transmembrane mitochondrial protein 1					Mitochondrion
P08138	NGFR	Tumor necrosis factor receptor superfamily member 16	1	10.0458	13.4023	-3.35643	0.0976368	Down	6.00682e-08	1.9718e-05	10.0534	10.0287	10.0436	10.0439	10.0483	10.0571	13.5076	14.2953	12.9346	12.9216	12.9182	13.8364	Tumor necrosis factor receptor superfamily member 16	4804	NGFR	GO:0006919,GO:0007411,GO:1904646,GO:0007417,GO:0032922,GO:0016048,GO:0035907,GO:0008543,GO:0048144,GO:0042593,GO:0031069,GO:0001678,GO:0006886,GO:1903588,GO:0030336,GO:0040037,GO:0051799,GO:0021675,GO:0051402,GO:0042475,GO:2001235,GO:0048146,GO:1902895,GO:0042488,GO:1900182,GO:0099171,GO:0007266,GO:0009986,GO:0005911,GO:0005829,GO:0043197,GO:0005768,GO:0005576,GO:0030426,GO:0016020,GO:0031594,GO:…	activation of cysteine-type endopeptidase activity involved in apoptotic process|axon guidance|cellular response to amyloid-beta|central nervous system development|circadian regulation of gene expression|detection of temperature stimulus|dorsal aorta development|fibroblast growth factor receptor signaling pathway|fibroblast proliferation|glucose homeostasis|hair follicle morphogenesis|intracellul…	hsa03265,hsa04010,hsa04014,hsa04015,hsa04151,hsa04060,hsa04215,hsa04722,hsa05202	Virion - Ebolavirus and Lyssavirus|MAPK signaling pathway|Ras signaling pathway|Rap1 signaling pathway|PI3K-Akt signaling pathway|Cytokine-cytokine receptor interaction|Apoptosis - multiple species|Neurotrophin signaling pathway|Transcriptional misregulation in cancer	K02583	ENOG502QWPN	S	nerve growth factor binding	Function unknown	PF00531,PF18422,PF00020	domain|domain|domain	Death domain|Tumor necrosis factor receptor member 16 trans-membrane domain|TNFR/NGFR cysteine-rich region	IPR011029,IPR000488,IPR001368,IPR041448,IPR022325,IPR034046	Homologous_superfamily|Domain|Domain|Domain|Family|Domain	Death-like domain superfamily|Death domain|TNFR/NGFR cysteine-rich region|Tumor necrosis factor receptor member 16, transmembrane domain|Tumour necrosis factor receptor 16|Tumor necrosis factor receptor 16, N-terminal	WP2380,WP2431,WP3594,WP3932,WP4172,WP4223,WP4540,WP4541,WP4561,WP4561,WP4564,WP4564,WP4565,WP4565,WP4565,WP4565,WP4829,WP5087,WP5322,WP5366,WP5417	Brain derived neurotrophic factor BDNF signaling pathway|Spinal cord injury|Circadian rhythm genes|Focal adhesion PI3K Akt mTOR signaling pathway|PI3K Akt signaling pathway|Ras signaling|Hippo signaling regulation pathways|Hippo Merlin signaling dysregulation|Cell migration and invasion through p75NTR|Cell migration and invasion through p75NTR|Neural crest cell migration during development|Neural…	R-HSA-193634,R-HSA-193648,R-HSA-193670,R-HSA-193681,R-HSA-193692,R-HSA-205017,R-HSA-205025,R-HSA-205043,R-HSA-209543,R-HSA-209560,R-HSA-209563	Axonal growth inhibition (RHOA activation)|NRAGE signals death through JNK|p75NTR negatively regulates cell cycle via SC1|Ceramide signalling|Regulated proteolysis of p75NTR|NFG and proNGF binds to p75NTR|NADE modulates death signalling|NRIF signals cell death from the nucleus|p75NTR recruits signalling complexes|NF-kB is activated and signals survival|Axonal growth stimulation	Cell membrane
Q8IZW8	TNS4	Tensin-4	8	15.9433	16.6369	-0.693512	0.618347	Down	1.26342e-07	3.81553e-05	15.9124	16.0625	15.9293	15.966	15.9321	15.8577	16.5231	16.8183	16.7183	16.5737	16.5796	16.6082	Tensin-4	84951	TNS4	GO:0008104,GO:0005856,GO:0005829,GO:0005925,GO:0003779	protein localization|cytoskeleton|cytosol|focal adhesion|actin binding				KOG1930	T	actin binding	Signal transduction mechanisms	PF08416,PF00017	domain|domain	Phosphotyrosine-binding domain|SH2 domain	IPR011993,IPR013625,IPR006020,IPR000980,IPR036860,IPR033929	Homologous_superfamily|Domain|Domain|Domain|Homologous_superfamily|Domain	PH-like domain superfamily|Tensin/EPS8 phosphotyrosine-binding domain|PTB/PI domain|SH2 domain|SH2 domain superfamily|Tensin, phosphotyrosine-binding domain	WP2880,WP2882,WP5390	Glucocorticoid receptor pathway|Nuclear receptors meta pathway|Pancreatic cancer subtypes	R-HSA-8875513	MET interacts with TNS proteins	Cytoplasm
Q9BX74	TM2D1	TM2 domain-containing protein 1	1	10.0458	13.1324	-3.08654	0.117723	Down	1.56787e-07	4.38422e-05	10.0534	10.0287	10.0436	10.0439	10.0483	10.0571	14.1068	13.261	13.4496	12.6602	12.6568	12.6599	TM2 domain-containing protein 1	83941	TM2D1	GO:0097190,GO:0005886,GO:0001540,GO:0004930	apoptotic signaling pathway|plasma membrane|amyloid-beta binding|G protein-coupled receptor activity				KOG4272	O	amyloid-beta binding	Posttranslational modification, protein turnover, chaperones	PF05154	domain	TM2 domain	IPR007829	Domain	TM2 domain					Membrane
Q6E0U4	DMKN	Dermokine	10	21.1066	22.1591	-1.05248	0.48214	Down	2.78322e-07	7.47535e-05	20.7532	21.043	21.346	21.2369	21.1068	21.1541	22.085	22.2531	22.0937	22.1954	22.2025	22.1251	Dermokine	93099	DMKN	GO:1903575,GO:0005615	cornified envelope assembly|extracellular space				ENOG502T1EG	S	dermokine	Function unknown				IPR033541	Family	Dermokine					Secreted
Q01628	IFITM3	Interferon-induced transmembrane protein 3	2	19.7574	20.5147	-0.75726	0.591619	Down	2.87133e-07	7.47535e-05	19.9051	19.6417	19.8809	19.7417	19.7654	19.6096	20.4192	20.6356	20.5455	20.576	20.3816	20.5301	Interferon-induced transmembrane protein 3	10410	IFITM3	GO:0051607,GO:0006955,GO:0046597,GO:0045071,GO:0032897,GO:0035455,GO:0035456,GO:0034341,GO:0009615,GO:0060337,GO:0031901,GO:0031902,GO:0005765,GO:0048471,GO:0005886,GO:0032991	defense response to virus|immune response|negative regulation of viral entry into host cell|negative regulation of viral genome replication|negative regulation of viral transcription|response to interferon-alpha|response to interferon-beta|response to type II interferon|response to virus|type I interferon-mediated signaling pathway|early endosome membrane|late endosome membrane|lysosomal membrane…				ENOG502S9XK	S	negative regulation of viral entry into host cell	Function unknown	PF04505	family	Interferon-induced transmembrane protein	IPR007593	Family	CD225/Dispanin family	WP4877,WP4877,WP5115,WP5115	Host pathogen interaction of human coronaviruses MAPK signaling|Host pathogen interaction of human coronaviruses MAPK signaling|Network map of SARS CoV 2 signaling pathway|Network map of SARS CoV 2 signaling pathway	R-HSA-909733	Interferon alpha/beta signaling	Lysosome;Cytoplasm;Cell membrane
Q8N283	ANKRD35	Ankyrin repeat domain-containing protein 35	29	17.3625	18.0989	-0.736413	0.60023	Down	8.11816e-07	0.000157159	17.1704	17.2752	17.5648	17.5678	17.3011	17.2958	18.0898	18.0862	18.066	18.0989	18.1576	18.0951	Ankyrin repeat domain-containing protein 35	148741	ANKRD35	GO:0003779	actin binding				ENOG502QXWS	S	Ankyrin Repeat	Function unknown	PF12796	repeat	Ankyrin repeats (3 copies)	IPR002110,IPR036770	Repeat|Homologous_superfamily	Ankyrin repeat|Ankyrin repeat-containing domain superfamily	WP5362	TAR syndrome
O00533	CHL1	Neural cell adhesion molecule L1-like protein	3	10.0458	13.5373	-3.49151	0.08891	Down	1.62507e-06	0.000261049	10.0534	10.0287	10.0436	10.0439	10.0483	10.0571	14.2682	14.818	13.3599	13.3469	12.5136	12.9175	Neural cell adhesion molecule L1-like protein	10752	CHL1	GO:0008344,GO:0007411,GO:0007155,GO:0050890,GO:0035640,GO:0043524,GO:0001764,GO:0007165,GO:0045177,GO:0030425,GO:0070062,GO:0016020,GO:0005886,GO:0002020	adult locomotory behavior|axon guidance|cell adhesion|cognition|exploration behavior|negative regulation of neuron apoptotic process|neuron migration|signal transduction|apical part of cell|dendrite|extracellular exosome|membrane|plasma membrane|protease binding				KOG3513	Z	Cell adhesion molecule	Cytoskeleton	PF13882,PF00041,PF07679,PF00047,PF13927	domain|domain|domain|domain|domain	Bravo-like intracellular region|Fibronectin type III domain|Immunoglobulin I-set domain|Immunoglobulin domain|Immunoglobulin domain	IPR003961,IPR036116,IPR007110,IPR036179,IPR013783,IPR013098,IPR003599,IPR003598,IPR013151,IPR026966	Domain|Homologous_superfamily|Domain|Homologous_superfamily|Homologous_superfamily|Domain|Domain|Domain|Domain|Domain	Fibronectin type III|Fibronectin type III superfamily|Immunoglobulin-like domain|Immunoglobulin-like domain superfamily|Immunoglobulin-like fold|Immunoglobulin I-set|Immunoglobulin subtype|Immunoglobulin subtype 2|Immunoglobulin|Neurofascin/L1/NrCAM, C-terminal domain	WP4148,WP4148	Splicing factor NOVA regulated synaptic proteins|Splicing factor NOVA regulated synaptic proteins	R-HSA-447041	CHL1 interactions	Cell membrane
Q9P2K2	TXNDC16	Thioredoxin domain-containing protein 16	1	10.0458	12.7499	-2.70403	0.153464	Down	1.89724e-06	0.000292329	10.0534	10.0287	10.0436	10.0439	10.0483	10.0571	12.2974	12.5647	12.3353	14.0331	12.9467	12.322	Thioredoxin domain-containing protein 16	57544	TXNDC16	GO:0005788,GO:0070062	endoplasmic reticulum lumen|extracellular exosome				KOG0191	CO	cell redox homeostasis	Energy production and conversion|Posttranslational modification, protein turnover, chaperones	PF00085,PF13848	domain|domain	Thioredoxin|Thioredoxin-like domain	IPR036249,IPR013766,IPR040090	Homologous_superfamily|Domain|Family	Thioredoxin-like superfamily|Thioredoxin domain|Thioredoxin domain-containing protein 16					Secreted
P52630	STAT2	Signal transducer and activator of transcription 2	19	16.7823	17.5424	-0.760107	0.590453	Down	2.16569e-06	0.000314441	16.4852	16.9385	16.9351	16.8547	16.7356	16.745	17.505	17.5922	17.6182	17.6278	17.3898	17.5217	Signal transducer and activator of transcription 2	6773	STAT2	GO:0006952,GO:0051607,GO:0060339,GO:0045944,GO:0007259,GO:0042127,GO:0090140,GO:0001932,GO:0006357,GO:0043434,GO:0060337,GO:0000785,GO:0005829,GO:0070721,GO:0005654,GO:0005634,GO:0005886,GO:0090575,GO:0003700,GO:0000981,GO:0042802,GO:0000978,GO:0044389	defense response|defense response to virus|negative regulation of type I interferon-mediated signaling pathway|positive regulation of transcription by RNA polymerase II|receptor signaling pathway via JAK-STAT|regulation of cell population proliferation|regulation of mitochondrial fission|regulation of protein phosphorylation|regulation of transcription by RNA polymerase II|response to peptide hor…	hsa04630,hsa04217,hsa04620,hsa04621,hsa04625,hsa04062,hsa04380,hsa05200,hsa05161,hsa05160,hsa05171,hsa05164,hsa05162,hsa05168,hsa05167,hsa05169,hsa05165	JAK-STAT signaling pathway|Necroptosis|Toll-like receptor signaling pathway|NOD-like receptor signaling pathway|C-type lectin receptor signaling pathway|Chemokine signaling pathway|Osteoclast differentiation|Pathways in cancer|Hepatitis B|Hepatitis C|Coronavirus disease - COVID-19|Influenza A|Measles|Herpes simplex virus 1 infection|Kaposi sarcoma-associated herpesvirus infection|Epstein-Barr vir…	K11221	KOG3667	K	STAT cascade	Transcription	PF00017,PF12188,PF01017,PF02864,PF02865,PF21354	domain|domain|family|domain|domain|domain	SH2 domain|Signal transducer and activator of transcription 2 C terminal|STAT protein, all-alpha domain|STAT protein, DNA binding domain|STAT protein, protein interaction domain|Signal transducer and activator of transcription, linker domain	IPR008967,IPR000980,IPR036860,IPR001217,IPR022756,IPR035854,IPR048988,IPR036535,IPR013800,IPR015988,IPR013801,IPR012345,IPR013799	Homologous_superfamily|Domain|Homologous_superfamily|Family|Domain|Domain|Domain|Homologous_superfamily|Domain|Homologous_superfamily|Domain|Homologous_superfamily|Domain	p53-like transcription factor, DNA-binding domain superfamily|SH2 domain|SH2 domain superfamily|Transcription factor STAT|Signal transducer and activation of transcription 2, C-terminal|STAT2, SH2 domain|Signal transducer and activator of transcription, linker domain|STAT transcription factor, N-terminal domain superfamily|STAT transcription factor, all-alpha domain|STAT transcription factor, coi…	WP2113,WP236,WP3929,WP4197,WP4197,WP4197,WP4341,WP4341,WP4495,WP4558,WP4558,WP4558,WP4558,WP4558,WP4630,WP4666,WP4666,WP4868,WP4868,WP4880,WP4912,WP4912,WP5039,WP585,WP585,WP585,WP619,WP619,WP619,WP619	Type III interferon signaling|Adipogenesis|Chemokine signaling pathway|Immune response to tuberculosis|Immune response to tuberculosis|Immune response to tuberculosis|Non genomic actions of 1 25 dihydroxyvitamin D3|Non genomic actions of 1 25 dihydroxyvitamin D3|IL 10 anti inflammatory signaling pathway |Overview of interferons mediated signaling pathway|Overview of interferons mediated signaling…	R-HSA-8854691,R-HSA-909733,R-HSA-912694,R-HSA-9679191,R-HSA-9705671	Interleukin-20 family signaling|Interferon alpha/beta signaling|Regulation of IFNA/IFNB signaling|Potential therapeutics for SARS|SARS-CoV-2 activates/modulates innate and adaptive immune responses	Cytoplasm;Nucleus
Q9NRD9	DUOX1	Dual oxidase 1	49	19.0849	19.6913	-0.606418	0.656825	Down	2.41219e-06	0.000336425	18.8491	19.2443	19.0977	19.238	19.0282	19.0521	19.6521	19.6608	19.7022	19.6525	19.7005	19.7797	Dual oxidase 1	53905	DUOX1	GO:0042335,GO:0019221,GO:0006952,GO:0042446,GO:0050665,GO:0042744,GO:2000147,GO:0090303,GO:0051591,GO:0006979,GO:0042554,GO:0006590,GO:0016324,GO:0031252,GO:0009986,GO:0005783,GO:0043020,GO:0005886,GO:0005509,GO:0020037,GO:0016174,GO:0106293,GO:0050661,GO:0106294,GO:0004601,GO:0016175	cuticle development|cytokine-mediated signaling pathway|defense response|hormone biosynthetic process|hydrogen peroxide biosynthetic process|hydrogen peroxide catabolic process|positive regulation of cell motility|positive regulation of wound healing|response to cAMP|response to oxidative stress|superoxide anion generation|thyroid hormone generation|apical plasma membrane|cell leading edge|cell s…	hsa04918	Thyroid hormone synthesis	K13411	KOG0039	C	oxidoreductase activity, acting on NAD(P)H, oxygen as acceptor	Energy production and conversion	PF03098,PF00036,PF13499,PF08022,PF01794,PF08030	domain|domain|domain|domain|family|domain	Animal haem peroxidase|EF hand|EF-hand domain pair|FAD-binding domain|Ferric reductase like transmembrane component|Ferric reductase NAD binding domain	IPR034821,IPR011992,IPR018247,IPR002048,IPR013112,IPR017927,IPR013130,IPR013121,IPR039261,IPR019791,IPR010255,IPR037120,IPR017938	Domain|Homologous_superfamily|Binding_site|Domain|Domain|Domain|Domain|Domain|Homologous_superfamily|Family|Homologous_superfamily|Homologous_superfamily|Homologous_superfamily	Dual oxidase, peroxidase domain|EF-hand domain pair|EF-Hand 1, calcium-binding site|EF-hand domain|FAD-binding 8|FAD-binding domain, ferredoxin reductase-type|Ferric reductase transmembrane component-like domain|Ferric reductase, NAD binding domain|Ferredoxin-NADP reductase (FNR), nucleotide-binding domain|Haem peroxidase, animal-type|Haem peroxidase superfamily|Haem peroxidase domain superfamily…	WP1981	Thyroxine thyroid hormone production	R-HSA-209968	Thyroxine biosynthesis
O95715	CXCL14	C-X-C motif chemokine 14	2	15.6356	16.9313	-1.29569	0.407341	Down	2.96287e-06	0.000372827	15.4846	15.8969	15.5279	16.0156	15.4087	15.4802	16.5282	16.8828	17.0652	16.9132	17.1865	17.012	C-X-C motif chemokine 14	9547	CXCL14	GO:0061844,GO:0007267,GO:0006935,GO:0007165,GO:0005615,GO:0005794,GO:0008009	antimicrobial humoral immune response mediated by antimicrobial peptide|cell-cell signaling|chemotaxis|signal transduction|extracellular space|Golgi apparatus|chemokine activity	hsa04060,hsa04061,hsa04062	Cytokine-cytokine receptor interaction|Viral protein interaction with cytokine and cytokine receptor|Chemokine signaling pathway	K10033	ENOG502S4VP	S	positive regulation of natural killer cell chemotaxis	Function unknown	PF00048	domain	Small cytokines (intecrine/chemokine), interleukin-8 like	IPR001811,IPR036048	Domain|Homologous_superfamily	Chemokine interleukin-8-like domain|Chemokine interleukin-8-like superfamily	WP3929,WP5095	Chemokine signaling pathway|Overview of proinflammatory and profibrotic mediators			Secreted
Q8N474	SFRP1	Secreted frizzled-related protein 1	4	15.9364	16.7854	-0.848938	0.555193	Down	3.02325e-06	0.000374189	16.0716	15.9653	15.8545	15.9012	16.0153	15.8106	16.4271	16.9571	16.7187	16.7674	16.9362	16.9058	Secreted frizzled-related protein 1	6422	SFRP1	GO:0030509,GO:0060346,GO:0060070,GO:0071773,GO:0071392,GO:0071391,GO:0044344,GO:0071363,GO:0071504,GO:0071456,GO:0071347,GO:0071380,GO:0009267,GO:0071560,GO:0071356,GO:0071305,GO:0071481,GO:0090246,GO:0048546,GO:0071542,GO:0009950,GO:0097191,GO:0008585,GO:0002244,GO:0060218,GO:0008584,GO:0060766,GO:0043066,GO:0045578,GO:0030514,GO:0046851,GO:0090090,GO:2000080,GO:0030308,GO:0030336,GO:0008285,GO:…	BMP signaling pathway|bone trabecula formation|canonical Wnt signaling pathway|cellular response to BMP stimulus|cellular response to estradiol stimulus|cellular response to estrogen stimulus|cellular response to fibroblast growth factor stimulus|cellular response to growth factor stimulus|cellular response to heparin|cellular response to hypoxia|cellular response to interleukin-1|cellular respon…	hsa04310	Wnt signaling pathway	K02166	KOG3577	M	Wnt-activated receptor activity	Cell wall/membrane/envelope biogenesis	PF01392,PF01759	domain|domain	Fz domain|UNC-6/NTR/C345C module	IPR015526,IPR020067,IPR036790,IPR001134,IPR018933,IPR041760,IPR008993	Family|Domain|Homologous_superfamily|Domain|Domain|Domain|Homologous_superfamily	Frizzled/secreted frizzled-related protein|Frizzled domain|Frizzled cysteine-rich domain superfamily|Netrin domain|Netrin module, non-TIMP type|SFRP1, cysteine-rich domain|Tissue inhibitor of metalloproteinases-like, OB-fold	WP2813,WP2840,WP2853,WP2877,WP3876,WP3927,WP4258,WP428,WP4336,WP5087,WP5236,WP5236	Mammary gland development pathway Embryonic development Stage 1 of 4 |Hair follicle development cytodifferentiation part 3 of 3|Endoderm differentiation|Vitamin D receptor pathway|BMP2 WNT4 FOXO1 pathway in primary endometrial stromal cell differentiation|BMP signaling in eyelid development|lncRNA in canonical Wnt signaling and colorectal cancer|Wnt signaling|ncRNAs involved in Wnt signaling in h…	R-HSA-201681,R-HSA-3772470	TCF dependent signaling in response to WNT|Negative regulation of TCF-dependent signaling by WNT ligand antagonists	Secreted
Q6UXB3	LYPD2	Ly6/PLAUR domain-containing protein 2	1	18.1039	18.94	-0.836027	0.560184	Down	3.48882e-06	0.000393143	17.8528	18.1357	17.8471	18.3734	18.1483	18.2664	18.8499	18.925	18.966	18.944	19.0338	18.921	Ly6/PLAUR domain-containing protein 2	137797	LYPD2	GO:0005576,GO:0005886,GO:0098552	extracellular region|plasma membrane|side of membrane				ENOG502SG63	S	cell activation	Function unknown	PF00087	domain	Snake toxin and toxin-like protein	IPR018363,IPR016054,IPR045860,IPR035076	Conserved_site|Domain|Homologous_superfamily|Domain	CD59 antigen, conserved site|Ly-6 antigen/uPA receptor-like|Snake toxin-like superfamily|Snake toxin/toxin-like			R-HSA-163125	Post-translational modification: synthesis of GPI-anchored proteins	Cell membrane
Q86WK9	PAQR7	Membrane progestin receptor alpha	4	16.2427	17.5078	-1.26511	0.416068	Down	5.18182e-06	0.000543806	15.6585	16.5079	16.4713	16.3431	16.3301	16.1454	17.5975	17.3681	17.3657	17.5617	17.7666	17.3871	Membrane progestin receptor alpha	164091	PAQR7	GO:0048477,GO:0048545,GO:0005886,GO:0003707,GO:0005496	oogenesis|response to steroid hormone|plasma membrane|nuclear steroid receptor activity|steroid binding	hsa05207	Chemical carcinogenesis - receptor activation	K25039	KOG0748	T	response to hormone	Signal transduction mechanisms	PF03006	family	Haemolysin-III related	IPR004254	Family	AdipoR/Haemolysin-III-related					Cell membrane
Q9H720	CWH43	PGAP2-interacting protein	18	17.2565	17.8679	-0.611367	0.654576	Down	8.74231e-06	0.000711592	16.9934	17.4002	17.4335	17.3525	17.1882	17.1714	17.7951	17.8683	17.8366	17.8954	17.8302	17.9818	PGAP2-interacting protein	80157	CWH43	GO:0005783,GO:0016020	endoplasmic reticulum|membrane				ENOG502QVQN	S	GPI anchor biosynthetic process	Function unknown				IPR036691	Homologous_superfamily	Endonuclease/exonuclease/phosphatase superfamily					Membrane
P23471	PTPRZ1	Receptor-type tyrosine-protein phosphatase zeta	21	17.8201	18.5418	-0.721722	0.606373	Down	8.99367e-06	0.000711592	17.6329	18.1531	17.875	17.7729	17.8966	17.5899	18.5157	18.4992	18.4616	18.5952	18.6302	18.5488	Receptor-type tyrosine-protein phosphatase zeta	5803	PTPRZ1	GO:0007409,GO:0007417,GO:0002244,GO:0007611,GO:0043524,GO:0048709,GO:0035335,GO:0048714,GO:0006470,GO:0031641,GO:0070445,GO:0005576,GO:0072534,GO:0005886,GO:0045202,GO:0005178,GO:0004725,GO:0005001	axonogenesis|central nervous system development|hematopoietic progenitor cell differentiation|learning or memory|negative regulation of neuron apoptotic process|oligodendrocyte differentiation|peptidyl-tyrosine dephosphorylation|positive regulation of oligodendrocyte differentiation|protein dephosphorylation|regulation of myelination|regulation of oligodendrocyte progenitor proliferation|extracel…	hsa05120	Epithelial cell signaling in Helicobacter pylori infection	K08114	KOG0789	T	protein tyrosine phosphatase activity	Signal transduction mechanisms	PF00194,PF00041,PF00102	domain|domain|domain	Eukaryotic-type carbonic anhydrase|Fibronectin type III domain|Protein-tyrosine phosphatase	IPR041887,IPR001148,IPR036398,IPR003961,IPR036116,IPR013783,IPR029021,IPR000242,IPR016130,IPR003595,IPR000387	Domain|Domain|Homologous_superfamily|Domain|Homologous_superfamily|Homologous_superfamily|Homologous_superfamily|Domain|Active_site|Domain|Domain	Receptor-type tyrosine-protein phosphatase, carbonic anhydrase domain|Alpha carbonic anhydrase domain|Alpha carbonic anhydrase domain superfamily|Fibronectin type III|Fibronectin type III superfamily|Immunoglobulin-like fold|Protein-tyrosine phosphatase-like|Tyrosine-specific protein phosphatase, PTPase domain|Protein-tyrosine phosphatase, active site|Protein-tyrosine phosphatase, catalytic|Tyros…	WP2431,WP3888	Spinal cord injury|VEGFA VEGFR2 signaling	R-HSA-201556,R-HSA-449836	Signaling by ALK|Other interleukin signaling	Cell membrane;Secreted
Q9BSE2	TMEM79	Transmembrane protein 79	9	18.0604	18.697	-0.63652	0.643263	Down	1.22234e-05	0.00087063	17.9188	18.1045	18.1446	18.2694	17.9625	17.9627	18.674	18.63	18.9047	18.4925	18.6859	18.7947	Transmembrane protein 79	84283	TMEM79	GO:0070268,GO:0042335,GO:0002070,GO:0061436,GO:0031069,GO:0045684,GO:0045055,GO:0005765,GO:0032588,GO:0042802	cornification|cuticle development|epithelial cell maturation|establishment of skin barrier|hair follicle morphogenesis|positive regulation of epidermis development|regulated exocytosis|lysosomal membrane|trans-Golgi network membrane|identical protein binding				ENOG502QVUB	S	epithelial cell maturation	Function unknown											Lysosome;Golgi apparatus;Membrane
Q17RH7	TPRXL	Tetra-peptide repeat homeobox-like protein	1	14.9028	15.6449	-0.742062	0.597884	Down	1.27186e-05	0.000881072	14.7521	15.096	14.9156	14.7344	14.7743	15.1445	15.8434	15.7849	15.6204	15.4928	15.5227	15.605	Tetra-peptide repeat homeobox-like protein	503627	TPRXL	GO:0160021,GO:0005634,GO:0003677,GO:0000981	maternal-to-zygotic transition of gene expression|nucleus|DNA binding|DNA-binding transcription factor activity, RNA polymerase II-specific								PF00046	domain	Homeodomain	IPR009057,IPR001356	Homologous_superfamily|Domain	Homeobox-like domain superfamily|Homeobox domain			R-HSA-9819196	Zygotic genome activation (ZGA)	Nucleus
P18065	IGFBP2	Insulin-like growth factor-binding protein 2	5	16.0406	17.0282	-0.987695	0.504283	Down	1.27201e-05	0.000881072	16.159	16.3995	16.0223	16.0907	15.5851	15.9868	16.8763	17.2136	16.9412	17.0009	16.9267	17.2107	Insulin-like growth factor-binding protein 2	3485	IGFBP2	GO:0032870,GO:0007565,GO:0090090,GO:0042104,GO:0043567,GO:0032355,GO:0043627,GO:0051384,GO:0009612,GO:0007584,GO:0032526,GO:0009410,GO:0016324,GO:0070062,GO:0005576,GO:0005615,GO:0031994,GO:0031995,GO:0005102	cellular response to hormone stimulus|female pregnancy|negative regulation of canonical Wnt signaling pathway|positive regulation of activated T cell proliferation|regulation of insulin-like growth factor receptor signaling pathway|response to estradiol|response to estrogen|response to glucocorticoid|response to mechanical stimulus|response to nutrient|response to retinoic acid|response to xenobi…				ENOG502QRWQ	O	insulin-like growth factor II binding	Posttranslational modification, protein turnover, chaperones	PF00219,PF00086	domain|domain	Insulin-like growth factor binding protein|Thyroglobulin type-1 repeat	IPR009030,IPR012210,IPR000867,IPR022321,IPR017891,IPR000716,IPR036857	Homologous_superfamily|Family|Domain|Family|Conserved_site|Domain|Homologous_superfamily	Growth factor receptor cysteine-rich domain superfamily|Insulin-like growth factor binding protein 2|Insulin-like growth factor-binding protein, IGFBP|Insulin-like growth factor-binding protein family 1-6, chordata|Insulin-like growth factor binding protein, N-terminal, Cys-rich conserved site|Thyroglobulin type-1|Thyroglobulin type-1 superfamily	WP289,WP3614	Myometrial relaxation and contraction pathways|Photodynamic therapy induced HIF 1 survival signaling	R-HSA-381426	Regulation of Insulin-like Growth Factor (IGF) transport and uptake by Insulin-like Growth Factor Binding Proteins (IGFBPs)	Secreted
Q15223	NECTIN1	Nectin-1	6	17.1398	17.7698	-0.630005	0.646174	Down	1.3914e-05	0.00093795	16.9062	17.3598	17.2186	17.2015	17.1031	17.0495	17.8414	17.7111	17.7178	17.9165	17.5892	17.8428	Nectin-1	5818	NECTIN1	GO:0007411,GO:0007155,GO:0098609,GO:0002934,GO:0070166,GO:0007157,GO:0007156,GO:0006955,GO:0006826,GO:0002089,GO:1902414,GO:0051963,GO:0060041,GO:0046718,GO:0005912,GO:0043296,GO:0044291,GO:0030425,GO:0005576,GO:0032584,GO:0098686,GO:0016020,GO:0005886,GO:0048787,GO:0030246,GO:0050839,GO:0015026,GO:0042802,GO:0042803,GO:0044877,GO:0046790,GO:0001618	axon guidance|cell adhesion|cell-cell adhesion|desmosome organization|enamel mineralization|heterophilic cell-cell adhesion via plasma membrane cell adhesion molecules|homophilic cell adhesion via plasma membrane adhesion molecules|immune response|iron ion transport|lens morphogenesis in camera-type eye|protein localization to cell junction|regulation of synapse assembly|retina development in cam…	hsa03266,hsa04514,hsa04520,hsa05168	Virion - Herpesvirus|Cell adhesion molecules|Adherens junction|Herpes simplex virus 1 infection	K06081	ENOG502QVRJ	S	virion attachment to host cell	Function unknown	PF08205,PF13927,PF07686	domain|domain|domain	CD80-like C2-set immunoglobulin domain|Immunoglobulin domain|Immunoglobulin V-set domain	IPR013162,IPR007110,IPR036179,IPR013783,IPR003599,IPR003598,IPR013106,IPR041850,IPR041849	Domain|Domain|Homologous_superfamily|Homologous_superfamily|Domain|Domain|Domain|Domain|Domain	CD80-like, immunoglobulin C2-set|Immunoglobulin-like domain|Immunoglobulin-like domain superfamily|Immunoglobulin-like fold|Immunoglobulin subtype|Immunoglobulin subtype 2|Immunoglobulin V-set domain|Nectin-1, second immunoglobulin domain|Nectin-1, first immunoglobulin variable domain			R-HSA-418990,R-HSA-420597	Adherens junctions interactions|Nectin/Necl trans heterodimerization	Cell membrane;Secreted
Q96PD7	DGAT2	Diacylglycerol O-acyltransferase 2	7	17.9854	18.6606	-0.675245	0.626226	Down	1.42236e-05	0.000942003	18.0394	18.0788	17.7341	18.1741	17.7493	18.1366	18.6533	18.6497	18.7963	18.6145	18.6989	18.551	Diacylglycerol O-acyltransferase 2	84649	DGAT2	GO:0071400,GO:0042632,GO:0006651,GO:0046339,GO:0060613,GO:0055089,GO:0006071,GO:0035356,GO:0019915,GO:0035336,GO:0034383,GO:0006640,GO:0097006,GO:0019432,GO:0005829,GO:0005783,GO:0005789,GO:0043231,GO:0005811,GO:0016020,GO:0005739,GO:1990578,GO:0048471,GO:0003846,GO:0004144,GO:0042803,GO:0050252	cellular response to oleic acid|cholesterol homeostasis|diacylglycerol biosynthetic process|diacylglycerol metabolic process|fat pad development|fatty acid homeostasis|glycerol metabolic process|intracellular triglyceride homeostasis|lipid storage|long-chain fatty-acyl-CoA metabolic process|low-density lipoprotein particle clearance|monoacylglycerol biosynthetic process|regulation of plasma lipop…	hsa00561,hsa04975	Glycerolipid metabolism|Fat digestion and absorption	K11160	KOG0831	L	2-acylglycerol O-acyltransferase activity	Replication, recombination and repair	PF03982	family	Diacylglycerol acyltransferase	IPR007130	Family	Diacylglycerol acyltransferase	WP325,WP4722,WP5101,WP5111	Triacylglyceride synthesis|Glycerolipids and glycerophospholipids|Congenital generalized lipodystrophy|Familial hyperlipidemia type 4	R-HSA-1482883,R-HSA-75109	Acyl chain remodeling of DAG and TAG|Triglyceride biosynthesis	Cytoplasm
Q9H3M7	TXNIP	Thioredoxin-interacting protein	7	15.3686	16.608	-1.23943	0.42354	Down	1.4785e-05	0.000970668	14.9992	15.8413	15.2642	14.9896	15.3957	15.7212	16.567	16.6028	16.396	16.6732	16.5469	16.8619	Thioredoxin-interacting protein	10628	TXNIP	GO:0007049,GO:0140052,GO:0071228,GO:0006954,GO:0030216,GO:0051782,GO:0000122,GO:0048008,GO:0043065,GO:0006606,GO:0015031,GO:0042127,GO:0051592,GO:0032355,GO:0009749,GO:0042542,GO:0009612,GO:0032570,GO:0009410,GO:0005737,GO:0005829,GO:0004857,GO:0031625	cell cycle|cellular response to oxidised low-density lipoprotein particle stimulus|cellular response to tumor cell|inflammatory response|keratinocyte differentiation|negative regulation of cell division|negative regulation of transcription by RNA polymerase II|platelet-derived growth factor receptor signaling pathway|positive regulation of apoptotic process|protein import into nucleus|protein tra…	hsa04621	NOD-like receptor signaling pathway	K20910	KOG3780	E	ubiquitin-dependent endocytosis	Amino acid transport and metabolism	PF02752,PF00339	domain|domain	Arrestin (or S-antigen), C-terminal domain|Arrestin (or S-antigen), N-terminal domain	IPR014752,IPR011021,IPR011022,IPR014756	Homologous_superfamily|Domain|Domain|Homologous_superfamily	Arrestin-like, C-terminal|Arrestin-like, N-terminal|Arrestin C-terminal-like domain|Immunoglobulin E-set	WP3888,WP3888,WP4925	VEGFA VEGFR2 signaling|VEGFA VEGFR2 signaling|Unfolded protein response	R-HSA-844456,R-HSA-9617629,R-HSA-9660826,R-HSA-9707564	The NLRP3 inflammasome|Regulation of FOXO transcriptional activity by acetylation|Purinergic signaling in leishmaniasis infection|Cytoprotection by HMOX1	Cytoplasm
O76027	ANXA9	Annexin A9	15	19.0616	19.6719	-0.610302	0.65506	Down	1.86179e-05	0.00110025	18.7823	19.1332	19.1703	19.3369	18.9442	19.0026	19.6623	19.6087	19.7049	19.6764	19.68	19.699	Annexin A9	8416	ANXA9	GO:0098609,GO:0009986,GO:0062023,GO:0005737,GO:0005829,GO:0005615,GO:0005634,GO:0005886,GO:0045202,GO:0031982,GO:0015464,GO:0005262,GO:0005509,GO:0005544,GO:0005546,GO:0001786,GO:0019834,GO:0005543,GO:0002020,GO:0046790	cell-cell adhesion|cell surface|collagen-containing extracellular matrix|cytoplasm|cytosol|extracellular space|nucleus|plasma membrane|synapse|vesicle|acetylcholine receptor activity|calcium channel activity|calcium ion binding|calcium-dependent phospholipid binding|phosphatidylinositol-4,5-bisphosphate binding|phosphatidylserine binding|phospholipase A2 inhibitor activity|phospholipid binding|pr…				KOG0819	L	calcium-dependent phospholipid binding	Replication, recombination and repair	PF00191	domain	Annexin	IPR001464,IPR018502,IPR018252,IPR037104,IPR009116	Family|Repeat|Conserved_site|Homologous_superfamily|Family	Annexin|Annexin repeat|Annexin repeat, conserved site|Annexin superfamily|Annexin A9
Q8IVU3	HERC6	Probable E3 ubiquitin-protein ligase HERC6	7	15.0348	15.7171	-0.682247	0.623194	Down	1.98291e-05	0.00112869	15.2455	14.7812	14.8015	15.0082	15.2555	15.1169	15.5897	15.7942	15.7347	15.7768	15.6913	15.7156	Probable E3 ubiquitin-protein ligase HERC6	55008	HERC6	GO:0002244,GO:0016567,GO:0009617,GO:0006511,GO:0005737,GO:0005829,GO:0005654,GO:0061630	hematopoietic progenitor cell differentiation|protein ubiquitination|response to bacterium|ubiquitin-dependent protein catabolic process|cytoplasm|cytosol|nucleoplasm|ubiquitin protein ligase activity				KOG0941	O	ubiquitin-protein transferase activity	Posttranslational modification, protein turnover, chaperones	PF00632,PF00415,PF13540	domain|repeat|repeat	HECT-domain (ubiquitin-transferase)|Regulator of chromosome condensation (RCC1) repeat|Regulator of chromosome condensation (RCC1) repeat	IPR000569,IPR035983,IPR009091,IPR000408	Domain|Homologous_superfamily|Homologous_superfamily|Repeat	HECT domain|HECT, E3 ligase catalytic domain|Regulator of chromosome condensation 1/beta-lactamase-inhibitor protein II|Regulator of chromosome condensation, RCC1			R-HSA-983168	Antigen processing: Ubiquitination & Proteasome degradation	Cytoplasm
O95382	MAP3K6	Mitogen-activated protein kinase kinase kinase 6	10	15.6698	16.492	-0.82222	0.565571	Down	2.01665e-05	0.00112869	15.3434	15.952	15.7772	15.5666	15.4559	15.9238	16.5292	16.5672	16.3583	16.4171	16.4908	16.5895	Mitogen-activated protein kinase kinase kinase 6	9064	MAP3K6	GO:0006468,GO:0007165,GO:0005524,GO:0000287,GO:0004709,GO:0106310	protein phosphorylation|signal transduction|ATP binding|magnesium ion binding|MAP kinase kinase kinase activity|protein serine kinase activity	hsa04010	MAPK signaling pathway	K04425	KOG4279	Z	Mitogen-activated protein kinase kinase kinase	Cytoskeleton	PF19039,PF20309,PF20302,PF13281,PF00069	domain|family|domain|repeat|domain	ASK kinase PH domain|Deoxyribohydrolase (DRHyd) domain of the ASK signalosome|HisK-N-like globin domain of the ASK signalosome|MAP3K TRAFs-binding domain|Protein kinase domain	IPR046872,IPR046873,IPR011009,IPR043969,IPR025136,IPR000719,IPR017441,IPR013761,IPR008271	Domain|Domain|Homologous_superfamily|Domain|Domain|Domain|Binding_site|Homologous_superfamily|Active_site	MAP3K, deoxyribohydrolase domain|MAP3K, HisK-N-like globin domain|Protein kinase-like domain superfamily|MAP3K, PH domain|MAP3K, TRAFs-binding domain|Protein kinase domain|Protein kinase, ATP binding site|Sterile alpha motif/pointed domain superfamily|Serine/threonine-protein kinase, active site	WP382,WP3915,WP481,WP5087	MAPK signaling pathway|Angiopoietin like protein 8 regulatory pathway|Insulin signaling|Pleural mesothelioma
P13196	ALAS1	5-aminolevulinate synthase, non-specific, mitochondrial	13	16.4881	17.3423	-0.854162	0.553187	Down	2.07024e-05	0.00114929	16.5488	16.2791	16.4904	16.5737	16.5487	16.488	17.4684	17.5203	17.4487	17.5687	17.119	16.9287	5-aminolevulinate synthase, non-specific, mitochondrial	211	ALAS1	GO:0048821,GO:0006783,GO:0042541,GO:0006782,GO:1903412,GO:0005829,GO:0005743,GO:0005759,GO:0005739,GO:0005654,GO:0003870,GO:0042802,GO:0030170	erythrocyte development|heme biosynthetic process|hemoglobin biosynthetic process|protoporphyrinogen IX biosynthetic process|response to bile acid|cytosol|mitochondrial inner membrane|mitochondrial matrix|mitochondrion|nucleoplasm|5-aminolevulinate synthase activity|identical protein binding|pyridoxal phosphate binding	hsa00260,hsa00860	Glycine, serine and threonine metabolism|Porphyrin metabolism	K00643	KOG1360	H	5-aminolevulinate synthase activity	Coenzyme transport and metabolism	PF00155,PF09029	domain|domain	Aminotransferase class I and II|5-aminolevulinate synthase presequence	IPR010961,IPR015118,IPR001917,IPR004839,IPR015424,IPR015421,IPR015422	Domain|Domain|Binding_site|Domain|Homologous_superfamily|Homologous_superfamily|Homologous_superfamily	Tetrapyrrole biosynthesis, 5-aminolevulinic acid synthase|5-aminolevulinate synthase presequence|Aminotransferase, class-II, pyridoxal-phosphate binding site|Aminotransferase, class I/classII|Pyridoxal phosphate-dependent transferase|Pyridoxal phosphate-dependent transferase, major domain|Pyridoxal phosphate-dependent transferase, small domain	WP2875,WP2882,WP5169,WP561	Constitutive androstane receptor pathway|Nuclear receptors meta pathway|Hemesynthesis defects and porphyrias|Heme biosynthesis	R-HSA-189451,R-HSA-1989781,R-HSA-2151201	Heme biosynthesis|PPARA activates gene expression|Transcriptional activation of mitochondrial biogenesis	Mitochondrion
Q8IV08	PLD3	5'-3' exonuclease PLD3	10	21.8564	22.5307	-0.674313	0.62663	Down	2.51718e-05	0.00131067	22.0545	21.9097	21.9139	22.0541	21.4667	21.7397	22.5674	22.5288	22.549	22.4822	22.5244	22.5326	5'-3' exonuclease PLD3	23646	PLD3	GO:0002376,GO:0006954,GO:0014902,GO:1900015,GO:0031901,GO:0005789,GO:0070062,GO:0000139,GO:0031902,GO:0043202,GO:0005765,GO:0004630,GO:0045145	immune system process|inflammatory response|myotube differentiation|regulation of cytokine production involved in inflammatory response|early endosome membrane|endoplasmic reticulum membrane|extracellular exosome|Golgi membrane|late endosome membrane|lysosomal lumen|lysosomal membrane|phospholipase D activity|single-stranded DNA 5'-3' DNA exonuclease activity	hsa00564,hsa00565	Glycerophospholipid metabolism|Ether lipid metabolism	K16860	KOG3603	S	N-acylphosphatidylethanolamine-specific phospholipase D activity	Function unknown	PF13918	domain	PLD-like domain	IPR032803,IPR001736	Domain|Domain	PLD-like domain|Phospholipase D/Transphosphatidylase			R-HSA-1483148,R-HSA-2029485	Synthesis of PG|Role of phospholipids in phagocytosis	Lysosome;Golgi apparatus;Endosome
Q9P021	CRIPT	Cysteine-rich PDZ-binding protein	1	15.6374	17.2225	-1.5851	0.333301	Down	2.64088e-05	0.00133172	15.4955	16.2165	16.1311	15.6738	15.4774	14.8302	17.4188	17.1756	17.0269	17.3638	17.3135	17.0365	Cysteine-rich PDZ-binding protein	9419	CRIPT	GO:0031122,GO:0045184,GO:0006397,GO:0035372,GO:0099151,GO:1902897,GO:0008380,GO:0005737,GO:0030425,GO:0043198,GO:0043197,GO:0098978,GO:0043025,GO:0014069,GO:0099092,GO:0005681,GO:0008017,GO:0030165,GO:0044877,GO:0097110	cytoplasmic microtubule organization|establishment of protein localization|mRNA processing|protein localization to microtubule|regulation of postsynaptic density assembly|regulation of postsynaptic density protein 95 clustering|RNA splicing|cytoplasm|dendrite|dendritic shaft|dendritic spine|glutamatergic synapse|neuronal cell body|postsynaptic density|postsynaptic density, intracellular component…				KOG3476	S	regulation of postsynaptic density protein 95 clustering	Function unknown	PF10235	family	Microtubule-associated protein CRIPT	IPR019367	Family	PDZ-binding protein, CRIPT					Cytoplasm
Q9Y5Y6	ST14	Suppressor of tumorigenicity 14 protein	13	17.3785	18.01	-0.631515	0.645498	Down	3.53869e-05	0.00155332	17.1217	17.6917	17.328	17.5923	17.2638	17.2733	17.9837	18.0262	18.0355	17.98	17.9835	18.0509	Suppressor of tumorigenicity 14 protein	6768	ST14	GO:0060672,GO:0030216,GO:0001843,GO:0030163,GO:0006508,GO:0016323,GO:0009897,GO:0005615,GO:0005886,GO:0004252,GO:0008236	epithelial cell morphogenesis involved in placental branching|keratinocyte differentiation|neural tube closure|protein catabolic process|proteolysis|basolateral plasma membrane|external side of plasma membrane|extracellular space|plasma membrane|serine-type endopeptidase activity|serine-type peptidase activity	hsa05206	MicroRNAs in cancer	K08670	KOG3627	O	serine-type endopeptidase activity	Posttranslational modification, protein turnover, chaperones	PF00431,PF00057,PF01390,PF00089	domain|repeat|family|domain	CUB domain|Low-density lipoprotein receptor domain class A|SEA domain|Trypsin	IPR000859,IPR036055,IPR023415,IPR002172,IPR009003,IPR043504,IPR017051,IPR000082,IPR036364,IPR035914,IPR001254,IPR018114,IPR033116	Domain|Homologous_superfamily|Conserved_site|Repeat|Homologous_superfamily|Homologous_superfamily|Family|Domain|Homologous_superfamily|Homologous_superfamily|Domain|Active_site|Active_site	CUB domain|LDL receptor-like superfamily|Low-density lipoprotein (LDL) receptor class A, conserved site|Low-density lipoprotein (LDL) receptor class A repeat|Peptidase S1, PA clan|Peptidase S1, PA clan, chymotrypsin-like fold|Peptidase S1A, matripase|SEA domain|SEA domain superfamily|Spermadhesin, CUB domain superfamily|Serine proteases, trypsin domain|Serine proteases, trypsin family, histidine …			R-HSA-6809371	Formation of the cornified envelope	Membrane
Q9Y2Y9	KLF13	Krueppel-like factor 13	1	14.6415	16.0415	-1.40003	0.37892	Down	3.75805e-05	0.00162133	14.4194	14.4302	15.1507	14.8792	14.4568	14.5126	15.9227	16.2027	15.3107	16.1887	16.3254	16.299	Krueppel-like factor 13	51621	KLF13	GO:0008285,GO:0045647,GO:0006357,GO:0006366,GO:0000785,GO:0005634,GO:0001228,GO:0000981,GO:0046872,GO:0000978,GO:1990837	negative regulation of cell population proliferation|negative regulation of erythrocyte differentiation|regulation of transcription by RNA polymerase II|transcription by RNA polymerase II|chromatin|nucleus|DNA-binding transcription activator activity, RNA polymerase II-specific|DNA-binding transcription factor activity, RNA polymerase II-specific|metal ion binding|RNA polymerase II cis-regulatory…				KOG1721	B	DNA binding	Chromatin structure and dynamics	PF00096	domain	Zinc finger, C2H2 type	IPR036236,IPR013087	Homologous_superfamily|Domain	Zinc finger C2H2 superfamily|Zinc finger C2H2-type	WP4942,WP5407	15q13 3 copy number variation syndrome|15q11q13 copy number variation			Nucleus
Q8IZJ1	UNC5B	Netrin receptor UNC5B	2	10.6432	14.8195	-4.17629	0.0553109	Down	4.28407e-05	0.00176747	10.0534	13.6129	10.0436	10.0439	10.0483	10.0571	14.6004	14.5202	14.9892	15.2159	14.5327	15.0585	Netrin receptor UNC5B	219699	UNC5B	GO:0001525,GO:0033564,GO:0006915,GO:2001240,GO:0043524,GO:0051897,GO:0045121,GO:0005886,GO:0005042	angiogenesis|anterior/posterior axon guidance|apoptotic process|negative regulation of extrinsic apoptotic signaling pathway in absence of ligand|negative regulation of neuron apoptotic process|positive regulation of phosphatidylinositol 3-kinase/protein kinase B signal transduction|membrane raft|plasma membrane|netrin receptor activity	hsa04360	Axon guidance	K07521	KOG1480	O	Netrin receptor	Posttranslational modification, protein turnover, chaperones	PF00531,PF07679,PF00090,PF17217,PF00791	domain|domain|domain|domain|family	Death domain|Immunoglobulin I-set domain|Thrombospondin type 1 domain|UPA domain|ZU5 domain	IPR011029,IPR000488,IPR042156,IPR007110,IPR036179,IPR013783,IPR013098,IPR003599,IPR003598,IPR000884,IPR036383,IPR037936,IPR033772,IPR000906	Homologous_superfamily|Domain|Domain|Domain|Homologous_superfamily|Homologous_superfamily|Domain|Domain|Domain|Repeat|Homologous_superfamily|Family|Domain|Domain	Death-like domain superfamily|Death domain|UNC5B, death domain|Immunoglobulin-like domain|Immunoglobulin-like domain superfamily|Immunoglobulin-like fold|Immunoglobulin I-set|Immunoglobulin subtype|Immunoglobulin subtype 2|Thrombospondin type-1 (TSP1) repeat|Thrombospondin type-1 (TSP1) repeat superfamily|Netrin receptor UNC5|UPA domain|ZU5 domain	WP4747,WP4747,WP4747	Netrin UNC5B signaling pathway|Netrin UNC5B signaling pathway|Netrin UNC5B signaling pathway	R-HSA-373752,R-HSA-418886,R-HSA-418889	Netrin-1 signaling|Netrin mediated repulsion signals|Caspase activation via Dependence Receptors in the absence of ligand	Cell membrane;Membrane
Q00978	IRF9	Interferon regulatory factor 9	4	16.3137	16.9519	-0.638217	0.642507	Down	4.46085e-05	0.00181072	16.3009	16.2705	16.2166	16.7207	16.1526	16.2208	16.9183	16.8879	16.8927	17.0815	16.8586	17.0724	Interferon regulatory factor 9	10379	IRF9	GO:0007166,GO:0051607,GO:0002376,GO:0045944,GO:0006357,GO:0006366,GO:0000785,GO:0005737,GO:0005829,GO:0070721,GO:0005654,GO:0005634,GO:0003700,GO:0000981,GO:0000978,GO:1990837	cell surface receptor signaling pathway|defense response to virus|immune system process|positive regulation of transcription by RNA polymerase II|regulation of transcription by RNA polymerase II|transcription by RNA polymerase II|chromatin|cytoplasm|cytosol|ISGF3 complex|nucleoplasm|nucleus|DNA-binding transcription factor activity|DNA-binding transcription factor activity, RNA polymerase II-spec…	hsa04630,hsa04217,hsa04620,hsa04621,hsa04625,hsa04380,hsa05203,hsa05160,hsa05171,hsa05164,hsa05162,hsa05168,hsa05167,hsa05169,hsa05165	JAK-STAT signaling pathway|Necroptosis|Toll-like receptor signaling pathway|NOD-like receptor signaling pathway|C-type lectin receptor signaling pathway|Osteoclast differentiation|Viral carcinogenesis|Hepatitis C|Coronavirus disease - COVID-19|Influenza A|Measles|Herpes simplex virus 1 infection|Kaposi sarcoma-associated herpesvirus infection|Epstein-Barr virus infection|Human papillomavirus infe…	K04693	ENOG502RR4E	S	regulatory region nucleic acid binding	Function unknown	PF00605,PF10401	domain|family	Interferon regulatory factor transcription factor|Interferon-regulatory factor 3	IPR019817,IPR001346,IPR019471,IPR017855,IPR008984,IPR036388,IPR036390	Conserved_site|Domain|Domain|Homologous_superfamily|Homologous_superfamily|Homologous_superfamily|Homologous_superfamily	Interferon regulatory factor, conserved site|Interferon regulatory factor, DNA-binding domain|Interferon regulatory factor-3|SMAD-like domain superfamily|SMAD/FHA domain superfamily|Winged helix-like DNA-binding domain superfamily|Winged helix DNA-binding domain superfamily	WP2113,WP4197,WP4197,WP4197,WP4558,WP4558,WP4558,WP4630,WP4868,WP4880,WP4912,WP4912,WP4963,WP5115,WP585,WP619,WP619,WP619,WP619,WP619,WP619,WP619	Type III interferon signaling|Immune response to tuberculosis|Immune response to tuberculosis|Immune response to tuberculosis|Overview of interferons mediated signaling pathway|Overview of interferons mediated signaling pathway|Overview of interferons mediated signaling pathway|Measles virus infection|Type I interferon induction and signaling during SARS CoV 2 infection|Host pathogen interaction …	R-HSA-877300,R-HSA-909733	Interferon gamma signaling|Interferon alpha/beta signaling	Cytoplasm;Nucleus
P07585	DCN	Decorin	5	17.0967	17.7551	-0.658343	0.633605	Down	4.68831e-05	0.0018828	16.7926	17.0006	17.1443	17.3455	17.1712	17.1262	17.8325	17.8516	17.662	17.9619	17.6109	17.6116	Decorin	1634	DCN	GO:0009887,GO:0016525,GO:0010596,GO:1900747,GO:0010508,GO:0016239,GO:0051901,GO:0090141,GO:0051897,GO:0045944,GO:0062023,GO:0005576,GO:0005615,GO:0005796,GO:0043202,GO:0050840,GO:0030021,GO:0005539,GO:0003723	animal organ morphogenesis|negative regulation of angiogenesis|negative regulation of endothelial cell migration|negative regulation of vascular endothelial growth factor signaling pathway|positive regulation of autophagy|positive regulation of macroautophagy|positive regulation of mitochondrial depolarization|positive regulation of mitochondrial fission|positive regulation of phosphatidylinosito…	hsa04350,hsa05205	TGF-beta signaling pathway|Proteoglycans in cancer	K04660	KOG0619	U	regulation of response to stimulus	Intracellular trafficking, secretion, and vesicular transport	PF13855,PF01462	repeat|family	Leucine rich repeat|Leucine rich repeat N-terminal domain	IPR001611,IPR003591,IPR032675,IPR000372,IPR016352	Repeat|Repeat|Homologous_superfamily|Domain|Family	Leucine-rich repeat|Leucine-rich repeat, typical subtype|Leucine-rich repeat domain superfamily|Leucine-rich repeat N-terminal domain|Small leucine-rich proteoglycan, class I, decorin/asporin/byglycan	WP2806,WP2806,WP3876,WP5055,WP5055,WP5236,WP5236	Complement system|Complement system|BMP2 WNT4 FOXO1 pathway in primary endometrial stromal cell differentiation|Burn wound healing|Burn wound healing|Markers of kidney cell lineage|Markers of kidney cell lineage	R-HSA-1474228,R-HSA-1971475,R-HSA-2022870,R-HSA-2022923,R-HSA-2024101,R-HSA-3000178,R-HSA-3560783,R-HSA-3560801,R-HSA-3595172,R-HSA-3595174,R-HSA-3595177,R-HSA-4420332	Degradation of the extracellular matrix|A tetrasaccharide linker sequence is required for GAG synthesis|Chondroitin sulfate biosynthesis|Dermatan sulfate biosynthesis|CS/DS degradation|ECM proteoglycans|Defective B4GALT7 causes EDS, progeroid type|Defective B3GAT3 causes JDSSDHD|Defective CHST3 causes SEDCJD|Defective CHST14 causes EDS, musculocontractural type|Defective CHSY1 causes TPBS|Defecti…	Secreted
Q96GA3	LTV1	Protein LTV1 homolog	5	16.8023	17.4273	-0.62508	0.648384	Down	5.61391e-05	0.00214396	16.6753	17.0269	17.0365	16.633	16.8455	16.5965	17.4777	17.4834	17.2058	17.5418	17.4574	17.398	Protein LTV1 homolog	84946	LTV1	GO:0042274,GO:0000056,GO:0042254,GO:0005829,GO:0005654,GO:0005634,GO:0030688	ribosomal small subunit biogenesis|ribosomal small subunit export from nucleus|ribosome biogenesis|cytosol|nucleoplasm|nucleus|preribosome, small subunit precursor				KOG2637	DU	ribosomal small subunit export from nucleus	Cell cycle control, cell division, chromosome partitioning|Intracellular trafficking, secretion, and vesicular transport	PF04180	family	Low temperature viability protein	IPR007307	Family	Low temperature viability protein Ltv1			R-HSA-6791226	Major pathway of rRNA processing in the nucleolus and cytosol	Cytoplasm
P08243	ASNS	Asparagine synthetase [glutamine-hydrolyzing]	14	18.1412	18.8311	-0.689927	0.619885	Down	5.68443e-05	0.00215666	18.1901	17.9357	18.2301	17.8584	18.2631	18.37	18.6138	18.9742	18.873	19.0185	18.8098	18.6974	Asparagine synthetase [glutamine-hydrolyzing]	440	ASNS	GO:0006529,GO:0042149,GO:0006541,GO:0070981,GO:0043066,GO:0045931,GO:0005829,GO:0004066,GO:0005524	asparagine biosynthetic process|cellular response to glucose starvation|glutamine metabolic process|L-asparagine biosynthetic process|negative regulation of apoptotic process|positive regulation of mitotic cell cycle|cytosol|asparagine synthase (glutamine-hydrolyzing) activity|ATP binding	hsa00250	Alanine, aspartate and glutamate metabolism	K01953	KOG0571	E	L-asparagine biosynthetic process	Amino acid transport and metabolism	PF00733,PF13537	domain|domain	Asparagine synthase|Glutamine amidotransferase domain	IPR006426,IPR001962,IPR033738,IPR017932,IPR029055,IPR014729	Family|Domain|Domain|Domain|Homologous_superfamily|Homologous_superfamily	Asparagine synthase, glutamine-hydrolyzing|Asparagine synthase|Asparagine synthase, N-terminal domain|Glutamine amidotransferase type 2 domain|Nucleophile aminohydrolases, N-terminal|Rossmann-like alpha/beta/alpha sandwich fold	WP3613,WP3925	Photodynamic therapy induced unfolded protein response|Amino acid metabolism	R-HSA-380994,R-HSA-8963693,R-HSA-9633012,R-HSA-9648895	ATF4 activates genes in response to endoplasmic reticulum stress|Aspartate and asparagine metabolism|Response of EIF2AK4 (GCN2) to amino acid deficiency|Response of EIF2AK1 (HRI) to heme deficiency
Q0GE19	SLC10A7	Sodium/bile acid cotransporter 7	1	10.602	14.3067	-3.70478	0.0766918	Down	6.57909e-05	0.00239331	10.0534	10.0287	10.0436	13.3807	10.0483	10.0571	14.5985	13.8538	14.1213	14.4579	14.3658	14.4431	Sodium/bile acid cotransporter 7	84068	SLC10A7	GO:0060348,GO:0034436,GO:0048193,GO:0030210,GO:0006874,GO:0006814,GO:0005801,GO:0005783,GO:0005789,GO:0005794,GO:0005797,GO:0000139,GO:0005886,GO:0005802,GO:0015125,GO:0015293	bone development|glycoprotein transport|Golgi vesicle transport|heparin biosynthetic process|intracellular calcium ion homeostasis|sodium ion transport|cis-Golgi network|endoplasmic reticulum|endoplasmic reticulum membrane|Golgi apparatus|Golgi medial cisterna|Golgi membrane|plasma membrane|trans-Golgi network|bile acid transmembrane transporter activity|symporter activity				KOG4821	J	symporter activity	Translation, ribosomal structure and biogenesis	PF13593	domain	SBF-like CPA transporter family (DUF4137)	IPR038770,IPR016833	Homologous_superfamily|Family	Sodium/solute symporter superfamily|Putative sodium bile acid cotransporter					Golgi apparatus;Cell membrane
Q494X3	ZNF404	Zinc finger protein 404	1	13.0606	15.2954	-2.23479	0.212452	Down	6.5935e-05	0.00239331	12.7217	12.697	12.7119	12.5424	14.6761	13.0146	15.0652	15.2202	15.1769	15.5663	15.147	15.5968	Zinc finger protein 404	342908	ZNF404	GO:0000122,GO:0005634,GO:0001227,GO:0046872,GO:0000977	negative regulation of transcription by RNA polymerase II|nucleus|DNA-binding transcription repressor activity, RNA polymerase II-specific|metal ion binding|RNA polymerase II transcription regulatory region sequence-specific DNA binding	hsa05168	Herpes simplex virus 1 infection	K09228	KOG1721	B	DNA binding	Chromatin structure and dynamics	PF01352,PF00096,PF13912	family|domain|domain	KRAB box|Zinc finger, C2H2 type|C2H2-type zinc finger	IPR001909,IPR036051,IPR036236,IPR013087	Domain|Homologous_superfamily|Homologous_superfamily|Domain	Krueppel-associated box|KRAB domain superfamily|Zinc finger C2H2 superfamily|Zinc finger C2H2-type					Nucleus
Q5XKE5	KRT79	Keratin, type II cytoskeletal 79	20	18.709	19.3743	-0.665292	0.630561	Down	7.88274e-05	0.00257639	18.4835	18.5562	18.8743	18.9827	18.7193	18.638	19.4901	19.1736	19.5729	19.1632	19.4413	19.4047	Keratin, type II cytoskeletal 79	338785	KRT79	GO:0045109,GO:0031424,GO:0005829,GO:0070062,GO:0045095,GO:0019899,GO:0030280	intermediate filament organization|keratinization|cytosol|extracellular exosome|keratin filament|enzyme binding|structural constituent of skin epidermis				ENOG502SPJX	S	structural molecule activity	Function unknown	PF00038,PF16208	coiled_coil|family	Intermediate filament protein|Keratin type II head	IPR018039,IPR039008,IPR032444,IPR003054	Conserved_site|Domain|Domain|Family	Intermediate filament protein, conserved site|Intermediate filament, rod domain|Keratin type II head|Keratin, type II			R-HSA-6805567,R-HSA-6809371	Keratinization|Formation of the cornified envelope
Q12899	TRIM26	Tripartite motif-containing protein 26	8	15.7261	16.3827	-0.656537	0.634399	Down	8.81598e-05	0.00266242	15.685	15.7605	15.9544	15.4073	15.7095	15.84	16.4432	16.3435	16.591	16.528	16.1085	16.2818	Tripartite motif-containing protein 26	7726	TRIM26	GO:0045087,GO:0046597,GO:0051091,GO:0016567,GO:0044790,GO:0005737,GO:0005829,GO:0005634,GO:0003677,GO:0046872,GO:0061630,GO:0008270	innate immune response|negative regulation of viral entry into host cell|positive regulation of DNA-binding transcription factor activity|protein ubiquitination|suppression of viral release by host|cytoplasm|cytosol|nucleus|DNA binding|metal ion binding|ubiquitin protein ligase activity|zinc ion binding				KOG2177	O	zinc ion binding	Posttranslational modification, protein turnover, chaperones	PF13765,PF00622,PF00643,PF15227	family|family|domain|domain	SPRY-associated domain|SPRY domain|B-box zinc finger|zinc finger of C3HC4-type, RING	IPR001870,IPR043136,IPR003879,IPR013320,IPR006574,IPR003877,IPR000315,IPR001841,IPR013083	Domain|Homologous_superfamily|Domain|Homologous_superfamily|Domain|Domain|Domain|Domain|Homologous_superfamily	B30.2/SPRY domain|B30.2/SPRY domain superfamily|Butyrophylin-like, SPRY domain|Concanavalin A-like lectin/glucanase domain superfamily|SPRY-associated|SPRY domain|B-box-type zinc finger|Zinc finger, RING-type|Zinc finger, RING/FYVE/PHD-type			R-HSA-877300	Interferon gamma signaling	Cytoplasm;Nucleus
P17302	GJA1	Gap junction alpha-1 protein	10	20.0071	20.6139	-0.606747	0.656676	Down	8.95042e-05	0.00268158	19.6854	20.3142	20.2223	19.958	19.9159	19.9468	20.5471	20.6954	20.5879	20.5564	20.6115	20.6848	Gap junction alpha-1 protein	2697	GJA1	GO:0007512,GO:0086014,GO:0003294,GO:0048514,GO:0060348,GO:0046849,GO:0003161,GO:0010643,GO:0010644,GO:0086064,GO:0007267,GO:1904646,GO:0071467,GO:0002069,GO:0042733,GO:0000132,GO:0140115,GO:0016264,GO:0014047,GO:0007507,GO:0001947,GO:0001701,GO:0002088,GO:0035633,GO:0008584,GO:0099111,GO:0060156,GO:0034220,GO:0030308,GO:0010629,GO:0032277,GO:1901164,GO:0097402,GO:0001764,GO:0001649,GO:0043123,GO:…	adult heart development|atrial cardiac muscle cell action potential|atrial ventricular junction remodeling|blood vessel morphogenesis|bone development|bone remodeling|cardiac conduction system development|cell communication by chemical coupling|cell communication by electrical coupling|cell communication by electrical coupling involved in cardiac conduction|cell-cell signaling|cellular response t…	hsa04540,hsa05412	Gap junction|Arrhythmogenic right ventricular cardiomyopathy	K07372	ENOG502QRAE	S	milk ejection reflex	Function unknown	PF00029,PF03508	domain|family	Connexin|Gap junction alpha-1 protein (Cx43)	IPR035091,IPR000500,IPR002261,IPR013124,IPR034634,IPR019570,IPR017990,IPR013092,IPR038359	Homologous_superfamily|Family|Family|Domain|Homologous_superfamily|Domain|Conserved_site|Domain|Homologous_superfamily	Gap junction alpha-1 protein (Cx43), alpha helix domain superfamily|Connexin|Gap junction alpha-1 protein (Cx43)|Gap junction alpha-1 protein (Cx43), C-terminal|Connexin, C-terminal|Gap junction protein, cysteine-rich domain|Connexin, conserved site|Connexin, N-terminal|Connexin, N-terminal domain superfamily	WP1992,WP1992,WP2118,WP2118,WP2118,WP2118,WP2355,WP2431,WP289,WP3888,WP3888,WP3888,WP437,WP4905,WP536,WP5407,WP706,WP706	Genes targeted by miRNAs in adipocytes|Genes targeted by miRNAs in adipocytes|Arrhythmogenic right ventricular cardiomyopathy|Arrhythmogenic right ventricular cardiomyopathy|Arrhythmogenic right ventricular cardiomyopathy|Arrhythmogenic right ventricular cardiomyopathy|Corticotropin releasing hormone signaling pathway|Spinal cord injury|Myometrial relaxation and contraction pathways|VEGFA VEGFR2 …	R-HSA-190704,R-HSA-190827,R-HSA-190840,R-HSA-190861,R-HSA-190873,R-HSA-191650,R-HSA-196025,R-HSA-9013406,R-HSA-9013409,R-HSA-9705677	Oligomerization of connexins into connexons|Transport of connexins along the secretory pathway|Microtubule-dependent trafficking of connexons from Golgi to the plasma membrane|Gap junction assembly|Gap junction degradation|Regulation of gap junction activity|Formation of annular gap junctions|RHOQ GTPase cycle|RHOJ GTPase cycle|SARS-CoV-2 targets PDZ proteins in cell-cell junction	Cell membrane
Q9ULR5	PAIP2B	Polyadenylate-binding protein-interacting protein 2B	1	14.039	15.0461	-1.00712	0.497538	Down	0.000111492	0.0031065	13.6729	14.1872	14.1058	13.6634	14.6496	13.9549	15.251	15.1106	14.8333	14.8756	15.1335	15.0725	Polyadenylate-binding protein-interacting protein 2B	400961	PAIP2B	GO:0017148,GO:0045947,GO:0005737,GO:0000900,GO:0030371	negative regulation of translation|negative regulation of translational initiation|cytoplasm|mRNA regulatory element binding translation repressor activity|translation repressor activity				ENOG502S63Z	S	translation repressor activity, mRNA regulatory element binding	Function unknown	PF07145	conserved_site	Ataxin-2 C-terminal region	IPR009818,IPR040396	Domain|Family	Ataxin-2, C-terminal|Polyadenylate-binding protein-interacting protein 2-like
P84101	SERF2	Small EDRK-rich factor 2	2	16.9628	18.0206	-1.05787	0.480341	Down	0.000114644	0.00315645	16.6984	17.7147	16.9815	16.7236	16.8634	16.7949	18.2401	17.9304	18.2612	17.9398	17.9342	17.8179	Small EDRK-rich factor 2	10169	SERF2	GO:0031648,GO:0005829,GO:0005634	protein destabilization|cytosol|nucleus				KOG4488	S	small edrk-rich factor	Function unknown	PF04419	disordered	Small EDRK-rich factor 1/2-like, N-terminal	IPR007513,IPR040211	Domain|Family	Small EDRK-rich factor-like, N-terminal|Small EDRK-rich factor 1/2-like
P49842	STK19	Inactive serine/threonine-protein kinase 19	3	14.9033	15.8461	-0.942808	0.520219	Down	0.00011497	0.00315645	14.6997	14.8306	15.1729	15.1116	14.8212	14.7839	15.3195	16.2299	15.9822	15.7846	15.677	16.0834	Inactive serine/threonine-protein kinase 19	8859	STK19	GO:0046579,GO:0006468,GO:0005737,GO:0016607,GO:0005634,GO:0005524,GO:0004674	positive regulation of Ras protein signal transduction|protein phosphorylation|cytoplasm|nuclear speck|nucleus|ATP binding|protein serine/threonine kinase activity				ENOG502RDW5	S	protein serine/threonine kinase activity	Function unknown	PF10494	family	Serine-threonine protein kinase 19	IPR018865	Family	Inactive serine/threonine-protein kinase 19-like	WP4685	Melanoma			Nucleus
Q92871	PMM1	Phosphomannomutase 1	6	16.1716	17.0875	-0.915882	0.53002	Down	0.00013024	0.0033675	16.1871	16.5613	16.5178	16.0117	16.0264	15.7251	17.2522	17.3339	16.9852	17.0043	17.1291	16.8199	Phosphomannomutase 1	5372	PMM1	GO:1990830,GO:0009298,GO:0006013,GO:0006487,GO:0005829,GO:0043025,GO:0046872,GO:0004615	cellular response to leukemia inhibitory factor|GDP-mannose biosynthetic process|mannose metabolic process|protein N-linked glycosylation|cytosol|neuronal cell body|metal ion binding|phosphomannomutase activity	hsa00051,hsa00520	Fructose and mannose metabolism|Amino sugar and nucleotide sugar metabolism	K17497	KOG3189	T	phosphomannomutase activity	Signal transduction mechanisms	PF03332	family	Eukaryotic phosphomannomutase	IPR036412,IPR006379,IPR023214,IPR005002,IPR043169	Homologous_superfamily|Family|Homologous_superfamily|Family|Homologous_superfamily	HAD-like superfamily|HAD-superfamily hydrolase, subfamily IIB|HAD superfamily|Phosphomannomutase|Phosphomannomutase, cap domain			R-HSA-446205	Synthesis of GDP-mannose	Cytoplasm
P17707	AMD1	S-adenosylmethionine decarboxylase proenzyme	4	15.2377	16.2218	-0.984098	0.505542	Down	0.000132612	0.00338799	15.1099	15.8495	15.0664	15.4026	15.21	14.7877	16.2703	16.0655	16.1303	16.4229	16.4231	16.0186	S-adenosylmethionine decarboxylase proenzyme	262	AMD1	GO:0006595,GO:0008295,GO:0006597,GO:0005829,GO:0004014,GO:0042802,GO:0019810	polyamine metabolic process|spermidine biosynthetic process|spermine biosynthetic process|cytosol|adenosylmethionine decarboxylase activity|identical protein binding|putrescine binding	hsa00270,hsa00330	Cysteine and methionine metabolism|Arginine and proline metabolism	K01611	KOG0788	E	S-adenosylmethioninamine biosynthetic process	Amino acid transport and metabolism	PF01536	family	Adenosylmethionine decarboxylase	IPR048283,IPR001985,IPR016067,IPR018166	Family|Family|Homologous_superfamily|Conserved_site	S-adenosylmethionine decarboxylase-like|S-adenosylmethionine decarboxylase, eukaryotes|S-adenosylmethionine decarboxylase, core|S-adenosylmethionine decarboxylase, conserved site	WP3580	Methionine de novo and salvage pathway	R-HSA-351202	Metabolism of polyamines
P51523	ZNF84	Zinc finger protein 84	1	10.5601	13.775	-3.21483	0.107706	Down	0.000142034	0.00355084	10.0534	10.0287	13.1295	10.0439	10.0483	10.0571	13.7963	13.4179	13.8154	14.5343	13.4122	13.6738	Zinc finger protein 84	7637	ZNF84	GO:0006357,GO:0005634,GO:0003677,GO:0000981,GO:0000978,GO:0008270	regulation of transcription by RNA polymerase II|nucleus|DNA binding|DNA-binding transcription factor activity, RNA polymerase II-specific|RNA polymerase II cis-regulatory region sequence-specific DNA binding|zinc ion binding	hsa05168	Herpes simplex virus 1 infection	K09228	KOG1721	B	DNA binding	Chromatin structure and dynamics	PF01352,PF00096	family|domain	KRAB box|Zinc finger, C2H2 type	IPR001909,IPR036051,IPR036236,IPR013087	Domain|Homologous_superfamily|Homologous_superfamily|Domain	Krueppel-associated box|KRAB domain superfamily|Zinc finger C2H2 superfamily|Zinc finger C2H2-type					Nucleus
O15397	IPO8	Importin-8	7	16.0618	16.6489	-0.58708	0.665689	Down	0.000148934	0.00367468	15.6186	16.3196	16.0999	16.1357	16.164	16.0331	16.5832	16.7236	16.7002	16.6044	16.6304	16.6516	Importin-8	10526	IPO8	GO:0006606,GO:0007165,GO:0005829,GO:0005635,GO:0005654,GO:0031267	protein import into nucleus|signal transduction|cytosol|nuclear envelope|nucleoplasm|small GTPase binding	hsa03013	Nucleocytoplasmic transport	K18755	KOG1991	L	Ran GTPase binding	Replication, recombination and repair	PF08506,PF03810	repeat|repeat	Cse1|Importin-beta N-terminal domain	IPR011989,IPR016024,IPR001494,IPR013713	Homologous_superfamily|Homologous_superfamily|Domain|Domain	Armadillo-like helical|Armadillo-type fold|Importin-beta, N-terminal domain|Exportin-2, central domain	WP5331	Autophagy in pancreatic ductal adenocarcinoma	R-HSA-5578749	Transcriptional regulation by small RNAs	Cytoplasm;Nucleus
Q96FE7	PIK3IP1	Phosphoinositide-3-kinase-interacting protein 1	1	13.9602	15.3475	-1.38722	0.3823	Down	0.000150732	0.00368912	13.6256	13.8709	13.5269	14.7251	14.3835	13.6293	15.3979	15.6184	15.0768	15.6505	15.4643	14.8769	Phosphoinositide-3-kinase-interacting protein 1	113791	PIK3IP1	GO:0051898,GO:0005615,GO:0005886,GO:0004175,GO:0036313,GO:0141039,GO:0005102	negative regulation of phosphatidylinositol 3-kinase/protein kinase B signal transduction|extracellular space|plasma membrane|endopeptidase activity|phosphatidylinositol 3-kinase catalytic subunit binding|phosphatidylinositol 3-kinase inhibitor activity|signaling receptor binding				ENOG502QTWD	S	negative regulation of phosphatidylinositol 3-kinase activity	Function unknown	PF00051	domain	Kringle domain	IPR000001,IPR013806,IPR018056,IPR038178	Domain|Homologous_superfamily|Conserved_site|Homologous_superfamily	Kringle|Kringle-like fold|Kringle, conserved site|Kringle superfamily	WP3932	Focal adhesion PI3K Akt mTOR signaling pathway			Cell membrane
Q13137	CALCOCO2	Calcium-binding and coiled-coil domain-containing protein 2	5	15.3938	16.2773	-0.883485	0.542056	Down	0.000150929	0.00368912	14.8814	15.4577	15.9333	15.3887	15.4475	15.2542	16.2957	16.4344	16.2668	16.0459	16.3866	16.2344	Calcium-binding and coiled-coil domain-containing protein 2	10241	CALCOCO2	GO:1901098,GO:0034341,GO:0061912,GO:0016032,GO:0098792,GO:0005776,GO:0000421,GO:0005737,GO:0031410,GO:0005856,GO:0005829,GO:0043231,GO:0016020,GO:0005634,GO:0048471,GO:0016605,GO:0046872,GO:0042803	positive regulation of autophagosome maturation|response to type II interferon|selective autophagy|viral process|xenophagy|autophagosome|autophagosome membrane|cytoplasm|cytoplasmic vesicle|cytoskeleton|cytosol|intracellular membrane-bounded organelle|membrane|nucleus|perinuclear region of cytoplasm|PML body|metal ion binding|protein homodimerization activity	hsa04140,hsa04137,hsa05164,hsa05131	Autophagy - animal|Mitophagy - animal|Influenza A|Shigellosis	K21348	ENOG502QT1M	S	xenophagy	Function unknown	PF17751	domain	SKICH domain	IPR041641,IPR041611	Domain|Domain	CALCOCO1/2, zinc finger UBZ1-type|SKICH domain					Cytoplasm
Q16584	MAP3K11	Mitogen-activated protein kinase kinase kinase 11	1	10.7523	14.9609	-4.20857	0.0540872	Down	0.000152192	0.00369468	10.0534	10.0287	14.2823	10.0439	10.0483	10.0571	15.1597	14.9508	15.1772	14.6277	15.1891	14.6606	Mitogen-activated protein kinase kinase kinase 11	4296	MAP3K11	GO:0044843,GO:0007254,GO:0000165,GO:0007017,GO:0043065,GO:0046330,GO:0043507,GO:0043525,GO:0046777,GO:0006468,GO:0005813,GO:0005829,GO:0016020,GO:0005874,GO:0005524,GO:0042802,GO:0004706,GO:0004709,GO:0031434,GO:0031435,GO:0042803,GO:0004672,GO:0106310,GO:0004674,GO:0031267	cell cycle G1/S phase transition|JNK cascade|MAPK cascade|microtubule-based process|positive regulation of apoptotic process|positive regulation of JNK cascade|positive regulation of JUN kinase activity|positive regulation of neuron apoptotic process|protein autophosphorylation|protein phosphorylation|centrosome|cytosol|membrane|microtubule|ATP binding|identical protein binding|JUN kinase kinase …	hsa04010,hsa04932	MAPK signaling pathway|Non-alcoholic fatty liver disease	K04419	KOG0192	KLT	protein kinase activity	Transcription|Replication, recombination and repair|Signal transduction mechanisms	PF07714,PF14604	domain|domain	Protein tyrosine and serine/threonine kinase|Variant SH3 domain	IPR011009,IPR035779,IPR016231,IPR000719,IPR017441,IPR001245,IPR008271,IPR036028,IPR001452	Homologous_superfamily|Domain|Family|Domain|Binding_site|Domain|Active_site|Homologous_superfamily|Domain	Protein kinase-like domain superfamily|MLK1-3, SH3 domain|Mitogen-activated protein (MAP) kinase kinase kinase, MLK1-4|Protein kinase domain|Protein kinase, ATP binding site|Serine-threonine/tyrosine-protein kinase, catalytic domain|Serine/threonine-protein kinase, active site|SH3-like domain superfamily|SH3 domain	WP382,WP3879,WP3915,WP4396,WP4659,WP481,WP4877,WP5087	MAPK signaling pathway|4 hydroxytamoxifen dexamethasone and retinoic acids regulation of p27 expression|Angiopoietin like protein 8 regulatory pathway|Nonalcoholic fatty liver disease|Gastrin signaling pathway|Insulin signaling|Host pathogen interaction of human coronaviruses MAPK signaling|Pleural mesothelioma	R-HSA-5673000,R-HSA-6802946,R-HSA-6802955,R-HSA-9013148,R-HSA-9013408,R-HSA-9013424,R-HSA-9649948	RAF activation|Signaling by moderate kinase activity BRAF mutants|Paradoxical activation of RAF signaling by kinase inactive BRAF|CDC42 GTPase cycle|RHOG GTPase cycle|RHOV GTPase cycle|Signaling downstream of RAS mutants	Cytoplasm
O00418	EEF2K	Eukaryotic elongation factor 2 kinase	14	16.5599	17.6879	-1.12803	0.45754	Down	0.000163078	0.003872	15.7778	17.122	16.8353	16.4613	16.4185	16.7442	17.6643	17.684	17.611	17.6769	17.8825	17.6086	Eukaryotic elongation factor 2 kinase	29904	EEF2K	GO:0071454,GO:1990416,GO:0071277,GO:0071320,GO:0032869,GO:0031037,GO:0043066,GO:0061003,GO:0045807,GO:0051965,GO:0046777,GO:0031952,GO:0140245,GO:0002931,GO:1990637,GO:0006414,GO:0005737,GO:0005829,GO:0043197,GO:0098978,GO:0014069,GO:0005524,GO:0005509,GO:0005516,GO:0004686,GO:0004672,GO:0008135	cellular response to anoxia|cellular response to brain-derived neurotrophic factor stimulus|cellular response to calcium ion|cellular response to cAMP|cellular response to insulin stimulus|myosin II filament disassembly|negative regulation of apoptotic process|positive regulation of dendritic spine morphogenesis|positive regulation of endocytosis|positive regulation of synapse assembly|protein au…	hsa04152,hsa04921	AMPK signaling pathway|Oxytocin signaling pathway	K08292	ENOG502QVA3	S	elongation factor-2 kinase activity	Function unknown	PF02816	family	Alpha-kinase family	IPR004166,IPR017400,IPR047588,IPR011009,IPR011990	Domain|Family|Domain|Homologous_superfamily|Homologous_superfamily	Alpha-type protein kinase, alpha-kinase domain|Eukaryotic elongation factor 2 kinase|Eukaryotic elongation factor 2 kinase, alpha-kinase domain|Protein kinase-like domain superfamily|Tetratricopeptide-like helical domain superfamily	WP107,WP1403,WP3676	Translation factors|AMP activated protein kinase signaling|BDNF TrkB signaling	R-HSA-166208	mTORC1-mediated signalling
Q9HAP6	LIN7B	Protein lin-7 homolog B	2	13.2871	14.7477	-1.46058	0.363348	Down	0.000174955	0.00403949	12.8056	13.9305	13.9661	12.7961	12.8005	13.4236	14.5194	14.8045	14.9124	14.42	15.0865	14.7433	Protein lin-7 homolog B	64130	LIN7B	GO:0006887,GO:0045199,GO:0007269,GO:1903361,GO:0015031,GO:0016323,GO:0005923,GO:0005911,GO:0097025,GO:0005886,GO:0098839,GO:0098793,GO:0045202,GO:0097016,GO:0030165,GO:0019904,GO:0019901	exocytosis|maintenance of epithelial cell apical/basal polarity|neurotransmitter secretion|protein localization to basolateral plasma membrane|protein transport|basolateral plasma membrane|bicellular tight junction|cell-cell junction|MPP7-DLG1-LIN7 complex|plasma membrane|postsynaptic density membrane|presynapse|synapse|L27 domain binding|PDZ domain binding|protein domain specific binding|protein…				KOG3550	J	Lin-7 homolog	Translation, ribosomal structure and biogenesis	PF02828,PF00595	domain|domain	L27 domain|PDZ domain	IPR014775,IPR004172,IPR036892,IPR017365,IPR001478,IPR036034	Domain|Domain|Homologous_superfamily|Family|Domain|Homologous_superfamily	L27 domain, C-terminal|L27 domain|L27 domain superfamily|Protein lin-7|PDZ domain|PDZ superfamily			R-HSA-212676,R-HSA-5666185,R-HSA-6794361,R-HSA-9609736	Dopamine Neurotransmitter Release Cycle|RHO GTPases Activate Rhotekin and Rhophilins|Neurexins and neuroligins|Assembly and cell surface presentation of NMDA receptors	Cell membrane
P15428	HPGD	15-hydroxyprostaglandin dehydrogenase [NAD(+)]	11	21.1927	21.8222	-0.629518	0.646392	Down	0.000183417	0.00415854	20.7195	21.3984	21.3145	21.2922	21.3883	21.0434	21.8047	21.7848	21.8011	21.809	21.8882	21.8455	15-hydroxyprostaglandin dehydrogenase [NAD(+)]	3248	HPGD	GO:0097070,GO:0007565,GO:0001822,GO:0019372,GO:0045786,GO:0030728,GO:0007567,GO:0043065,GO:1904707,GO:0006693,GO:1905828,GO:0032355,GO:0045471,GO:0032496,GO:0070493,GO:0007179,GO:0016323,GO:0005737,GO:0005829,GO:0070062,GO:0005654,GO:0016404,GO:0042802,GO:0051287,GO:0070403,GO:0016616,GO:0004957	ductus arteriosus closure|female pregnancy|kidney development|lipoxygenase pathway|negative regulation of cell cycle|ovulation|parturition|positive regulation of apoptotic process|positive regulation of vascular associated smooth muscle cell proliferation|prostaglandin metabolic process|regulation of prostaglandin catabolic process|response to estradiol|response to ethanol|response to lipopolysac…	hsa00590,hsa05202	Arachidonic acid metabolism|Transcriptional misregulation in cancer	K00069	KOG4169	IQ	alcohol dehydrogenase (NAD) activity	Lipid transport and metabolism|Secondary metabolites biosynthesis, transport and catabolism	PF00106	domain	short chain dehydrogenase	IPR036291,IPR020904,IPR002347	Homologous_superfamily|Conserved_site|Family	NAD(P)-binding domain superfamily|Short-chain dehydrogenase/reductase, conserved site|Short-chain dehydrogenase/reductase SDR	WP4719,WP4719,WP4721,WP4721,WP98	Eicosanoid metabolism via cyclooxygenases COX |Eicosanoid metabolism via cyclooxygenases COX |Eicosanoid metabolism via lipooxygenases LOX |Eicosanoid metabolism via lipooxygenases LOX |Prostaglandin synthesis and regulation	R-HSA-2142700,R-HSA-2162123,R-HSA-9018676,R-HSA-9018896	Synthesis of Lipoxins (LX)|Synthesis of Prostaglandins (PG) and Thromboxanes (TX)|Biosynthesis of D-series resolvins|Biosynthesis of E-series 18(S)-resolvins	Cytoplasm
P0C091	FREM3	FRAS1-related extracellular matrix protein 3	2	10.901	16.1524	-5.25143	0.026252	Down	0.00021491	0.00458355	10.0534	10.0287	10.0436	15.1748	10.0483	10.0571	15.3569	15.5317	17.4436	16.1738	15.3726	17.0358	FRAS1-related extracellular matrix protein 3	166752	FREM3	GO:0009653,GO:0007155,GO:0007154,GO:0005604,GO:0062023,GO:0005615,GO:0016020,GO:0046872	anatomical structure morphogenesis|cell adhesion|cell communication|basement membrane|collagen-containing extracellular matrix|extracellular space|membrane|metal ion binding				KOG1306	P	calcium:sodium antiporter activity	Inorganic ion transport and metabolism	PF16184,PF03160,PF19309	domain|domain|domain	Cadherin-like|Calx-beta domain|Frem protein N-terminal domain	IPR038081,IPR003644,IPR039005,IPR045658	Homologous_superfamily|Domain|Repeat|Domain	CalX-like domain superfamily|Na-Ca exchanger/integrin-beta4|CSPG repeat|FRAS1-related extracellular matrix protein, N-terminal domain					Secreted
O95236	APOL3	Apolipoprotein L3	5	16.363	17.354	-0.990968	0.50314	Down	0.000220545	0.00463819	16.7797	16.0198	16.4877	16.5305	15.7932	16.567	17.4782	17.5147	16.9743	17.2697	17.548	17.3389	Apolipoprotein L3	80833	APOL3	GO:0006954,GO:0042157,GO:0043123,GO:0005737,GO:0005576,GO:0016020,GO:0008289,GO:0005319	inflammatory response|lipoprotein metabolic process|positive regulation of canonical NF-kappaB signal transduction|cytoplasm|extracellular region|membrane|lipid binding|lipid transporter activity				ENOG502RZGU	S	Apolipoprotein	Function unknown	PF05461	family	Apolipoprotein L	IPR008405	Family	Apolipoprotein L					Cytoplasm
Q9BZ95	NSD3	Histone-lysine N-methyltransferase NSD3	1	10.7142	14.5741	-3.85993	0.0688727	Down	0.000227227	0.00472607	10.0534	10.0287	10.0436	10.0439	14.0582	10.0571	14.9115	14.2148	14.2255	14.3101	14.583	15.1995	Histone-lysine N-methyltransferase NSD3	54904	NSD3	GO:0032259,GO:0045893,GO:0006355,GO:0000785,GO:0005654,GO:0005634,GO:0140938,GO:0140952,GO:0140951,GO:0046975,GO:0140946,GO:0046872,GO:0140537	methylation|positive regulation of DNA-templated transcription|regulation of DNA-templated transcription|chromatin|nucleoplasm|nucleus|histone H3 methyltransferase activity|histone H3K27 dimethyltransferase activity|histone H3K27 trimethyltransferase activity|histone H3K36 methyltransferase activity|histone H3K4 dimethyltransferase activity|metal ion binding|transcription regulator activator acti…	hsa00310	Lysine degradation	K11425	KOG1081	G	histone-lysine N-methyltransferase activity	Carbohydrate transport and metabolism	PF17907,PF17982,PF00855,PF00856	domain|domain|domain|family	AWS domain|NSD Cys-His rich domain|PWWP domain|SET domain	IPR006560,IPR041306,IPR047456,IPR047458,IPR047527,IPR003616,IPR000313,IPR047451,IPR047453,IPR001214,IPR046341,IPR047461,IPR019786,IPR011011,IPR001965,IPR019787,IPR013083	Domain|Domain|Domain|Domain|Domain|Domain|Domain|Domain|Domain|Domain|Homologous_superfamily|Domain|Conserved_site|Homologous_superfamily|Domain|Domain|Homologous_superfamily	AWS domain|NSD, Cys-His rich domain|Histone-lysine N-methyltransferase NSD3, second PHD finger|Histone-lysine N-methyltransferase NSD3, fourth PHD finger|Histone-lysine N-methyltransferase NSD3, fifth PHD finger|Post-SET domain|PWWP domain|Histone-lysine N-methyltransferase NSD3, first PWWP domain|Histone-lysine N-methyltransferase NSD3, second PWWP domain|SET domain|SET domain superfamily|Histon…			R-HSA-3214841	PKMTs methylate histone lysines	Nucleus
P0DPA2	VSIG8	V-set and immunoglobulin domain-containing protein 8	5	15.5039	16.356	-0.852073	0.553988	Down	0.000278295	0.00525282	15.5388	15.5268	15.4605	16.0469	15.2556	15.1951	16.3089	16.7628	16.1498	16.4726	16.3101	16.1321	V-set and immunoglobulin domain-containing protein 8	391123	VSIG8	GO:0016020,GO:0003723	membrane|RNA binding				ENOG502RXSJ	S	Immunoglobulin V-set domain	Function unknown	PF13927,PF07686	domain|domain	Immunoglobulin domain|Immunoglobulin V-set domain	IPR007110,IPR036179,IPR013783,IPR003599,IPR003598,IPR013106	Domain|Homologous_superfamily|Homologous_superfamily|Domain|Domain|Domain	Immunoglobulin-like domain|Immunoglobulin-like domain superfamily|Immunoglobulin-like fold|Immunoglobulin subtype|Immunoglobulin subtype 2|Immunoglobulin V-set domain					Membrane
Q15910	EZH2	Histone-lysine N-methyltransferase EZH2	2	10.7458	14.5357	-3.78992	0.0722969	Down	0.000354618	0.00629969	10.0534	10.0287	10.0436	10.0439	14.248	10.0571	14.9884	14.168	14.5172	14.3926	14.1623	14.9857	Histone-lysine N-methyltransferase EZH2	2146	EZH2	GO:0030183,GO:0014898,GO:0070301,GO:0035984,GO:0021695,GO:0006325,GO:0006306,GO:0140718,GO:0070314,GO:0000082,GO:0036333,GO:0031507,GO:0021766,GO:0030216,GO:0097421,GO:1900016,GO:0045892,GO:2000134,GO:0045814,GO:0045617,GO:0048387,GO:2000737,GO:0051154,GO:0000122,GO:0034244,GO:1902808,GO:0008284,GO:1900006,GO:0010718,GO:0043547,GO:0043406,GO:0071902,GO:0071168,GO:0036211,GO:0042752,GO:0006355,GO:…	B cell differentiation|cardiac muscle hypertrophy in response to stress|cellular response to hydrogen peroxide|cellular response to trichostatin A|cerebellar cortex development|chromatin organization|DNA methylation|facultative heterochromatin formation|G1 to G0 transition|G1/S transition of mitotic cell cycle|hepatocyte homeostasis|heterochromatin formation|hippocampus development|keratinocyte d…	hsa00310,hsa03083,hsa05206	Lysine degradation|Polycomb repressive complex|MicroRNAs in cancer	K11430	KOG1079	G	histone-lysine N-methyltransferase activity	Carbohydrate transport and metabolism	PF21358,PF11616,PF18118,PF18264,PF00856	domain|family|domain|domain|family	Ezh2, MCSS domain|WD repeat binding protein EZH2|Polycomb repressive complex 2 tri-helical domain|CXC domain|SET domain	IPR026489,IPR045318,IPR048358,IPR021654,IPR044439,IPR041343,IPR041355,IPR001005,IPR001214,IPR046341,IPR033467	Domain|Family|Domain|Family|Domain|Domain|Domain|Domain|Domain|Homologous_superfamily|Domain	CXC domain|Histone-lysine N-methyltransferase EZH1/2-like|EZH1/2, MCSS domain|Histone-lysine N-methyltransferase EZH1/EZH2|EZH2, SET domain|Polycomb repressive complex 2 subunit EZH1/EZH2, tri-helical domain|Pre-SET CXC domain|SANT/Myb domain|SET domain|SET domain superfamily|Tesmin/TSO1-like CXC domain	WP2023,WP2369,WP2369,WP2853,WP2916,WP3584,WP3594,WP4204,WP4239,WP4258,WP4336,WP4553,WP5087	Cell differentiation expanded index|Histone modifications|Histone modifications|Endoderm differentiation|Interactome of polycomb repressive complex 2 PRC2 |MECP2 and associated Rett syndrome|Circadian rhythm genes|Tumor suppressor activity of SMARCB1|Epithelial to mesenchymal transition in colorectal cancer|lncRNA in canonical Wnt signaling and colorectal cancer|ncRNAs involved in Wnt signaling i…	R-HSA-212300,R-HSA-2559580,R-HSA-3214841,R-HSA-5617472,R-HSA-8943724,R-HSA-8953750,R-HSA-9609690,R-HSA-9710421	PRC2 methylates histones and DNA|Oxidative Stress Induced Senescence|PKMTs methylate histone lysines|Activation of anterior HOX genes in hindbrain development during early embryogenesis|Regulation of PTEN gene transcription|Transcriptional Regulation by E2F6|HCMV Early Events|Defective pyroptosis	Nucleus
Q99708	RBBP8	DNA endonuclease RBBP8	2	13.7788	15.0255	-1.24667	0.42142	Down	0.000369103	0.00646573	14.0752	13.9092	13.448	13.413	14.4013	13.4262	14.3569	15.538	14.8236	15.1088	15.2883	15.0373	DNA endonuclease RBBP8	5932	RBBP8	GO:0001835,GO:0051301,GO:0010792,GO:0006281,GO:0110025,GO:0000724,GO:0000082,GO:0035825,GO:0051321,GO:0044818,GO:0006357,GO:0070533,GO:0005694,GO:0043231,GO:0005654,GO:0005634,GO:0017053,GO:0003684,GO:0042802,GO:0046872,GO:0061629,GO:0000014,GO:0003714	blastocyst hatching|cell division|DNA double-strand break processing involved in repair via single-strand annealing|DNA repair|DNA strand resection involved in replication fork processing|double-strand break repair via homologous recombination|G1/S transition of mitotic cell cycle|homologous recombination|meiotic cell cycle|mitotic G2/M transition checkpoint|regulation of transcription by RNA pol…	hsa03440	Homologous recombination	K20773	ENOG502QTV5	L	DNA double-strand break processing involved in repair via single-strand annealing	Replication, recombination and repair	PF10482,PF08573	coiled_coil|domain	Tumour-suppressor protein CtIP N-terminal domain|DNA endonuclease activator SAE2/CtIP C-terminus	IPR019518,IPR013882,IPR033316	Domain|Domain|Family	DNA endonuclease Ctp1, N-terminal|DNA endonuclease activator Ctp1, C-terminal|DNA endonuclease RBBP8-like	WP3878,WP4016,WP4016	ATM signaling in development and disease |DNA IR damage and cellular response via ATR|DNA IR damage and cellular response via ATR	R-HSA-5685938,R-HSA-5685939,R-HSA-5685942,R-HSA-5693554,R-HSA-5693568,R-HSA-5693579,R-HSA-5693607,R-HSA-5693616,R-HSA-6804756,R-HSA-69473,R-HSA-8953750,R-HSA-912446,R-HSA-9701192,R-HSA-9704331,R-HSA-9704646,R-HSA-9709570,R-HSA-9709603	HDR through Single Strand Annealing (SSA)|HDR through MMEJ (alt-NHEJ)|HDR through Homologous Recombination (HRR)|Resolution of D-loop Structures through Synthesis-Dependent Strand Annealing (SDSA)|Resolution of D-loop Structures through Holliday Junction Intermediates|Homologous DNA Pairing and Strand Exchange|Processing of DNA double-strand break ends|Presynaptic phase of homologous DNA pairing …	Nucleus
O15197	EPHB6	Ephrin type-B receptor 6	6	15.4956	16.2868	-0.791223	0.577854	Down	0.000393487	0.0067899	14.988	15.5597	15.5732	15.5689	15.253	16.0309	16.2263	16.1915	16.2885	16.2171	16.5206	16.2771	Ephrin type-B receptor 6	2051	EPHB6	GO:0007411,GO:0048013,GO:0005829,GO:0030425,GO:0005576,GO:0005886,GO:0005524,GO:0005003,GO:0038023,GO:0005005	axon guidance|ephrin receptor signaling pathway|cytosol|dendrite|extracellular region|plasma membrane|ATP binding|ephrin receptor activity|signaling receptor activity|transmembrane-ephrin receptor activity	hsa04360	Axon guidance	K05114	KOG0196	KLT	ephrin receptor activity	Transcription|Replication, recombination and repair|Signal transduction mechanisms	PF14575,PF01404,PF07699,PF00041,PF07714,PF07647	domain|domain|domain|domain|domain|domain	Ephrin type-A receptor 2 transmembrane domain|Ephrin receptor ligand binding domain|Tyrosine-protein kinase ephrin type A/B receptor-like|Fibronectin type III domain|Protein tyrosine and serine/threonine kinase|SAM domain (Sterile alpha motif)	IPR027936,IPR001090,IPR003961,IPR036116,IPR008979,IPR009030,IPR013783,IPR011009,IPR000719,IPR001660,IPR013761,IPR001245,IPR011641,IPR016257,IPR001426	Domain|Domain|Domain|Homologous_superfamily|Homologous_superfamily|Homologous_superfamily|Homologous_superfamily|Homologous_superfamily|Domain|Domain|Homologous_superfamily|Domain|Domain|Family|Conserved_site	Ephrin receptor, transmembrane domain|Ephrin receptor ligand binding domain|Fibronectin type III|Fibronectin type III superfamily|Galactose-binding-like domain superfamily|Growth factor receptor cysteine-rich domain superfamily|Immunoglobulin-like fold|Protein kinase-like domain superfamily|Protein kinase domain|Sterile alpha motif domain|Sterile alpha motif/pointed domain superfamily|Serine-thre…	WP4564,WP4565	Neural crest cell migration during development|Neural crest cell migration in cancer	R-HSA-2682334,R-HSA-3928662,R-HSA-3928664,R-HSA-3928665	EPH-Ephrin signaling|EPHB-mediated forward signaling|Ephrin signaling|EPH-ephrin mediated repulsion of cells	Membrane;Secreted
O75164	KDM4A	Lysine-specific demethylase 4A	2	13.2876	14.6753	-1.38775	0.38216	Down	0.000416976	0.00702716	13.3865	12.7867	14.131	12.8019	13.8044	12.8151	14.7986	15.077	14.7734	14.3704	14.772	14.2607	Lysine-specific demethylase 4A	9682	KDM4A	GO:0030263,GO:0014898,GO:0006338,GO:0048712,GO:0010507,GO:0045892,GO:0010629,GO:0010628,GO:0045666,GO:0010468,GO:0031667,GO:0000785,GO:0005829,GO:0001650,GO:0005654,GO:0005634,GO:0005721,GO:0032452,GO:0051864,GO:0140681,GO:0032454,GO:0140684,GO:0035064,GO:0031625,GO:0008270	apoptotic chromosome condensation|cardiac muscle hypertrophy in response to stress|chromatin remodeling|negative regulation of astrocyte differentiation|negative regulation of autophagy|negative regulation of DNA-templated transcription|negative regulation of gene expression|positive regulation of gene expression|positive regulation of neuron differentiation|regulation of gene expression|response…				KOG0958	C	histone demethylase activity (H3-K9 specific)	Energy production and conversion	PF02373,PF02375,PF13831,PF18104,PF13832	domain|family|family|domain|domain	JmjC domain, hydroxylase|jmjN domain|PHD-finger|Jumonji domain-containing protein 2A Tudor domain|PHD-zinc-finger like domain	IPR034732,IPR003347,IPR047482,IPR003349,IPR040477,IPR002999,IPR047479,IPR047481,IPR011011,IPR001965,IPR013083	Domain|Domain|Domain|Domain|Domain|Domain|Domain|Domain|Homologous_superfamily|Domain|Homologous_superfamily	Extended PHD (ePHD) domain|JmjC domain|Lysine-specific demethylase 4A, extended PHD finger|JmjN domain|Lysine-specific demethylase 4-like, Tudor domain|Tudor domain|Lysine-specific demethylase 4A, first Tudor domain|Lysine-specific demethylase 4A, second Tudor domain|Zinc finger, FYVE/PHD-type|Zinc finger, PHD-type|Zinc finger, RING/FYVE/PHD-type	WP2853	Endoderm differentiation	R-HSA-3214842,R-HSA-5693565,R-HSA-9029569	HDMs demethylate histones|Recruitment and ATM-mediated phosphorylation of repair and signaling proteins at DNA double strand breaks|NR1H3 & NR1H2 regulate gene expression linked to cholesterol transport and efflux	Nucleus
Q9H8J5	MANSC1	MANSC domain-containing protein 1	3	15.6054	16.2646	-0.659268	0.633199	Down	0.000431131	0.00715392	15.205	16.038	15.5798	15.4728	15.6118	15.7247	16.476	16.288	16.0104	16.3008	16.2466	16.2659	MANSC domain-containing protein 1	54682	MANSC1	GO:0005794,GO:0016020	Golgi apparatus|membrane				ENOG502RZBP	S		Function unknown	PF07502	domain	MANEC domain	IPR013980,IPR011106	Domain|Domain	MANSC domain|Seven cysteines, N-terminal					Membrane
Q96CF2	CHMP4C	Charged multivesicular body protein 4c	5	16.7778	17.3648	-0.586955	0.665747	Down	0.000461581	0.00744645	16.756	16.4386	17.0357	16.7588	16.7227	16.9551	17.5583	17.5931	17.2496	17.4348	17.151	17.2019	Charged multivesicular body protein 4c	92421	CHMP4C	GO:0009838,GO:0097352,GO:0006914,GO:1902774,GO:0032511,GO:0016236,GO:0090148,GO:0061952,GO:0044878,GO:0007080,GO:0036258,GO:0071985,GO:0061763,GO:0032466,GO:0031468,GO:0006997,GO:0001778,GO:0015031,GO:0010824,GO:1901673,GO:0043162,GO:0090611,GO:0006900,GO:0051469,GO:0046761,GO:0039702,GO:1904930,GO:0000421,GO:0009898,GO:0005829,GO:0000815,GO:0090543,GO:0000776,GO:0005828,GO:0005765,GO:0030496,GO:…	abscission|autophagosome maturation|autophagy|late endosome to lysosome transport|late endosome to vacuole transport via multivesicular body sorting pathway|macroautophagy|membrane fission|midbody abscission|mitotic cytokinesis checkpoint signaling|mitotic metaphase chromosome alignment|multivesicular body assembly|multivesicular body sorting pathway|multivesicular body-lysosome fusion|negative r…	hsa04144,hsa04217	Endocytosis|Necroptosis	K24782	KOG1656	G	vacuolar transport	Carbohydrate transport and metabolism	PF03357	family	Snf7	IPR005024	Family	Snf7 family			R-HSA-162588,R-HSA-1632852,R-HSA-5620971,R-HSA-917729,R-HSA-9610379,R-HSA-9615710,R-HSA-9668328,R-HSA-9679504,R-HSA-9694676	Budding and maturation of HIV virion|Macroautophagy|Pyroptosis|Endosomal Sorting Complex Required For Transport (ESCRT)|HCMV Late Events|Late endosomal microautophagy|Sealing of the nuclear envelope (NE) by ESCRT-III|Translation of Replicase and Assembly of the Replication Transcription Complex|Translation of Replicase and Assembly of the Replication Transcription Complex	Cytoplasm
Q05BV3	EML5	Echinoderm microtubule-associated protein-like 5	1	11.5115	19.0183	-7.50688	0.005498	Down	0.000471619	0.0075439	18.8471	10.0287	10.0436	10.0439	10.0483	10.0571	18.6217	19.1594	19.1134	19.6318	18.9374	18.6463	Echinoderm microtubule-associated protein-like 5	161436	EML5	GO:0005737,GO:0070062,GO:0005874,GO:0008017	cytoplasm|extracellular exosome|microtubule|microtubule binding				KOG2106	O	microtubule binding	Posttranslational modification, protein turnover, chaperones	PF12894,PF03451,PF00400	repeat|repeat|repeat	Anaphase-promoting complex subunit 4 WD40 domain|HELP motif|WD domain, G-beta repeat	IPR024977,IPR005108,IPR011041,IPR011047,IPR015943,IPR019775,IPR036322,IPR001680	Domain|Domain|Homologous_superfamily|Homologous_superfamily|Homologous_superfamily|Conserved_site|Homologous_superfamily|Repeat	Anaphase-promoting complex subunit 4-like, WD40 domain|HELP|Soluble quinoprotein glucose/sorbosone dehydrogenase|Quinoprotein alcohol dehydrogenase-like superfamily|WD40/YVTN repeat-like-containing domain superfamily|WD40 repeat, conserved site|WD40-repeat-containing domain superfamily|WD40 repeat					Cytoplasm
Q9BZL1	UBL5	Ubiquitin-like protein 5	6	18.9513	19.6622	-0.710873	0.61095	Down	0.000592329	0.00878636	18.4388	19.3216	18.9465	19.2499	19.0082	18.7428	19.5688	19.461	19.7639	19.8095	19.7337	19.6361	Ubiquitin-like protein 5	59286	UBL5	GO:0000398,GO:1903955,GO:0036211,GO:0015030,GO:0005737,GO:0005654,GO:0005634,GO:0031386	mRNA splicing, via spliceosome|positive regulation of protein targeting to mitochondrion|protein modification process|Cajal body|cytoplasm|nucleoplasm|nucleus|protein tag activity				KOG3493	O	protein tag	Posttranslational modification, protein turnover, chaperones	PF00240	domain	Ubiquitin family	IPR039732,IPR000626,IPR029071	Family|Domain|Homologous_superfamily	Ubiquitin-like modifier Hub1/Ubl5|Ubiquitin-like domain|Ubiquitin-like domain superfamily			R-HSA-72163	mRNA Splicing - Major Pathway	Cytoplasm;Nucleus
Q00613	HSF1	Heat shock factor protein 1	4	15.8429	16.4784	-0.635488	0.643723	Down	0.000627899	0.00906431	15.7391	16.1707	16.0329	15.8045	15.9312	15.379	16.7013	16.5194	16.386	16.5305	16.5068	16.2265	Heat shock factor protein 1	3297	HSF1	GO:1904385,GO:0071276,GO:0071280,GO:0072738,GO:0071392,GO:0071480,GO:0034605,GO:0070301,GO:1904845,GO:0071222,GO:1904843,GO:0035865,GO:1903936,GO:0034620,GO:0071466,GO:0006952,GO:0006281,GO:0000165,GO:0006397,GO:0051028,GO:0010667,GO:2001033,GO:0010629,GO:0090084,GO:0031333,GO:0000122,GO:1902512,GO:0120162,GO:0051091,GO:0010628,GO:0090261,GO:0045651,GO:0045931,GO:0045944,GO:0042531,GO:0065003,GO:…	cellular response to angiotensin|cellular response to cadmium ion|cellular response to copper ion|cellular response to diamide|cellular response to estradiol stimulus|cellular response to gamma radiation|cellular response to heat|cellular response to hydrogen peroxide|cellular response to L-glutamine|cellular response to lipopolysaccharide|cellular response to nitroglycerin|cellular response to p…	hsa05134	Legionellosis	K09414	KOG0627	K	sequence-specific DNA binding	Transcription	PF00447,PF06546	domain|family	HSF-type DNA-binding|Vertebrate heat shock transcription factor	IPR000232,IPR027725,IPR010542,IPR036388,IPR036390	Domain|Family|Domain|Homologous_superfamily|Homologous_superfamily	Heat shock factor (HSF)-type, DNA-binding|Heat shock transcription factor family|Vertebrate heat shock transcription factor, C-terminal domain|Winged helix-like DNA-binding domain superfamily|Winged helix DNA-binding domain superfamily	WP3959,WP5352	DNA IR double strand breaks and cellular response via ATM|10q11 21q11 23 copy number variation syndrome	R-HSA-3371453,R-HSA-3371511,R-HSA-3371568,R-HSA-3371571,R-HSA-9646399	Regulation of HSF1-mediated heat shock response|HSF1 activation|Attenuation phase|HSF1-dependent transactivation|Aggrephagy	Cytoplasm;Nucleus
Q8N2M4	TMEM86A	Lysoplasmalogenase TMEM86A	2	16.4185	17.1379	-0.719342	0.607375	Down	0.000672967	0.00955056	16.7431	16.2584	16.4854	16.11	16.18	16.7342	16.9613	17.2186	16.7722	17.1918	17.4306	17.2527	Lysoplasmalogenase TMEM86A	144110	TMEM86A	GO:0006629,GO:0005789,GO:0016020,GO:0047408,GO:0016787	lipid metabolic process|endoplasmic reticulum membrane|membrane|alkenylglycerophosphocholine hydrolase activity|hydrolase activity				KOG4804	T	alkenylglycerophosphocholine hydrolase activity	Signal transduction mechanisms	PF07947	family	YhhN family	IPR012506	Family	Lysoplasmalogenase-like
Q9NQ38	SPINK5	Serine protease inhibitor Kazal-type 5	34	19.9925	20.6106	-0.61818	0.651492	Down	0.000677631	0.00958747	19.5155	20.4236	20.1129	20.1067	19.8661	19.93	20.5521	20.554	20.5927	20.5571	20.688	20.7201	Serine protease inhibitor Kazal-type 5	11005	SPINK5	GO:0030154,GO:0007417,GO:0009913,GO:0030855,GO:0030198,GO:0035315,GO:0016525,GO:0002787,GO:0050777,GO:0045861,GO:0030155,GO:0045580,GO:0051884,GO:0005938,GO:0005737,GO:0005829,GO:0005783,GO:0005789,GO:0097209,GO:0005576,GO:0043231,GO:0048471,GO:0004867	cell differentiation|central nervous system development|epidermal cell differentiation|epithelial cell differentiation|extracellular matrix organization|hair cell differentiation|negative regulation of angiogenesis|negative regulation of antibacterial peptide production|negative regulation of immune response|negative regulation of proteolysis|regulation of cell adhesion|regulation of T cell diffe…				KOG3649	L	Serine peptidase inhibitor, Kazal type	Replication, recombination and repair	PF00050	domain	Kazal-type serine protease inhibitor domain	IPR002350,IPR036058	Domain|Homologous_superfamily	Kazal domain|Kazal domain superfamily	WP2840	Hair follicle development cytodifferentiation part 3 of 3	R-HSA-6809371	Formation of the cornified envelope	Secreted
Q9Y2U2	KCNK7	Potassium channel subfamily K member 7	1	10.8531	14.8343	-3.98124	0.0633182	Down	0.000679178	0.00958747	10.0534	14.8721	10.0436	10.0439	10.0483	10.0571	14.4411	14.8249	15.4457	14.3004	14.8753	15.1185	Potassium channel subfamily K member 7	10089	KCNK7	GO:0071805,GO:0006813,GO:0030322,GO:0034702,GO:0005886,GO:0015271,GO:0005267,GO:0022841	potassium ion transmembrane transport|potassium ion transport|stabilization of membrane potential|monoatomic ion channel complex|plasma membrane|outward rectifier potassium channel activity|potassium channel activity|potassium ion leak channel activity				KOG1418	U	potassium channel activity	Intracellular trafficking, secretion, and vesicular transport	PF07885	family	Ion channel	IPR003280,IPR003092,IPR005408,IPR013099	Family|Family|Family|Domain	Two pore domain potassium channel|Two pore domain potassium channel, TASK family|Two pore domain potassium channel, TWIK family|Potassium channel domain			R-HSA-1299308,R-HSA-5576886	Tandem of pore domain in a weak inwardly rectifying K+ channels (TWIK)|Phase 4 - resting membrane potential	Membrane
Q99941	ATF6B	Cyclic AMP-dependent transcription factor ATF-6 beta	1	10.8207	14.6588	-3.83815	0.0699202	Down	0.000794922	0.0106115	10.0534	10.0287	14.6925	10.0439	10.0483	10.0571	15.2524	15.3178	14.9581	14.0418	14.2436	14.1392	Cyclic AMP-dependent transcription factor ATF-6 beta	1388	ATF6B	GO:0036500,GO:0030968,GO:1903892,GO:0045944,GO:1990440,GO:0006357,GO:0007165,GO:0000785,GO:0005829,GO:0005789,GO:0005794,GO:0000139,GO:0005654,GO:0005634,GO:0032993,GO:0090575,GO:0003700,GO:0000981,GO:1990837,GO:0000976	ATF6-mediated unfolded protein response|endoplasmic reticulum unfolded protein response|negative regulation of ATF6-mediated unfolded protein response|positive regulation of transcription by RNA polymerase II|positive regulation of transcription from RNA polymerase II promoter in response to endoplasmic reticulum stress|regulation of transcription by RNA polymerase II|signal transduction|chromati…	hsa04141,hsa04668,hsa04022,hsa04151,hsa04911,hsa04915,hsa04926,hsa04935,hsa04918,hsa04928,hsa04925,hsa04927,hsa04261,hsa04728,hsa04211,hsa05207,hsa05203,hsa05166,hsa05161,hsa05163,hsa05020,hsa05030,hsa05031,hsa05034,hsa04934	Protein processing in endoplasmic reticulum|TNF signaling pathway|cGMP-PKG signaling pathway|PI3K-Akt signaling pathway|Insulin secretion|Estrogen signaling pathway|Relaxin signaling pathway|Growth hormone synthesis, secretion and action|Thyroid hormone synthesis|Parathyroid hormone synthesis, secretion and action|Aldosterone synthesis and secretion|Cortisol synthesis and secretion|Adrenergic sig…	K09049	KOG4343	T	positive regulation of ATF6-mediated unfolded protein response	Signal transduction mechanisms	PF00170	coiled_coil	bZIP transcription factor	IPR004827,IPR046347	Domain|Homologous_superfamily	Basic-leucine zipper domain|Basic-leucine zipper domain superfamily	WP289,WP3932,WP4172,WP45,WP4666,WP4756	Myometrial relaxation and contraction pathways|Focal adhesion PI3K Akt mTOR signaling pathway|PI3K Akt signaling pathway|G1 to S cell cycle control|Hepatitis B infection|Renin angiotensin aldosterone system RAAS	R-HSA-8874177	ATF6B (ATF6-beta) activates chaperones	Nucleus
P61371	ISL1	Insulin gene enhancer protein ISL-1	1	11.0558	15.8696	-4.81382	0.0355545	Down	0.000836002	0.0110346	10.0534	10.0287	10.0436	10.0439	16.1079	10.0571	15.4792	15.9213	15.7588	16.0041	16.5504	15.5038	Insulin gene enhancer protein ISL-1	3670	ISL1	GO:0060413,GO:0007409,GO:0060070,GO:0060913,GO:0060379,GO:0003215,GO:0071385,GO:0003203,GO:0007507,GO:0060384,GO:0048762,GO:0090090,GO:0050728,GO:0033147,GO:0043524,GO:0045665,GO:0031333,GO:0000122,GO:0001755,GO:0048665,GO:0003151,GO:0003148,GO:0031016,GO:0048936,GO:0060037,GO:0021983,GO:0045766,GO:0045597,GO:0008284,GO:0071657,GO:0032725,GO:0032024,GO:0032730,GO:0032731,GO:0032735,GO:0032755,GO:…	atrial septum morphogenesis|axonogenesis|canonical Wnt signaling pathway|cardiac cell fate determination|cardiac muscle cell myoblast differentiation|cardiac right ventricle morphogenesis|cellular response to glucocorticoid stimulus|endocardial cushion morphogenesis|heart development|innervation|mesenchymal cell differentiation|negative regulation of canonical Wnt signaling pathway|negative regul…	hsa04550	Signaling pathways regulating pluripotency of stem cells	K09370	KOG0490	K	DNA binding	Transcription	PF00046,PF00412	domain|domain	Homeodomain|LIM domain	IPR009057,IPR017970,IPR001356,IPR047169,IPR047244,IPR001781	Homologous_superfamily|Conserved_site|Domain|Family|Domain|Domain	Homeobox-like domain superfamily|Homeobox, conserved site|Homeobox domain|Insulin gene enhancer protein ISL-1/2-like|Insulin gene enhancer protein ISL-1/2-like, LIM domain1|Zinc finger, LIM-type	WP1591,WP2064,WP2406	Heart development|Neural crest differentiation|Cardiac progenitor differentiation	R-HSA-400511,R-HSA-9010553,R-HSA-9733709	Synthesis, secretion, and inactivation of Glucose-dependent Insulinotropic Polypeptide (GIP)|Regulation of expression of SLITs and ROBOs|Cardiogenesis	Nucleus
Q96GX2	ATXN7L3B	Ataxin-7-like protein 3B	1	17.5695	18.2101	-0.640535	0.641475	Down	0.000849797	0.0111003	17.697	17.6947	17.458	17.1492	17.5615	17.8568	18.0825	18.5882	18.3075	17.9949	18.0185	18.2687	Ataxin-7-like protein 3B	552889	ATXN7L3B	GO:0010468,GO:0005737	regulation of gene expression|cytoplasm				ENOG502TFV2	S		Function unknown				IPR042933	Family	Ataxin-7-like protein 3B					Cytoplasm
Q9Y5V3	MAGED1	Melanoma-associated antigen D1	1	10.8208	14.5214	-3.7007	0.0769095	Down	0.000920391	0.0117125	10.0534	14.6782	10.0436	10.0439	10.0483	10.0571	14.2121	14.9586	13.8878	14.2754	15.2029	14.5918	Melanoma-associated antigen D1	9500	MAGED1	GO:0032922,GO:0050680,GO:1900181,GO:0000122,GO:2001235,GO:0090190,GO:0034504,GO:0042981,GO:0042752,GO:0006355,GO:0000785,GO:0005829,GO:0005634,GO:0005886,GO:0032991,GO:0042802,GO:0003713	circadian regulation of gene expression|negative regulation of epithelial cell proliferation|negative regulation of protein localization to nucleus|negative regulation of transcription by RNA polymerase II|positive regulation of apoptotic signaling pathway|positive regulation of branching involved in ureteric bud morphogenesis|protein localization to nucleus|regulation of apoptotic process|regula…	hsa04722	Neurotrophin signaling pathway	K12464	KOG4562	A	positive regulation of nitrogen compound metabolic process	RNA processing and modification	PF01454	domain	MAGE homology domain	IPR037445,IPR041898,IPR041899,IPR002190	Family|Homologous_superfamily|Homologous_superfamily|Domain	Melanoma-associated antigen|MAGE homology domain, winged helix WH1 motif|MAGE homology domain, winged helix WH2 motif|MAGE homology domain	WP3594,WP5380	Circadian rhythm genes|5q35 copy number variation	R-HSA-193648,R-HSA-418889,R-HSA-9768919	NRAGE signals death through JNK|Caspase activation via Dependence Receptors in the absence of ligand|NPAS4 regulates expression of target genes	Cytoplasm;Cell membrane;Nucleus
Q6PJ21	SPSB3	SPRY domain-containing SOCS box protein 3	1	11.0766	15.9762	-4.89954	0.0335037	Down	0.000933855	0.0117903	10.0534	10.0287	10.0436	16.2286	10.0483	10.0571	15.4684	15.4956	16.5591	16.0636	15.4899	16.7803	SPRY domain-containing SOCS box protein 3	90864	SPSB3	GO:0043161,GO:0016567,GO:0005829,GO:0019005	proteasome-mediated ubiquitin-dependent protein catabolic process|protein ubiquitination|cytosol|SCF ubiquitin ligase complex				KOG3953	J	protein ubiquitination	Translation, ribosomal structure and biogenesis	PF00622	family	SPRY domain	IPR001870,IPR043136,IPR013320,IPR001496,IPR003877,IPR035754	Domain|Homologous_superfamily|Homologous_superfamily|Domain|Domain|Domain	B30.2/SPRY domain|B30.2/SPRY domain superfamily|Concanavalin A-like lectin/glucanase domain superfamily|SOCS box domain|SPRY domain|SPRY domain-containing SOCS box protein 3, SPRY domain			R-HSA-8951664	Neddylation
P32418	SLC8A1	Sodium/calcium exchanger 1	3	14.4848	15.2472	-0.76244	0.589498	Down	0.000955933	0.0119225	14.3119	14.4971	14.4228	14.2157	15.191	14.27	15.0047	15.4076	15.149	15.2235	15.5099	15.1885	Sodium/calcium exchanger 1	6546	SLC8A1	GO:1901660,GO:0055074,GO:0070509,GO:0098703,GO:0097553,GO:0070588,GO:0060402,GO:0055013,GO:0060048,GO:0086064,GO:0071313,GO:0034614,GO:0006874,GO:0006883,GO:0086012,GO:0006811,GO:0006936,GO:0051481,GO:0071901,GO:0030501,GO:0098735,GO:1903779,GO:0010882,GO:0010881,GO:0010649,GO:0010468,GO:0002027,GO:0002026,GO:0055119,GO:0044557,GO:0035994,GO:0036376,GO:0098719,GO:0035725,GO:0014829,GO:0030424,GO:…	calcium ion export|calcium ion homeostasis|calcium ion import|calcium ion import across plasma membrane|calcium ion transmembrane import into cytosol|calcium ion transmembrane transport|calcium ion transport into cytosol|cardiac muscle cell development|cardiac muscle contraction|cell communication by electrical coupling involved in cardiac conduction|cellular response to caffeine|cellular respons…	hsa04371,hsa04020,hsa04022,hsa04260,hsa04261,hsa04974,hsa04978,hsa04961,hsa04740,hsa05410,hsa05412,hsa05414	Apelin signaling pathway|Calcium signaling pathway|cGMP-PKG signaling pathway|Cardiac muscle contraction|Adrenergic signaling in cardiomyocytes|Protein digestion and absorption|Mineral absorption|Endocrine and other factor-regulated calcium reabsorption|Olfactory transduction|Hypertrophic cardiomyopathy|Arrhythmogenic right ventricular cardiomyopathy|Dilated cardiomyopathy	K05849	KOG1306	P	calcium:sodium antiporter activity	Inorganic ion transport and metabolism	PF03160,PF01699,PF16494	domain|family|family	Calx-beta domain|Sodium/calcium exchanger protein|C-terminal extension of sodium/calcium exchanger domain	IPR038081,IPR003644,IPR001623,IPR004836,IPR032452,IPR002987,IPR004837,IPR044880	Homologous_superfamily|Domain|Domain|Family|Domain|Family|Domain|Homologous_superfamily	CalX-like domain superfamily|Na-Ca exchanger/integrin-beta4|DnaJ domain|Sodium/calcium exchanger protein|Sodium/calcium exchanger domain, C-terminal extension|Sodium/calcium exchanger, isoform 1|Sodium/calcium exchanger membrane region|NCX, central ion-binding domain superfamily	WP2118,WP2877,WP289,WP3888,WP4698,WP4698,WP536	Arrhythmogenic right ventricular cardiomyopathy|Vitamin D receptor pathway|Myometrial relaxation and contraction pathways|VEGFA VEGFR2 signaling|Vitamin D sensitive calcium signaling in depression|Vitamin D sensitive calcium signaling in depression|Calcium regulation in cardiac cells	R-HSA-418359,R-HSA-425561,R-HSA-5578775	Reduction of cytosolic Ca++ levels|Sodium/Calcium exchangers|Ion homeostasis	Cell membrane
Q9HBW0	LPAR2	Lysophosphatidic acid receptor 2	1	12.4844	13.6988	-1.21438	0.430958	Down	0.00107142	0.0127995	12.9067	13.2522	11.9903	11.9907	11.9951	12.7716	13.5648	13.5159	13.7705	13.6899	14.3148	13.337	Lysophosphatidic acid receptor 2	9170	LPAR2	GO:0007202,GO:0007189,GO:0007186,GO:0007204,GO:0043410,GO:0035025,GO:0019222,GO:0009986,GO:0005737,GO:0098978,GO:0005886,GO:0048787,GO:0004930,GO:0008289,GO:0070915,GO:0030165	activation of phospholipase C activity|adenylate cyclase-activating G protein-coupled receptor signaling pathway|G protein-coupled receptor signaling pathway|positive regulation of cytosolic calcium ion concentration|positive regulation of MAPK cascade|positive regulation of Rho protein signal transduction|regulation of metabolic process|cell surface|cytoplasm|glutamatergic synapse|plasma membran…	hsa04015,hsa04072,hsa04151,hsa04080,hsa04810,hsa05200,hsa05130	Rap1 signaling pathway|Phospholipase D signaling pathway|PI3K-Akt signaling pathway|Neuroactive ligand-receptor interaction|Regulation of actin cytoskeleton|Pathways in cancer|Pathogenic Escherichia coli infection	K04291	KOG3656	O	G-protein coupled receptor activity	Posttranslational modification, protein turnover, chaperones	PF00001	family	7 transmembrane receptor (rhodopsin family)	IPR000276,IPR017452,IPR004065,IPR004066	Family|Domain|Family|Family	G protein-coupled receptor, rhodopsin-like|GPCR, rhodopsin-like, 7TM|Lysophosphatidic acid receptor|Lysophosphatidic acid receptor EDG-4	WP3932,WP4172	Focal adhesion PI3K Akt mTOR signaling pathway|PI3K Akt signaling pathway	R-HSA-416476,R-HSA-418594,R-HSA-419408	G alpha (q) signalling events|G alpha (i) signalling events|Lysosphingolipid and LPA receptors	Cell membrane
Q5JS37	NHLRC3	NHL repeat-containing protein 3	1	10.8076	14.3195	-3.51192	0.0876613	Down	0.00111389	0.0131404	10.0534	10.0287	10.0436	10.0439	10.0483	14.6276	13.917	14.4123	14.2358	14.7658	14.6445	13.9415	NHL repeat-containing protein 3	387921	NHLRC3	GO:0017148,GO:0043161,GO:0000209,GO:0035578,GO:0005576,GO:0030371,GO:0061630	negative regulation of translation|proteasome-mediated ubiquitin-dependent protein catabolic process|protein polyubiquitination|azurophil granule lumen|extracellular region|translation repressor activity|ubiquitin protein ligase activity				KOG2177	O	zinc ion binding	Posttranslational modification, protein turnover, chaperones	PF01436	repeat	NHL repeat	IPR011042,IPR001258	Homologous_superfamily|Repeat	Six-bladed beta-propeller, TolB-like|NHL repeat			R-HSA-6798695	Neutrophil degranulation	Secreted
Q7LDI9	ERVK-6	Endogenous retrovirus group K member 6 Gag polyprotein	1	10.8991	14.8662	-3.96709	0.063942	Down	0.00112763	0.0132133	15.1729	10.0287	10.0436	10.0439	10.0483	10.0571	14.5664	15.6384	14.6037	15.3403	14.3104	14.7378	Endogenous retrovirus group K member 6 Gag polyprotein	124906262	ERVK-6	GO:0016032,GO:0005886,GO:0003676,GO:0005198,GO:0008270	viral process|plasma membrane|nucleic acid binding|structural molecule activity|zinc ion binding								PF02337,PF00607,PF19317,PF00098,PF14787	family|domain|domain|domain|domain	Retroviral GAG p10 protein|gag protein p24 N-terminal domain|Gag protein p24 C-terminal domain|Zinc knuckle|GAG-polyprotein viral zinc-finger	IPR003322,IPR038124,IPR045345,IPR008916,IPR008919,IPR010999,IPR001878,IPR036875	Domain|Homologous_superfamily|Domain|Homologous_superfamily|Homologous_superfamily|Homologous_superfamily|Domain|Homologous_superfamily	Beta-retroviral matrix protein|Beta-retroviral matrix superfamily|Retroviral nucleocapsid Gag protein p24, C-terminal domain|Retrovirus capsid, C-terminal|Retrovirus capsid, N-terminal|Retroviral matrix protein|Zinc finger, CCHC-type|Zinc finger, CCHC-type superfamily					Cell membrane
P22607	FGFR3	Fibroblast growth factor receptor 3	5	15.6782	16.4753	-0.797088	0.57551	Down	0.00115201	0.0134074	15.8755	16.0869	15.031	16.0653	15.3202	15.6901	16.5613	16.4506	16.3298	16.4327	16.5648	16.5124	Fibroblast growth factor receptor 3	2261	FGFR3	GO:0070977,GO:0030282,GO:0060349,GO:0007267,GO:0002062,GO:0035988,GO:0003416,GO:0001958,GO:1902178,GO:0008543,GO:0000165,GO:0048640,GO:0016310,GO:0008284,GO:0070374,GO:0043410,GO:0051897,GO:0010518,GO:0042531,GO:0007259,GO:0001501,GO:0007169,GO:0009986,GO:0005783,GO:0005576,GO:0005794,GO:0005886,GO:0043235,GO:0030133,GO:0005524,GO:0017134,GO:0005007,GO:0042802,GO:0004713	bone maturation|bone mineralization|bone morphogenesis|cell-cell signaling|chondrocyte differentiation|chondrocyte proliferation|endochondral bone growth|endochondral ossification|fibroblast growth factor receptor apoptotic signaling pathway|fibroblast growth factor receptor signaling pathway|MAPK cascade|negative regulation of developmental growth|phosphorylation|positive regulation of cell popu…	hsa04010,hsa04014,hsa04015,hsa04020,hsa04151,hsa04144,hsa04550,hsa04810,hsa05200,hsa05206,hsa05230,hsa05219,hsa01521	MAPK signaling pathway|Ras signaling pathway|Rap1 signaling pathway|Calcium signaling pathway|PI3K-Akt signaling pathway|Endocytosis|Signaling pathways regulating pluripotency of stem cells|Regulation of actin cytoskeleton|Pathways in cancer|MicroRNAs in cancer|Central carbon metabolism in cancer|Bladder cancer|EGFR tyrosine kinase inhibitor resistance	K05094	KOG0200	T	transmembrane receptor protein tyrosine kinase activity	Signal transduction mechanisms	PF21165,PF07679,PF13927,PF07714	domain|domain|domain|domain	Fibroblast growth factor receptor 3 transmembrane domain|Immunoglobulin I-set domain|Immunoglobulin domain|Protein tyrosine and serine/threonine kinase	IPR016248,IPR007110,IPR036179,IPR013783,IPR013098,IPR003599,IPR003598,IPR011009,IPR000719,IPR017441,IPR001245,IPR008266,IPR020635	Family|Domain|Homologous_superfamily|Homologous_superfamily|Domain|Domain|Domain|Homologous_superfamily|Domain|Binding_site|Domain|Active_site|Domain	Fibroblast growth factor receptor family|Immunoglobulin-like domain|Immunoglobulin-like domain superfamily|Immunoglobulin-like fold|Immunoglobulin I-set|Immunoglobulin subtype|Immunoglobulin subtype 2|Protein kinase-like domain superfamily|Protein kinase domain|Protein kinase, ATP binding site|Serine-threonine/tyrosine-protein kinase, catalytic domain|Tyrosine-protein kinase, active site|Tyrosine…	WP2064,WP2828,WP3413,WP382,WP3931,WP3932,WP4155,WP4172,WP4223,WP4540,WP4541,WP4674,WP474,WP4767,WP4787,WP4790,WP4806,WP4808,WP5055,WP5087,WP5087,WP51,WP5365,WP5373	Neural crest differentiation|Bladder cancer|NOTCH1 regulation of endothelial cell calcification|MAPK signaling pathway|Embryonic stem cell pluripotency pathways|Focal adhesion PI3K Akt mTOR signaling pathway|Endometrial cancer|PI3K Akt signaling pathway|Ras signaling|Hippo signaling regulation pathways|Hippo Merlin signaling dysregulation|Head and neck squamous cell carcinoma|Endochondral ossific…	R-HSA-109704,R-HSA-1257604,R-HSA-1839130,R-HSA-190371,R-HSA-190372,R-HSA-2033515,R-HSA-2219530,R-HSA-5654227,R-HSA-5654704,R-HSA-5654706,R-HSA-5654710,R-HSA-5654732,R-HSA-5655332,R-HSA-5673001,R-HSA-6811558,R-HSA-8853334	PI3K Cascade|PIP3 activates AKT signaling|Signaling by activated point mutants of FGFR3|FGFR3b ligand binding and activation|FGFR3c ligand binding and activation|t(4;14) translocations of FGFR3|Constitutive Signaling by Aberrant PI3K in Cancer|Phospholipase C-mediated cascade; FGFR3|SHC-mediated cascade:FGFR3|FRS-mediated FGFR3 signaling|PI-3K cascade:FGFR3|Negative regulation of FGFR3 signaling|…	Cytoplasm;Cell membrane
Q9Y3E0	GOLT1B	Vesicle transport protein GOT1B	4	16.1292	17.008	-0.878842	0.543804	Down	0.00138324	0.0151574	16.345	15.5975	16.6576	16.0864	16.3169	15.7718	16.5974	17.1247	16.9259	16.8074	17.4386	17.1542	Vesicle transport protein GOT1B	51026	GOLT1B	GO:0006888,GO:0043123,GO:0015031,GO:0042147,GO:0005829,GO:0005783,GO:0000139,GO:0016020,GO:0032991	endoplasmic reticulum to Golgi vesicle-mediated transport|positive regulation of canonical NF-kappaB signal transduction|protein transport|retrograde transport, endosome to Golgi|cytosol|endoplasmic reticulum|Golgi membrane|membrane|protein-containing complex				KOG1743	F	vesicle-mediated transport	Nucleotide transport and metabolism	PF04178	family	Got1/Sft2-like family	IPR045176,IPR007305	Family|Family	Protein transport protein Got1|Vesicle transport protein, Got1/SFT2-like					Golgi apparatus
Q9H8P0	SRD5A3	Polyprenol reductase	2	14.78	15.9005	-1.12046	0.459948	Down	0.00141263	0.0153802	14.0184	14.8512	15.3844	14.4593	15.4944	14.4726	16.1801	15.4648	15.957	16.05	15.7644	15.9867	Polyprenol reductase	79644	SRD5A3	GO:0006702,GO:0019408,GO:0019348,GO:0006488,GO:0006489,GO:0016095,GO:0005783,GO:0005789,GO:0003865,GO:0047751,GO:0016628,GO:0102389	androgen biosynthetic process|dolichol biosynthetic process|dolichol metabolic process|dolichol-linked oligosaccharide biosynthetic process|dolichyl diphosphate biosynthetic process|polyprenol catabolic process|endoplasmic reticulum|endoplasmic reticulum membrane|3-oxo-5-alpha-steroid 4-dehydrogenase activity|3-oxo-5alpha-steroid 4-dehydrogenase (NADP+)|oxidoreductase activity, acting on the CH-C…	hsa00140,hsa00510	Steroid hormone biosynthesis|N-Glycan biosynthesis	K12345	KOG1640	S	polyprenol reductase activity	Function unknown	PF02544	family	3-oxo-5-alpha-steroid 4-dehydrogenase	IPR001104,IPR039698	Domain|Family	3-oxo-5-alpha-steroid 4-dehydrogenase, C-terminal|Polyprenol reductase	WP4521,WP5153	Glycosylation and related congenital defects|N glycan biosynthesis	R-HSA-193048,R-HSA-446199,R-HSA-4755579	Androgen biosynthesis|Synthesis of Dolichyl-phosphate|Defective SRD5A3 causes SRD5A3-CDG, KHRZ
Q92823	NRCAM	Neuronal cell adhesion molecule	2	12.9492	14.3049	-1.35572	0.39074	Down	0.00143648	0.0155426	12.4911	13.7161	12.7537	12.4816	13.7576	12.4948	14.3788	14.9011	14.1643	14.1406	13.612	14.6324	Neuronal cell adhesion molecule	4897	NRCAM	GO:0001525,GO:0007411,GO:0007413,GO:0007409,GO:0007420,GO:0098609,GO:0007417,GO:0045162,GO:0001764,GO:0019227,GO:0045666,GO:0008104,GO:0030516,GO:0010975,GO:0099175,GO:0031290,GO:0007416,GO:0030424,GO:0043194,GO:0009897,GO:0005576,GO:0098978,GO:0043005,GO:0005886,GO:0098839,GO:0030506,GO:0098632,GO:0086080	angiogenesis|axon guidance|axonal fasciculation|axonogenesis|brain development|cell-cell adhesion|central nervous system development|clustering of voltage-gated sodium channels|neuron migration|neuronal action potential propagation|positive regulation of neuron differentiation|protein localization|regulation of axon extension|regulation of neuron projection development|regulation of postsynapse o…	hsa04514	Cell adhesion molecules	K06756	KOG3513	Z	Cell adhesion molecule	Cytoskeleton	PF13882,PF00041,PF07679,PF13927	domain|domain|domain|domain	Bravo-like intracellular region|Fibronectin type III domain|Immunoglobulin I-set domain|Immunoglobulin domain	IPR003961,IPR036116,IPR007110,IPR036179,IPR013783,IPR003006,IPR013098,IPR003599,IPR003598,IPR026966	Domain|Homologous_superfamily|Domain|Homologous_superfamily|Homologous_superfamily|Conserved_site|Domain|Domain|Domain|Domain	Fibronectin type III|Fibronectin type III superfamily|Immunoglobulin-like domain|Immunoglobulin-like domain superfamily|Immunoglobulin-like fold|Immunoglobulin/major histocompatibility complex, conserved site|Immunoglobulin I-set|Immunoglobulin subtype|Immunoglobulin subtype 2|Neurofascin/L1/NrCAM, C-terminal domain			R-HSA-445095,R-HSA-447038,R-HSA-447043	Interaction between L1 and Ankyrins|NrCAM interactions|Neurofascin interactions	Cell membrane;Secreted
P01034	CST3	Cystatin-C	4	18.2037	18.8649	-0.661245	0.632332	Down	0.00147396	0.0157757	17.6452	18.6734	18.4331	18.2943	18.1253	18.0509	18.7046	18.9354	18.9487	18.7489	19.0154	18.8366	Cystatin-C	1471	CST3	GO:0006952,GO:0060313,GO:0010711,GO:0060311,GO:0010716,GO:0010466,GO:0045861,GO:0034103,GO:0097435,GO:0005737,GO:0005783,GO:0005788,GO:0070062,GO:0005576,GO:0005615,GO:1904813,GO:0005794,GO:0005886,GO:1904724,GO:0031982,GO:0001540,GO:0004869,GO:0004866,GO:0042802,GO:0030414,GO:0002020	defense response|negative regulation of blood vessel remodeling|negative regulation of collagen catabolic process|negative regulation of elastin catabolic process|negative regulation of extracellular matrix disassembly|negative regulation of peptidase activity|negative regulation of proteolysis|regulation of tissue remodeling|supramolecular fiber organization|cytoplasm|endoplasmic reticulum|endop…	hsa04970	Salivary secretion	K13899	ENOG502SC50	M	cysteine-type endopeptidase inhibitor activity	Cell wall/membrane/envelope biogenesis	PF00031	domain	Cystatin domain	IPR000010,IPR046350,IPR018073	Domain|Homologous_superfamily|Conserved_site	Cystatin domain|Cystatin superfamily|Proteinase inhibitor I25, cystatin, conserved site	WP2447,WP3591,WP3594	Amyotrophic lateral sclerosis ALS |Sleep regulation|Circadian rhythm genes	R-HSA-381426,R-HSA-6798695,R-HSA-8957275,R-HSA-977225	Regulation of Insulin-like Growth Factor (IGF) transport and uptake by Insulin-like Growth Factor Binding Proteins (IGFBPs)|Neutrophil degranulation|Post-translational protein phosphorylation|Amyloid fiber formation	Secreted
P58005	SESN3	Sestrin-3	6	15.1145	15.8136	-0.699092	0.61596	Down	0.00151012	0.0159461	15.3007	15.5969	15.148	14.9187	14.973	14.7496	15.9488	15.9373	15.6197	16.109	15.8588	15.4078	Sestrin-3	143686	SESN3	GO:0034198,GO:0042149,GO:0071233,GO:1990253,GO:0042593,GO:1904262,GO:0016239,GO:0046626,GO:0051896,GO:1901031,GO:0032868,GO:0038203,GO:0005737,GO:0005634,GO:0031932,GO:0070728,GO:0016684	cellular response to amino acid starvation|cellular response to glucose starvation|cellular response to leucine|cellular response to leucine starvation|glucose homeostasis|negative regulation of TORC1 signaling|positive regulation of macroautophagy|regulation of insulin receptor signaling pathway|regulation of phosphatidylinositol 3-kinase/protein kinase B signal transduction|regulation of respon…	hsa04115,hsa04211	p53 signaling pathway|Longevity regulating pathway	K10141	KOG3746	F	leucine binding	Nucleotide transport and metabolism	PF04636	family	PA26 p53-induced protein (sestrin)	IPR029032,IPR006730	Homologous_superfamily|Family	AhpD-like|Sestrin	WP3915,WP3982	Angiopoietin like protein 8 regulatory pathway|miRNA regulation of p53 pathway in prostate cancer	R-HSA-5628897	TP53 Regulates Metabolic Genes	Cytoplasm
P02686	MBP	Myelin basic protein	4	17.6445	18.4112	-0.766713	0.587755	Down	0.00153066	0.0160779	17.5717	18.2108	17.635	17.6856	17.5934	17.1704	18.6988	18.6151	18.3414	18.6105	17.9756	18.2258	Myelin basic protein	4155	MBP	GO:0008366,GO:0007417,GO:0007268,GO:0006955,GO:0035633,GO:0000165,GO:0061024,GO:0042552,GO:0034115,GO:2000343,GO:0032755,GO:1904685,GO:0009636,GO:0007605,GO:0021762,GO:0071944,GO:0009986,GO:0043218,GO:0005829,GO:0033269,GO:0043209,GO:0043025,GO:0005634,GO:0005886,GO:0032991,GO:0045202,GO:0005516,GO:0008289,GO:0002020,GO:0019911	axon ensheathment|central nervous system development|chemical synaptic transmission|immune response|maintenance of blood-brain barrier|MAPK cascade|membrane organization|myelination|negative regulation of heterotypic cell-cell adhesion|positive regulation of chemokine (C-X-C motif) ligand 2 production|positive regulation of interleukin-6 production|positive regulation of metalloendopeptidase acti…				ENOG502S4SJ	S	structural constituent of myelin sheath	Function unknown	PF01669	family	Myelin basic protein	IPR000548	Family	Myelin basic protein	WP2064,WP2276,WP2431,WP2637,WP3584,WP422,WP4304,WP5090,WP5417	Neural crest differentiation|Glial cell differentiation|Spinal cord injury|Interleukin 1 IL 1 structural pathway|MECP2 and associated Rett syndrome|MAPK cascade|Oligodendrocyte specification and differentiation leading to myelin components for CNS|Complement system in neuronal development and plasticity|Cell lineage map for neuronal differentiation	R-HSA-9619665	EGR2 and SOX10-mediated initiation of Schwann cell myelination	Cytoplasm
Q6UWP8	SBSN	Suprabasin	20	21.188	21.8635	-0.675507	0.626112	Down	0.00153526	0.0160779	20.8353	21.7765	21.4287	21.2542	21.0585	20.7749	21.7523	21.8752	21.906	21.8821	21.8622	21.9031	Suprabasin	374897	SBSN	GO:0070062	extracellular exosome				ENOG502SGZY	S		Function unknown	PF21009	repeat	Suprabasin, GxHH repeat								Secreted
Q13554	CAMK2B	Calcium/calmodulin-dependent protein kinase type II subunit beta	1	10.925	14.849	-3.92408	0.065877	Down	0.00160966	0.0165572	10.0534	10.0287	15.3183	10.0439	10.0483	10.0571	15.9819	14.6752	14.6144	15.0135	14.0462	14.763	Calcium/calmodulin-dependent protein kinase type II subunit beta	816	CAMK2B	GO:0030154,GO:0007399,GO:0018105,GO:0061003,GO:0010976,GO:0090129,GO:0046777,GO:0006468,GO:0051924,GO:0060998,GO:0048169,GO:2001222,GO:0014733,GO:0051823,GO:0007165,GO:0005954,GO:0005813,GO:0005737,GO:0005829,GO:0030666,GO:0043005,GO:0005654,GO:0033017,GO:0045202,GO:0003779,GO:0005524,GO:0009931,GO:0005516,GO:0004683,GO:0042802,GO:0042803,GO:0106310	cell differentiation|nervous system development|peptidyl-serine phosphorylation|positive regulation of dendritic spine morphogenesis|positive regulation of neuron projection development|positive regulation of synapse maturation|protein autophosphorylation|protein phosphorylation|regulation of calcium ion transport|regulation of dendritic spine development|regulation of long-term neuronal synaptic…	hsa04012,hsa04310,hsa04066,hsa04020,hsa04024,hsa04148,hsa04114,hsa04217,hsa04911,hsa04922,hsa04912,hsa04921,hsa04916,hsa04925,hsa04261,hsa04971,hsa04725,hsa04728,hsa04720,hsa04722,hsa04740,hsa04750,hsa04360,hsa04713,hsa05200,hsa05205,hsa05214,hsa05152,hsa05012,hsa05022,hsa05031,hsa05417,hsa05415,hsa04934	ErbB signaling pathway|Wnt signaling pathway|HIF-1 signaling pathway|Calcium signaling pathway|cAMP signaling pathway|Efferocytosis|Oocyte meiosis|Necroptosis|Insulin secretion|Glucagon signaling pathway|GnRH signaling pathway|Oxytocin signaling pathway|Melanogenesis|Aldosterone synthesis and secretion|Adrenergic signaling in cardiomyocytes|Gastric acid secretion|Cholinergic synapse|Dopaminergic …	K04515	KOG0033	J	calmodulin-dependent protein kinase activity	Translation, ribosomal structure and biogenesis	PF08332,PF00069	domain|domain	Calcium/calmodulin dependent protein kinase II association domain|Protein kinase domain	IPR013543,IPR011009,IPR032710,IPR000719,IPR017441,IPR008271	Domain|Homologous_superfamily|Homologous_superfamily|Domain|Binding_site|Active_site	Calcium/calmodulin-dependent protein kinase II, association-domain|Protein kinase-like domain superfamily|NTF2-like domain superfamily|Protein kinase domain|Protein kinase, ATP binding site|Serine/threonine-protein kinase, active site	WP2572,WP289,WP3947,WP4008,WP428,WP4341,WP4539,WP4549,WP4756,WP4875,WP4875,WP4875,WP4875,WP5083,WP5231,WP536,WP673	Primary focal segmental glomerulosclerosis FSGS |Myometrial relaxation and contraction pathways|Serotonin and anxiety|NO cGMP PKG mediated neuroprotection|Wnt signaling|Non genomic actions of 1 25 dihydroxyvitamin D3|Synaptic signaling pathways associated with autism spectrum disorder|Fragile X syndrome|Renin angiotensin aldosterone system RAAS |Disruption of postsynaptic signaling by CNV|Disrupt…	R-HSA-111932,R-HSA-3371571,R-HSA-399719,R-HSA-438066,R-HSA-442729,R-HSA-442982,R-HSA-5576892,R-HSA-5578775,R-HSA-5673000,R-HSA-5673001,R-HSA-6802946,R-HSA-6802952,R-HSA-6802955,R-HSA-877300,R-HSA-9022692,R-HSA-936837,R-HSA-9609736,R-HSA-9617324,R-HSA-9620244,R-HSA-9649948,R-HSA-9656223	CaMK IV-mediated phosphorylation of CREB|HSF1-dependent transactivation|Trafficking of AMPA receptors|Unblocking of NMDA receptors, glutamate binding and activation|CREB1 phosphorylation through the activation of CaMKII/CaMKK/CaMKIV cascasde|Ras activation upon Ca2+ influx through NMDA receptor|Phase 0 - rapid depolarisation|Ion homeostasis|RAF activation|RAF/MAP kinase cascade|Signaling by moder…	Cytoplasm
Q6IQ21	ZNF770	Zinc finger protein 770	2	14.762	15.4812	-0.719258	0.60741	Down	0.0016463	0.0167514	14.392	15.1307	14.7719	14.6685	15.2131	14.3957	15.2609	15.5691	15.2242	15.5061	15.8116	15.5154	Zinc finger protein 770	54989	ZNF770	GO:0006357,GO:0005634,GO:0001228,GO:0046872,GO:0000978	regulation of transcription by RNA polymerase II|nucleus|DNA-binding transcription activator activity, RNA polymerase II-specific|metal ion binding|RNA polymerase II cis-regulatory region sequence-specific DNA binding				KOG1721	B	DNA binding	Chromatin structure and dynamics	PF00096	domain	Zinc finger, C2H2 type	IPR036236,IPR013087	Homologous_superfamily|Domain	Zinc finger C2H2 superfamily|Zinc finger C2H2-type			R-HSA-212436	Generic Transcription Pathway	Nucleus
P40305	IFI27	Interferon alpha-inducible protein 27, mitochondrial	1	13.8286	14.9311	-1.10253	0.4657	Down	0.00176725	0.0174872	13.695	14.3846	14.1053	13.5906	12.9098	14.2862	14.9771	14.78	15.3351	14.9562	15.1507	14.3876	Interferon alpha-inducible protein 27, mitochondrial	3429	IFI27	GO:0006915,GO:0097190,GO:0051607,GO:0097191,GO:0045087,GO:0044827,GO:0000122,GO:0043161,GO:0070936,GO:0070269,GO:0046825,GO:0060337,GO:0005789,GO:0031966,GO:0005741,GO:0005739,GO:0005635,GO:0005637,GO:0042802,GO:0005521,GO:0060090,GO:0061629	apoptotic process|apoptotic signaling pathway|defense response to virus|extrinsic apoptotic signaling pathway|innate immune response|modulation by host of viral genome replication|negative regulation of transcription by RNA polymerase II|proteasome-mediated ubiquitin-dependent protein catabolic process|protein K48-linked ubiquitination|pyroptosis|regulation of protein export from nucleus|type I i…				ENOG502S85T	S	Interferon-induced 6-16 family	Function unknown	PF06140	family	Interferon-induced 6-16 family	IPR009311,IPR038213	Family|Homologous_superfamily	Interferon alpha-inducible protein IFI6/IFI27-like|IFI6/IFI27-like domain superfamily	WP4877,WP4877,WP5115,WP5115,WP5115,WP5316	Host pathogen interaction of human coronaviruses MAPK signaling|Host pathogen interaction of human coronaviruses MAPK signaling|Network map of SARS CoV 2 signaling pathway|Network map of SARS CoV 2 signaling pathway|Network map of SARS CoV 2 signaling pathway|Primary ovarian insufficiency	R-HSA-909733	Interferon alpha/beta signaling	Mitochondrion;Nucleus
O95415	BRI3	Membrane protein BRI3	1	13.1796	14.9604	-1.78077	0.291027	Down	0.00183702	0.0180593	13.0462	11.6122	13.0364	12.8915	14.5755	13.916	15.2638	14.625	15.2117	14.7794	15.0648	14.8176	Membrane protein BRI3	25798	BRI3	GO:0035577,GO:0005634,GO:0048471,GO:0005886,GO:0042802	azurophil granule membrane|nucleus|perinuclear region of cytoplasm|plasma membrane|identical protein binding				KOG4517	S	identical protein binding	Function unknown	PF10164	family	Brain protein I3	IPR019317	Family	Membrane protein BRI3			R-HSA-6798695	Neutrophil degranulation	Lysosome;Cytoplasm
P41162	ETV3	ETS translocation variant 3	1	11.5255	15.564	-4.03841	0.0608578	Down	0.00188904	0.0183556	10.0534	15.1596	10.0436	10.0439	13.7956	10.0571	15.8054	15.6797	16.1348	14.9995	15.6572	15.1071	ETS translocation variant 3	2117	ETV3	GO:0097011,GO:0008285,GO:0006357,GO:0000785,GO:0043231,GO:0005654,GO:0005634,GO:0090571,GO:0017151,GO:0000981,GO:0001227,GO:0000977,GO:1990837	cellular response to granulocyte macrophage colony-stimulating factor stimulus|negative regulation of cell population proliferation|regulation of transcription by RNA polymerase II|chromatin|intracellular membrane-bounded organelle|nucleoplasm|nucleus|RNA polymerase II transcription repressor complex|DEAD/H-box RNA helicase binding|DNA-binding transcription factor activity, RNA polymerase II-spec…				KOG3806	K	sequence-specific DNA binding	Transcription	PF00178	domain	Ets-domain	IPR000418,IPR046328,IPR036388,IPR036390	Domain|Family|Homologous_superfamily|Homologous_superfamily	Ets domain|ETS family|Winged helix-like DNA-binding domain superfamily|Winged helix DNA-binding domain superfamily					Nucleus
Q6GMR7	FAAH2	Fatty-acid amide hydrolase 2	1	18.0338	18.7754	-0.741578	0.598085	Down	0.00191873	0.0185248	17.6697	18.1913	18.1238	18.1778	17.5961	18.4443	18.7057	19.2179	18.9449	18.6386	18.3825	18.7627	Fatty-acid amide hydrolase 2	158584	FAAH2	GO:0019369,GO:0016042,GO:0005811,GO:0016020,GO:0017064	arachidonic acid metabolic process|lipid catabolic process|lipid droplet|membrane|fatty acid amide hydrolase activity				KOG1212	J	fatty acid amide hydrolase activity	Translation, ribosomal structure and biogenesis	PF01425	family	Amidase	IPR020556,IPR023631,IPR036928	Conserved_site|Domain|Homologous_superfamily	Amidase, conserved site|Amidase signature domain|Amidase signature (AS) superfamily	WP5420	ADHD and autism ASD linked metabolic pathways and SNP	R-HSA-2142753	Arachidonic acid metabolism	Membrane
P17643	TYRP1	5,6-dihydroxyindole-2-carboxylic acid oxidase	4	18.5595	19.2094	-0.649848	0.637347	Down	0.00206992	0.0195838	18.1878	19.0852	18.4387	18.9686	18.4288	18.2482	19.1736	19.1758	19.2543	19.3602	19.1507	19.1419	5,6-dihydroxyindole-2-carboxylic acid oxidase	7306	TYRP1	GO:0043438,GO:0042438,GO:0030318,GO:0032438,GO:0048023,GO:0030669,GO:0005737,GO:0010008,GO:0097708,GO:0042470,GO:0033162,GO:0046872,GO:0016491,GO:0042803,GO:0004503	acetoacetic acid metabolic process|melanin biosynthetic process|melanocyte differentiation|melanosome organization|positive regulation of melanin biosynthetic process|clathrin-coated endocytic vesicle membrane|cytoplasm|endosome membrane|intracellular vesicle|melanosome|melanosome membrane|metal ion binding|oxidoreductase activity|protein homodimerization activity|tyrosinase activity	hsa00350,hsa04916	Tyrosine metabolism|Melanogenesis	K00506	ENOG502QRNA	S	acetoacetic acid metabolic process	Function unknown	PF00264	domain	Common central domain of tyrosinase	IPR008922,IPR002227	Homologous_superfamily|Domain	Di-copper centre-containing domain superfamily|Tyrosinase copper-binding domain	WP4941,WP4941	GPR143 in melanocytes and retinal pigment epithelium cells|GPR143 in melanocytes and retinal pigment epithelium cells	R-HSA-5662702	Melanin biosynthesis
Q9GZP8	IMUP	Immortalization up-regulated protein	1	18.0244	18.9567	-0.932253	0.524039	Down	0.00211908	0.0199738	18.0634	18.0113	18.3914	18.4523	18.2742	16.9537	18.872	19.0212	18.901	18.9661	19.0031	18.9765	Immortalization up-regulated protein	64073	IMUP	GO:0005829,GO:0005730,GO:0005654,GO:0005634,GO:0005886	cytosol|nucleolus|nucleoplasm|nucleus|plasma membrane				ENOG502TD4H	S	Immortalisation up-regulated protein	Function unknown	PF15761	disordered	Immortalisation up-regulated protein	IPR026621	Family	Immortalization up-regulated protein					Nucleus
P23490	LORICRIN	Loricrin	4	22.0669	22.8881	-0.82121	0.565967	Down	0.00224801	0.020625	21.3013	21.9115	22.1584	22.715	22.1925	22.1225	22.8824	22.9406	22.7224	22.6503	23.1479	22.9848	Loricrin	4014	LORICRIN	GO:0031424,GO:0030216,GO:0018149,GO:0001533,GO:0005737,GO:0005829,GO:0005654,GO:0005200,GO:0030280	keratinization|keratinocyte differentiation|peptide cross-linking|cornified envelope|cytoplasm|cytosol|nucleoplasm|structural constituent of cytoskeleton|structural constituent of skin epidermis				ENOG502RU07	S	structural constituent of epidermis	Function unknown	PF15847	family	Major keratinocyte cell envelope protein	IPR031700	Family	Loricrin			R-HSA-6809371	Formation of the cornified envelope	Cytoplasm;Nucleus
Q9BQR3	PRSS27	Serine protease 27	5	16.2838	16.8833	-0.599538	0.659965	Down	0.00229349	0.0208577	16.7021	16.4146	16.4428	15.8045	16.3202	16.0184	17.0956	16.8523	16.8697	16.6488	17.0442	16.7892	Serine protease 27	83886	PRSS27	GO:0006508,GO:0005576,GO:0005886,GO:0004252	proteolysis|extracellular region|plasma membrane|serine-type endopeptidase activity				KOG3627	O	serine-type endopeptidase activity	Posttranslational modification, protein turnover, chaperones	PF00089	domain	Trypsin	IPR009003,IPR043504,IPR001314,IPR001254,IPR018114,IPR033116	Homologous_superfamily|Homologous_superfamily|Family|Domain|Active_site|Active_site	Peptidase S1, PA clan|Peptidase S1, PA clan, chymotrypsin-like fold|Peptidase S1A, chymotrypsin family|Serine proteases, trypsin domain|Serine proteases, trypsin family, histidine active site|Serine proteases, trypsin family, serine active site					Secreted
Q8NFZ0	FBH1	F-box DNA helicase 1	2	10.8513	14.1222	-3.27088	0.103602	Down	0.00234983	0.0211962	10.0534	14.8616	10.0436	10.0439	10.0483	10.0571	13.9728	14.2686	14.2786	13.8122	13.9174	14.4835	F-box DNA helicase 1	84893	FBH1	GO:0006308,GO:0006974,GO:0006281,GO:0000724,GO:2000042,GO:1902231,GO:0001934,GO:0016567,GO:0031297,GO:0072429,GO:0000785,GO:0005634,GO:0019005,GO:0043138,GO:0005524,GO:0016887,GO:0003678,GO:0015616,GO:0003690,GO:0016853,GO:0003697	DNA catabolic process|DNA damage response|DNA repair|double-strand break repair via homologous recombination|negative regulation of double-strand break repair via homologous recombination|positive regulation of intrinsic apoptotic signaling pathway in response to DNA damage|positive regulation of protein phosphorylation|protein ubiquitination|replication fork processing|response to intra-S DNA da…				KOG2108	L	ATP-dependent DNA helicase activity	Replication, recombination and repair	PF12937,PF00580,PF13361	domain|domain|domain	F-box-like|UvrD/REP helicase N-terminal domain|UvrD-like helicase C-terminal domain	IPR014017,IPR000212,IPR036047,IPR001810,IPR027417,IPR014016	Domain|Family|Homologous_superfamily|Domain|Homologous_superfamily|Domain	UvrD-like DNA helicase, C-terminal|DNA helicase, UvrD/REP type|F-box-like domain superfamily|F-box domain|P-loop containing nucleoside triphosphate hydrolase|UvrD-like helicase, ATP-binding domain					Nucleus
Q9Y6A1	POMT1	Protein O-mannosyl-transferase 1	1	14.3186	15.028	-0.709408	0.611571	Down	0.00248017	0.021978	14.6716	14.0965	14.3784	13.9449	14.8621	13.9581	14.897	14.9927	15.3342	14.8187	15.2012	14.9245	Protein O-mannosyl-transferase 1	10585	POMT1	GO:0030198,GO:1904100,GO:0006493,GO:0035269,GO:0001669,GO:0005783,GO:0005789,GO:0016020,GO:0016529,GO:0004169,GO:0000030,GO:0046872	extracellular matrix organization|positive regulation of protein O-linked glycosylation|protein O-linked glycosylation|protein O-linked mannosylation|acrosomal vesicle|endoplasmic reticulum|endoplasmic reticulum membrane|membrane|sarcoplasmic reticulum|dolichyl-phosphate-mannose-protein mannosyltransferase activity|mannosyltransferase activity|metal ion binding	hsa00515,hsa00514	Mannose type O-glycan biosynthesis|Other types of O-glycan biosynthesis	K00728	KOG3359	O	dolichyl-phosphate-mannose-protein mannosyltransferase activity	Posttranslational modification, protein turnover, chaperones	PF02815,PF02366,PF16192	domain|family|family	MIR domain|Dolichyl-phosphate-mannose-protein mannosyltransferase|C-terminal four TMM region of protein-O-mannosyltransferase	IPR027005,IPR003342,IPR036300,IPR016093,IPR032421	Family|Domain|Homologous_superfamily|Domain|Domain	Glycosyltransferase 39-like|Glycosyl transferase family 39/83|Mir domain superfamily|MIR motif|Protein O-mannosyl-transferase, C-terminal four TM domain			R-HSA-5083629,R-HSA-5083633,R-HSA-5173105	Defective POMT2 causes MDDGA2, MDDGB2 and MDDGC2|Defective POMT1 causes MDDGA1, MDDGB1 and MDDGC1|O-linked glycosylation
Q9ULM6	CNOT6	CCR4-NOT transcription complex subunit 6	1	14.5763	15.2471	-0.670848	0.628137	Down	0.00253443	0.0223801	14.1967	14.5616	14.8075	14.1872	14.8632	14.8415	15.5328	15.3798	15.3916	14.8716	14.9732	15.3338	CCR4-NOT transcription complex subunit 6	57472	CNOT6	GO:0043928,GO:0035195,GO:0070966,GO:0000289,GO:0008284,GO:0010606,GO:0030014,GO:0005737,GO:0005829,GO:0016020,GO:0005634,GO:0046872,GO:0030374,GO:0004535,GO:0003723,GO:0004532	exonucleolytic catabolism of deadenylated mRNA|miRNA-mediated post-transcriptional gene silencing|nuclear-transcribed mRNA catabolic process, no-go decay|nuclear-transcribed mRNA poly(A) tail shortening|positive regulation of cell population proliferation|positive regulation of cytoplasmic mRNA processing body assembly|CCR4-NOT complex|cytoplasm|cytosol|membrane|nucleus|metal ion binding|nuclear …	hsa03018	RNA degradation	K12603	KOG0620	A	poly(A)-specific ribonuclease activity	RNA processing and modification	PF03372,PF13855	domain|repeat	Endonuclease/Exonuclease/phosphatase family|Leucine rich repeat	IPR034966,IPR036691,IPR005135,IPR001611,IPR003591,IPR032675	Domain|Homologous_superfamily|Domain|Repeat|Repeat|Homologous_superfamily	CCR4-NOT transcription complex subunit 6|Endonuclease/exonuclease/phosphatase superfamily|Endonuclease/exonuclease/phosphatase|Leucine-rich repeat|Leucine-rich repeat, typical subtype|Leucine-rich repeat domain superfamily			R-HSA-429947,R-HSA-5617472,R-HSA-6804115,R-HSA-9820841	Deadenylation of mRNA|Activation of anterior HOX genes in hindbrain development during early embryogenesis|TP53 regulates transcription of additional cell cycle genes whose exact role in the p53 pathway remain uncertain|M-decay: degradation of maternal mRNAs by maternally stored factors	Cytoplasm;Nucleus
Q08117	TLE5	TLE family member 5	2	16.0675	16.6871	-0.619615	0.650845	Down	0.00261516	0.0227996	16.4323	16.3541	15.9326	16.1208	15.6042	15.9607	16.9054	16.8213	16.7545	16.7126	16.6832	16.2454	TLE family member 5	166	TLE5	GO:0031668,GO:0090090,GO:0045892,GO:0010629,GO:0032091,GO:0060761,GO:0000122,GO:2000210,GO:0040008,GO:0070555,GO:0001501,GO:0016055,GO:0005634,GO:0042802,GO:0003714	cellular response to extracellular stimulus|negative regulation of canonical Wnt signaling pathway|negative regulation of DNA-templated transcription|negative regulation of gene expression|negative regulation of protein binding|negative regulation of response to cytokine stimulus|negative regulation of transcription by RNA polymerase II|positive regulation of anoikis|regulation of growth|response…				KOG0639	Q	cell-cell signaling by wnt	Secondary metabolites biosynthesis, transport and catabolism	PF03920	family	Groucho/TLE N-terminal Q-rich domain	IPR005617,IPR009146	Domain|Family	Groucho/TLE, N-terminal Q-rich domain|Groucho/transducin-like enhancer	WP138,WP2858	Androgen receptor signaling pathway|Ectoderm differentiation	R-HSA-4641265	Repression of WNT target genes	Nucleus
O76041	NEBL	Nebulette	5	17.267	17.8654	-0.598388	0.660491	Down	0.00269701	0.0232942	17.0013	17.5758	17.1376	17.7204	16.8239	17.3431	17.9014	17.8326	17.9697	17.602	17.926	17.9606	Nebulette	10529	NEBL	GO:0071691,GO:0070062,GO:0031674,GO:0001725,GO:0030018,GO:0051015,GO:0008092,GO:0031005,GO:0008307,GO:0005523	cardiac muscle thin filament assembly|extracellular exosome|I band|stress fiber|Z disc|actin filament binding|cytoskeletal protein binding|filamin binding|structural constituent of muscle|tropomyosin binding				ENOG502TDXB	S		Function unknown	PF00880,PF14604	repeat|domain	Nebulin repeat|Variant SH3 domain	IPR035631,IPR000900,IPR036028,IPR001452	Domain|Repeat|Homologous_superfamily|Domain	Nebulette, SH3 domain|Nebulin repeat|SH3-like domain superfamily|SH3 domain					Cytoplasm
Q13061	TRDN	Triadin	2	10.6736	13.9818	-3.30817	0.100958	Down	0.00274164	0.0234894	10.0534	13.7954	10.0436	10.0439	10.0483	10.0571	13.8636	13.8908	13.9015	11.7161	14.5708	15.9481	Triadin	10345	TRDN	GO:0031122,GO:0090158,GO:0051649,GO:0060047,GO:0006874,GO:0006936,GO:0060315,GO:1901846,GO:0060316,GO:0086036,GO:0010649,GO:0051279,GO:0010880,GO:0014808,GO:0009617,GO:0005829,GO:0005783,GO:0030314,GO:0014701,GO:0016020,GO:0005654,GO:0005886,GO:0016529,GO:0033018,GO:0033017,GO:0030674,GO:0005102,GO:0044325	cytoplasmic microtubule organization|endoplasmic reticulum membrane organization|establishment of localization in cell|heart contraction|intracellular calcium ion homeostasis|muscle contraction|negative regulation of ryanodine-sensitive calcium-release channel activity|positive regulation of cell communication by electrical coupling involved in cardiac conduction|positive regulation of ryanodine-…	hsa04020,hsa04260	Calcium signaling pathway|Cardiac muscle contraction	K23449	ENOG502S0X4	S	positive regulation of ryanodine-sensitive calcium-release channel activity	Function unknown	PF05279	family	Aspartyl beta-hydroxylase N-terminal region	IPR007943,IPR010798	Domain|Family	Aspartyl beta-hydroxylase/Triadin domain|Triadin	WP5343,WP5356	Abnormal calcium handling and its effects on muscle contraction in DMD|Affected pathways in Duchenne muscular dystrophy	R-HSA-2672351,R-HSA-5578775	Stimuli-sensing channels|Ion homeostasis	Cell membrane
Q9UI08	EVL	Ena/VASP-like protein	1	10.5682	12.8347	-2.2665	0.207833	Down	0.00283342	0.0238753	10.0534	10.0287	10.0436	13.1779	10.0483	10.0571	12.3367	12.7679	12.3746	13.5186	13.649	12.3613	Ena/VASP-like protein	51466	EVL	GO:0007015,GO:0008154,GO:0009887,GO:0007166,GO:0010633,GO:1900028,GO:0007399,GO:0030838,GO:0051496,GO:0051289,GO:0005737,GO:0005829,GO:0005925,GO:0030027,GO:0016020,GO:0001725,GO:0003779,GO:0005522,GO:0017124	actin filament organization|actin polymerization or depolymerization|animal organ morphogenesis|cell surface receptor signaling pathway|negative regulation of epithelial cell migration|negative regulation of ruffle assembly|nervous system development|positive regulation of actin filament polymerization|positive regulation of stress fiber assembly|protein homotetramerization|cytoplasm|cytosol|foca…	hsa04015	Rap1 signaling pathway	K23487	KOG4590	K	profilin binding	Transcription	PF08776,PF00568	coiled_coil|domain	VASP tetramerisation domain|WH1 domain	IPR011993,IPR017354,IPR038023,IPR014885,IPR000697	Homologous_superfamily|Family|Homologous_superfamily|Domain|Domain	PH-like domain superfamily|Vasodilator-stimulated phosphoprotein/ENA/VASP-like|VASP tetramerisation domain superfamily|VASP tetramerisation|WH1/EVH1 domain	WP5366,WP5366	NF1 copy number variation syndrome |NF1 copy number variation syndrome	R-HSA-202433,R-HSA-376176,R-HSA-5663220	Generation of second messenger molecules|Signaling by ROBO receptors|RHO GTPases Activate Formins	Cytoplasm
Q9NV79	PCMTD2	Protein-L-isoaspartate O-methyltransferase domain-containing protein 2	1	14.051	15.0446	-0.993583	0.502229	Down	0.00284384	0.0239365	13.7155	13.5824	14.7715	14.523	13.7105	14.0032	14.7852	15.3783	14.4728	15.5156	15.0942	15.0214	Protein-L-isoaspartate O-methyltransferase domain-containing protein 2	55251	PCMTD2	GO:0036211,GO:0005737,GO:0004719	protein modification process|cytoplasm|protein-L-isoaspartate (D-aspartate) O-methyltransferase activity				KOG1661	O	protein-L-isoaspartate (D-aspartate) O-methyltransferase activity	Posttranslational modification, protein turnover, chaperones	PF01135	family	Protein-L-isoaspartate(D-aspartate) O-methyltransferase (PCMT)	IPR000682,IPR029063	Family|Homologous_superfamily	Protein-L-isoaspartate(D-aspartate) O-methyltransferase|S-adenosyl-L-methionine-dependent methyltransferase superfamily					Cytoplasm
Q16799	RTN1	Reticulon-1	1	13.9008	15.0129	-1.11218	0.462596	Down	0.00286212	0.0240367	13.4473	14.9129	13.4375	13.753	14.403	13.451	15.2741	14.4604	15.1451	15.1852	14.8165	15.1964	Reticulon-1	6252	RTN1	GO:0007420,GO:0071787,GO:1902430,GO:0030182,GO:0030425,GO:0005783,GO:0005789,GO:0000139,GO:0043005,GO:0043025,GO:0014069	brain development|endoplasmic reticulum tubular network formation|negative regulation of amyloid-beta formation|neuron differentiation|dendrite|endoplasmic reticulum|endoplasmic reticulum membrane|Golgi membrane|neuron projection|neuronal cell body|postsynaptic density				KOG1792	I	endoplasmic reticulum tubular network organization	Lipid transport and metabolism	PF02453	family	Reticulon	IPR003388,IPR046964	Domain|Family	Reticulon|Reticulon 1-4					Golgi apparatus
O95670	ATP6V1G2	V-type proton ATPase subunit G 2	1	11.362	14.6951	-3.33307	0.0992307	Down	0.00288964	0.024214	10.0534	13.6289	10.0436	10.0439	14.3452	10.0571	14.9897	15.2813	14.6518	14.5107	14.6289	14.1081	V-type proton ATPase subunit G 2	534	ATP6V1G2	GO:0016241,GO:0097401,GO:0030665,GO:0005829,GO:0042470,GO:0030672,GO:0016471,GO:0000221,GO:0016887,GO:0046961	regulation of macroautophagy|synaptic vesicle lumen acidification|clathrin-coated vesicle membrane|cytosol|melanosome|synaptic vesicle membrane|vacuolar proton-transporting V-type ATPase complex|vacuolar proton-transporting V-type ATPase, V1 domain|ATP hydrolysis activity|proton-transporting ATPase activity, rotational mechanism	hsa00190,hsa04150,hsa04145,hsa04966,hsa04721,hsa05165,hsa05110,hsa05120,hsa05323	Oxidative phosphorylation|mTOR signaling pathway|Phagosome|Collecting duct acid secretion|Synaptic vesicle cycle|Human papillomavirus infection|Vibrio cholerae infection|Epithelial cell signaling in Helicobacter pylori infection|Rheumatoid arthritis	K02152	KOG1772	K	proton transmembrane transport	Transcription	PF03179	coiled_coil	Vacuolar (H+)-ATPase G subunit	IPR005124	Family	Vacuolar (H+)-ATPase G subunit			R-HSA-1222556,R-HSA-77387,R-HSA-917977,R-HSA-9639288,R-HSA-983712	ROS and RNS production in phagocytes|Insulin receptor recycling|Transferrin endocytosis and recycling|Amino acids regulate mTORC1|Ion channel transport	Cytoplasm
Q99576	TSC22D3	TSC22 domain family protein 3	2	15.2065	16.2111	-1.00461	0.498404	Down	0.00296313	0.0246575	14.7354	15.9537	14.7256	15.9095	15.1758	14.7391	16.3528	16.1327	16.2075	16.3267	15.7986	16.4484	TSC22 domain family protein 3	1831	TSC22D3	GO:0070236,GO:0006357,GO:0006970,GO:0005829,GO:0005634	negative regulation of activation-induced cell death of T cells|regulation of transcription by RNA polymerase II|response to osmotic stress|cytosol|nucleus				KOG4797	S	negative regulation of activation-induced cell death of T cells	Function unknown	PF01166	coiled_coil	TSC-22/dip/bun family	IPR000580,IPR047862	Family|Conserved_site	TSC22/Bun|TSC22/Bun, conserved site	WP2880,WP2882	Glucocorticoid receptor pathway|Nuclear receptors meta pathway	R-HSA-2672351	Stimuli-sensing channels	Cytoplasm;Nucleus
P61024	CKS1B	Cyclin-dependent kinases regulatory subunit 1	1	14.5738	15.4159	-0.842128	0.55782	Down	0.00304427	0.0250373	14.3281	14.42	14.0782	14.9684	15.068	14.5802	14.8058	15.461	15.7398	15.2137	15.4602	15.8152	Cyclin-dependent kinases regulatory subunit 1	1163	CKS1B	GO:0051301,GO:0048144,GO:0044772,GO:0006355,GO:0007346,GO:0000307,GO:0005654,GO:0019005,GO:0061575,GO:0042393,GO:0019901,GO:0043130	cell division|fibroblast proliferation|mitotic cell cycle phase transition|regulation of DNA-templated transcription|regulation of mitotic cell cycle|cyclin-dependent protein kinase holoenzyme complex|nucleoplasm|SCF ubiquitin ligase complex|cyclin-dependent protein serine/threonine kinase activator activity|histone binding|protein kinase binding|ubiquitin binding	hsa05200,hsa05222	Pathways in cancer|Small cell lung cancer	K02219	KOG3484	D	cyclin-dependent protein serine/threonine kinase activator activity	Cell cycle control, cell division, chromosome partitioning	PF01111	domain	Cyclin-dependent kinase regulatory subunit	IPR000789,IPR036858	Family|Homologous_superfamily	Cyclin-dependent kinase, regulatory subunit|Cyclin-dependent kinase, regulatory subunit superfamily	WP4658	Small cell lung cancer	R-HSA-187577,R-HSA-69231	SCF(Skp2)-mediated degradation of p27/p21|Cyclin D associated events in G1
P78504	JAG1	Protein jagged-1	2	13.1017	14.2553	-1.15352	0.449528	Down	0.00305191	0.0250728	12.6323	13.7593	13.0497	13.9059	12.6272	12.636	14.4114	14.8275	13.5976	14.3961	13.9507	14.3483	Protein jagged-1	182	JAG1	GO:0001525,GO:0035909,GO:0003180,GO:0001974,GO:0061309,GO:0003215,GO:0060411,GO:0001709,GO:0061073,GO:0072017,GO:0061444,GO:0045446,GO:0030097,GO:0002085,GO:0042491,GO:0030216,GO:0072070,GO:0002011,GO:0045445,GO:0030336,GO:0022408,GO:0001953,GO:0045602,GO:0045599,GO:0045665,GO:2000737,GO:0072006,GO:0007399,GO:0061101,GO:0097150,GO:0007219,GO:0072015,GO:0062043,GO:0045639,GO:0045747,GO:0045669,GO:…	angiogenesis|aorta morphogenesis|aortic valve morphogenesis|blood vessel remodeling|cardiac neural crest cell development involved in outflow tract morphogenesis|cardiac right ventricle morphogenesis|cardiac septum morphogenesis|cell fate determination|ciliary body morphogenesis|distal tubule development|endocardial cushion cell development|endothelial cell differentiation|hemopoiesis|inhibition …	hsa04330,hsa04371,hsa04668,hsa04658,hsa05200,hsa05207,hsa05224,hsa05165,hsa01522	Notch signaling pathway|Apelin signaling pathway|TNF signaling pathway|Th1 and Th2 cell differentiation|Pathways in cancer|Chemical carcinogenesis - receptor activation|Breast cancer|Human papillomavirus infection|Endocrine resistance	K06052	KOG1217	O	calcium ion binding	Posttranslational modification, protein turnover, chaperones	PF21700,PF01414,PF00008,PF07645,PF12661,PF07657	domain|domain|domain|domain|domain|domain	Delta-like/Jagged, EGF-like domain|Delta serrate ligand|EGF-like domain|Calcium-binding EGF domain|Human growth factor-like EGF|N terminus of Notch ligand C2-like domain	IPR001774,IPR001881,IPR013032,IPR000742,IPR000152,IPR018097,IPR009030,IPR026219,IPR011651,IPR001007	Domain|Domain|Conserved_site|Domain|PTM|Conserved_site|Homologous_superfamily|Family|Domain|Domain	Delta/Serrate/lag-2 (DSL) protein|EGF-like calcium-binding domain|EGF-like, conserved site|EGF-like domain|EGF-type aspartate/asparagine hydroxylation site|EGF-like calcium-binding, conserved site|Growth factor receptor cysteine-rich domain superfamily|Jagged/Serrate protein|Notch ligand, N-terminal domain|VWFC domain	WP2572,WP268,WP3413,WP3678,WP3845,WP3888,WP3969,WP4239,WP4331,WP4659,WP4787,WP5052,WP5236,WP5236,WP61	Primary focal segmental glomerulosclerosis FSGS |Notch signaling|NOTCH1 regulation of endothelial cell calcification|Amplification and expansion of oncogenic pathways as metastatic traits|Canonical and non canonical Notch signaling|VEGFA VEGFR2 signaling|H19 action Rb E2F1 signaling and CDK Beta catenin activity|Epithelial to mesenchymal transition in colorectal cancer|Neovascularisation processe…	R-HSA-2122948,R-HSA-2644606,R-HSA-2660826,R-HSA-2691232,R-HSA-2894862,R-HSA-2979096,R-HSA-8941856,R-HSA-9013149,R-HSA-9013423,R-HSA-9013507,R-HSA-9013700	Activated NOTCH1 Transmits Signal to the Nucleus|Constitutive Signaling by NOTCH1 PEST Domain Mutants|Constitutive Signaling by NOTCH1 t(7;9)(NOTCH1:M1580_K2555) Translocation Mutant|Constitutive Signaling by NOTCH1 HD Domain Mutants|Constitutive Signaling by NOTCH1 HD+PEST Domain Mutants|NOTCH2 Activation and Transmission of Signal to the Nucleus|RUNX3 regulates NOTCH signaling|RAC1 GTPase cycle…	Cell membrane;Membrane
P17600	SYN1	Synapsin-1	7	16.3277	16.9346	-0.606925	0.656595	Down	0.00306375	0.0251427	16.2717	16.6022	16.2935	16.1082	16.5417	16.149	17.3147	17.2231	16.7999	16.8865	16.4065	16.9771	Synapsin-1	6853	SYN1	GO:0007268,GO:0048666,GO:0007269,GO:0046928,GO:0098693,GO:2000300,GO:0050808,GO:0097091,GO:0030424,GO:0044297,GO:0005856,GO:0030425,GO:0098850,GO:0005794,GO:0014069,GO:0098793,GO:0048786,GO:0098685,GO:0008021,GO:0030672,GO:0000795,GO:0003779,GO:0005524,GO:0048306,GO:0106006,GO:0042802,GO:0019901	chemical synaptic transmission|neuron development|neurotransmitter secretion|regulation of neurotransmitter secretion|regulation of synaptic vesicle cycle|regulation of synaptic vesicle exocytosis|synapse organization|synaptic vesicle clustering|axon|cell body|cytoskeleton|dendrite|extrinsic component of synaptic vesicle membrane|Golgi apparatus|postsynaptic density|presynapse|presynaptic active …				KOG3895	S	signal release from synapse	Function unknown	PF02078,PF02750,PF10581	domain|domain|domain	Synapsin, N-terminal domain|Synapsin, ATP binding domain|Synapsin N-terminal	IPR013815,IPR016185,IPR001359,IPR020898,IPR019735,IPR019736,IPR020897	Homologous_superfamily|Homologous_superfamily|Family|Domain|Conserved_site|PTM|Domain	ATP-grasp fold, subdomain 1|Pre-ATP-grasp domain superfamily|Synapsin|Synapsin, ATP-binding domain|Synapsin, conserved site|Synapsin, phosphorylation site|Synapsin, pre-ATP-grasp domain	WP2267,WP2380,WP5366,WP5366,WP727	Synaptic vesicle pathway|Brain derived neurotrophic factor BDNF signaling pathway|NF1 copy number variation syndrome |NF1 copy number variation syndrome |Monoamine transport	R-HSA-181429,R-HSA-212676,R-HSA-9662360	Serotonin Neurotransmitter Release Cycle|Dopamine Neurotransmitter Release Cycle|Sensory processing of sound by inner hair cells of the cochlea	Cytoplasm;Golgi apparatus
Q5UIP0	RIF1	Telomere-associated protein RIF1	3	14.6858	15.6519	-0.966077	0.511896	Down	0.00311221	0.0253476	14.9727	14.1765	15.1019	14.1918	15.4672	14.205	15.9846	15.4478	15.8596	15.6534	15.3915	15.5745	Telomere-associated protein RIF1	55183	RIF1	GO:0007049,GO:1990830,GO:0006974,GO:0006281,GO:2000042,GO:0045814,GO:0000122,GO:2001034,GO:0045830,GO:0035019,GO:0031509,GO:0000723,GO:0043247,GO:0000785,GO:0140445,GO:0000793,GO:0005737,GO:0001939,GO:0001940,GO:0031965,GO:0005654,GO:0005634,GO:0005886,GO:0035861,GO:0051233	cell cycle|cellular response to leukemia inhibitory factor|DNA damage response|DNA repair|negative regulation of double-strand break repair via homologous recombination|negative regulation of gene expression, epigenetic|negative regulation of transcription by RNA polymerase II|positive regulation of double-strand break repair via nonhomologous end joining|positive regulation of isotype switching|…	hsa04550	Signaling pathways regulating pluripotency of stem cells	K11138	ENOG502QV6C	S	positive regulation of double-strand break repair via nonhomologous end joining	Function unknown	PF12231	family	Rap1-interacting factor 1 N terminal	IPR011989,IPR016024,IPR022031	Homologous_superfamily|Homologous_superfamily|Domain	Armadillo-like helical|Armadillo-type fold|Telomere-associated protein Rif1, N-terminal	WP3878,WP3959,WP5352	ATM signaling in development and disease |DNA IR double strand breaks and cellular response via ATM|10q11 21q11 23 copy number variation syndrome	R-HSA-5693571	Nonhomologous End-Joining (NHEJ)	Cytoplasm;Nucleus
Q9UM19	HPCAL4	Hippocalcin-like protein 4	1	15.1034	15.7548	-0.651347	0.636686	Down	0.00313645	0.0253807	15.2217	15.3191	15.5329	14.7177	14.7221	15.1072	16.2107	15.8794	15.5906	15.6184	15.5651	15.6645	Hippocalcin-like protein 4	51440	HPCAL4	GO:0007417,GO:0005246,GO:0005509,GO:0019904	central nervous system development|calcium channel regulator activity|calcium ion binding|protein domain specific binding				KOG0044	DTZ	calcium ion binding	Cell cycle control, cell division, chromosome partitioning|Signal transduction mechanisms|Cytoskeleton	PF00036,PF13499	domain|domain	EF hand|EF-hand domain pair	IPR011992,IPR018247,IPR002048,IPR028846	Homologous_superfamily|Binding_site|Domain|Family	EF-hand domain pair|EF-Hand 1, calcium-binding site|EF-hand domain|Recoverin family
Q86XN7	PROSER1	Proline and serine-rich protein 1	1	13.3951	14.3211	-0.926055	0.526296	Down	0.00336884	0.0267734	14.0715	13.9354	13.6511	12.8982	12.9027	12.9114	14.5176	14.6441	14.2401	14.1556	14.2548	14.1145	Proline and serine-rich protein 1	80209	PROSER1						ENOG502QSVH	S	Domain of unknown function (DUF4476)	Function unknown	PF14771	family	Domain of unknown function (DUF4476)	IPR028011,IPR042616	Domain|Family	Domain of unknown function DUF4476|Proline and serine-rich protein 1
Q9H6X2	ANTXR1	Anthrax toxin receptor 1	2	11.4277	14.792	-3.3643	0.0971056	Down	0.00345302	0.0272987	10.0534	14.3922	10.0436	13.9717	10.0483	10.0571	14.591	14.9188	14.9701	14.5843	15.3243	14.3636	Anthrax toxin receptor 1	84168	ANTXR1	GO:0030036,GO:0001568,GO:1901202,GO:0022414,GO:0034446,GO:0009986,GO:0010008,GO:0009897,GO:0031527,GO:0031258,GO:0005886,GO:0051015,GO:0005518,GO:0046872,GO:0004888	actin cytoskeleton organization|blood vessel development|negative regulation of extracellular matrix assembly|reproductive process|substrate adhesion-dependent cell spreading|cell surface|endosome membrane|external side of plasma membrane|filopodium membrane|lamellipodium membrane|plasma membrane|actin filament binding|collagen binding|metal ion binding|transmembrane signaling receptor activity	hsa04621	NOD-like receptor signaling pathway	K20909	ENOG502QSKR	S	negative regulation of extracellular matrix assembly	Function unknown	PF05586,PF05587,PF00092	family|domain|domain	Anthrax receptor C-terminus region|Anthrax receptor extracellular domain|von Willebrand factor type A domain	IPR008399,IPR008400,IPR002035,IPR036465	Domain|Domain|Domain|Homologous_superfamily	Anthrax toxin receptor, C-terminal|Anthrax toxin receptor, extracellular domain|von Willebrand factor, type A|von Willebrand factor A-like domain superfamily	WP5316	Primary ovarian insufficiency	R-HSA-5210891	Uptake and function of anthrax toxins	Cell membrane
Q9UQM7	CAMK2A	Calcium/calmodulin-dependent protein kinase type II subunit alpha	4	17.0872	17.7627	-0.675442	0.626141	Down	0.00368268	0.0283717	17.4221	17.2021	17.1538	16.8519	17.2876	16.6058	18.3341	17.8924	17.5563	17.7466	17.4649	17.5817	Calcium/calmodulin-dependent protein kinase type II subunit alpha	815	CAMK2A	GO:0038166,GO:0006816,GO:0035458,GO:0071346,GO:0060996,GO:0000082,GO:0051346,GO:0018105,GO:1990443,GO:0051928,GO:0010666,GO:0051092,GO:0046427,GO:0046777,GO:0006468,GO:2000124,GO:1902108,GO:2001222,GO:0048168,GO:0046928,GO:0002931,GO:0005954,GO:0005737,GO:0005829,GO:0043197,GO:0030666,GO:0005739,GO:0043005,GO:0005654,GO:0005634,GO:0014069,GO:0005524,GO:0005516,GO:0004683,GO:0035254,GO:0042802,GO:…	angiotensin-activated signaling pathway|calcium ion transport|cellular response to interferon-beta|cellular response to type II interferon|dendritic spine development|G1/S transition of mitotic cell cycle|negative regulation of hydrolase activity|peptidyl-serine phosphorylation|peptidyl-threonine autophosphorylation|positive regulation of calcium ion transport|positive regulation of cardiac muscl…	hsa04012,hsa04310,hsa04066,hsa04020,hsa04024,hsa04148,hsa04114,hsa04217,hsa04911,hsa04922,hsa04912,hsa04921,hsa04916,hsa04925,hsa04261,hsa04971,hsa04725,hsa04728,hsa04720,hsa04722,hsa04740,hsa04750,hsa04360,hsa04713,hsa05200,hsa05205,hsa05214,hsa05152,hsa05012,hsa05022,hsa05031,hsa05417,hsa05415,hsa04934	ErbB signaling pathway|Wnt signaling pathway|HIF-1 signaling pathway|Calcium signaling pathway|cAMP signaling pathway|Efferocytosis|Oocyte meiosis|Necroptosis|Insulin secretion|Glucagon signaling pathway|GnRH signaling pathway|Oxytocin signaling pathway|Melanogenesis|Aldosterone synthesis and secretion|Adrenergic signaling in cardiomyocytes|Gastric acid secretion|Cholinergic synapse|Dopaminergic …	K04515	KOG0033	J	calmodulin-dependent protein kinase activity	Translation, ribosomal structure and biogenesis	PF08332,PF00069	domain|domain	Calcium/calmodulin dependent protein kinase II association domain|Protein kinase domain	IPR013543,IPR011009,IPR032710,IPR000719,IPR017441,IPR008271	Domain|Homologous_superfamily|Homologous_superfamily|Domain|Binding_site|Active_site	Calcium/calmodulin-dependent protein kinase II, association-domain|Protein kinase-like domain superfamily|NTF2-like domain superfamily|Protein kinase domain|Protein kinase, ATP binding site|Serine/threonine-protein kinase, active site	WP23,WP23,WP2355,WP2380,WP2636,WP2636,WP289,WP3298,WP3584,WP4008,WP4222,WP428,WP4341,WP4352,WP437,WP4549,WP4756,WP4875,WP4875,WP4875,WP4875,WP5083,WP5158,WP5158,WP5200,WP5231,WP5344,WP536,WP673	B cell receptor signaling pathway|B cell receptor signaling pathway|Corticotropin releasing hormone signaling pathway|Brain derived neurotrophic factor BDNF signaling pathway|Common pathways underlying drug addiction|Common pathways underlying drug addiction|Myometrial relaxation and contraction pathways|Melatonin metabolism and effects|MECP2 and associated Rett syndrome|NO cGMP PKG mediated neur…	R-HSA-111932,R-HSA-3371571,R-HSA-399719,R-HSA-4086398,R-HSA-438066,R-HSA-442982,R-HSA-5576892,R-HSA-5578775,R-HSA-5673000,R-HSA-5673001,R-HSA-6802946,R-HSA-6802952,R-HSA-6802955,R-HSA-877300,R-HSA-9022692,R-HSA-936837,R-HSA-9609736,R-HSA-9617324,R-HSA-9620244,R-HSA-9649948,R-HSA-9656223	CaMK IV-mediated phosphorylation of CREB|HSF1-dependent transactivation|Trafficking of AMPA receptors|Ca2+ pathway|Unblocking of NMDA receptors, glutamate binding and activation|Ras activation upon Ca2+ influx through NMDA receptor|Phase 0 - rapid depolarisation|Ion homeostasis|RAF activation|RAF/MAP kinase cascade|Signaling by moderate kinase activity BRAF mutants|Signaling by BRAF and RAF1 fusi…
Q5HYA8	TMEM67	Meckelin	1	11.0716	15.0368	-3.96521	0.0640253	Down	0.00381812	0.0290886	10.0534	10.0287	10.0436	10.0439	10.0483	16.2118	14.5527	15.0405	14.5906	16.1322	14.5741	15.331	Meckelin	91147	TMEM67	GO:0060271,GO:0010826,GO:0035567,GO:0030433,GO:0005813,GO:0060170,GO:0035869,GO:0030659,GO:0005789,GO:0036038,GO:0031005,GO:0051082	cilium assembly|negative regulation of centrosome duplication|non-canonical Wnt signaling pathway|ubiquitin-dependent ERAD pathway|centrosome|ciliary membrane|ciliary transition zone|cytoplasmic vesicle membrane|endoplasmic reticulum membrane|MKS complex|filamin binding|unfolded protein binding				KOG4611	O	negative regulation of centrosome duplication	Posttranslational modification, protein turnover, chaperones	PF09773	family	Meckelin (Transmembrane protein 67)	IPR009030,IPR019170	Homologous_superfamily|Family	Growth factor receptor cysteine-rich domain superfamily|Meckelin	WP4536,WP4656,WP4803,WP5234	Genes related to primary cilium development based on CRISPR |Joubert syndrome|Ciliopathies|Bardet Biedl syndrome	R-HSA-5620912	Anchoring of the basal body to the plasma membrane	Cytoplasm;Cell membrane
P58511	SMIM11	Small integral membrane protein 11	1	12.896	14.0263	-1.13028	0.456827	Down	0.00412804	0.0307504	12.6012	12.5765	12.2012	13.9214	12.8804	13.1954	13.8407	14.6985	13.887	13.6468	13.6296	14.4552	Small integral membrane protein 11	102723553	SMIM11	GO:0016020	membrane				ENOG502SFJD	S	FAM165 family	Function unknown	PF14981	family	FAM165 family	IPR042125	Family	Small integral membrane protein 11					Membrane
Q96AT1	KIAA1143	Uncharacterized protein KIAA1143	1	15.3	16.0077	-0.707722	0.612286	Down	0.00414877	0.0307694	15.4097	14.8937	14.9087	15.5343	15.4775	15.576	16.2107	15.9796	15.5661	15.8919	15.8216	16.5763	Uncharacterized protein KIAA1143	57456	KIAA1143						ENOG502S2KJ	S	Domain of unknown function (DUF4604)	Function unknown	PF15377	family	Domain of unknown function (DUF4604)	IPR027911,IPR040219	Domain|Family	Domain of unknown function DUF4604|Uncharacterized protein KIAA1143-like
Q9NPA3	MID1IP1	Mid1-interacting protein 1	3	14.7955	15.5852	-0.789785	0.57843	Down	0.00415757	0.0308043	14.4505	15.1806	15.4326	14.9311	14.3237	14.4542	16.0223	15.6244	15.5173	15.6855	15.3805	15.2814	Mid1-interacting protein 1	58526	MID1IP1	GO:0006629,GO:0007026,GO:0045723,GO:0051351,GO:0051258,GO:0046890,GO:0005829,GO:0005874,GO:0015630,GO:0005634,GO:0042802	lipid metabolic process|negative regulation of microtubule depolymerization|positive regulation of fatty acid biosynthetic process|positive regulation of ligase activity|protein polymerization|regulation of lipid biosynthetic process|cytosol|microtubule|microtubule cytoskeleton|nucleus|identical protein binding				ENOG502S0KR	S	positive regulation of ligase activity	Function unknown	PF07084	family	Thyroid hormone-inducible hepatic protein Spot 14	IPR009786	Family	Spot 14 family			R-HSA-200425	Carnitine metabolism	Cytoplasm;Nucleus
P13637	ATP1A3	Sodium/potassium-transporting ATPase subunit alpha-3	15	17.469	18.0706	-0.601517	0.659061	Down	0.00423794	0.0311249	17.7015	17.9281	17.4383	17.3172	17.2391	17.19	18.5617	18.1864	17.9527	18.0406	17.783	17.899	Sodium/potassium-transporting ATPase subunit alpha-3	478	ATP1A3	GO:0086064,GO:1904646,GO:0071383,GO:0030007,GO:0006883,GO:1990535,GO:1990573,GO:1902600,GO:0060075,GO:1903416,GO:0036376,GO:0030424,GO:0005783,GO:1903561,GO:0005794,GO:0016020,GO:0098984,GO:0043025,GO:0032809,GO:0031090,GO:0001917,GO:0060342,GO:0005886,GO:0005890,GO:0045202,GO:0001540,GO:0005524,GO:0016887,GO:0046872,GO:0005391,GO:0051087,GO:1990239	cell communication by electrical coupling involved in cardiac conduction|cellular response to amyloid-beta|cellular response to steroid hormone stimulus|intracellular potassium ion homeostasis|intracellular sodium ion homeostasis|neuron projection maintenance|potassium ion import across plasma membrane|proton transmembrane transport|regulation of resting membrane potential|response to glycoside|s…	hsa04024,hsa04022,hsa04911,hsa04918,hsa04919,hsa04925,hsa04260,hsa04261,hsa04970,hsa04971,hsa04972,hsa04976,hsa04973,hsa04974,hsa04978,hsa04960,hsa04961,hsa04964	cAMP signaling pathway|cGMP-PKG signaling pathway|Insulin secretion|Thyroid hormone synthesis|Thyroid hormone signaling pathway|Aldosterone synthesis and secretion|Cardiac muscle contraction|Adrenergic signaling in cardiomyocytes|Salivary secretion|Gastric acid secretion|Pancreatic secretion|Bile secretion|Carbohydrate digestion and absorption|Protein digestion and absorption|Mineral absorption|A…	K01539	KOG0203	P	sodium:potassium-exchanging ATPase activity	Inorganic ion transport and metabolism	PF13246,PF00689,PF00690,PF00122	family|family|domain|family	Cation transport ATPase (P-type)|Cation transporting ATPase, C-terminus|Cation transporter/ATPase, N-terminus|E1-E2 ATPase	IPR006068,IPR004014,IPR023299,IPR018303,IPR023298,IPR008250,IPR036412,IPR023214,IPR005775,IPR001757,IPR044492	Domain|Domain|Homologous_superfamily|PTM|Homologous_superfamily|Homologous_superfamily|Homologous_superfamily|Homologous_superfamily|Family|Family|Domain	Cation-transporting P-type ATPase, C-terminal|Cation-transporting P-type ATPase, N-terminal|P-type ATPase, cytoplasmic domain N|P-type ATPase, phosphorylation site|P-type ATPase, transmembrane domain superfamily|P-type ATPase, A domain superfamily|HAD-like superfamily|HAD superfamily|P-type ATPase subfamily IIC, subunit alpha|P-type ATPase|P-type ATPase, haloacid dehalogenase domain	WP706	Sudden infant death syndrome SIDS susceptibility pathways	R-HSA-5578775,R-HSA-936837,R-HSA-9679191	Ion homeostasis|Ion transport by P-type ATPases|Potential therapeutics for SARS	Cell membrane
Q8WX94	NLRP7	NACHT, LRR and PYD domains-containing protein 7	1	10.7328	13.4002	-2.66743	0.157407	Down	0.00434263	0.0314352	14.1752	10.0287	10.0436	10.0439	10.0483	10.0571	13.8886	13.486	12.9326	12.9196	14.2554	12.9193	NACHT, LRR and PYD domains-containing protein 7	199713	NLRP7	GO:0071347,GO:0071222,GO:1900016,GO:0032691,GO:0010955,GO:0050727,GO:0005737,GO:0019828,GO:0005524,GO:0089720,GO:0042802,GO:0019966	cellular response to interleukin-1|cellular response to lipopolysaccharide|negative regulation of cytokine production involved in inflammatory response|negative regulation of interleukin-1 beta production|negative regulation of protein processing|regulation of inflammatory response|cytoplasm|aspartic-type endopeptidase inhibitor activity|ATP binding|caspase binding|identical protein binding|inter…	hsa04621	NOD-like receptor signaling pathway	K20864	ENOG502S92U	S	regulation of interleukin-1 beta secretion	Function unknown	PF13516,PF05729,PF17776,PF17779,PF02758	repeat|domain|domain|domain|domain	Leucine Rich repeat|NACHT domain|NLRC4 helical domain HD2|NOD2 winged helix domain|PAAD/DAPIN/Pyrin domain	IPR004020,IPR011029,IPR001611,IPR032675,IPR007111,IPR041267,IPR041075,IPR027417	Domain|Homologous_superfamily|Repeat|Homologous_superfamily|Domain|Domain|Domain|Homologous_superfamily	DAPIN domain|Death-like domain superfamily|Leucine-rich repeat|Leucine-rich repeat domain superfamily|NACHT nucleoside triphosphatase|NACHT, LRR and PYD domains-containing protein, helical domain HD2|NOD2, winged helix domain|P-loop containing nucleoside triphosphate hydrolase	WP1433	Nucleotide binding oligomerization domain NOD pathway
Q96EX3	DYNC2I2	Cytoplasmic dynein 2 intermediate chain 2	2	15.025	15.6536	-0.62857	0.646817	Down	0.00443959	0.0319837	15.4472	15.3154	15.2598	14.8198	14.6497	14.6585	15.7079	15.7899	15.9777	15.5519	15.5716	15.3226	Cytoplasmic dynein 2 intermediate chain 2	89891	DYNC2I2	GO:0060271,GO:0035721,GO:0042073,GO:0005930,GO:0005814,GO:0005813,GO:0036064,GO:0097014,GO:0097542,GO:0005929,GO:0005737,GO:0005868,GO:0005829,GO:0030175,GO:0045504,GO:0045503	cilium assembly|intraciliary retrograde transport|intraciliary transport|axoneme|centriole|centrosome|ciliary basal body|ciliary plasm|ciliary tip|cilium|cytoplasm|cytoplasmic dynein complex|cytosol|filopodium|dynein heavy chain binding|dynein light chain binding				KOG1587	U	dynein heavy chain binding	Intracellular trafficking, secretion, and vesicular transport	PF00400	repeat	WD domain, G-beta repeat	IPR015943,IPR036322,IPR001680	Homologous_superfamily|Homologous_superfamily|Repeat	WD40/YVTN repeat-like-containing domain superfamily|WD40-repeat-containing domain superfamily|WD40 repeat	WP4352,WP4532,WP4536,WP4803,WP4803,WP4906,WP5234	Ciliary landscape|Intraflagellar transport proteins binding to dynein|Genes related to primary cilium development based on CRISPR |Ciliopathies|Ciliopathies|3q29 copy number variation syndrome|Bardet Biedl syndrome	R-HSA-5620924	Intraflagellar transport	Cytoplasm
O43822	CFAP410	Cilia- and flagella-associated protein 410	1	13.1871	14.2453	-1.05813	0.480254	Down	0.00472962	0.0332173	13.1411	14.2475	12.7235	13.5455	12.7282	12.737	13.8472	14.8212	14.2224	13.8721	14.484	14.2248	Cilia- and flagella-associated protein 410	755	CFAP410	GO:0060271,GO:0007010,GO:0006974,GO:0008360,GO:0007224,GO:0036064,GO:0005737,GO:0005829,GO:0043231,GO:0005739,GO:0032391,GO:0001750,GO:0005886	cilium assembly|cytoskeleton organization|DNA damage response|regulation of cell shape|smoothened signaling pathway|ciliary basal body|cytoplasm|cytosol|intracellular membrane-bounded organelle|mitochondrion|photoreceptor connecting cilium|photoreceptor outer segment|plasma membrane				KOG2123	S	DNA damage response, detection of DNA damage	Function unknown				IPR001611,IPR032675,IPR003603	Repeat|Homologous_superfamily|Domain	Leucine-rich repeat|Leucine-rich repeat domain superfamily|U2A'/phosphoprotein 32 family A, C-terminal	WP4803,WP4803,WP5234	Ciliopathies|Ciliopathies|Bardet Biedl syndrome			Cytoplasm;Mitochondrion
Q8IVM0	CCDC50	Coiled-coil domain-containing protein 50	1	15.3707	16.0449	-0.674143	0.626704	Down	0.00523445	0.035444	15.6087	15.6836	15.1894	15.7125	14.8349	15.1951	16.072	16.5081	16.2339	15.9983	15.6839	15.773	Coiled-coil domain-containing protein 50	152137	CCDC50	GO:0007605,GO:0005737,GO:0005829,GO:0031625	sensory perception of sound|cytoplasm|cytosol|ubiquitin protein ligase binding				ENOG502S0GI	S	ubiquitin protein ligase binding	Function unknown	PF15295	coiled_coil	Coiled-coil domain-containing protein 50 N-terminus	IPR039303,IPR029311	Family|Domain	Coiled-coil domain-containing protein 50|Coiled-coil domain-containing protein 50, N-terminal					Cytoplasm
P09471	GNAO1	Guanine nucleotide-binding protein G(o) subunit alpha	5	16.6982	17.3071	-0.608863	0.655713	Down	0.0053994	0.036236	16.7662	17.4157	16.6893	16.3809	16.3402	16.5973	17.3345	17.541	17.0747	17.3646	17.1779	17.35	Guanine nucleotide-binding protein G(o) subunit alpha	2775	GNAO1	GO:0007188,GO:0007212,GO:0006936,GO:0005834,GO:0005886,GO:0051430,GO:0031821,GO:0031683,GO:0005525,GO:0003924,GO:0046872,GO:0031852	adenylate cyclase-modulating G protein-coupled receptor signaling pathway|dopamine receptor signaling pathway|muscle contraction|heterotrimeric G-protein complex|plasma membrane|corticotropin-releasing hormone receptor 1 binding|G protein-coupled serotonin receptor binding|G-protein beta/gamma-subunit complex binding|GTP binding|GTPase activity|metal ion binding|mu-type opioid receptor binding	hsa04015,hsa04915,hsa04921,hsa04926,hsa04916,hsa04724,hsa04727,hsa04725,hsa04728,hsa04726,hsa04730,hsa04723,hsa04713,hsa05170,hsa05163,hsa05145,hsa05142,hsa05032,hsa05034	Rap1 signaling pathway|Estrogen signaling pathway|Oxytocin signaling pathway|Relaxin signaling pathway|Melanogenesis|Glutamatergic synapse|GABAergic synapse|Cholinergic synapse|Dopaminergic synapse|Serotonergic synapse|Long-term depression|Retrograde endocannabinoid signaling|Circadian entrainment|Human immunodeficiency virus 1 infection|Human cytomegalovirus infection|Toxoplasmosis|Chagas diseas…	K04534	KOG0082	V	G-protein beta/gamma-subunit complex binding	Defense mechanisms	PF00503	domain	G-protein alpha subunit	IPR001408,IPR001019,IPR011025,IPR027417	Family|Family|Homologous_superfamily|Homologous_superfamily	G-protein alpha subunit, group I|Guanine nucleotide binding protein (G-protein), alpha subunit|G protein alpha subunit, helical insertion|P-loop containing nucleoside triphosphate hydrolase	WP2032,WP2355,WP35,WP35,WP4312,WP4673,WP4900,WP536,WP722	Thyroid stimulating hormone TSH signaling pathway|Corticotropin releasing hormone signaling pathway|G protein signaling pathways|G protein signaling pathways|Rett syndrome causing genes|Male infertility|Purinergic signaling|Calcium regulation in cardiac cells|Serotonin HTR1 group and FOS pathway	R-HSA-4086398	Ca2+ pathway	Cell membrane;Membrane
Q9P0V3	SH3BP4	SH3 domain-binding protein 4	2	14.0518	14.9867	-0.934882	0.523085	Down	0.00541599	0.036315	13.584	13.5592	14.2185	14.3139	15.0474	13.5877	14.7733	14.9153	15.1676	15.1746	14.6181	15.2712	SH3 domain-binding protein 4	23677	SH3BP4	GO:0071230,GO:0006897,GO:0030308,GO:0008285,GO:0034260,GO:0032007,GO:0010508,GO:0061462,GO:0050790,GO:0005905,GO:0030136,GO:0005737,GO:0070062,GO:0005634,GO:0005092,GO:0042802,GO:0031267	cellular response to amino acid stimulus|endocytosis|negative regulation of cell growth|negative regulation of cell population proliferation|negative regulation of GTPase activity|negative regulation of TOR signaling|positive regulation of autophagy|protein localization to lysosome|regulation of catalytic activity|clathrin-coated pit|clathrin-coated vesicle|cytoplasm|extracellular exosome|nucleus…				ENOG502QTUW	S	GDP-dissociation inhibitor activity	Function unknown	PF00018,PF07653,PF00791	domain|domain|family	SH3 domain|Variant SH3 domain|ZU5 domain	IPR036028,IPR001452,IPR035456,IPR000906	Homologous_superfamily|Domain|Domain|Domain	SH3-like domain superfamily|SH3 domain|SH3BP4, SH3 domain|ZU5 domain	WP5224,WP5224	2q37 copy number variation syndrome|2q37 copy number variation syndrome	R-HSA-9639288	Amino acids regulate mTORC1	Cytoplasm;Membrane;Nucleus
Q71SY5	MED25	Mediator of RNA polymerase II transcription subunit 25	2	15.416	16.1764	-0.760385	0.590339	Down	0.00607336	0.0392585	15.2768	15.5622	16.1722	15.2596	15.4799	14.7453	16.1447	16.3503	15.9385	16.0512	16.6229	15.9506	Mediator of RNA polymerase II transcription subunit 25	81857	MED25	GO:0048147,GO:0000122,GO:0035563,GO:2001178,GO:0045944,GO:0032968,GO:0060261,GO:0051123,GO:0070847,GO:0016592,GO:0005654,GO:0005634,GO:0005667,GO:0042974,GO:0046965,GO:0001223	negative regulation of fibroblast proliferation|negative regulation of transcription by RNA polymerase II|positive regulation of chromatin binding|positive regulation of mediator complex assembly|positive regulation of transcription by RNA polymerase II|positive regulation of transcription elongation by RNA polymerase II|positive regulation of transcription initiation by RNA polymerase II|RNA pol…				ENOG502QRN5	S	positive regulation of mediator complex assembly	Function unknown	PF11232,PF11235,PF11265	domain|domain|family	Mediator complex subunit 25 PTOV activation and synapsin 2|Mediator complex subunit 25 synapsin 1|Mediator complex subunit 25 von Willebrand factor type A	IPR021394,IPR038196,IPR021397,IPR021419,IPR036465	Domain|Homologous_superfamily|Domain|Domain|Homologous_superfamily	Mediator complex, subunit Med25, PTOV domain|Mediator complex subunit 25, PTOV domain superfamily|Mediator complex, subunit Med25, synapsin 1|Mediator of RNA polymerase II transcription subunit 25, von Willebrand factor type A domain|von Willebrand factor A-like domain superfamily			R-HSA-1989781,R-HSA-212436,R-HSA-381340	PPARA activates gene expression|Generic Transcription Pathway|Transcriptional regulation of white adipocyte differentiation	Nucleus
Q96CC6	RHBDF1	Inactive rhomboid protein 1	1	10.9032	13.9587	-3.05548	0.120284	Down	0.00616318	0.0394852	15.1979	10.0287	10.0436	10.0439	10.0483	10.0571	14.7489	13.6325	13.6432	14.4596	13.5256	13.7426	Inactive rhomboid protein 1	64285	RHBDF1	GO:0016477,GO:0008283,GO:0050709,GO:0015031,GO:0042058,GO:0061136,GO:0050708,GO:0005789,GO:0000139,GO:0019838	cell migration|cell population proliferation|negative regulation of protein secretion|protein transport|regulation of epidermal growth factor receptor signaling pathway|regulation of proteasomal protein catabolic process|regulation of protein secretion|endoplasmic reticulum membrane|Golgi membrane|growth factor binding				KOG2290	K	regulation of epidermal growth factor receptor signaling pathway	Transcription	PF12595,PF01694	domain|family	Inactive rhomboid proteins 1/2, N-terminal|Rhomboid family	IPR022241,IPR022764,IPR035952	Domain|Domain|Homologous_superfamily	Inactive rhomboid protein 1/2, N-terminal|Peptidase S54, rhomboid domain|Rhomboid-like superfamily					Golgi apparatus
Q6NZY7	CDC42EP5	Cdc42 effector protein 5	1	13.5808	14.4617	-0.880885	0.543034	Down	0.00620325	0.0395896	13.1121	13.0874	14.3181	14.3349	13.5163	13.1159	14.6059	14.4695	14.2508	14.5205	14.6725	14.251	Cdc42 effector protein 5	148170	CDC42EP5	GO:0007254,GO:0030838,GO:0031274,GO:0008360,GO:0007266,GO:0005737,GO:0005856,GO:0005829,GO:0012505,GO:0016020,GO:0005886,GO:0031267	JNK cascade|positive regulation of actin filament polymerization|positive regulation of pseudopodium assembly|regulation of cell shape|Rho protein signal transduction|cytoplasm|cytoskeleton|cytosol|endomembrane system|membrane|plasma membrane|small GTPase binding				ENOG502S9WH	S	positive regulation of pseudopodium assembly	Function unknown	PF14957,PF00786	family|domain	Cdc42 effector|P21-Rho-binding domain	IPR029273,IPR000095	Domain|Domain	Cdc42 effector-like|CRIB domain			R-HSA-5687128,R-HSA-9013148	MAPK6/MAPK4 signaling|CDC42 GTPase cycle	Cytoplasm
A6NGR9	MROH6	Maestro heat-like repeat-containing protein family member 6	4	15.2148	15.9185	-0.703648	0.614017	Down	0.00652654	0.0409264	15.2943	15.7034	15.3054	14.7098	15.5913	14.6847	15.6473	15.8366	16.1064	15.7834	15.7869	16.3502	Maestro heat-like repeat-containing protein family member 6	642475	MROH6	GO:0005737	cytoplasm				ENOG502SUFR	S	protein kinase A signaling	Function unknown	PF21047	repeat	Maestro, HEAT repeats	IPR011989,IPR016024,IPR045206,IPR048465	Homologous_superfamily|Homologous_superfamily|Family|Repeat	Armadillo-like helical|Armadillo-type fold|Maestro heat-like repeat-containing protein|Maestro, HEAT repeats
[truncated: 95 more rows]
