# Supplementary material for: Total Panax notoginseng Saponins Repair the Epidermal Barrier by Regulating a Multi-Pathway Network: Insights from an Integrative RHE Model and Multi-Omics Study
Source: Int J Mol Sci. 2025 Dec 5;26(24):11775. doi: 10.3390/ijms262411775 (PMC12733117; doi:10.3390/ijms262411775)
Supplement: Supplementary file 1 [file ijms-26-11775-s001.zip › Supplementary material S5.xlsx]

## Sheet: T.VS.M-up
Accession	Gene Name	Description	Unique peptides	Average(T)	Average(M)	log2FoldChange	FoldChange	Regulation	p-value	q-value	T1	T2	T3	T4	T5	T6	M1	M2	M3	M4	M5	M6	Product	GeneID	Gene_Name	GO_id	GO_term	pathway	pathway_description	K_number	eggNOG_id	eggNOG_abbreviation	eggNOG_description	eggNOG_function_classification	PFAM_Family	PFAM_Type	PFAM_Name	InterPro_id	InterPro_ENTRY_TYPE	InterPro_ENTRY_NAME	WikiPathway_id	WikiPathway_description	Reactome_id	Reactome_description	Subcellular_location
E0CX11	STMP1	Short transmembrane mitochondrial protein 1	1	14.4786	10.0458	4.43274	21.5967	Up	1.00173e-10	7.56309e-07	14.2271	14.1031	15.0394	14.1155	14.8464	14.54	10.0534	10.0287	10.0436	10.0439	10.0483	10.0571	Short transmembrane mitochondrial protein 1	647087	STMP1	GO:0045087,GO:0033617,GO:0097250,GO:0034551,GO:0032731,GO:1900227,GO:0005743,GO:0005758,GO:0005741,GO:0005746	innate immune response|mitochondrial cytochrome c oxidase assembly|mitochondrial respirasome assembly|mitochondrial respiratory chain complex III assembly|positive regulation of interleukin-1 beta production|positive regulation of NLRP3 inflammasome complex assembly|mitochondrial inner membrane|mitochondrial intermembrane space|mitochondrial outer membrane|mitochondrial respirasome				ENOG502S7PN	S	Domain of unknown function (DUF4535)	Function unknown	PF15054	family	Domain of unknown function (DUF4535)	IPR027854	Family	Short transmembrane mitochondrial protein 1					Mitochondrion
Q9BX74	TM2D1	TM2 domain-containing protein 1	1	12.981	10.0458	2.93514	7.64829	Up	4.81434e-10	1.60004e-06	13.1325	12.5861	12.6007	13.1669	13.0946	13.3049	10.0534	10.0287	10.0436	10.0439	10.0483	10.0571	TM2 domain-containing protein 1	83941	TM2D1	GO:0097190,GO:0005886,GO:0001540,GO:0004930	apoptotic signaling pathway|plasma membrane|amyloid-beta binding|G protein-coupled receptor activity				KOG4272	O	amyloid-beta binding	Posttranslational modification, protein turnover, chaperones	PF05154	domain	TM2 domain	IPR007829	Domain	TM2 domain					Membrane
Q7L1I2	SV2B	Synaptic vesicle glycoprotein 2B	1	13.988	10.0458	3.94212	15.3708	Up	9.5147e-10	1.7959e-06	13.8222	13.8735	13.7305	14.2711	14.7346	13.4959	10.0534	10.0287	10.0436	10.0439	10.0483	10.0571	Synaptic vesicle glycoprotein 2B	9899	SV2B	GO:0007268,GO:0006836,GO:0099509,GO:2000300,GO:0001669,GO:0016020,GO:0005886,GO:0008021,GO:0030672,GO:0022857	chemical synaptic transmission|neurotransmitter transport|regulation of presynaptic cytosolic calcium ion concentration|regulation of synaptic vesicle exocytosis|acrosomal vesicle|membrane|plasma membrane|synaptic vesicle|synaptic vesicle membrane|transmembrane transporter activity	hsa04512	ECM-receptor interaction	K06258	KOG0255	GM	solute carrier family 22	Carbohydrate transport and metabolism|Cell wall/membrane/envelope biogenesis	PF07690,PF13599,PF00083	family|repeat|family	Major Facilitator Superfamily|Pentapeptide repeats (9 copies)|Sugar (and other) transporter	IPR001646,IPR011701,IPR020846,IPR005828,IPR036259,IPR005829,IPR022308	Repeat|Family|Domain|Family|Homologous_superfamily|Conserved_site|Family	Pentapeptide repeat|Major facilitator superfamily|Major facilitator superfamily domain|Major facilitator, sugar transporter-like|MFS transporter superfamily|Sugar transporter, conserved site|Synaptic vesicle protein SV2			R-HSA-5250955,R-HSA-5250968,R-HSA-5250981,R-HSA-5250992	Toxicity of botulinum toxin type D (botD)|Toxicity of botulinum toxin type A (botA)|Toxicity of botulinum toxin type F (botF)|Toxicity of botulinum toxin type E (botE)	Cytoplasm
P08138	NGFR	Tumor necrosis factor receptor superfamily member 16	1	14.3437	10.0458	4.29788	19.6694	Up	1.65216e-09	2.49476e-06	14.9149	14.1043	14.8035	13.5804	14.589	14.0701	10.0534	10.0287	10.0436	10.0439	10.0483	10.0571	Tumor necrosis factor receptor superfamily member 16	4804	NGFR	GO:0006919,GO:0007411,GO:1904646,GO:0007417,GO:0032922,GO:0016048,GO:0035907,GO:0008543,GO:0048144,GO:0042593,GO:0031069,GO:0001678,GO:0006886,GO:1903588,GO:0030336,GO:0040037,GO:0051799,GO:0021675,GO:0051402,GO:0042475,GO:2001235,GO:0048146,GO:1902895,GO:0042488,GO:1900182,GO:0099171,GO:0007266,GO:0009986,GO:0005911,GO:0005829,GO:0043197,GO:0005768,GO:0005576,GO:0030426,GO:0016020,GO:0031594,GO:…	activation of cysteine-type endopeptidase activity involved in apoptotic process|axon guidance|cellular response to amyloid-beta|central nervous system development|circadian regulation of gene expression|detection of temperature stimulus|dorsal aorta development|fibroblast growth factor receptor signaling pathway|fibroblast proliferation|glucose homeostasis|hair follicle morphogenesis|intracellul…	hsa03265,hsa04010,hsa04014,hsa04015,hsa04151,hsa04060,hsa04215,hsa04722,hsa05202	Virion - Ebolavirus and Lyssavirus|MAPK signaling pathway|Ras signaling pathway|Rap1 signaling pathway|PI3K-Akt signaling pathway|Cytokine-cytokine receptor interaction|Apoptosis - multiple species|Neurotrophin signaling pathway|Transcriptional misregulation in cancer	K02583	ENOG502QWPN	S	nerve growth factor binding	Function unknown	PF00531,PF18422,PF00020	domain|domain|domain	Death domain|Tumor necrosis factor receptor member 16 trans-membrane domain|TNFR/NGFR cysteine-rich region	IPR011029,IPR000488,IPR001368,IPR041448,IPR022325,IPR034046	Homologous_superfamily|Domain|Domain|Domain|Family|Domain	Death-like domain superfamily|Death domain|TNFR/NGFR cysteine-rich region|Tumor necrosis factor receptor member 16, transmembrane domain|Tumour necrosis factor receptor 16|Tumor necrosis factor receptor 16, N-terminal	WP2380,WP2431,WP3594,WP3932,WP4172,WP4223,WP4540,WP4541,WP4561,WP4561,WP4564,WP4564,WP4565,WP4565,WP4565,WP4565,WP4829,WP5087,WP5322,WP5366,WP5417	Brain derived neurotrophic factor BDNF signaling pathway|Spinal cord injury|Circadian rhythm genes|Focal adhesion PI3K Akt mTOR signaling pathway|PI3K Akt signaling pathway|Ras signaling|Hippo signaling regulation pathways|Hippo Merlin signaling dysregulation|Cell migration and invasion through p75NTR|Cell migration and invasion through p75NTR|Neural crest cell migration during development|Neural…	R-HSA-193634,R-HSA-193648,R-HSA-193670,R-HSA-193681,R-HSA-193692,R-HSA-205017,R-HSA-205025,R-HSA-205043,R-HSA-209543,R-HSA-209560,R-HSA-209563	Axonal growth inhibition (RHOA activation)|NRAGE signals death through JNK|p75NTR negatively regulates cell cycle via SC1|Ceramide signalling|Regulated proteolysis of p75NTR|NFG and proNGF binds to p75NTR|NADE modulates death signalling|NRIF signals cell death from the nucleus|p75NTR recruits signalling complexes|NF-kB is activated and signals survival|Axonal growth stimulation	Cell membrane
Q9HCU8	POLD4	DNA polymerase delta subunit 4	2	14.0732	10.0458	4.02738	16.3066	Up	7.27589e-09	9.1555e-06	13.5763	14.8121	14.35	13.5859	13.5806	14.5345	10.0534	10.0287	10.0436	10.0439	10.0483	10.0571	DNA polymerase delta subunit 4	57804	POLD4	GO:0000731,GO:0006261,GO:0001938,GO:0043625,GO:0005654	DNA synthesis involved in DNA repair|DNA-templated DNA replication|positive regulation of endothelial cell proliferation|delta DNA polymerase complex|nucleoplasm	hsa03030,hsa03410,hsa03420,hsa03430,hsa03440	DNA replication|Base excision repair|Nucleotide excision repair|Mismatch repair|Homologous recombination	K03505	ENOG502SC9I	S	DNA synthesis involved in DNA repair	Function unknown	PF04081	family	DNA polymerase delta, subunit 4	IPR007218	Family	DNA polymerase delta, subunit 4	WP186,WP466,WP4752,WP4753,WP4946,WP4946,WP4946,WP4946,WP5114,WP531,WP531,WP531,WP531	Homologous recombination|DNA replication|Base excision repair|Nucleotide excision repair|DNA repair pathways full network|DNA repair pathways full network|DNA repair pathways full network|DNA repair pathways full network|Nucleotide excision repair in xeroderma pigmentosum |DNA mismatch repair|DNA mismatch repair|DNA mismatch repair|DNA mismatch repair	R-HSA-110314,R-HSA-174411,R-HSA-174414,R-HSA-174417,R-HSA-174437,R-HSA-5358565,R-HSA-5358606,R-HSA-5651801,R-HSA-5656169,R-HSA-5685942,R-HSA-5696397,R-HSA-5696400,R-HSA-6782135,R-HSA-6782210,R-HSA-69091,R-HSA-69166,R-HSA-69183	Recognition of DNA damage by PCNA-containing replication complex|Polymerase switching on the C-strand of the telomere|Processive synthesis on the C-strand of the telomere|Telomere C-strand (Lagging Strand) Synthesis|Removal of the Flap Intermediate from the C-strand|Mismatch repair (MMR) directed by MSH2:MSH6 (MutSalpha)|Mismatch repair (MMR) directed by MSH2:MSH3 (MutSbeta)|PCNA-Dependent Long P…	Nucleus
Q5VZM2	RRAGB	Ras-related GTP-binding protein B	1	14.6845	10.0458	4.63871	24.9109	Up	9.07792e-09	9.79119e-06	15.8457	14.236	14.2506	14.4316	14.2431	15.1002	10.0534	10.0287	10.0436	10.0439	10.0483	10.0571	Ras-related GTP-binding protein B	10325	RRAGB	GO:0034198,GO:0071230,GO:1990253,GO:0009267,GO:0010507,GO:0032008,GO:1904263,GO:0008104,GO:0032006,GO:0005737,GO:0005829,GO:1990131,GO:0005765,GO:0005764,GO:0005634,GO:0005525,GO:0003924,GO:0051020,GO:0032561	cellular response to amino acid starvation|cellular response to amino acid stimulus|cellular response to leucine starvation|cellular response to starvation|negative regulation of autophagy|positive regulation of TOR signaling|positive regulation of TORC1 signaling|protein localization|regulation of TOR signaling|cytoplasm|cytosol|Gtr1-Gtr2 GTPase complex|lysosomal membrane|lysosome|nucleus|GTP bi…	hsa04150,hsa04140,hsa05131	mTOR signaling pathway|Autophagy - animal|Shigellosis	K16185	KOG3886	T	interleukin-4 receptor binding	Signal transduction mechanisms	PF04670	domain	Gtr1/RagA G protein conserved region	IPR006762,IPR027417,IPR039397	Family|Homologous_superfamily|Family	Gtr1/RagA G protein|P-loop containing nucleoside triphosphate hydrolase|RagA/B	WP1471,WP5224	Target of rapamycin signaling|2q37 copy number variation syndrome	R-HSA-1632852,R-HSA-165159,R-HSA-166208,R-HSA-380972,R-HSA-5628897,R-HSA-8943724,R-HSA-9639288	Macroautophagy|MTOR signalling|mTORC1-mediated signalling|Energy dependent regulation of mTOR by LKB1-AMPK|TP53 Regulates Metabolic Genes|Regulation of PTEN gene transcription|Amino acids regulate mTORC1	Lysosome;Cytoplasm
O95760	IL33	Interleukin-33	2	13.9136	10.0458	3.86777	14.5987	Up	1.12126e-08	1.05819e-05	14.6043	13.4135	13.4281	14.1542	14.4666	13.415	10.0534	10.0287	10.0436	10.0439	10.0483	10.0571	Interleukin-33	90865	IL33	GO:0071260,GO:0051607,GO:0097191,GO:0010467,GO:0038172,GO:0030225,GO:0002282,GO:0061518,GO:0002638,GO:0106015,GO:0002686,GO:0120042,GO:0002826,GO:0000122,GO:0032689,GO:0150145,GO:0150142,GO:0010186,GO:0032722,GO:0001819,GO:0010628,GO:0002639,GO:0050729,GO:0032736,GO:0032753,GO:0032754,GO:0032755,GO:0043032,GO:0045345,GO:0045348,GO:0150078,GO:0051770,GO:0048714,GO:0032436,GO:0045944,GO:0032760,GO:…	cellular response to mechanical stimulus|defense response to virus|extrinsic apoptotic signaling pathway|gene expression|interleukin-33-mediated signaling pathway|macrophage differentiation|microglial cell activation involved in immune response|microglial cell proliferation|negative regulation of immunoglobulin production|negative regulation of inflammatory response to wounding|negative regulatio…	hsa04060,hsa04217,hsa04623,hsa05164	Cytokine-cytokine receptor interaction|Necroptosis|Cytosolic DNA-sensing pathway|Influenza A	K12967	ENOG502RW83	S	macrophage proliferation	Function unknown	PF15095	family	Interleukin 33	IPR026145	Family	Interleukin-33	WP3893,WP4655,WP5095,WP5115,WP5347	Development and heterogeneity of the ILC family|Cytosolic DNA sensing pathway|Overview of proinflammatory and profibrotic mediators|Network map of SARS CoV 2 signaling pathway|IL 26 signaling pathways	R-HSA-1257604,R-HSA-5689880,R-HSA-6811558,R-HSA-9014843	PIP3 activates AKT signaling|Ub-specific processing proteases|PI5P, PP2A and IER3 Regulate PI3K/AKT Signaling|Interleukin-33 signaling	Cytoplasm;Nucleus;Secreted
Q8J025	APCDD1	Protein APCDD1	1	13.3739	10.0458	3.32802	10.0423	Up	2.67466e-07	0.000183579	12.9233	12.9205	14.3041	14.1763	12.9971	12.922	10.0534	10.0287	10.0436	10.0439	10.0483	10.0571	Protein APCDD1	147495	APCDD1	GO:0043615,GO:0001942,GO:0030178,GO:0042487,GO:0016055,GO:0005886,GO:0042802,GO:0017147	astrocyte cell migration|hair follicle development|negative regulation of Wnt signaling pathway|regulation of odontogenesis of dentin-containing tooth|Wnt signaling pathway|plasma membrane|identical protein binding|Wnt-protein binding	hsa04310	Wnt signaling pathway	K25812	ENOG502QQ0C	S	Wnt-protein binding	Function unknown	PF14921	domain	Adenomatosis polyposis coli down-regulated 1	IPR042425,IPR029405	Family|Domain	Protein APCDD1|APCDD1 domain					Cell membrane
O00533	CHL1	Neural cell adhesion molecule L1-like protein	3	13.658	10.0458	3.61212	12.228	Up	3.28065e-06	0.00206407	14.2427	14.0211	13.6392	11.7727	14.364	13.908	10.0534	10.0287	10.0436	10.0439	10.0483	10.0571	Neural cell adhesion molecule L1-like protein	10752	CHL1	GO:0008344,GO:0007411,GO:0007155,GO:0050890,GO:0035640,GO:0043524,GO:0001764,GO:0007165,GO:0045177,GO:0030425,GO:0070062,GO:0016020,GO:0005886,GO:0002020	adult locomotory behavior|axon guidance|cell adhesion|cognition|exploration behavior|negative regulation of neuron apoptotic process|neuron migration|signal transduction|apical part of cell|dendrite|extracellular exosome|membrane|plasma membrane|protease binding				KOG3513	Z	Cell adhesion molecule	Cytoskeleton	PF13882,PF00041,PF07679,PF00047,PF13927	domain|domain|domain|domain|domain	Bravo-like intracellular region|Fibronectin type III domain|Immunoglobulin I-set domain|Immunoglobulin domain|Immunoglobulin domain	IPR003961,IPR036116,IPR007110,IPR036179,IPR013783,IPR013098,IPR003599,IPR003598,IPR013151,IPR026966	Domain|Homologous_superfamily|Domain|Homologous_superfamily|Homologous_superfamily|Domain|Domain|Domain|Domain|Domain	Fibronectin type III|Fibronectin type III superfamily|Immunoglobulin-like domain|Immunoglobulin-like domain superfamily|Immunoglobulin-like fold|Immunoglobulin I-set|Immunoglobulin subtype|Immunoglobulin subtype 2|Immunoglobulin|Neurofascin/L1/NrCAM, C-terminal domain	WP4148,WP4148	Splicing factor NOVA regulated synaptic proteins|Splicing factor NOVA regulated synaptic proteins	R-HSA-447041	CHL1 interactions	Cell membrane
Q9HBW0	LPAR2	Lysophosphatidic acid receptor 2	1	14.1088	12.4844	1.62434	3.08301	Up	0.000109256	0.0434151	13.9109	14.6207	13.9881	14.2652	13.6907	14.177	12.9067	13.2522	11.9903	11.9907	11.9951	12.7716	Lysophosphatidic acid receptor 2	9170	LPAR2	GO:0007202,GO:0007189,GO:0007186,GO:0007204,GO:0043410,GO:0035025,GO:0019222,GO:0009986,GO:0005737,GO:0098978,GO:0005886,GO:0048787,GO:0004930,GO:0008289,GO:0070915,GO:0030165	activation of phospholipase C activity|adenylate cyclase-activating G protein-coupled receptor signaling pathway|G protein-coupled receptor signaling pathway|positive regulation of cytosolic calcium ion concentration|positive regulation of MAPK cascade|positive regulation of Rho protein signal transduction|regulation of metabolic process|cell surface|cytoplasm|glutamatergic synapse|plasma membran…	hsa04015,hsa04072,hsa04151,hsa04080,hsa04810,hsa05200,hsa05130	Rap1 signaling pathway|Phospholipase D signaling pathway|PI3K-Akt signaling pathway|Neuroactive ligand-receptor interaction|Regulation of actin cytoskeleton|Pathways in cancer|Pathogenic Escherichia coli infection	K04291	KOG3656	O	G-protein coupled receptor activity	Posttranslational modification, protein turnover, chaperones	PF00001	family	7 transmembrane receptor (rhodopsin family)	IPR000276,IPR017452,IPR004065,IPR004066	Family|Domain|Family|Family	G protein-coupled receptor, rhodopsin-like|GPCR, rhodopsin-like, 7TM|Lysophosphatidic acid receptor|Lysophosphatidic acid receptor EDG-4	WP3932,WP4172	Focal adhesion PI3K Akt mTOR signaling pathway|PI3K Akt signaling pathway	R-HSA-416476,R-HSA-418594,R-HSA-419408	G alpha (q) signalling events|G alpha (i) signalling events|Lysosphingolipid and LPA receptors	Cell membrane
Q9GZN4	PRSS22	Brain-specific serine protease 4	2	14.403	13.1804	1.22258	2.33364	Up	0.000273552	0.071178	14.0354	15.0373	14.6705	14.5421	14.0397	14.0931	12.811	13.034	13.25	13.6785	13.4942	12.8148	Brain-specific serine protease 4	64063	PRSS22	GO:0010952,GO:0006508,GO:0005615,GO:0016504,GO:0004252	positive regulation of peptidase activity|proteolysis|extracellular space|peptidase activator activity|serine-type endopeptidase activity				KOG3627	O	serine-type endopeptidase activity	Posttranslational modification, protein turnover, chaperones	PF00089	domain	Trypsin	IPR009003,IPR043504,IPR001314,IPR001254,IPR018114,IPR033116	Homologous_superfamily|Homologous_superfamily|Family|Domain|Active_site|Active_site	Peptidase S1, PA clan|Peptidase S1, PA clan, chymotrypsin-like fold|Peptidase S1A, chymotrypsin family|Serine proteases, trypsin domain|Serine proteases, trypsin family, histidine active site|Serine proteases, trypsin family, serine active site					Secreted
Q16584	MAP3K11	Mitogen-activated protein kinase kinase kinase 11	1	14.6509	10.7523	3.8986	14.9141	Up	0.000311444	0.071178	14.281	14.4579	14.2928	15.2715	15.0074	14.5948	10.0534	10.0287	14.2823	10.0439	10.0483	10.0571	Mitogen-activated protein kinase kinase kinase 11	4296	MAP3K11	GO:0044843,GO:0007254,GO:0000165,GO:0007017,GO:0043065,GO:0046330,GO:0043507,GO:0043525,GO:0046777,GO:0006468,GO:0005813,GO:0005829,GO:0016020,GO:0005874,GO:0005524,GO:0042802,GO:0004706,GO:0004709,GO:0031434,GO:0031435,GO:0042803,GO:0004672,GO:0106310,GO:0004674,GO:0031267	cell cycle G1/S phase transition|JNK cascade|MAPK cascade|microtubule-based process|positive regulation of apoptotic process|positive regulation of JNK cascade|positive regulation of JUN kinase activity|positive regulation of neuron apoptotic process|protein autophosphorylation|protein phosphorylation|centrosome|cytosol|membrane|microtubule|ATP binding|identical protein binding|JUN kinase kinase …	hsa04010,hsa04932	MAPK signaling pathway|Non-alcoholic fatty liver disease	K04419	KOG0192	KLT	protein kinase activity	Transcription|Replication, recombination and repair|Signal transduction mechanisms	PF07714,PF14604	domain|domain	Protein tyrosine and serine/threonine kinase|Variant SH3 domain	IPR011009,IPR035779,IPR016231,IPR000719,IPR017441,IPR001245,IPR008271,IPR036028,IPR001452	Homologous_superfamily|Domain|Family|Domain|Binding_site|Domain|Active_site|Homologous_superfamily|Domain	Protein kinase-like domain superfamily|MLK1-3, SH3 domain|Mitogen-activated protein (MAP) kinase kinase kinase, MLK1-4|Protein kinase domain|Protein kinase, ATP binding site|Serine-threonine/tyrosine-protein kinase, catalytic domain|Serine/threonine-protein kinase, active site|SH3-like domain superfamily|SH3 domain	WP382,WP3879,WP3915,WP4396,WP4659,WP481,WP4877,WP5087	MAPK signaling pathway|4 hydroxytamoxifen dexamethasone and retinoic acids regulation of p27 expression|Angiopoietin like protein 8 regulatory pathway|Nonalcoholic fatty liver disease|Gastrin signaling pathway|Insulin signaling|Host pathogen interaction of human coronaviruses MAPK signaling|Pleural mesothelioma	R-HSA-5673000,R-HSA-6802946,R-HSA-6802955,R-HSA-9013148,R-HSA-9013408,R-HSA-9013424,R-HSA-9649948	RAF activation|Signaling by moderate kinase activity BRAF mutants|Paradoxical activation of RAF signaling by kinase inactive BRAF|CDC42 GTPase cycle|RHOG GTPase cycle|RHOV GTPase cycle|Signaling downstream of RAS mutants	Cytoplasm
Q96EX3	DYNC2I2	Cytoplasmic dynein 2 intermediate chain 2	2	15.8658	15.025	0.84074	1.79097	Up	0.000464125	0.0833084	15.948	15.6029	15.9468	16.0356	16.0132	15.6482	15.4472	15.3154	15.2598	14.8198	14.6497	14.6585	Cytoplasmic dynein 2 intermediate chain 2	89891	DYNC2I2	GO:0060271,GO:0035721,GO:0042073,GO:0005930,GO:0005814,GO:0005813,GO:0036064,GO:0097014,GO:0097542,GO:0005929,GO:0005737,GO:0005868,GO:0005829,GO:0030175,GO:0045504,GO:0045503	cilium assembly|intraciliary retrograde transport|intraciliary transport|axoneme|centriole|centrosome|ciliary basal body|ciliary plasm|ciliary tip|cilium|cytoplasm|cytoplasmic dynein complex|cytosol|filopodium|dynein heavy chain binding|dynein light chain binding				KOG1587	U	dynein heavy chain binding	Intracellular trafficking, secretion, and vesicular transport	PF00400	repeat	WD domain, G-beta repeat	IPR015943,IPR036322,IPR001680	Homologous_superfamily|Homologous_superfamily|Repeat	WD40/YVTN repeat-like-containing domain superfamily|WD40-repeat-containing domain superfamily|WD40 repeat	WP4352,WP4532,WP4536,WP4803,WP4803,WP4906,WP5234	Ciliary landscape|Intraflagellar transport proteins binding to dynein|Genes related to primary cilium development based on CRISPR |Ciliopathies|Ciliopathies|3q29 copy number variation syndrome|Bardet Biedl syndrome	R-HSA-5620924	Intraflagellar transport	Cytoplasm
Q8N6S5	ARL6IP6	ADP-ribosylation factor-like protein 6-interacting protein 6	1	16.3674	15.7188	0.64853	1.56757	Up	0.000474472	0.0833084	16.2715	16.1557	16.4616	16.6101	16.659	16.0463	15.6154	15.6097	16.0846	15.7524	15.6654	15.5856	ADP-ribosylation factor-like protein 6-interacting protein 6	151188	ARL6IP6	GO:0005637	nuclear inner membrane				ENOG502S1PC	S	Haemopoietic lineage transmembrane helix	Function unknown	PF15062	family	Haemopoietic lineage transmembrane helix	IPR029383	Family	ADP-ribosylation factor-like protein 6-interacting protein 6					Nucleus
Q15910	EZH2	Histone-lysine N-methyltransferase EZH2	2	14.2293	10.7458	3.48348	11.1849	Up	0.000669096	0.0932795	14.1031	14.5709	13.8666	14.8075	14.174	13.8536	10.0534	10.0287	10.0436	10.0439	14.248	10.0571	Histone-lysine N-methyltransferase EZH2	2146	EZH2	GO:0030183,GO:0014898,GO:0070301,GO:0035984,GO:0021695,GO:0006325,GO:0006306,GO:0140718,GO:0070314,GO:0000082,GO:0036333,GO:0031507,GO:0021766,GO:0030216,GO:0097421,GO:1900016,GO:0045892,GO:2000134,GO:0045814,GO:0045617,GO:0048387,GO:2000737,GO:0051154,GO:0000122,GO:0034244,GO:1902808,GO:0008284,GO:1900006,GO:0010718,GO:0043547,GO:0043406,GO:0071902,GO:0071168,GO:0036211,GO:0042752,GO:0006355,GO:…	B cell differentiation|cardiac muscle hypertrophy in response to stress|cellular response to hydrogen peroxide|cellular response to trichostatin A|cerebellar cortex development|chromatin organization|DNA methylation|facultative heterochromatin formation|G1 to G0 transition|G1/S transition of mitotic cell cycle|hepatocyte homeostasis|heterochromatin formation|hippocampus development|keratinocyte d…	hsa00310,hsa03083,hsa05206	Lysine degradation|Polycomb repressive complex|MicroRNAs in cancer	K11430	KOG1079	G	histone-lysine N-methyltransferase activity	Carbohydrate transport and metabolism	PF21358,PF11616,PF18118,PF18264,PF00856	domain|family|domain|domain|family	Ezh2, MCSS domain|WD repeat binding protein EZH2|Polycomb repressive complex 2 tri-helical domain|CXC domain|SET domain	IPR026489,IPR045318,IPR048358,IPR021654,IPR044439,IPR041343,IPR041355,IPR001005,IPR001214,IPR046341,IPR033467	Domain|Family|Domain|Family|Domain|Domain|Domain|Domain|Domain|Homologous_superfamily|Domain	CXC domain|Histone-lysine N-methyltransferase EZH1/2-like|EZH1/2, MCSS domain|Histone-lysine N-methyltransferase EZH1/EZH2|EZH2, SET domain|Polycomb repressive complex 2 subunit EZH1/EZH2, tri-helical domain|Pre-SET CXC domain|SANT/Myb domain|SET domain|SET domain superfamily|Tesmin/TSO1-like CXC domain	WP2023,WP2369,WP2369,WP2853,WP2916,WP3584,WP3594,WP4204,WP4239,WP4258,WP4336,WP4553,WP5087	Cell differentiation expanded index|Histone modifications|Histone modifications|Endoderm differentiation|Interactome of polycomb repressive complex 2 PRC2 |MECP2 and associated Rett syndrome|Circadian rhythm genes|Tumor suppressor activity of SMARCB1|Epithelial to mesenchymal transition in colorectal cancer|lncRNA in canonical Wnt signaling and colorectal cancer|ncRNAs involved in Wnt signaling i…	R-HSA-212300,R-HSA-2559580,R-HSA-3214841,R-HSA-5617472,R-HSA-8943724,R-HSA-8953750,R-HSA-9609690,R-HSA-9710421	PRC2 methylates histones and DNA|Oxidative Stress Induced Senescence|PKMTs methylate histone lysines|Activation of anterior HOX genes in hindbrain development during early embryogenesis|Regulation of PTEN gene transcription|Transcriptional Regulation by E2F6|HCMV Early Events|Defective pyroptosis	Nucleus
Q9UI08	EVL	Ena/VASP-like protein	1	13.2954	10.5682	2.72724	6.62187	Up	0.000922765	0.111501	14.2007	12.9983	12.3149	13.0107	13.5081	13.7397	10.0534	10.0287	10.0436	13.1779	10.0483	10.0571	Ena/VASP-like protein	51466	EVL	GO:0007015,GO:0008154,GO:0009887,GO:0007166,GO:0010633,GO:1900028,GO:0007399,GO:0030838,GO:0051496,GO:0051289,GO:0005737,GO:0005829,GO:0005925,GO:0030027,GO:0016020,GO:0001725,GO:0003779,GO:0005522,GO:0017124	actin filament organization|actin polymerization or depolymerization|animal organ morphogenesis|cell surface receptor signaling pathway|negative regulation of epithelial cell migration|negative regulation of ruffle assembly|nervous system development|positive regulation of actin filament polymerization|positive regulation of stress fiber assembly|protein homotetramerization|cytoplasm|cytosol|foca…	hsa04015	Rap1 signaling pathway	K23487	KOG4590	K	profilin binding	Transcription	PF08776,PF00568	coiled_coil|domain	VASP tetramerisation domain|WH1 domain	IPR011993,IPR017354,IPR038023,IPR014885,IPR000697	Homologous_superfamily|Family|Homologous_superfamily|Domain|Domain	PH-like domain superfamily|Vasodilator-stimulated phosphoprotein/ENA/VASP-like|VASP tetramerisation domain superfamily|VASP tetramerisation|WH1/EVH1 domain	WP5366,WP5366	NF1 copy number variation syndrome |NF1 copy number variation syndrome	R-HSA-202433,R-HSA-376176,R-HSA-5663220	Generation of second messenger molecules|Signaling by ROBO receptors|RHO GTPases Activate Formins	Cytoplasm
Q05BV3	EML5	Echinoderm microtubule-associated protein-like 5	1	18.3624	11.5115	6.85098	115.438	Up	0.0010159	0.112937	17.9605	19.7567	17.9723	17.9701	17.9275	18.5875	18.8471	10.0287	10.0436	10.0439	10.0483	10.0571	Echinoderm microtubule-associated protein-like 5	161436	EML5	GO:0005737,GO:0070062,GO:0005874,GO:0008017	cytoplasm|extracellular exosome|microtubule|microtubule binding				KOG2106	O	microtubule binding	Posttranslational modification, protein turnover, chaperones	PF12894,PF03451,PF00400	repeat|repeat|repeat	Anaphase-promoting complex subunit 4 WD40 domain|HELP motif|WD domain, G-beta repeat	IPR024977,IPR005108,IPR011041,IPR011047,IPR015943,IPR019775,IPR036322,IPR001680	Domain|Domain|Homologous_superfamily|Homologous_superfamily|Homologous_superfamily|Conserved_site|Homologous_superfamily|Repeat	Anaphase-promoting complex subunit 4-like, WD40 domain|HELP|Soluble quinoprotein glucose/sorbosone dehydrogenase|Quinoprotein alcohol dehydrogenase-like superfamily|WD40/YVTN repeat-like-containing domain superfamily|WD40 repeat, conserved site|WD40-repeat-containing domain superfamily|WD40 repeat					Cytoplasm
Q6P4I2	WDR73	WD repeat-containing protein 73	1	16.0391	14.8369	1.20219	2.30089	Up	0.00105198	0.112937	15.8457	16.4668	15.6357	16.2352	15.7683	16.2831	14.3514	15.4392	15.4871	15.0427	14.3463	14.3551	WD repeat-containing protein 73	84942	WDR73	GO:0031122,GO:0043066,GO:0006997,GO:0032154,GO:0005829,GO:0000922	cytoplasmic microtubule organization|negative regulation of apoptotic process|nucleus organization|cleavage furrow|cytosol|spindle pole				KOG0264	K	chromatin organization	Transcription				IPR015943,IPR036322,IPR001680,IPR042795	Homologous_superfamily|Homologous_superfamily|Repeat|Family	WD40/YVTN repeat-like-containing domain superfamily|WD40-repeat-containing domain superfamily|WD40 repeat|WD repeat-containing protein 73	WP4758,WP5408	Nephrotic syndrome|15q25 copy number variation			Cytoplasm
Q5HYA8	TMEM67	Meckelin	1	15.8157	11.0716	4.74409	26.7987	Up	0.00128493	0.114298	15.4331	15.6229	15.4449	15.629	15.4375	17.3269	10.0534	10.0287	10.0436	10.0439	10.0483	16.2118	Meckelin	91147	TMEM67	GO:0060271,GO:0010826,GO:0035567,GO:0030433,GO:0005813,GO:0060170,GO:0035869,GO:0030659,GO:0005789,GO:0036038,GO:0031005,GO:0051082	cilium assembly|negative regulation of centrosome duplication|non-canonical Wnt signaling pathway|ubiquitin-dependent ERAD pathway|centrosome|ciliary membrane|ciliary transition zone|cytoplasmic vesicle membrane|endoplasmic reticulum membrane|MKS complex|filamin binding|unfolded protein binding				KOG4611	O	negative regulation of centrosome duplication	Posttranslational modification, protein turnover, chaperones	PF09773	family	Meckelin (Transmembrane protein 67)	IPR009030,IPR019170	Homologous_superfamily|Family	Growth factor receptor cysteine-rich domain superfamily|Meckelin	WP4536,WP4656,WP4803,WP5234	Genes related to primary cilium development based on CRISPR |Joubert syndrome|Ciliopathies|Bardet Biedl syndrome	R-HSA-5620912	Anchoring of the basal body to the plasma membrane	Cytoplasm;Cell membrane
Q5SQN1	SNAP47	Synaptosomal-associated protein 47	1	15.0868	13.7736	1.31329	2.48507	Up	0.00131845	0.114298	14.6244	14.5567	15.3691	14.603	15.6723	15.6955	13.5957	13.8348	14.7018	13.433	13.6298	13.4462	Synaptosomal-associated protein 47	116841	SNAP47	GO:0006887,GO:0031629,GO:0016082,GO:0012505,GO:0048471,GO:0005886,GO:0098793,GO:0031201,GO:0005484,GO:0019905	exocytosis|synaptic vesicle fusion to presynaptic active zone membrane|synaptic vesicle priming|endomembrane system|perinuclear region of cytoplasm|plasma membrane|presynapse|SNARE complex|SNAP receptor activity|syntaxin binding				KOG3065	L	SNAP receptor activity	Replication, recombination and repair	PF02893	domain	GRAM domain	IPR004182,IPR011993,IPR000727	Domain|Homologous_superfamily|Domain	GRAM domain|PH-like domain superfamily|Target SNARE coiled-coil homology domain					Cytoplasm
Q6PJ21	SPSB3	SPRY domain-containing SOCS box protein 3	1	15.6839	11.0766	4.60724	24.3734	Up	0.0014093	0.114298	16.0437	15.1845	15.1991	15.1969	16.4595	16.0193	10.0534	10.0287	10.0436	16.2286	10.0483	10.0571	SPRY domain-containing SOCS box protein 3	90864	SPSB3	GO:0043161,GO:0016567,GO:0005829,GO:0019005	proteasome-mediated ubiquitin-dependent protein catabolic process|protein ubiquitination|cytosol|SCF ubiquitin ligase complex				KOG3953	J	protein ubiquitination	Translation, ribosomal structure and biogenesis	PF00622	family	SPRY domain	IPR001870,IPR043136,IPR013320,IPR001496,IPR003877,IPR035754	Domain|Homologous_superfamily|Homologous_superfamily|Domain|Domain|Domain	B30.2/SPRY domain|B30.2/SPRY domain superfamily|Concanavalin A-like lectin/glucanase domain superfamily|SOCS box domain|SPRY domain|SPRY domain-containing SOCS box protein 3, SPRY domain			R-HSA-8951664	Neddylation
P61371	ISL1	Insulin gene enhancer protein ISL-1	1	15.5718	11.0558	4.51607	22.8809	Up	0.00142305	0.114298	15.0737	15.0709	15.0855	16.2316	15.8148	16.1545	10.0534	10.0287	10.0436	10.0439	16.1079	10.0571	Insulin gene enhancer protein ISL-1	3670	ISL1	GO:0060413,GO:0007409,GO:0060070,GO:0060913,GO:0060379,GO:0003215,GO:0071385,GO:0003203,GO:0007507,GO:0060384,GO:0048762,GO:0090090,GO:0050728,GO:0033147,GO:0043524,GO:0045665,GO:0031333,GO:0000122,GO:0001755,GO:0048665,GO:0003151,GO:0003148,GO:0031016,GO:0048936,GO:0060037,GO:0021983,GO:0045766,GO:0045597,GO:0008284,GO:0071657,GO:0032725,GO:0032024,GO:0032730,GO:0032731,GO:0032735,GO:0032755,GO:…	atrial septum morphogenesis|axonogenesis|canonical Wnt signaling pathway|cardiac cell fate determination|cardiac muscle cell myoblast differentiation|cardiac right ventricle morphogenesis|cellular response to glucocorticoid stimulus|endocardial cushion morphogenesis|heart development|innervation|mesenchymal cell differentiation|negative regulation of canonical Wnt signaling pathway|negative regul…	hsa04550	Signaling pathways regulating pluripotency of stem cells	K09370	KOG0490	K	DNA binding	Transcription	PF00046,PF00412	domain|domain	Homeodomain|LIM domain	IPR009057,IPR017970,IPR001356,IPR047169,IPR047244,IPR001781	Homologous_superfamily|Conserved_site|Domain|Family|Domain|Domain	Homeobox-like domain superfamily|Homeobox, conserved site|Homeobox domain|Insulin gene enhancer protein ISL-1/2-like|Insulin gene enhancer protein ISL-1/2-like, LIM domain1|Zinc finger, LIM-type	WP1591,WP2064,WP2406	Heart development|Neural crest differentiation|Cardiac progenitor differentiation	R-HSA-400511,R-HSA-9010553,R-HSA-9733709	Synthesis, secretion, and inactivation of Glucose-dependent Insulinotropic Polypeptide (GIP)|Regulation of expression of SLITs and ROBOs|Cardiogenesis	Nucleus
Q8WVP7	LMBR1	Limb region 1 protein homolog	1	14.9791	14.0972	0.881845	1.84273	Up	0.00156174	0.119102	15.3285	14.8035	14.9265	14.7669	15.0664	14.9828	13.757	14.8352	13.956	13.7475	14.4948	13.7928	Limb region 1 protein homolog	64327	LMBR1	GO:0042733,GO:0007165,GO:0016020,GO:0004888	embryonic digit morphogenesis|signal transduction|membrane|transmembrane signaling receptor activity				KOG3722	Z	Limb development membrane protein	Cytoskeleton	PF04791	family	LMBR1-like membrane protein	IPR008075,IPR006876	Family|Family	Lipocalin-interacting membrane receptor|LMBR1-like membrane protein					Membrane
Q5JS37	NHLRC3	NHL repeat-containing protein 3	1	14.2075	10.8076	3.39989	10.5553	Up	0.00173862	0.125657	14.1466	13.7319	13.7465	13.7443	15.1914	14.6842	10.0534	10.0287	10.0436	10.0439	10.0483	14.6276	NHL repeat-containing protein 3	387921	NHLRC3	GO:0017148,GO:0043161,GO:0000209,GO:0035578,GO:0005576,GO:0030371,GO:0061630	negative regulation of translation|proteasome-mediated ubiquitin-dependent protein catabolic process|protein polyubiquitination|azurophil granule lumen|extracellular region|translation repressor activity|ubiquitin protein ligase activity				KOG2177	O	zinc ion binding	Posttranslational modification, protein turnover, chaperones	PF01436	repeat	NHL repeat	IPR011042,IPR001258	Homologous_superfamily|Repeat	Six-bladed beta-propeller, TolB-like|NHL repeat			R-HSA-6798695	Neutrophil degranulation	Secreted
Q9BVC3	DSCC1	Sister chromatid cohesion protein DCC1	1	14.7682	10.9278	3.84042	14.3245	Up	0.00179881	0.12575	14.2779	15.6311	15.1128	15.0283	14.2823	14.2766	10.0534	10.0287	15.3351	10.0439	10.0483	10.0571	Sister chromatid cohesion protein DCC1	79075	DSCC1	GO:0032508,GO:0006260,GO:0034088,GO:1900264,GO:0034421,GO:0006275,GO:0000785,GO:0000775,GO:0031390,GO:0005654,GO:0003677	DNA duplex unwinding|DNA replication|maintenance of mitotic sister chromatid cohesion|positive regulation of DNA-directed DNA polymerase activity|post-translational protein acetylation|regulation of DNA replication|chromatin|chromosome, centromeric region|Ctf18 RFC-like complex|nucleoplasm|DNA binding				KOG0798	DTZ	maintenance of mitotic sister chromatid cohesion	Cell cycle control, cell division, chromosome partitioning|Signal transduction mechanisms|Cytoskeleton	PF09724	family	Sister chromatid cohesion protein Dcc1	IPR019128	Family	Sister chromatid cohesion protein Dcc1	WP2363	Gastric cancer network 2	R-HSA-174411	Polymerase switching on the C-strand of the telomere	Nucleus
P35354	PTGS2	Prostaglandin G/H synthase 2	13	17.2864	16.5713	0.715135	1.64164	Up	0.00198212	0.128058	16.8334	17.4403	16.9099	17.656	17.2761	17.6027	16.7062	16.1294	16.5674	16.6616	16.8189	16.5442	Prostaglandin G/H synthase 2	5743	PTGS2	GO:0001525,GO:0030282,GO:0050873,GO:0071318,GO:0071498,GO:0034605,GO:0071456,GO:0071284,GO:0071260,GO:0071471,GO:0019371,GO:0046697,GO:0007566,GO:0042633,GO:0007612,GO:0035633,GO:0007613,GO:0051926,GO:0045786,GO:0008285,GO:1902219,GO:0045986,GO:0032227,GO:0043065,GO:0090336,GO:0090050,GO:0031622,GO:0090271,GO:0045429,GO:0033138,GO:0090362,GO:0031394,GO:0042307,GO:0048661,GO:0045987,GO:0031915,GO:…	angiogenesis|bone mineralization|brown fat cell differentiation|cellular response to ATP|cellular response to fluid shear stress|cellular response to heat|cellular response to hypoxia|cellular response to lead ion|cellular response to mechanical stimulus|cellular response to non-ionic osmotic stress|cyclooxygenase pathway|decidualization|embryo implantation|hair cycle|learning|maintenance of bloo…	hsa00590,hsa04370,hsa04064,hsa04668,hsa04148,hsa04625,hsa04657,hsa04923,hsa04913,hsa04921,hsa04726,hsa04723,hsa05200,hsa05206,hsa05204,hsa05222,hsa05163,hsa05167,hsa05165,hsa05140,hsa05010,hsa05022	Arachidonic acid metabolism|VEGF signaling pathway|NF-kappa B signaling pathway|TNF signaling pathway|Efferocytosis|C-type lectin receptor signaling pathway|IL-17 signaling pathway|Regulation of lipolysis in adipocytes|Ovarian steroidogenesis|Oxytocin signaling pathway|Serotonergic synapse|Retrograde endocannabinoid signaling|Pathways in cancer|MicroRNAs in cancer|Chemical carcinogenesis - DNA ad…	K11987	KOG2408	I	peroxidase activity	Lipid transport and metabolism	PF03098	domain	Animal haem peroxidase	IPR000742,IPR019791,IPR010255,IPR037120	Domain|Family|Homologous_superfamily|Homologous_superfamily	EGF-like domain|Haem peroxidase, animal-type|Haem peroxidase superfamily|Haem peroxidase domain superfamily, animal type	WP15,WP167,WP167,WP167,WP2059,WP2431,WP2435,WP2586,WP2880,WP2882,WP3287,WP3614,WP3614,WP3617,WP3617,WP3617,WP3646,WP3888,WP3888,WP3888,WP4216,WP4483,WP4586,WP4658,WP4659,WP4719,WP5115,WP5122,WP5124,WP5149,WP5149,WP5154,WP5155,WP5155,WP5321,WP5321,WP98	Selenium micronutrient network|Eicosanoid synthesis|Eicosanoid synthesis|Eicosanoid synthesis|Alzheimer 39 s disease and miRNA effects|Spinal cord injury|Quercetin and Nf kB AP 1 induced apoptosis|Aryl hydrocarbon receptor pathway|Glucocorticoid receptor pathway|Nuclear receptors meta pathway|Overview of nanoparticle effects|Photodynamic therapy induced HIF 1 survival signaling|Photodynamic thera…	R-HSA-197264,R-HSA-2142770,R-HSA-2162123,R-HSA-6783783,R-HSA-6785807,R-HSA-9018677,R-HSA-9018679,R-HSA-9025094,R-HSA-9027604	Nicotinamide salvaging|Synthesis of 15-eicosatetraenoic acid derivatives|Synthesis of Prostaglandins (PG) and Thromboxanes (TX)|Interleukin-10 signaling|Interleukin-4 and Interleukin-13 signaling|Biosynthesis of DHA-derived SPMs|Biosynthesis of EPA-derived SPMs|Biosynthesis of DPAn-3 SPMs|Biosynthesis of electrophilic ω-3 PUFA oxo-derivatives	Nucleus;Microsome
Q96KB5	PBK	Lymphokine-activated killer T-cell-originated protein kinase	4	15.4272	14.8416	0.585517	1.50058	Up	0.00216163	0.128058	15.0641	15.2929	15.6466	15.4802	15.6499	15.4292	14.7855	15.0808	14.7011	15.2237	14.7822	14.4765	Lymphokine-activated killer T-cell-originated protein kinase	55872	PBK	GO:0034644,GO:0000278,GO:0050728,GO:0032435,GO:0001933,GO:0032873,GO:0016310,GO:0043161,GO:0051403,GO:0005634,GO:0005524,GO:0004708,GO:0106310,GO:0004674,GO:0004713	cellular response to UV|mitotic cell cycle|negative regulation of inflammatory response|negative regulation of proteasomal ubiquitin-dependent protein catabolic process|negative regulation of protein phosphorylation|negative regulation of stress-activated MAPK cascade|phosphorylation|proteasome-mediated ubiquitin-dependent protein catabolic process|stress-activated MAPK cascade|nucleus|ATP bindin…				KOG0192	KLT	protein kinase activity	Transcription|Replication, recombination and repair|Signal transduction mechanisms	PF00069	domain	Protein kinase domain	IPR011009,IPR041989,IPR000719,IPR008271	Homologous_superfamily|Domain|Domain|Active_site	Protein kinase-like domain superfamily|TOPK, catalytic domain|Protein kinase domain|Serine/threonine-protein kinase, active site	WP3879,WP3888	4 hydroxytamoxifen dexamethasone and retinoic acids regulation of p27 expression|VEGFA VEGFR2 signaling
Q494X3	ZNF404	Zinc finger protein 404	1	14.6503	13.0606	1.58964	3.00975	Up	0.00220917	0.128058	15.2712	14.0433	14.3196	14.3174	15.2167	14.7333	12.7217	12.697	12.7119	12.5424	14.6761	13.0146	Zinc finger protein 404	342908	ZNF404	GO:0000122,GO:0005634,GO:0001227,GO:0046872,GO:0000977	negative regulation of transcription by RNA polymerase II|nucleus|DNA-binding transcription repressor activity, RNA polymerase II-specific|metal ion binding|RNA polymerase II transcription regulatory region sequence-specific DNA binding	hsa05168	Herpes simplex virus 1 infection	K09228	KOG1721	B	DNA binding	Chromatin structure and dynamics	PF01352,PF00096,PF13912	family|domain|domain	KRAB box|Zinc finger, C2H2 type|C2H2-type zinc finger	IPR001909,IPR036051,IPR036236,IPR013087	Domain|Homologous_superfamily|Homologous_superfamily|Domain	Krueppel-associated box|KRAB domain superfamily|Zinc finger C2H2 superfamily|Zinc finger C2H2-type					Nucleus
Q9BYZ2	LDHAL6B	L-lactate dehydrogenase A-like 6B	1	15.749	11.1216	4.62736	24.7158	Up	0.00236853	0.131488	15.4483	15.4455	14.4943	15.4579	17.3179	16.3302	10.0534	10.0287	10.0436	10.0439	16.5032	10.0571	L-lactate dehydrogenase A-like 6B	92483	LDHAL6B	GO:0006089,GO:0006090,GO:0005737,GO:0005759,GO:0005739,GO:0005634,GO:1990204,GO:0004459	lactate metabolic process|pyruvate metabolic process|cytoplasm|mitochondrial matrix|mitochondrion|nucleus|oxidoreductase complex|L-lactate dehydrogenase activity	hsa00010,hsa00620,hsa00640,hsa00270,hsa04066,hsa04922,hsa05230	Glycolysis / Gluconeogenesis|Pyruvate metabolism|Propanoate metabolism|Cysteine and methionine metabolism|HIF-1 signaling pathway|Glucagon signaling pathway|Central carbon metabolism in cancer	K00016	KOG1495	C	belongs to the LDH MDH superfamily	Energy production and conversion	PF02866,PF00056	domain|domain	lactate/malate dehydrogenase, alpha/beta C-terminal domain|lactate/malate dehydrogenase, NAD binding domain	IPR001557,IPR011304,IPR018177,IPR022383,IPR001236,IPR015955,IPR036291	Family|Family|Active_site|Domain|Domain|Homologous_superfamily|Homologous_superfamily	L-lactate/malate dehydrogenase|L-lactate dehydrogenase|L-lactate dehydrogenase, active site|Lactate/malate dehydrogenase, C-terminal|Lactate/malate dehydrogenase, N-terminal|Lactate dehydrogenase/glycoside hydrolase, family 4, C-terminal|NAD(P)-binding domain superfamily	WP534,WP5355	Glycolysis and gluconeogenesis|Metabolic Epileptic Disorders	R-HSA-70268	Pyruvate metabolism
Q9Y2U2	KCNK7	Potassium channel subfamily K member 7	1	14.125	10.8531	3.27195	9.65948	Up	0.00305479	0.149385	14.0625	13.6545	15.1797	14.5359	13.6616	13.656	10.0534	14.8721	10.0436	10.0439	10.0483	10.0571	Potassium channel subfamily K member 7	10089	KCNK7	GO:0071805,GO:0006813,GO:0030322,GO:0034702,GO:0005886,GO:0015271,GO:0005267,GO:0022841	potassium ion transmembrane transport|potassium ion transport|stabilization of membrane potential|monoatomic ion channel complex|plasma membrane|outward rectifier potassium channel activity|potassium channel activity|potassium ion leak channel activity				KOG1418	U	potassium channel activity	Intracellular trafficking, secretion, and vesicular transport	PF07885	family	Ion channel	IPR003280,IPR003092,IPR005408,IPR013099	Family|Family|Family|Domain	Two pore domain potassium channel|Two pore domain potassium channel, TASK family|Two pore domain potassium channel, TWIK family|Potassium channel domain			R-HSA-1299308,R-HSA-5576886	Tandem of pore domain in a weak inwardly rectifying K+ channels (TWIK)|Phase 4 - resting membrane potential	Membrane
Q96C92	ENTR1	Endosome-associated-trafficking regulator 1	1	14.7049	13.902	0.802825	1.74451	Up	0.00339508	0.153385	14.8837	14.9509	14.3434	15.284	14.4369	14.3303	13.8234	14.0384	13.5172	14.2162	14.2863	13.5307	Endosome-associated-trafficking regulator 1	10807	ENTR1	GO:0007049,GO:0051301,GO:0030030,GO:0032456,GO:0045724,GO:1903566,GO:0015031,GO:0032465,GO:0005813,GO:0036064,GO:0005769,GO:0005768,GO:0030496,GO:0055037	cell cycle|cell division|cell projection organization|endocytic recycling|positive regulation of cilium assembly|positive regulation of protein localization to cilium|protein transport|regulation of cytokinesis|centrosome|ciliary basal body|early endosome|endosome|midbody|recycling endosome				ENOG502QUJK	S	retrograde transport, endosome to plasma membrane	Function unknown				IPR026757	Family	Endosome-associated-trafficking regulator 1					Cytoplasm;Endosome
O75164	KDM4A	Lysine-specific demethylase 4A	2	14.239	13.2876	0.951358	1.93369	Up	0.00403235	0.163679	13.8862	14.3864	14.5419	14.3421	14.1847	14.0923	13.3865	12.7867	14.131	12.8019	13.8044	12.8151	Lysine-specific demethylase 4A	9682	KDM4A	GO:0030263,GO:0014898,GO:0006338,GO:0048712,GO:0010507,GO:0045892,GO:0010629,GO:0010628,GO:0045666,GO:0010468,GO:0031667,GO:0000785,GO:0005829,GO:0001650,GO:0005654,GO:0005634,GO:0005721,GO:0032452,GO:0051864,GO:0140681,GO:0032454,GO:0140684,GO:0035064,GO:0031625,GO:0008270	apoptotic chromosome condensation|cardiac muscle hypertrophy in response to stress|chromatin remodeling|negative regulation of astrocyte differentiation|negative regulation of autophagy|negative regulation of DNA-templated transcription|negative regulation of gene expression|positive regulation of gene expression|positive regulation of neuron differentiation|regulation of gene expression|response…				KOG0958	C	histone demethylase activity (H3-K9 specific)	Energy production and conversion	PF02373,PF02375,PF13831,PF18104,PF13832	domain|family|family|domain|domain	JmjC domain, hydroxylase|jmjN domain|PHD-finger|Jumonji domain-containing protein 2A Tudor domain|PHD-zinc-finger like domain	IPR034732,IPR003347,IPR047482,IPR003349,IPR040477,IPR002999,IPR047479,IPR047481,IPR011011,IPR001965,IPR013083	Domain|Domain|Domain|Domain|Domain|Domain|Domain|Domain|Homologous_superfamily|Domain|Homologous_superfamily	Extended PHD (ePHD) domain|JmjC domain|Lysine-specific demethylase 4A, extended PHD finger|JmjN domain|Lysine-specific demethylase 4-like, Tudor domain|Tudor domain|Lysine-specific demethylase 4A, first Tudor domain|Lysine-specific demethylase 4A, second Tudor domain|Zinc finger, FYVE/PHD-type|Zinc finger, PHD-type|Zinc finger, RING/FYVE/PHD-type	WP2853	Endoderm differentiation	R-HSA-3214842,R-HSA-5693565,R-HSA-9029569	HDMs demethylate histones|Recruitment and ATM-mediated phosphorylation of repair and signaling proteins at DNA double strand breaks|NR1H3 & NR1H2 regulate gene expression linked to cholesterol transport and efflux	Nucleus
Q92823	NRCAM	Neuronal cell adhesion molecule	2	14.1938	12.9492	1.2446	2.36954	Up	0.00440603	0.168193	14.754	13.6921	13.7067	14.4651	14.8512	13.6936	12.4911	13.7161	12.7537	12.4816	13.7576	12.4948	Neuronal cell adhesion molecule	4897	NRCAM	GO:0001525,GO:0007411,GO:0007413,GO:0007409,GO:0007420,GO:0098609,GO:0007417,GO:0045162,GO:0001764,GO:0019227,GO:0045666,GO:0008104,GO:0030516,GO:0010975,GO:0099175,GO:0031290,GO:0007416,GO:0030424,GO:0043194,GO:0009897,GO:0005576,GO:0098978,GO:0043005,GO:0005886,GO:0098839,GO:0030506,GO:0098632,GO:0086080	angiogenesis|axon guidance|axonal fasciculation|axonogenesis|brain development|cell-cell adhesion|central nervous system development|clustering of voltage-gated sodium channels|neuron migration|neuronal action potential propagation|positive regulation of neuron differentiation|protein localization|regulation of axon extension|regulation of neuron projection development|regulation of postsynapse o…	hsa04514	Cell adhesion molecules	K06756	KOG3513	Z	Cell adhesion molecule	Cytoskeleton	PF13882,PF00041,PF07679,PF13927	domain|domain|domain|domain	Bravo-like intracellular region|Fibronectin type III domain|Immunoglobulin I-set domain|Immunoglobulin domain	IPR003961,IPR036116,IPR007110,IPR036179,IPR013783,IPR003006,IPR013098,IPR003599,IPR003598,IPR026966	Domain|Homologous_superfamily|Domain|Homologous_superfamily|Homologous_superfamily|Conserved_site|Domain|Domain|Domain|Domain	Fibronectin type III|Fibronectin type III superfamily|Immunoglobulin-like domain|Immunoglobulin-like domain superfamily|Immunoglobulin-like fold|Immunoglobulin/major histocompatibility complex, conserved site|Immunoglobulin I-set|Immunoglobulin subtype|Immunoglobulin subtype 2|Neurofascin/L1/NrCAM, C-terminal domain			R-HSA-445095,R-HSA-447038,R-HSA-447043	Interaction between L1 and Ankyrins|NrCAM interactions|Neurofascin interactions	Cell membrane;Secreted
Q9P0V3	SH3BP4	SH3 domain-binding protein 4	2	15.1016	14.0518	1.04985	2.07031	Up	0.0047346	0.172687	15.0223	14.9768	14.7409	15.7159	14.7334	15.4204	13.584	13.5592	14.2185	14.3139	15.0474	13.5877	SH3 domain-binding protein 4	23677	SH3BP4	GO:0071230,GO:0006897,GO:0030308,GO:0008285,GO:0034260,GO:0032007,GO:0010508,GO:0061462,GO:0050790,GO:0005905,GO:0030136,GO:0005737,GO:0070062,GO:0005634,GO:0005092,GO:0042802,GO:0031267	cellular response to amino acid stimulus|endocytosis|negative regulation of cell growth|negative regulation of cell population proliferation|negative regulation of GTPase activity|negative regulation of TOR signaling|positive regulation of autophagy|protein localization to lysosome|regulation of catalytic activity|clathrin-coated pit|clathrin-coated vesicle|cytoplasm|extracellular exosome|nucleus…				ENOG502QTUW	S	GDP-dissociation inhibitor activity	Function unknown	PF00018,PF07653,PF00791	domain|domain|family	SH3 domain|Variant SH3 domain|ZU5 domain	IPR036028,IPR001452,IPR035456,IPR000906	Homologous_superfamily|Domain|Domain|Domain	SH3-like domain superfamily|SH3 domain|SH3BP4, SH3 domain|ZU5 domain	WP5224,WP5224	2q37 copy number variation syndrome|2q37 copy number variation syndrome	R-HSA-9639288	Amino acids regulate mTORC1	Cytoplasm;Membrane;Nucleus
O00141	SGK1	Serine/threonine-protein kinase Sgk1	2	15.3825	14.7482	0.634327	1.55221	Up	0.00481363	0.17389	15.8038	14.9371	15.3759	15.4706	15.5238	15.1839	15.1266	14.9133	14.8943	14.819	14.3635	14.3723	Serine/threonine-protein kinase Sgk1	6446	SGK1	GO:0006915,GO:1904045,GO:0006974,GO:0035556,GO:0007616,GO:0048812,GO:0032411,GO:0006468,GO:0042981,GO:0008217,GO:0050790,GO:0001558,GO:0030334,GO:0042127,GO:0051090,GO:0060453,GO:1901796,GO:0070294,GO:0006814,GO:0005737,GO:0005829,GO:0005789,GO:0005739,GO:0016607,GO:0005654,GO:0005634,GO:0005886,GO:0005524,GO:0005246,GO:0017081,GO:0015459,GO:0106310,GO:0004674,GO:0004712,GO:0017080	apoptotic process|cellular response to aldosterone|DNA damage response|intracellular signal transduction|long-term memory|neuron projection morphogenesis|positive regulation of transporter activity|protein phosphorylation|regulation of apoptotic process|regulation of blood pressure|regulation of catalytic activity|regulation of cell growth|regulation of cell migration|regulation of cell populatio…	hsa04068,hsa04151,hsa04150,hsa04148,hsa04960	FoxO signaling pathway|PI3K-Akt signaling pathway|mTOR signaling pathway|Efferocytosis|Aldosterone-regulated sodium reabsorption	K13302	KOG0598	H	protein serine/threonine kinase activity	Coenzyme transport and metabolism	PF00069,PF00433	domain|family	Protein kinase domain|Protein kinase C terminal domain	IPR000961,IPR011009,IPR017892,IPR000719,IPR017441,IPR008271	Domain|Homologous_superfamily|Domain|Domain|Binding_site|Active_site	AGC-kinase, C-terminal|Protein kinase-like domain superfamily|Protein kinase, C-terminal|Protein kinase domain|Protein kinase, ATP binding site|Serine/threonine-protein kinase, active site	WP2035,WP3584,WP4172,WP481,WP5094	Follicle stimulating hormone FSH signaling pathway|MECP2 and associated Rett syndrome|PI3K Akt signaling pathway|Insulin signaling|Orexin receptor pathway	R-HSA-1257604,R-HSA-2672351,R-HSA-6804757,R-HSA-8986944,R-HSA-9031628	PIP3 activates AKT signaling|Stimuli-sensing channels|Regulation of TP53 Degradation|Transcriptional Regulation by MECP2|NGF-stimulated transcription	Cytoplasm;Mitochondrion;Cell membrane;Nucleus
P41162	ETV3	ETS translocation variant 3	1	14.9789	11.5255	3.4534	10.9541	Up	0.00498818	0.17512	15.5373	14.6056	14.8078	14.9096	14.6127	15.4006	10.0534	15.1596	10.0436	10.0439	13.7956	10.0571	ETS translocation variant 3	2117	ETV3	GO:0097011,GO:0008285,GO:0006357,GO:0000785,GO:0043231,GO:0005654,GO:0005634,GO:0090571,GO:0017151,GO:0000981,GO:0001227,GO:0000977,GO:1990837	cellular response to granulocyte macrophage colony-stimulating factor stimulus|negative regulation of cell population proliferation|regulation of transcription by RNA polymerase II|chromatin|intracellular membrane-bounded organelle|nucleoplasm|nucleus|RNA polymerase II transcription repressor complex|DEAD/H-box RNA helicase binding|DNA-binding transcription factor activity, RNA polymerase II-spec…				KOG3806	K	sequence-specific DNA binding	Transcription	PF00178	domain	Ets-domain	IPR000418,IPR046328,IPR036388,IPR036390	Domain|Family|Homologous_superfamily|Homologous_superfamily	Ets domain|ETS family|Winged helix-like DNA-binding domain superfamily|Winged helix DNA-binding domain superfamily					Nucleus
Q96AY3	FKBP10	Peptidyl-prolyl cis-trans isomerase FKBP10	1	14.0152	10.881	3.13424	8.7801	Up	0.0050753	0.175773	13.5649	13.562	14.5748	13.5745	15.102	13.713	10.0534	10.0287	10.0436	15.0546	10.0483	10.0571	Peptidyl-prolyl cis-trans isomerase FKBP10	60681	FKBP10	GO:0035909,GO:0030199,GO:0085029,GO:0001701,GO:0018208,GO:0006457,GO:0042060,GO:0005783,GO:0005788,GO:0016020,GO:0005758,GO:0005509,GO:0005528,GO:0003755	aorta morphogenesis|collagen fibril organization|extracellular matrix assembly|in utero embryonic development|peptidyl-proline modification|protein folding|wound healing|endoplasmic reticulum|endoplasmic reticulum lumen|membrane|mitochondrial intermembrane space|calcium ion binding|FK506 binding|peptidyl-prolyl cis-trans isomerase activity				KOG0549	O	peptidyl-prolyl cis-trans isomerase activity	Posttranslational modification, protein turnover, chaperones	PF13202,PF00254	domain|domain	EF hand|FKBP-type peptidyl-prolyl cis-trans isomerase	IPR011992,IPR018247,IPR002048,IPR046357,IPR001179	Homologous_superfamily|Binding_site|Domain|Homologous_superfamily|Domain	EF-hand domain pair|EF-Hand 1, calcium-binding site|EF-hand domain|Peptidyl-prolyl cis-trans isomerase domain superfamily|FKBP-type peptidyl-prolyl cis-trans isomerase domain	WP4786	Type I collagen synthesis in the context of osteogenesis imperfecta
Q15651	HMGN3	High mobility group nucleosome-binding domain-containing protein 3	2	18.143	16.3518	1.79116	3.46093	Up	0.00594978	0.18376	18.5212	17.0956	17.9914	18.8085	17.8434	18.5977	14.6538	17.0318	16.346	15.6547	17.7805	16.6441	High mobility group nucleosome-binding domain-containing protein 3	9324	HMGN3	GO:0006325,GO:0000785,GO:0005829,GO:0005654,GO:0005634,GO:0003682,GO:0046966,GO:0031492	chromatin organization|chromatin|cytosol|nucleoplasm|nucleus|chromatin binding|nuclear thyroid hormone receptor binding|nucleosomal DNA binding								PF01101	family	HMG14 and HMG17	IPR000079	Family	High mobility group protein HMGN					Nucleus
P63146	UBE2B	Ubiquitin-conjugating enzyme E2 B	1	14.7363	14.0356	0.700693	1.62529	Up	0.00612416	0.18376	14.3833	14.8467	14.3951	14.7178	15.5789	14.4963	13.9495	14.3328	14.1775	13.8242	13.8257	14.1041	Ubiquitin-conjugating enzyme E2 B	7320	UBE2B	GO:0006915,GO:0051026,GO:0006325,GO:0006974,GO:0006281,GO:0035234,GO:0001701,GO:0045141,GO:0043066,GO:0043951,GO:0051093,GO:1901874,GO:2000242,GO:0090263,GO:0010845,GO:0006301,GO:0043161,GO:0051865,GO:0070979,GO:0070936,GO:0070534,GO:0000209,GO:0050821,GO:0016567,GO:0009411,GO:0009410,GO:0007288,GO:0007283,GO:0070193,GO:0006511,GO:0000785,GO:0005737,GO:0033503,GO:0005654,GO:0005634,GO:0005886,GO:…	apoptotic process|chiasma assembly|chromatin organization|DNA damage response|DNA repair|ectopic germ cell programmed cell death|in utero embryonic development|meiotic telomere clustering|negative regulation of apoptotic process|negative regulation of cAMP-mediated signaling|negative regulation of developmental process|negative regulation of post-translational protein modification|negative regula…	hsa04120	Ubiquitin mediated proteolysis	K10574	KOG0419	O	histone ubiquitination	Posttranslational modification, protein turnover, chaperones	PF00179	domain	Ubiquitin-conjugating enzyme	IPR000608,IPR023313,IPR016135	Domain|Active_site|Homologous_superfamily	Ubiquitin-conjugating enzyme E2|Ubiquitin-conjugating enzyme, active site|Ubiquitin-conjugating enzyme/RWD-like	WP183,WP4673	Proteasome degradation|Male infertility	R-HSA-110314,R-HSA-8866652,R-HSA-8866654,R-HSA-983168	Recognition of DNA damage by PCNA-containing replication complex|Synthesis of active ubiquitin: roles of E1 and E2 enzymes|E3 ubiquitin ligases ubiquitinate target proteins|Antigen processing: Ubiquitination & Proteasome degradation	Cell membrane;Nucleus
Q13554	CAMK2B	Calcium/calmodulin-dependent protein kinase type II subunit beta	1	14.132	10.925	3.20701	9.23436	Up	0.00636226	0.185464	13.7294	13.7266	13.4314	15.359	14.8174	13.7281	10.0534	10.0287	15.3183	10.0439	10.0483	10.0571	Calcium/calmodulin-dependent protein kinase type II subunit beta	816	CAMK2B	GO:0030154,GO:0007399,GO:0018105,GO:0061003,GO:0010976,GO:0090129,GO:0046777,GO:0006468,GO:0051924,GO:0060998,GO:0048169,GO:2001222,GO:0014733,GO:0051823,GO:0007165,GO:0005954,GO:0005813,GO:0005737,GO:0005829,GO:0030666,GO:0043005,GO:0005654,GO:0033017,GO:0045202,GO:0003779,GO:0005524,GO:0009931,GO:0005516,GO:0004683,GO:0042802,GO:0042803,GO:0106310	cell differentiation|nervous system development|peptidyl-serine phosphorylation|positive regulation of dendritic spine morphogenesis|positive regulation of neuron projection development|positive regulation of synapse maturation|protein autophosphorylation|protein phosphorylation|regulation of calcium ion transport|regulation of dendritic spine development|regulation of long-term neuronal synaptic…	hsa04012,hsa04310,hsa04066,hsa04020,hsa04024,hsa04148,hsa04114,hsa04217,hsa04911,hsa04922,hsa04912,hsa04921,hsa04916,hsa04925,hsa04261,hsa04971,hsa04725,hsa04728,hsa04720,hsa04722,hsa04740,hsa04750,hsa04360,hsa04713,hsa05200,hsa05205,hsa05214,hsa05152,hsa05012,hsa05022,hsa05031,hsa05417,hsa05415,hsa04934	ErbB signaling pathway|Wnt signaling pathway|HIF-1 signaling pathway|Calcium signaling pathway|cAMP signaling pathway|Efferocytosis|Oocyte meiosis|Necroptosis|Insulin secretion|Glucagon signaling pathway|GnRH signaling pathway|Oxytocin signaling pathway|Melanogenesis|Aldosterone synthesis and secretion|Adrenergic signaling in cardiomyocytes|Gastric acid secretion|Cholinergic synapse|Dopaminergic …	K04515	KOG0033	J	calmodulin-dependent protein kinase activity	Translation, ribosomal structure and biogenesis	PF08332,PF00069	domain|domain	Calcium/calmodulin dependent protein kinase II association domain|Protein kinase domain	IPR013543,IPR011009,IPR032710,IPR000719,IPR017441,IPR008271	Domain|Homologous_superfamily|Homologous_superfamily|Domain|Binding_site|Active_site	Calcium/calmodulin-dependent protein kinase II, association-domain|Protein kinase-like domain superfamily|NTF2-like domain superfamily|Protein kinase domain|Protein kinase, ATP binding site|Serine/threonine-protein kinase, active site	WP2572,WP289,WP3947,WP4008,WP428,WP4341,WP4539,WP4549,WP4756,WP4875,WP4875,WP4875,WP4875,WP5083,WP5231,WP536,WP673	Primary focal segmental glomerulosclerosis FSGS |Myometrial relaxation and contraction pathways|Serotonin and anxiety|NO cGMP PKG mediated neuroprotection|Wnt signaling|Non genomic actions of 1 25 dihydroxyvitamin D3|Synaptic signaling pathways associated with autism spectrum disorder|Fragile X syndrome|Renin angiotensin aldosterone system RAAS |Disruption of postsynaptic signaling by CNV|Disrupt…	R-HSA-111932,R-HSA-3371571,R-HSA-399719,R-HSA-438066,R-HSA-442729,R-HSA-442982,R-HSA-5576892,R-HSA-5578775,R-HSA-5673000,R-HSA-5673001,R-HSA-6802946,R-HSA-6802952,R-HSA-6802955,R-HSA-877300,R-HSA-9022692,R-HSA-936837,R-HSA-9609736,R-HSA-9617324,R-HSA-9620244,R-HSA-9649948,R-HSA-9656223	CaMK IV-mediated phosphorylation of CREB|HSF1-dependent transactivation|Trafficking of AMPA receptors|Unblocking of NMDA receptors, glutamate binding and activation|CREB1 phosphorylation through the activation of CaMKII/CaMKK/CaMKIV cascasde|Ras activation upon Ca2+ influx through NMDA receptor|Phase 0 - rapid depolarisation|Ion homeostasis|RAF activation|RAF/MAP kinase cascade|Signaling by moder…	Cytoplasm
Q9NS73	MBIP	MAP3K12-binding inhibitory protein 1	2	15.0014	11.6301	3.37121	10.3475	Up	0.00735266	0.194781	15.2482	14.9055	14.8043	15.0864	15.2838	14.6799	10.0534	15.0409	14.5372	10.0439	10.0483	10.0571	MAP3K12-binding inhibitory protein 1	51562	MBIP	GO:0000122,GO:0010628,GO:0046330,GO:0051726,GO:0051302,GO:0006355,GO:0045995,GO:0006357,GO:0090043,GO:0140672,GO:0005829,GO:0072686,GO:0005730,GO:0005654,GO:0042802,GO:0004860	negative regulation of transcription by RNA polymerase II|positive regulation of gene expression|positive regulation of JNK cascade|regulation of cell cycle|regulation of cell division|regulation of DNA-templated transcription|regulation of embryonic development|regulation of transcription by RNA polymerase II|regulation of tubulin deacetylation|ATAC complex|cytosol|mitotic spindle|nucleolus|nucl…				ENOG502R8QG	S	molybdopterin synthase activity	Function unknown									R-HSA-3214847,R-HSA-9772755	HATs acetylate histones|Formation of WDR5-containing histone-modifying complexes	Cytoplasm;Nucleus
Q8N0X4	CLYBL	Citramalyl-CoA lyase, mitochondrial	1	13.2611	11.0651	2.19604	4.58219	Up	0.00773817	0.1968	13.4745	12.8754	12.89	13.2634	13.7865	13.2767	10.0534	10.0287	10.0436	13.2489	12.9586	10.0571	Citramalyl-CoA lyase, mitochondrial	171425	CLYBL	GO:0106121,GO:0070207,GO:0106064,GO:0005739,GO:0047777,GO:0016787,GO:0000287,GO:0004474	positive regulation of cobalamin metabolic process|protein homotrimerization|regulation of cobalamin metabolic process|mitochondrion|(S)-citramalyl-CoA lyase activity|hydrolase activity|magnesium ion binding|malate synthase activity				ENOG502QQPK	G	regulation of cobalamin metabolic process	Carbohydrate transport and metabolism	PF03328	family	HpcH/HpaI aldolase/citrate lyase family	IPR005000,IPR040186,IPR011206,IPR015813,IPR040442	Domain|Family|Family|Homologous_superfamily|Homologous_superfamily	HpcH/HpaI aldolase/citrate lyase domain|Citramalyl-CoA lyase|Citrate lyase beta subunit-like|Pyruvate/Phosphoenolpyruvate kinase-like domain superfamily|Pyruvate kinase-like domain superfamily					Mitochondrion
Q17RH7	TPRXL	Tetra-peptide repeat homeobox-like protein	1	15.5534	14.9028	0.650553	1.56977	Up	0.00774659	0.1968	15.973	15.4089	15.5144	15.1402	15.0925	16.1912	14.7521	15.096	14.9156	14.7344	14.7743	15.1445	Tetra-peptide repeat homeobox-like protein	503627	TPRXL	GO:0160021,GO:0005634,GO:0003677,GO:0000981	maternal-to-zygotic transition of gene expression|nucleus|DNA binding|DNA-binding transcription factor activity, RNA polymerase II-specific								PF00046	domain	Homeodomain	IPR009057,IPR001356	Homologous_superfamily|Domain	Homeobox-like domain superfamily|Homeobox domain			R-HSA-9819196	Zygotic genome activation (ZGA)	Nucleus
O95900	TRUB2	Pseudouridylate synthase TRUB2, mitochondrial	1	13.8932	10.9138	2.97945	7.88686	Up	0.00786228	0.197867	13.4098	14.8329	13.4216	14.073	14.2135	13.4085	10.0534	10.0287	10.0436	15.2515	10.0483	10.0571	Pseudouridylate synthase TRUB2, mitochondrial	26995	TRUB2	GO:0006397,GO:1990481,GO:0070131,GO:0008033,GO:0005759,GO:0005739,GO:0035770,GO:0009982,GO:0003723	mRNA processing|mRNA pseudouridine synthesis|positive regulation of mitochondrial translation|tRNA processing|mitochondrial matrix|mitochondrion|ribonucleoprotein granule|pseudouridine synthase activity|RNA binding				KOG2559	J	pseudouridine synthase activity	Translation, ribosomal structure and biogenesis	PF01509	family	TruB family pseudouridylate synthase (N terminal domain)	IPR020103,IPR002501,IPR039048	Homologous_superfamily|Domain|Family	Pseudouridine synthase, catalytic domain superfamily|Pseudouridine synthase II, N-terminal|Mitochondrial pseudouridylate synthase Trub2					Mitochondrion
Q96FX7	TRMT61A	tRNA (adenine(58)-N(1))-methyltransferase catalytic subunit TRMT61A	2	16.0045	15.2989	0.705548	1.63076	Up	0.00810102	0.199843	16.2982	16.1565	16.159	15.8748	15.9452	15.5932	15.0244	15.049	16.1675	15.0867	15.4654	15.0007	tRNA (adenine(58)-N(1))-methyltransferase catalytic subunit TRMT61A	115708	TRMT61A	GO:0080009,GO:0030488,GO:0005654,GO:0005634,GO:0031515,GO:0061953,GO:0016429	mRNA methylation|tRNA methylation|nucleoplasm|nucleus|tRNA (m1A) methyltransferase complex|mRNA (adenine-N1-)-methyltransferase activity|tRNA (adenine-N1)-methyltransferase activity				KOG2915	J	tRNA (adenine-N1-)-methyltransferase activity	Translation, ribosomal structure and biogenesis	PF08704	family	tRNA methyltransferase complex GCD14 subunit	IPR029063,IPR014816	Homologous_superfamily|Family	S-adenosyl-L-methionine-dependent methyltransferase superfamily|tRNA (1-methyladenosine) methyltransferase catalytic subunit Gcd14			R-HSA-6782315	tRNA modification in the nucleus and cytosol	Nucleus
Q9H6X2	ANTXR1	Anthrax toxin receptor 1	2	14.3427	11.4277	2.91501	7.54235	Up	0.00829987	0.200846	14.0429	14.122	14.4165	14.6162	14.9893	13.8695	10.0534	14.3922	10.0436	13.9717	10.0483	10.0571	Anthrax toxin receptor 1	84168	ANTXR1	GO:0030036,GO:0001568,GO:1901202,GO:0022414,GO:0034446,GO:0009986,GO:0010008,GO:0009897,GO:0031527,GO:0031258,GO:0005886,GO:0051015,GO:0005518,GO:0046872,GO:0004888	actin cytoskeleton organization|blood vessel development|negative regulation of extracellular matrix assembly|reproductive process|substrate adhesion-dependent cell spreading|cell surface|endosome membrane|external side of plasma membrane|filopodium membrane|lamellipodium membrane|plasma membrane|actin filament binding|collagen binding|metal ion binding|transmembrane signaling receptor activity	hsa04621	NOD-like receptor signaling pathway	K20909	ENOG502QSKR	S	negative regulation of extracellular matrix assembly	Function unknown	PF05586,PF05587,PF00092	family|domain|domain	Anthrax receptor C-terminus region|Anthrax receptor extracellular domain|von Willebrand factor type A domain	IPR008399,IPR008400,IPR002035,IPR036465	Domain|Domain|Domain|Homologous_superfamily	Anthrax toxin receptor, C-terminal|Anthrax toxin receptor, extracellular domain|von Willebrand factor, type A|von Willebrand factor A-like domain superfamily	WP5316	Primary ovarian insufficiency	R-HSA-5210891	Uptake and function of anthrax toxins	Cell membrane
B7ZBB8	PPP1R3G	Protein phosphatase 1 regulatory subunit 3G	1	18.3172	16.6809	1.63626	3.10859	Up	0.00894859	0.207751	18.3228	18.1969	17.5279	17.1678	18.5984	20.0892	15.6334	16.9678	17.7163	16.2453	16.9099	16.6129	Protein phosphatase 1 regulatory subunit 3G	648791	PPP1R3G	GO:0042593,GO:0005978,GO:0045725,GO:0005979,GO:0000164,GO:2001069,GO:0008157	glucose homeostasis|glycogen biosynthetic process|positive regulation of glycogen biosynthetic process|regulation of glycogen biosynthetic process|protein phosphatase type 1 complex|glycogen binding|protein phosphatase 1 binding				KOG3986	O	glycogen metabolic process	Posttranslational modification, protein turnover, chaperones	PF03370	domain	Carbohydrate/starch-binding module (family 21)	IPR005036,IPR038175	Domain|Homologous_superfamily	CBM21 (carbohydrate binding type-21) domain|CBM21 domain superfamily	WP4861	Endoplasmic reticulum stress response in coronavirus infection
Q8N9V3	WDSUB1	WD repeat, SAM and U-box domain-containing protein 1	1	12.4011	10.5679	1.83321	3.56329	Up	0.00925414	0.211724	11.9028	11.9	12.7893	11.9124	12.7669	13.1352	10.0534	10.0287	10.0436	10.0439	13.1807	10.0571	WD repeat, SAM and U-box domain-containing protein 1	151525	WDSUB1	GO:0016567,GO:0004842	protein ubiquitination|ubiquitin-protein transferase activity				KOG4155	K	positive regulation of histone H3-K79 methylation	Transcription	PF07647,PF04564,PF00400	domain|domain|repeat	SAM domain (Sterile alpha motif)|U-box domain|WD domain, G-beta repeat	IPR020472,IPR001660,IPR013761,IPR003613,IPR015943,IPR019775,IPR036322,IPR001680,IPR013083	Repeat|Domain|Homologous_superfamily|Domain|Homologous_superfamily|Conserved_site|Homologous_superfamily|Repeat|Homologous_superfamily	G-protein beta WD-40 repeat|Sterile alpha motif domain|Sterile alpha motif/pointed domain superfamily|U-box domain|WD40/YVTN repeat-like-containing domain superfamily|WD40 repeat, conserved site|WD40-repeat-containing domain superfamily|WD40 repeat|Zinc finger, RING/FYVE/PHD-type
P00450	CP	Ceruloplasmin	1	12.7606	10.8593	1.90139	3.73573	Up	0.00932423	0.212042	12.2617	12.2589	13.4809	12.2713	13.0789	13.2121	13.176	10.0287	10.0436	10.0439	10.0483	11.815	Ceruloplasmin	1356	CP	GO:0006825,GO:0006879,GO:0006826,GO:0072562,GO:0005788,GO:0070062,GO:0005576,GO:0005615,GO:0005765,GO:0005886,GO:0005507,GO:0004322,GO:0016491,GO:0051087	copper ion transport|intracellular iron ion homeostasis|iron ion transport|blood microparticle|endoplasmic reticulum lumen|extracellular exosome|extracellular region|extracellular space|lysosomal membrane|plasma membrane|copper ion binding|ferroxidase activity|oxidoreductase activity|protein-folding chaperone binding	hsa00860,hsa04216	Porphyrin metabolism|Ferroptosis	K13624	KOG1263	Q	Belongs to the multicopper oxidase family	Secondary metabolites biosynthesis, transport and catabolism	PF00394,PF07731,PF07732	domain|domain|domain	Multicopper oxidase|Multicopper oxidase|Multicopper oxidase	IPR048236,IPR011707,IPR001117,IPR011706,IPR045087,IPR033138,IPR002355,IPR008972	Domain|Domain|Domain|Domain|Family|Conserved_site|Binding_site|Homologous_superfamily	Ceruloplasmin-like, fifth cupredoxin domain|Multicopper oxidase-like, N-terminal|Multicopper oxidase, second cupredoxin domain|Multicopper oxidase, C-terminal|Multicopper oxidase|Multicopper oxidases, conserved site|Multicopper oxidase, copper-binding site|Cupredoxin	WP4313,WP4577,WP5172	Ferroptosis|Neurodegeneration with brain iron accumulation NBIA subtypes pathway|Iron metabolism disorders	R-HSA-381426,R-HSA-425410,R-HSA-5619049,R-HSA-5619060,R-HSA-8957275,R-HSA-917937	Regulation of Insulin-like Growth Factor (IGF) transport and uptake by Insulin-like Growth Factor Binding Proteins (IGFBPs)|Metal ion SLC transporters|Defective SLC40A1 causes hemochromatosis 4 (HFE4) (macrophages)|Defective CP causes aceruloplasminemia (ACERULOP)|Post-translational protein phosphorylation|Iron uptake and transport	Cell membrane;Secreted
Q03405	PLAUR	Urokinase plasminogen activator surface receptor	3	16.6909	15.9008	0.790045	1.72913	Up	0.00947418	0.213523	16.1212	16.7305	16.4444	17.0233	16.5611	17.2648	15.9725	15.2129	15.7196	15.8887	16.5745	16.0367	Urokinase plasminogen activator surface receptor	5329	PLAUR	GO:0007596,GO:0006935,GO:0043066,GO:2001268,GO:2001243,GO:0043388,GO:0045742,GO:0034112,GO:0001934,GO:0090200,GO:0030155,GO:0051917,GO:0010755,GO:0030162,GO:0007165,GO:0038195,GO:0042995,GO:0009986,GO:0005788,GO:0005789,GO:0009897,GO:0005576,GO:0019898,GO:0005925,GO:0016020,GO:0005886,GO:0098637,GO:1905370,GO:0035579,GO:0019899,GO:0019904,GO:0038023,GO:0005102,GO:0030377	blood coagulation|chemotaxis|negative regulation of apoptotic process|negative regulation of cysteine-type endopeptidase activity involved in apoptotic signaling pathway|negative regulation of intrinsic apoptotic signaling pathway|positive regulation of DNA binding|positive regulation of epidermal growth factor receptor signaling pathway|positive regulation of homotypic cell-cell adhesion|positiv…	hsa04610,hsa05205	Complement and coagulation cascades|Proteoglycans in cancer	K03985	ENOG502S36D	S	urokinase plasminogen activator receptor activity	Function unknown	PF00021	domain	u-PAR/Ly-6 domain	IPR018363,IPR016054,IPR045860	Conserved_site|Domain|Homologous_superfamily	CD59 antigen, conserved site|Ly-6 antigen/uPA receptor-like|Snake toxin-like superfamily	WP2572,WP2806,WP3888,WP3888,WP558	Primary focal segmental glomerulosclerosis FSGS |Complement system|VEGFA VEGFR2 signaling|VEGFA VEGFR2 signaling|Complement and coagulation cascades	R-HSA-162791,R-HSA-6798695,R-HSA-75205	Attachment of GPI anchor to uPAR|Neutrophil degranulation|Dissolution of Fibrin Clot	Cell membrane
Q8WYA0	IFT81	Intraflagellar transport protein 81 homolog	1	13.513	11.1527	2.36024	5.13455	Up	0.0098727	0.215641	13.6184	14.2326	13.6744	12.9444	13.1113	13.4966	10.0534	10.0287	14.0142	12.7147	10.0483	10.0571	Intraflagellar transport protein 81 homolog	28981	IFT81	GO:0060271,GO:0035720,GO:0042073,GO:0035735,GO:0008589,GO:0120316,GO:0007283,GO:0005814,GO:0005813,GO:0036064,GO:0097542,GO:0005929,GO:0005737,GO:0030992,GO:0031514,GO:0097225,GO:0097228,GO:0015631	cilium assembly|intraciliary anterograde transport|intraciliary transport|intraciliary transport involved in cilium assembly|regulation of smoothened signaling pathway|sperm flagellum assembly|spermatogenesis|centriole|centrosome|ciliary basal body|ciliary tip|cilium|cytoplasm|intraciliary transport particle B|motile cilium|sperm midpiece|sperm principal piece|tubulin binding				ENOG502QSBR	S	intraciliary transport involved in cilium assembly	Function unknown	PF18383	domain	Intraflagellar transport 81 calponin homology domain	IPR029600,IPR041146,IPR043016	Family|Domain|Homologous_superfamily	Intraflagellar transport protein 81|IFT81, calponin homology domain|IFT81, N-terminal domain superfamily	WP4352,WP4532,WP4536,WP4803,WP4803,WP5202,WP5234,WP5381,WP5381	Ciliary landscape|Intraflagellar transport proteins binding to dynein|Genes related to primary cilium development based on CRISPR |Ciliopathies|Ciliopathies|Alstrom syndrome|Bardet Biedl syndrome|Smith Magenis and Potocki Lupski syndrome copy number variation|Smith Magenis and Potocki Lupski syndrome copy number variation	R-HSA-5620924	Intraflagellar transport	Cytoplasm
Q86XN7	PROSER1	Proline and serine-rich protein 1	1	14.2014	13.3951	0.806367	1.7488	Up	0.00990249	0.215641	14.3134	14.4116	13.7326	14.4757	14.002	14.2732	14.0715	13.9354	13.6511	12.8982	12.9027	12.9114	Proline and serine-rich protein 1	80209	PROSER1						ENOG502QSVH	S	Domain of unknown function (DUF4476)	Function unknown	PF14771	family	Domain of unknown function (DUF4476)	IPR028011,IPR042616	Domain|Family	Domain of unknown function DUF4476|Proline and serine-rich protein 1
P55082	MFAP3	Microfibril-associated glycoprotein 3	2	14.9234	11.6536	3.26978	9.64496	Up	0.0105634	0.220094	15.5818	14.4211	14.4357	15.2177	15.4614	14.4226	10.0534	10.0287	15.044	14.6901	10.0483	10.0571	Microfibril-associated glycoprotein 3	4238	MFAP3	GO:0035723,GO:0070374,GO:0042110,GO:0009897,GO:0005576,GO:0045121,GO:0042289,GO:1990782	interleukin-15-mediated signaling pathway|positive regulation of ERK1 and ERK2 cascade|T cell activation|external side of plasma membrane|extracellular region|membrane raft|MHC class II protein binding|protein tyrosine kinase binding				ENOG502QW9J	S	Immunoglobulin C-2 Type	Function unknown	PF00047	domain	Immunoglobulin domain	IPR007110,IPR036179,IPR013783,IPR003599,IPR003598,IPR013151	Domain|Homologous_superfamily|Homologous_superfamily|Domain|Domain|Domain	Immunoglobulin-like domain|Immunoglobulin-like domain superfamily|Immunoglobulin-like fold|Immunoglobulin subtype|Immunoglobulin subtype 2|Immunoglobulin			R-HSA-2129379	Molecules associated with elastic fibres	Cell membrane
Q15052	ARHGEF6	Rho guanine nucleotide exchange factor 6	1	15.4731	11.8342	3.6389	12.4571	Up	0.0105661	0.220094	16.0926	14.9603	14.8118	15.3559	16.2319	15.3864	15.7684	10.0287	15.0589	10.0439	10.0483	10.0571	Rho guanine nucleotide exchange factor 6	9459	ARHGEF6	GO:0006915,GO:0007254,GO:0030032,GO:0005911,GO:0005737,GO:0005829,GO:0030027,GO:0005096,GO:0005085	apoptotic process|JNK cascade|lamellipodium assembly|cell-cell junction|cytoplasm|cytosol|lamellipodium|GTPase activator activity|guanyl-nucleotide exchange factor activity	hsa04810,hsa05212	Regulation of actin cytoskeleton|Pancreatic cancer	K05729	KOG2070	Z	Rho guanyl-nucleotide exchange factor activity	Cytoskeleton	PF16523,PF00307,PF00169,PF00621,PF16615,PF16614,PF07653	coiled_coil|domain|domain|domain|disordered|disordered|domain	betaPIX coiled coil|Calponin homology (CH) domain|PH domain|RhoGEF domain|Unstructured region one on RhoGEF 6 and 7|Unstructured region two on RhoGEF 6 and 7|Variant SH3 domain	IPR035788,IPR001715,IPR036872,IPR035899,IPR000219,IPR032409,IPR011993,IPR046376,IPR001849,IPR036028,IPR001452,IPR003096	Domain|Domain|Homologous_superfamily|Homologous_superfamily|Domain|Domain|Homologous_superfamily|Domain|Domain|Homologous_superfamily|Domain|Family	Rho guanine nucleotide exchange factor 6, SH3 domain|Calponin homology domain|CH domain superfamily|Dbl homology (DH) domain superfamily|Dbl homology (DH) domain|Rho guanine nucleotide exchange factor 6/7, coiled-coil domain|PH-like domain superfamily|RhoGEF 6/7, PH domain|Pleckstrin homology domain|SH3-like domain superfamily|SH3 domain|Smooth muscle protein/calponin	WP4263,WP51,WP51	Pancreatic adenocarcinoma pathway|Regulation of actin cytoskeleton|Regulation of actin cytoskeleton	R-HSA-193648,R-HSA-416482,R-HSA-446388,R-HSA-8964616,R-HSA-9013148,R-HSA-9013149,R-HSA-9013420	NRAGE signals death through JNK|G alpha (12/13) signalling events|Regulation of cytoskeletal remodeling and cell spreading by IPP complex components|G beta:gamma signalling through CDC42|CDC42 GTPase cycle|RAC1 GTPase cycle|RHOU GTPase cycle
Q8TDW5	SYTL5	Synaptotagmin-like protein 5	2	16.2427	12.1244	4.11828	17.367	Up	0.0110853	0.221065	16.5109	16.6869	15.8734	15.8712	16.0471	16.4666	10.0534	10.0287	10.0436	10.0439	16.2743	16.3025	Synaptotagmin-like protein 5	94122	SYTL5	GO:0006887,GO:0006886,GO:0070382,GO:0005886,GO:0046872,GO:0042043,GO:0005543,GO:0031267	exocytosis|intracellular protein transport|exocytic vesicle|plasma membrane|metal ion binding|neurexin family protein binding|phospholipid binding|small GTPase binding				KOG1028	B	calcium ion-regulated exocytosis of neurotransmitter	Chromatin structure and dynamics	PF00168,PF02318	domain|family	C2 domain|FYVE-type zinc finger	IPR000008,IPR035892,IPR041282,IPR010911,IPR037303,IPR043567,IPR042783,IPR011011,IPR013083	Domain|Homologous_superfamily|Domain|Domain|Domain|Domain|Domain|Homologous_superfamily|Homologous_superfamily	C2 domain|C2 domain superfamily|FYVE-type zinc finger|Rab-binding domain|Synaptotagmin-like protein 4/5, C2A domain|Synaptotagmin-like 1-5, C2B domain|Synaptotagmin-l, FYVE-related domain|Zinc finger, FYVE/PHD-type|Zinc finger, RING/FYVE/PHD-type	WP2291	Deregulation of Rab and Rab effector genes in bladder cancer			Membrane
Q8WTU0	DDI1	Protein DDI1 homolog 1	2	18.216	12.8098	5.40618	42.4056	Up	0.0115438	0.22305	18.0035	18.4385	18.4801	18.0136	18.0716	18.2886	10.0534	10.0287	10.0436	10.0439	18.3435	18.3457	Protein DDI1 homolog 1	414301	DDI1	GO:0072711,GO:0010498,GO:0097752,GO:0031647,GO:0004190	cellular response to hydroxyurea|proteasomal protein catabolic process|regulation of DNA stability|regulation of protein stability|aspartic-type endopeptidase activity				KOG0012	O	aspartic-type endopeptidase activity	Posttranslational modification, protein turnover, chaperones	PF09668,PF00240	family|domain	Aspartyl protease|Ubiquitin family	IPR033882,IPR019103,IPR021109,IPR000626,IPR029071	Domain|Domain|Homologous_superfamily|Domain|Homologous_superfamily	DNA damage inducible protein 1 ubiquitin-like domain|Aspartic peptidase, DDI1-type|Aspartic peptidase domain superfamily|Ubiquitin-like domain|Ubiquitin-like domain superfamily
P98153	DGCR2	Integral membrane protein DGCR2/IDD	1	13.7546	11.2695	2.48512	5.5988	Up	0.0115827	0.22305	14.1903	13.2567	14.5461	14.0123	13.2638	13.2582	10.0534	13.6199	10.0436	10.0439	13.7988	10.0571	Integral membrane protein DGCR2/IDD	9993	DGCR2	GO:0009887,GO:0007155,GO:0050890,GO:0016020,GO:0030246	animal organ morphogenesis|cell adhesion|cognition|membrane|carbohydrate binding				KOG1215	G	endocytosis	Carbohydrate transport and metabolism	PF00057,PF00059	repeat|domain	Low-density lipoprotein receptor domain class A|Lectin C-type domain	IPR001304,IPR016186,IPR016187,IPR034010,IPR042378,IPR036055,IPR023415,IPR002172,IPR001007	Domain|Homologous_superfamily|Homologous_superfamily|Domain|Family|Homologous_superfamily|Conserved_site|Repeat|Domain	C-type lectin-like|C-type lectin-like/link domain superfamily|C-type lectin fold|DGCR2-like, C-type lectin-like domain|Integral membrane protein DGCR2/IDD|LDL receptor-like superfamily|Low-density lipoprotein (LDL) receptor class A, conserved site|Low-density lipoprotein (LDL) receptor class A repeat|VWFC domain	WP4657	22q11 2 copy number variation syndrome			Membrane
Q9NRC1	ST7	Suppressor of tumorigenicity 7 protein	2	15.8668	15.2723	0.594537	1.50999	Up	0.012144	0.225129	15.4722	16.2405	16.0232	15.6129	15.7117	16.1404	14.904	15.5255	15.2163	14.8945	15.8266	15.2667	Suppressor of tumorigenicity 7 protein	7982	ST7	GO:0030198,GO:0045595,GO:0016020	extracellular matrix organization|regulation of cell differentiation|membrane				KOG3807	S	negative regulation of cell growth	Function unknown	PF04184	repeat	ST7 protein	IPR007311	Family	ST7					Membrane
O14957	UQCR11	Cytochrome b-c1 complex subunit 10	1	15.8448	14.7133	1.13147	2.19082	Up	0.0125517	0.226712	15.5853	15.904	15.878	16.2562	15.3894	16.0557	14.7418	15.9035	13.6823	14.9899	15.1916	13.7707	Cytochrome b-c1 complex subunit 10	10975	UQCR11	GO:0045333,GO:0006091,GO:0006122,GO:0005743,GO:0005750,GO:0009055	cellular respiration|generation of precursor metabolites and energy|mitochondrial electron transport, ubiquinol to cytochrome c|mitochondrial inner membrane|mitochondrial respiratory chain complex III|electron transfer activity	hsa00190,hsa04260,hsa04714,hsa05208,hsa05010,hsa05012,hsa05014,hsa05016,hsa05020,hsa05022,hsa05415,hsa04932	Oxidative phosphorylation|Cardiac muscle contraction|Thermogenesis|Chemical carcinogenesis - reactive oxygen species|Alzheimer disease|Parkinson disease|Amyotrophic lateral sclerosis|Huntington disease|Prion disease|Pathways of neurodegeneration - multiple diseases|Diabetic cardiomyopathy|Non-alcoholic fatty liver disease	K00420	ENOG502S9FZ	S	ubiquinol-cytochrome-c reductase activity	Function unknown	PF08997	domain	Ubiquinol-cytochrome C reductase complex, 6.4kD protein	IPR029027,IPR015089	Homologous_superfamily|Family	Single alpha-helix domain superfamily|Cytochrome b-c1 complex subunit 10	WP111,WP4396,WP4921,WP4921,WP4921	Electron transport chain OXPHOS system in mitochondria|Nonalcoholic fatty liver disease|Mitochondrial complex III assembly|Mitochondrial complex III assembly|Mitochondrial complex III assembly	R-HSA-611105	Respiratory electron transport	Mitochondrion
Q9P0W2	HMG20B	SWI/SNF-related matrix-associated actin-dependent regulator of chromatin subfamily E member 1-related	2	14.3164	13.49	0.82645	1.77332	Up	0.0131579	0.228957	14.2769	14.4797	13.877	14.1258	14.4113	14.7279	13.9441	13.6636	14.3198	13.1779	12.6433	13.1912	SWI/SNF-related matrix-associated actin-dependent regulator of chromatin subfamily E member 1-related	10362	HMG20B	GO:0007049,GO:0006325,GO:0033234,GO:0045666,GO:0016925,GO:0010468,GO:0035914,GO:0005694,GO:0016604,GO:0005654,GO:0005634,GO:0003677	cell cycle|chromatin organization|negative regulation of protein sumoylation|positive regulation of neuron differentiation|protein sumoylation|regulation of gene expression|skeletal muscle cell differentiation|chromosome|nuclear body|nucleoplasm|nucleus|DNA binding				KOG0381	B	DNA binding	Chromatin structure and dynamics	PF00505	domain	HMG (high mobility group) box	IPR009071,IPR036910	Domain|Homologous_superfamily	High mobility group box domain|High mobility group box domain superfamily			R-HSA-3214815,R-HSA-9679191,R-HSA-983231	HDACs deacetylate histones|Potential therapeutics for SARS|Factors involved in megakaryocyte development and platelet production	Nucleus
Q9NVL8	CCDC198	Factor associated with metabolism and energy	1	15.9381	12.073	3.86507	14.5714	Up	0.0134507	0.229732	15.9086	16.04	15.7349	16.2633	15.9114	15.7702	16.5677	10.0287	10.0436	15.6926	10.0483	10.0571	Factor associated with metabolism and energy	55195	CCDC198	GO:0097009,GO:0031410,GO:0005886	energy homeostasis|cytoplasmic vesicle|plasma membrane								PF15398	family	Domain of unknown function (DUF4619)	IPR029235	Family	Factor associated with metabolism and energy					Cytoplasm;Cell membrane
Q6PCB0	VWA1	von Willebrand factor A domain-containing protein 1	2	14.0934	11.4208	2.67256	6.3756	Up	0.0134824	0.229732	13.9243	13.3044	14.3234	14.2064	14.1257	14.6763	14.3707	10.0287	10.0436	10.0439	13.9811	10.0571	von Willebrand factor A domain-containing protein 1	64856	VWA1	GO:0048266,GO:0030198,GO:0005604,GO:0062023,GO:0005788,GO:0070062,GO:0005615,GO:0005614,GO:0042802	behavioral response to pain|extracellular matrix organization|basement membrane|collagen-containing extracellular matrix|endoplasmic reticulum lumen|extracellular exosome|extracellular space|interstitial matrix|identical protein binding				KOG1217	O	calcium ion binding	Posttranslational modification, protein turnover, chaperones	PF00041,PF00092	domain|domain	Fibronectin type III domain|von Willebrand factor type A domain	IPR003961,IPR036116,IPR013783,IPR002035,IPR036465	Domain|Homologous_superfamily|Homologous_superfamily|Domain|Homologous_superfamily	Fibronectin type III|Fibronectin type III superfamily|Immunoglobulin-like fold|von Willebrand factor, type A|von Willebrand factor A-like domain superfamily			R-HSA-381426,R-HSA-8957275	Regulation of Insulin-like Growth Factor (IGF) transport and uptake by Insulin-like Growth Factor Binding Proteins (IGFBPs)|Post-translational protein phosphorylation	Secreted
O43315	AQP9	Aquaporin-9	1	14.2485	11.4841	2.76438	6.79457	Up	0.0136842	0.229732	14.0301	14.9496	13.8942	13.8921	14.268	14.457	10.0534	14.6631	10.0436	10.0439	14.0436	10.0571	Aquaporin-9	366	AQP9	GO:0015837,GO:0015722,GO:0071320,GO:0015793,GO:0006863,GO:0015855,GO:0048265,GO:0071918,GO:0006833,GO:0016323,GO:0043231,GO:0005886,GO:0015254,GO:0005345,GO:0005350,GO:0015265,GO:0015204,GO:0015250	amine transport|canalicular bile acid transport|cellular response to cAMP|glycerol transmembrane transport|purine nucleobase transport|pyrimidine nucleobase transport|response to pain|urea transmembrane transport|water transport|basolateral plasma membrane|intracellular membrane-bounded organelle|plasma membrane|glycerol channel activity|purine nucleobase transmembrane transporter activity|pyrimi…	hsa04613,hsa04976	Neutrophil extracellular trap formation|Bile secretion	K09877	KOG0224	U	glycerol channel activity	Intracellular trafficking, secretion, and vesicular transport	PF00230	family	Major intrinsic protein	IPR023271,IPR015685,IPR000425,IPR022357	Homologous_superfamily|Family|Family|Conserved_site	Aquaporin-like|Aquaporin 9|Major intrinsic protein|Major intrinsic protein, conserved site	WP3527	Pre implantation embryo	R-HSA-432030,R-HSA-432047	Transport of glycerol from adipocytes to the liver by Aquaporins|Passive transport by Aquaporins	Cell membrane
Q8NFJ5	GPRC5A	Retinoic acid-induced protein 3	2	15.4891	14.693	0.796077	1.73637	Up	0.0137649	0.229732	15.5289	15.4187	15.2622	15.7396	15.1092	15.8758	14.2165	14.1918	14.2067	15.3856	14.7384	15.419	Retinoic acid-induced protein 3	9052	GPRC5A	GO:0007175,GO:0007165,GO:0030659,GO:0070062,GO:0043231,GO:0005730,GO:0005886,GO:0043235,GO:0031982,GO:0045296,GO:0004930,GO:0030295	negative regulation of epidermal growth factor-activated receptor activity|signal transduction|cytoplasmic vesicle membrane|extracellular exosome|intracellular membrane-bounded organelle|nucleolus|plasma membrane|receptor complex|vesicle|cadherin binding|G protein-coupled receptor activity|protein kinase activator activity				ENOG502RRIY	S	negative regulation of epidermal growth factor-activated receptor activity	Function unknown	PF00003	domain	7 transmembrane sweet-taste receptor of 3 GCPR	IPR017978	Domain	GPCR family 3, C-terminal	WP501	GPCRs class C metabotropic glutamate pheromone			Cytoplasm;Cell membrane
Q9Y5G6	PCDHGA7	Protocadherin gamma-A7	2	15.6517	11.9871	3.66463	12.6813	Up	0.0138448	0.229732	15.3645	15.4383	15.6865	15.8122	15.9931	15.6158	15.737	15.9926	10.0436	10.0439	10.0483	10.0571	Protocadherin gamma-A7	56108	PCDHGA7	GO:0007155,GO:0007156,GO:0007399,GO:0005886,GO:0005509	cell adhesion|homophilic cell adhesion via plasma membrane adhesion molecules|nervous system development|plasma membrane|calcium ion binding				KOG3594	G	homophilic cell adhesion via plasma membrane adhesion molecules	Carbohydrate transport and metabolism	PF00028,PF08266,PF16492,PF15974	domain|domain|family|family	Cadherin domain|Cadherin-like|Cadherin cytoplasmic C-terminal|Cadherin C-terminal cytoplasmic tail, catenin-binding region	IPR002126,IPR015919,IPR032455,IPR031904,IPR020894,IPR013164	Domain|Homologous_superfamily|Domain|Domain|Conserved_site|Domain	Cadherin-like|Cadherin-like superfamily|Cadherin, cytoplasmic C-terminal domain|Cadherin, C-terminal catenin-binding domain|Cadherin conserved site|Cadherin, N-terminal					Cell membrane
Q7Z7B1	PIGW	Phosphatidylinositol-glycan biosynthesis class W protein	1	14.1352	13.0823	1.05286	2.07464	Up	0.014347	0.235971	14.2101	14.1236	13.7592	13.757	14.4498	14.5111	12.7083	13.9418	14.2366	12.6988	12.7032	12.2051	Phosphatidylinositol-glycan biosynthesis class W protein	284098	PIGW	GO:0006505,GO:0016254,GO:0072659,GO:0005789,GO:0032216,GO:0008374	GPI anchor metabolic process|preassembly of GPI anchor in ER membrane|protein localization to plasma membrane|endoplasmic reticulum membrane|glucosaminyl-phosphatidylinositol O-acyltransferase activity|O-acyltransferase activity	hsa00563	Glycosylphosphatidylinositol (GPI)-anchor biosynthesis	K05283	KOG0411	L	GPI anchor biosynthetic process	Replication, recombination and repair	PF06423	family	GWT1	IPR009447	Family	Phosphatidylinositol anchor biosynthesis protein PIGW/GWT1	WP5287,WP5287	17q12 copy number variation syndrome|17q12 copy number variation syndrome	R-HSA-162710	Synthesis of glycosylphosphatidylinositol (GPI)
Q6UVY6	MOXD1	DBH-like monooxygenase protein 1	2	17.345	16.6331	0.711913	1.63797	Up	0.0147312	0.237128	17.3611	17.1305	17.5766	17.0158	17.5324	17.4538	16.1418	17.2238	16.132	16.1323	17.056	17.1129	DBH-like monooxygenase protein 1	26002	MOXD1	GO:0042420,GO:0042421,GO:0006589,GO:0005789,GO:0005615,GO:0030667,GO:0005507,GO:0004500	dopamine catabolic process|norepinephrine biosynthetic process|octopamine biosynthetic process|endoplasmic reticulum membrane|extracellular space|secretory granule membrane|copper ion binding|dopamine beta-monooxygenase activity				KOG3568	K	octopamine biosynthetic process	Transcription	PF03712,PF01082,PF03351	domain|domain|domain	Copper type II ascorbate-dependent monooxygenase, C-terminal domain|Copper type II ascorbate-dependent monooxygenase, N-terminal domain|DOMON domain	IPR014784,IPR000323,IPR036939,IPR024548,IPR000945,IPR045266,IPR005018,IPR008977,IPR028460	Homologous_superfamily|Domain|Homologous_superfamily|Domain|Family|Domain|Domain|Homologous_superfamily|Family	Copper type II, ascorbate-dependent monooxygenase-like, C-terminal|Copper type II, ascorbate-dependent monooxygenase, N-terminal|Copper type II, ascorbate-dependent monooxygenase, N-terminal domain superfamily|Copper type II ascorbate-dependent monooxygenase, C-terminal|Dopamine beta-hydroxylase-like|Copper-dependent monooxygenases, DOMON domain|DOMON domain|PHM/PNGase F domain superfamily|Tyrami…
Q9NQL2	RRAGD	Ras-related GTP-binding protein D	1	14.2468	11.5184	2.7284	6.6272	Up	0.0155656	0.241337	14.4692	14.0336	13.9379	14.1915	14.5052	14.3431	10.0534	10.0287	14.2626	10.0439	14.6645	10.0571	Ras-related GTP-binding protein D	58528	RRAGD	GO:0071230,GO:0071233,GO:1990253,GO:0009267,GO:0010507,GO:0032008,GO:1904263,GO:0008104,GO:0005813,GO:0005737,GO:0005829,GO:1990131,GO:0043231,GO:0005765,GO:0005764,GO:0005654,GO:0005634,GO:0019003,GO:0005525,GO:0003924,GO:0051020,GO:0060090,GO:0046982	cellular response to amino acid stimulus|cellular response to leucine|cellular response to leucine starvation|cellular response to starvation|negative regulation of autophagy|positive regulation of TOR signaling|positive regulation of TORC1 signaling|protein localization|centrosome|cytoplasm|cytosol|Gtr1-Gtr2 GTPase complex|intracellular membrane-bounded organelle|lysosomal membrane|lysosome|nucl…	hsa04150,hsa04140,hsa05131	mTOR signaling pathway|Autophagy - animal|Shigellosis	K16186	KOG3887	C	ras-related GTP-binding protein	Energy production and conversion	PF04670	domain	Gtr1/RagA G protein conserved region	IPR006762,IPR027417,IPR039400	Family|Homologous_superfamily|Family	Gtr1/RagA G protein|P-loop containing nucleoside triphosphate hydrolase|RagC/D	WP1471,WP5224	Target of rapamycin signaling|2q37 copy number variation syndrome	R-HSA-1632852,R-HSA-165159,R-HSA-166208,R-HSA-380972,R-HSA-5628897,R-HSA-8943724,R-HSA-9639288	Macroautophagy|MTOR signalling|mTORC1-mediated signalling|Energy dependent regulation of mTOR by LKB1-AMPK|TP53 Regulates Metabolic Genes|Regulation of PTEN gene transcription|Amino acids regulate mTORC1	Lysosome;Cytoplasm;Nucleus
P49006	MARCKSL1	MARCKS-related protein	2	15.9801	14.9741	1.00595	2.00826	Up	0.0158938	0.242962	15.9624	15.5837	15.3842	16.195	15.9292	16.8262	15.2267	14.1371	14.918	14.4873	16.1286	14.9471	MARCKS-related protein	65108	MARCKSL1	GO:0007015,GO:0008283,GO:0007417,GO:0008284,GO:0005737,GO:0005856,GO:0070062,GO:0005886,GO:0051015,GO:0005516	actin filament organization|cell population proliferation|central nervous system development|positive regulation of cell population proliferation|cytoplasm|cytoskeleton|extracellular exosome|plasma membrane|actin filament binding|calmodulin binding	hsa04666,hsa05140	Fc gamma R-mediated phagocytosis|Leishmaniasis	K13536	ENOG502RYXK	S	calmodulin binding	Function unknown	PF02063	family	MARCKS family	IPR002101	Family	Myristoylated alanine-rich C-kinase substrate MARCKS					Cytoplasm;Cell membrane
P0DPH7	TUBA3C	Tubulin alpha-3C chain	2	14.1476	11.4826	2.66504	6.34243	Up	0.0164275	0.24756	14.4339	14.7849	13.9756	13.7869	13.7817	14.1226	10.0534	14.7526	13.9399	10.0439	10.0483	10.0571	Tubulin alpha-3C chain	7278	TUBA3C	GO:0036098,GO:0000226,GO:0000278,GO:0036064,GO:0005737,GO:0005874,GO:0015630,GO:0005634,GO:0005525,GO:0016787,GO:0046872,GO:0005200	male germ-line stem cell population maintenance|microtubule cytoskeleton organization|mitotic cell cycle|ciliary basal body|cytoplasm|microtubule|microtubule cytoskeleton|nucleus|GTP binding|hydrolase activity|metal ion binding|structural constituent of cytoskeleton	hsa04145,hsa04210,hsa04530,hsa04540,hsa04814,hsa05130,hsa05132,hsa05010,hsa05012,hsa05014,hsa05016,hsa05020,hsa05022	Phagosome|Apoptosis|Tight junction|Gap junction|Motor proteins|Pathogenic Escherichia coli infection|Salmonella infection|Alzheimer disease|Parkinson disease|Amyotrophic lateral sclerosis|Huntington disease|Prion disease|Pathways of neurodegeneration - multiple diseases	K07374					PF00091,PF03953	domain|domain	Tubulin/FtsZ family, GTPase domain|Tubulin C-terminal domain	IPR002452,IPR008280,IPR000217,IPR037103,IPR018316,IPR036525,IPR023123,IPR017975,IPR003008	Family|Homologous_superfamily|Family|Homologous_superfamily|Domain|Homologous_superfamily|Homologous_superfamily|Conserved_site|Domain	Alpha tubulin|Tubulin/FtsZ, C-terminal|Tubulin|Tubulin/FtsZ-like, C-terminal domain|Tubulin/FtsZ, 2-layer sandwich domain|Tubulin/FtsZ, GTPase domain superfamily|Tubulin, C-terminal|Tubulin, conserved site|Tubulin/FtsZ, GTPase domain	WP2059,WP2272,WP2359,WP5124	Alzheimer 39 s disease and miRNA effects|Pathogenic Escherichia coli infection|Parkin ubiquitin proteasomal system pathway|Alzheimer 39 s disease	R-HSA-1445148,R-HSA-190840,R-HSA-190861,R-HSA-2132295,R-HSA-2467813,R-HSA-2500257,R-HSA-3371497,R-HSA-380320,R-HSA-389957,R-HSA-389960,R-HSA-389977,R-HSA-437239,R-HSA-5610787,R-HSA-5617833,R-HSA-5620924,R-HSA-5626467,R-HSA-5663220,R-HSA-6807878,R-HSA-6811434,R-HSA-6811436,R-HSA-68877,R-HSA-8852276,R-HSA-8955332,R-HSA-9609690,R-HSA-9609736,R-HSA-9619483,R-HSA-9646399,R-HSA-9648025,R-HSA-9668328,R-…	Translocation of SLC2A4 (GLUT4) to the plasma membrane|Microtubule-dependent trafficking of connexons from Golgi to the plasma membrane|Gap junction assembly|MHC class II antigen presentation|Separation of Sister Chromatids|Resolution of Sister Chromatid Cohesion|HSP90 chaperone cycle for steroid hormone receptors (SHR) in the presence of ligand|Recruitment of NuMA to mitotic centrosomes|Prefoldi…	Cytoplasm
Q8NFJ9	BBS1	Bardet-Biedl syndrome 1 protein	1	14.0596	11.4015	2.65813	6.31216	Up	0.0173195	0.252752	13.5376	14.4323	14.7659	15.1147	12.6409	13.8663	10.0534	10.0287	14.0389	10.0439	14.1868	10.0571	Bardet-Biedl syndrome 1 protein	582	BBS1	GO:0030534,GO:0048854,GO:0051216,GO:0044255,GO:0021987,GO:0060271,GO:0016358,GO:0045444,GO:0009566,GO:0043001,GO:0021766,GO:0042445,GO:0000226,GO:0061351,GO:0001764,GO:1905515,GO:0042048,GO:0045494,GO:0008594,GO:0061512,GO:0060296,GO:0007608,GO:0021756,GO:0021591,GO:0007601,GO:0005930,GO:0034464,GO:0034451,GO:0005813,GO:0060170,GO:0005829,GO:0031514,GO:0005113,GO:0051219,GO:0061629,GO:0005119	adult behavior|brain morphogenesis|cartilage development|cellular lipid metabolic process|cerebral cortex development|cilium assembly|dendrite development|fat cell differentiation|fertilization|Golgi to plasma membrane protein transport|hippocampus development|hormone metabolic process|microtubule cytoskeleton organization|neural precursor cell proliferation|neuron migration|non-motile cilium ass…				ENOG502QS2X	S	Bardet-biedl syndrome 1	Function unknown	PF14779	repeat	Ciliary BBSome complex subunit 1	IPR028784,IPR032728,IPR011047	Family|Domain|Homologous_superfamily	Bardet-Biedl syndrome 1 protein|Bardet-Biedl syndrome 1, N-terminal|Quinoprotein alcohol dehydrogenase-like superfamily	WP4352,WP4536,WP4656,WP4803,WP4803,WP5234	Ciliary landscape|Genes related to primary cilium development based on CRISPR |Joubert syndrome|Ciliopathies|Ciliopathies|Bardet Biedl syndrome	R-HSA-5620922	BBSome-mediated cargo-targeting to cilium	Cytoplasm
Q14686	NCOA6	Nuclear receptor coactivator 6	2	14.0164	11.4289	2.58741	6.01017	Up	0.0180422	0.25967	13.5151	14.3594	14.6571	14.5334	13.5194	13.5138	10.0534	10.0287	13.6113	10.0439	14.7793	10.0571	Nuclear receptor coactivator 6	23054	NCOA6	GO:0007420,GO:0006974,GO:0006352,GO:0007507,GO:0030099,GO:0045893,GO:0045944,GO:0009725,GO:0005829,GO:0035097,GO:0043231,GO:0044666,GO:0005654,GO:0005634,GO:0005667,GO:0003682,GO:0019899,GO:0030331,GO:0030374,GO:0046965,GO:0046966,GO:0003713	brain development|DNA damage response|DNA-templated transcription initiation|heart development|myeloid cell differentiation|positive regulation of DNA-templated transcription|positive regulation of transcription by RNA polymerase II|response to hormone|cytosol|histone methyltransferase complex|intracellular membrane-bounded organelle|MLL3/4 complex|nucleoplasm|nucleus|transcription regulator comp…				ENOG502QQMS	S	thyroid hormone receptor binding	Function unknown	PF13820	domain	Nuclear receptor coactivator 6, TRADD-N domain	IPR026638,IPR032715	Family|Domain	Nuclear receptor coactivator 6|Nuclear receptor coactivator 6, TRADD-N domain	WP2875,WP2882,WP5351	Constitutive androstane receptor pathway|Nuclear receptors meta pathway|Kleefstra syndrome	R-HSA-1368082,R-HSA-1368108,R-HSA-1989781,R-HSA-2151201,R-HSA-2426168,R-HSA-381340,R-HSA-400206,R-HSA-400253,R-HSA-5617472,R-HSA-9707564,R-HSA-9707616,R-HSA-9772755	RORA activates gene expression|BMAL1:CLOCK,NPAS2 activates circadian gene expression|PPARA activates gene expression|Transcriptional activation of mitochondrial biogenesis|Activation of gene expression by SREBF (SREBP)|Transcriptional regulation of white adipocyte differentiation|Regulation of lipid metabolism by PPARalpha|Circadian Clock|Activation of anterior HOX genes in hindbrain development …	Nucleus
P11217	PYGM	Glycogen phosphorylase, muscle form	1	17.8508	17.1123	0.738558	1.66851	Up	0.0181123	0.259763	17.459	18.1754	18.0137	18.0544	17.4634	17.939	16.6238	16.599	17.4138	16.6143	17.7889	17.6338	Glycogen phosphorylase, muscle form	5837	PYGM	GO:0005980,GO:0005977,GO:0005737,GO:0005829,GO:0070062,GO:0008184,GO:0102250,GO:0000166,GO:0030170,GO:0102499	glycogen catabolic process|glycogen metabolic process|cytoplasm|cytosol|extracellular exosome|glycogen phosphorylase activity|linear malto-oligosaccharide phosphorylase activity|nucleotide binding|pyridoxal phosphate binding|SHG alpha-glucan phosphorylase activity	hsa00500,hsa04217,hsa04910,hsa04922,hsa04931	Starch and sucrose metabolism|Necroptosis|Insulin signaling pathway|Glucagon signaling pathway|Insulin resistance	K00688	KOG2099	G	glycogen phosphorylase activity	Carbohydrate transport and metabolism	PF00343	family	Carbohydrate phosphorylase	IPR011833,IPR000811,IPR035090	Family|Family|Conserved_site	Glycogen/starch/alpha-glucan phosphorylase|Glycosyl transferase, family 35|Phosphorylase pyridoxal-phosphate attachment site	WP500,WP500	Glycogen synthesis and degradation|Glycogen synthesis and degradation	R-HSA-70221	Glycogen breakdown (glycogenolysis)
Q6DCA0	AMMECR1L	AMMECR1-like protein	1	15.7299	12.0667	3.66324	12.6691	Up	0.0184468	0.261792	16.4164	15.4151	16.5327	15.5195	15.4223	15.0735	15.8909	10.0287	16.3312	10.0439	10.0483	10.0571	AMMECR1-like protein	83607	AMMECR1L	GO:0005634	nucleus				KOG3274	G	AMMECR1	Carbohydrate transport and metabolism	PF01871	family	AMMECR1	IPR023473,IPR036071,IPR002733,IPR027485	Family|Homologous_superfamily|Domain|Homologous_superfamily	AMMECR1|AMMECR1 domain superfamily|AMMECR1 domain|AMMECR1, N-terminal
Q9P299	COPZ2	Coatomer subunit zeta-2	1	14.7499	11.7489	3.00107	8.00594	Up	0.0196732	0.272537	14.74	14.5283	14.9793	14.743	14.6398	14.8694	10.0534	10.0287	10.0436	10.0439	14.9967	15.327	Coatomer subunit zeta-2	51226	COPZ2	GO:0006891,GO:0006886,GO:0006890,GO:0005801,GO:0030126,GO:0005829,GO:0005789,GO:0033116,GO:0000139,GO:0030133	intra-Golgi vesicle-mediated transport|intracellular protein transport|retrograde vesicle-mediated transport, Golgi to endoplasmic reticulum|cis-Golgi network|COPI vesicle coat|cytosol|endoplasmic reticulum membrane|endoplasmic reticulum-Golgi intermediate compartment membrane|Golgi membrane|transport vesicle				KOG3343	O	vesicle-mediated transport	Posttranslational modification, protein turnover, chaperones	PF01217	domain	Clathrin adaptor complex small chain	IPR022775,IPR039652,IPR011012	Domain|Family|Homologous_superfamily	AP complex, mu/sigma subunit|Coatomer subunit zeta|Longin-like domain superfamily			R-HSA-6807878,R-HSA-6811434	COPI-mediated anterograde transport|COPI-dependent Golgi-to-ER retrograde traffic	Cytoplasm;Golgi apparatus
Q9Y2E8	SLC9A8	Sodium/hydrogen exchanger 8	1	14.7177	11.7283	2.98935	7.94116	Up	0.0205482	0.27638	14.2221	15.1988	14.2339	14.2317	15.4762	14.9434	10.0534	10.0287	15.0806	15.1017	10.0483	10.0571	Sodium/hydrogen exchanger 8	23315	SLC9A8	GO:0001675,GO:0006811,GO:0071805,GO:1902600,GO:1905526,GO:0051453,GO:0035725,GO:0001669,GO:0016324,GO:0000139,GO:0032585,GO:0032588,GO:0015386,GO:0015385	acrosome assembly|monoatomic ion transport|potassium ion transmembrane transport|proton transmembrane transport|regulation of Golgi lumen acidification|regulation of intracellular pH|sodium ion transmembrane transport|acrosomal vesicle|apical plasma membrane|Golgi membrane|multivesicular body membrane|trans-Golgi network membrane|potassium:proton antiporter activity|sodium:proton antiporter activ…				KOG1965	P	potassium:proton antiporter activity	Inorganic ion transport and metabolism	PF00999	family	Sodium/hydrogen exchanger family	IPR006153,IPR018422,IPR004709	Domain|Family|Family	Cation/H+ exchanger|Cation/H+ exchanger, CPA1 family|Na+/H+ exchanger			R-HSA-425986	Sodium/Proton exchangers	Cytoplasm;Golgi apparatus;Endosome
Q9NQC8	IFT46	Intraflagellar transport protein 46 homolog	2	14.111	11.4978	2.6132	6.11858	Up	0.0229935	0.286944	13.8467	13.8438	15.2166	14.6754	13.9187	13.1649	13.9231	10.0287	10.0436	10.0439	14.8906	10.0571	Intraflagellar transport protein 46 homolog	56912	IFT46	GO:0060271,GO:0035720,GO:0042073,GO:0050821,GO:0005813,GO:0097542,GO:0005929,GO:0005737,GO:0030992,GO:0031514	cilium assembly|intraciliary anterograde transport|intraciliary transport|protein stabilization|centrosome|ciliary tip|cilium|cytoplasm|intraciliary transport particle B|motile cilium								PF12317	family	Intraflagellar transport complex B protein 46 C terminal	IPR022088	Family	Intraflagellar transport complex B protein 46	WP4352,WP4532,WP4536,WP5381	Ciliary landscape|Intraflagellar transport proteins binding to dynein|Genes related to primary cilium development based on CRISPR |Smith Magenis and Potocki Lupski syndrome copy number variation	R-HSA-5620924	Intraflagellar transport	Cytoplasm
P0DP91	ERCC6	Chimeric ERCC6-PGBD3 protein	1	16.3698	15.6524	0.717323	1.64413	Up	0.0235185	0.289665	16.0953	16.4167	16.7605	16.0415	16.3017	16.603	15.1833	16.2873	15.1735	15.1738	16.4809	15.616	Chimeric ERCC6-PGBD3 protein	2074	ERCC6	GO:0002230,GO:0045739,GO:0010628,GO:0033141,GO:0016604,GO:0005654,GO:0043565	positive regulation of defense response to virus by host|positive regulation of DNA repair|positive regulation of gene expression|positive regulation of peptidyl-serine phosphorylation of STAT protein|nuclear body|nucleoplasm|sequence-specific DNA binding	hsa03420	Nucleotide excision repair	K10841	KOG0387	L	histone H2A-H2B dimer displacement	Replication, recombination and repair	PF13843	domain	Transposase IS4	IPR029526	Domain	PiggyBac transposable element-derived protein	WP4753,WP4932,WP4946,WP5114,WP5316,WP5352,WP5352	Nucleotide excision repair|7q11 23 copy number variation syndrome|DNA repair pathways full network|Nucleotide excision repair in xeroderma pigmentosum |Primary ovarian insufficiency|10q11 21q11 23 copy number variation syndrome|10q11 21q11 23 copy number variation syndrome			Nucleus
O75586	MED6	Mediator of RNA polymerase II transcription subunit 6	1	13.7777	11.4103	2.36743	5.16022	Up	0.0244553	0.291023	14.2866	13.5537	14.3984	12.9911	13.6306	13.8056	14.4443	10.0287	10.0436	10.0439	10.0483	13.8528	Mediator of RNA polymerase II transcription subunit 6	10001	MED6	GO:0045944,GO:0032968,GO:0060261,GO:0016567,GO:0006357,GO:0051123,GO:0035019,GO:0070847,GO:0016592,GO:0016020,GO:0005654,GO:0005634,GO:0000151,GO:0003677,GO:0003713,GO:0001223,GO:0061630	positive regulation of transcription by RNA polymerase II|positive regulation of transcription elongation by RNA polymerase II|positive regulation of transcription initiation by RNA polymerase II|protein ubiquitination|regulation of transcription by RNA polymerase II|RNA polymerase II preinitiation complex assembly|somatic stem cell population maintenance|core mediator complex|mediator complex|me…				KOG3169	K	RNA polymerase II transcription coactivator activity involved in preinitiation complex assembly	Transcription	PF04934	family	MED6 mediator sub complex component	IPR007018,IPR016820,IPR038566	Family|Family|Homologous_superfamily	Mediator complex, subunit Med6|Mediator complex, subunit Med6, metazoa/plant|Mediator complex, subunit Med6 superfamily			R-HSA-1989781,R-HSA-212436,R-HSA-381340	PPARA activates gene expression|Generic Transcription Pathway|Transcriptional regulation of white adipocyte differentiation	Nucleus
P51810	GPR143	G-protein coupled receptor 143	1	14.0794	11.5368	2.54262	5.82647	Up	0.0245	0.291023	13.7368	14.3422	13.7335	14.1191	14.8242	13.7204	10.0534	14.1801	10.0436	14.838	10.0483	10.0571	G-protein coupled receptor 143	4935	GPR143	GO:0035584,GO:0006726,GO:0007186,GO:0032400,GO:0032438,GO:0032402,GO:0007200,GO:0050848,GO:1903056,GO:1902908,GO:0007165,GO:0007601,GO:0016324,GO:0005737,GO:0005794,GO:0005765,GO:0042470,GO:0033162,GO:0016020,GO:0005886,GO:0035240,GO:0004930,GO:0072544,GO:0035643,GO:0072545	calcium-mediated signaling using intracellular calcium source|eye pigment biosynthetic process|G protein-coupled receptor signaling pathway|melanosome localization|melanosome organization|melanosome transport|phospholipase C-activating G protein-coupled receptor signaling pathway|regulation of calcium-mediated signaling|regulation of melanosome organization|regulation of melanosome transport|sign…				ENOG502QQII	S	L-DOPA binding	Function unknown	PF02101	family	Ocular albinism type 1 protein	IPR001414	Family	G-protein coupled receptor 143	WP117,WP4941,WP4941	GPCRs other|GPR143 in melanocytes and retinal pigment epithelium cells|GPR143 in melanocytes and retinal pigment epithelium cells	R-HSA-375280,R-HSA-416476	Amine ligand-binding receptors|G alpha (q) signalling events	Lysosome
P42684	ABL2	Tyrosine-protein kinase ABL2	3	13.8845	13.034	0.85051	1.80314	Up	0.0246489	0.291691	14.6168	14.4397	13.402	13.3998	14.0601	13.3889	13.4184	13.9324	12.4278	12.9823	12.7172	12.726	Tyrosine-protein kinase ABL2	27	ABL2	GO:0007155,GO:0071300,GO:0035640,GO:0035024,GO:0018108,GO:0007204,GO:1903905,GO:0010976,GO:0051353,GO:0010863,GO:2000406,GO:0036211,GO:0032956,GO:0042981,GO:0010506,GO:0030155,GO:2000145,GO:0030100,GO:0007165,GO:0015629,GO:0005829,GO:0051015,GO:0003785,GO:0005524,GO:0000287,GO:0030145,GO:0004715,GO:0001784,GO:0004672,GO:0004713	cell adhesion|cellular response to retinoic acid|exploration behavior|negative regulation of Rho protein signal transduction|peptidyl-tyrosine phosphorylation|positive regulation of cytosolic calcium ion concentration|positive regulation of establishment of T cell polarity|positive regulation of neuron projection development|positive regulation of oxidoreductase activity|positive regulation of ph…	hsa04012,hsa04014,hsa05208,hsa05416	ErbB signaling pathway|Ras signaling pathway|Chemical carcinogenesis - reactive oxygen species|Viral myocarditis	K08887	KOG4278	KLT	transitional stage B cell differentiation	Transcription|Replication, recombination and repair|Signal transduction mechanisms	PF08919,PF07714,PF00017,PF00018	domain|domain|domain|domain	F-actin binding|Protein tyrosine and serine/threonine kinase|SH2 domain|SH3 domain	IPR035837,IPR015015,IPR011009,IPR000719,IPR017441,IPR001245,IPR000980,IPR036860,IPR036028,IPR001452,IPR008266,IPR020635	Domain|Domain|Homologous_superfamily|Domain|Binding_site|Domain|Domain|Homologous_superfamily|Homologous_superfamily|Domain|Active_site|Domain	Tyrosine-protein kinase ABL, SH2 domain|F-actin binding|Protein kinase-like domain superfamily|Protein kinase domain|Protein kinase, ATP binding site|Serine-threonine/tyrosine-protein kinase, catalytic domain|SH2 domain|SH2 domain superfamily|SH3-like domain superfamily|SH3 domain|Tyrosine-protein kinase, active site|Tyrosine-protein kinase, catalytic domain	WP4223,WP4298,WP5420,WP673	Ras signaling|Acute viral myocarditis|ADHD and autism ASD linked metabolic pathways and SNP|ErbB signaling pathway	R-HSA-428890,R-HSA-9013149,R-HSA-9013423,R-HSA-9706369	Role of ABL in ROBO-SLIT signaling|RAC1 GTPase cycle|RAC3 GTPase cycle|Negative regulation of FLT3	Cytoplasm
P17066	HSPA6	Heat shock 70 kDa protein 6	3	22.6237	21.3182	1.30551	2.47171	Up	0.0252616	0.294085	22.6127	22.7412	22.9645	22.7238	22.3002	22.3997	19.306	22.0644	21.5516	22.6045	21.8088	20.5736	Heat shock 70 kDa protein 6	3310	HSPA6	GO:0034605,GO:0051085,GO:0042026,GO:0006986,GO:0072562,GO:0005814,GO:0005737,GO:0005829,GO:0070062,GO:0005576,GO:1904813,GO:0005634,GO:0034774,GO:0005524,GO:0016887,GO:0140662,GO:0019899,GO:0031072,GO:0044183,GO:0031625,GO:0051082	cellular response to heat|chaperone cofactor-dependent protein refolding|protein refolding|response to unfolded protein|blood microparticle|centriole|cytoplasm|cytosol|extracellular exosome|extracellular region|ficolin-1-rich granule lumen|nucleus|secretory granule lumen|ATP binding|ATP hydrolysis activity|ATP-dependent protein folding chaperone|enzyme binding|heat shock protein binding|protein f…	hsa03040,hsa04141,hsa04010,hsa04144,hsa04612,hsa04915,hsa04213,hsa05162,hsa05134,hsa05145,hsa05020,hsa05417	Spliceosome|Protein processing in endoplasmic reticulum|MAPK signaling pathway|Endocytosis|Antigen processing and presentation|Estrogen signaling pathway|Longevity regulating pathway - multiple species|Measles|Legionellosis|Toxoplasmosis|Prion disease|Lipid and atherosclerosis	K03283	KOG0101	O	ATP binding	Posttranslational modification, protein turnover, chaperones	PF00012	family	Hsp70 protein	IPR043129,IPR018181,IPR029048,IPR029047,IPR013126	Homologous_superfamily|Conserved_site|Homologous_superfamily|Homologous_superfamily|Family	ATPase, nucleotide binding domain|Heat shock protein 70, conserved site|Heat shock protein 70kD, C-terminal domain superfamily|Heat shock protein 70kD, peptide-binding domain superfamily|Heat shock protein 70 family	WP2359,WP382,WP4630	Parkin ubiquitin proteasomal system pathway|MAPK signaling pathway|Measles virus infection	R-HSA-3371453,R-HSA-6798695	Regulation of HSF1-mediated heat shock response|Neutrophil degranulation
Q9NRG0	CHRAC1	Chromatin accessibility complex protein 1	2	14.4588	13.8585	0.600238	1.51597	Up	0.0254725	0.294764	14.4757	14.5471	14.2108	14.2855	14.1033	15.1302	14.4045	13.9839	13.7908	13.684	14.1202	13.1678	Chromatin accessibility complex protein 1	54108	CHRAC1	GO:0006338,GO:0006261,GO:0006334,GO:0006275,GO:0008623,GO:0008622,GO:0005634,GO:0005721,GO:0003677,GO:0003887,GO:0046982	chromatin remodeling|DNA-templated DNA replication|nucleosome assembly|regulation of DNA replication|CHRAC|epsilon DNA polymerase complex|nucleus|pericentric heterochromatin|DNA binding|DNA-directed DNA polymerase activity|protein heterodimerization activity	hsa03082	ATP-dependent chromatin remodeling	K11656	KOG1657	K	protein heterodimerization activity	Transcription	PF00808	domain	Histone-like transcription factor (CBF/NF-Y) and archaeal histone	IPR003958,IPR009072	Domain|Homologous_superfamily	Transcription factor CBF/NF-Y/archaeal histone domain|Histone-fold	WP4298	Acute viral myocarditis			Nucleus
Q6P1L6	ZNF343	Zinc finger protein 343	1	13.4765	11.3196	2.1569	4.45956	Up	0.0258039	0.295629	14.0196	13.0907	13.1053	13.5605	13.5008	13.5823	13.4113	14.3135	10.0436	10.0439	10.0483	10.0571	Zinc finger protein 343	79175	ZNF343	GO:0000122,GO:0005634,GO:0001227,GO:0046872,GO:0000977,GO:1990837	negative regulation of transcription by RNA polymerase II|nucleus|DNA-binding transcription repressor activity, RNA polymerase II-specific|metal ion binding|RNA polymerase II transcription regulatory region sequence-specific DNA binding|sequence-specific double-stranded DNA binding	hsa05168	Herpes simplex virus 1 infection	K09228	KOG1721	B	DNA binding	Chromatin structure and dynamics	PF01352,PF00096,PF21225	family|domain|domain	KRAB box|Zinc finger, C2H2 type|C2H2-type zinc finger	IPR001909,IPR036051,IPR048414,IPR036236,IPR013087	Domain|Homologous_superfamily|Domain|Homologous_superfamily|Domain	Krueppel-associated box|KRAB domain superfamily|Histone-lysine N-methyltransferase PRDM9-like, C2H2 zinc finger-like|Zinc finger C2H2 superfamily|Zinc finger C2H2-type			R-HSA-212436	Generic Transcription Pathway	Nucleus
P11055	MYH3	Myosin-3	2	13.5804	11.3478	2.23258	4.69975	Up	0.0266631	0.298536	14.1475	13.0998	13.1144	13.1122	14.4824	13.5261	10.0534	14.1515	10.0436	10.0439	10.0483	13.7464	Myosin-3	4621	MYH3	GO:0030048,GO:0046034,GO:0030326,GO:0060325,GO:0006936,GO:0030049,GO:0007517,GO:0045214,GO:0003009,GO:0005737,GO:0005829,GO:0070062,GO:0005859,GO:0032982,GO:0016460,GO:0030017,GO:0051015,GO:0005524,GO:0016887,GO:0005516,GO:0000146,GO:0017018	actin filament-based movement|ATP metabolic process|embryonic limb morphogenesis|face morphogenesis|muscle contraction|muscle filament sliding|muscle organ development|sarcomere organization|skeletal muscle contraction|cytoplasm|cytosol|extracellular exosome|muscle myosin complex|myosin filament|myosin II complex|sarcomere|actin filament binding|ATP binding|ATP hydrolysis activity|calmodulin bind…	hsa04814	Motor proteins	K24220	KOG0161	Z	motor activity	Cytoskeleton	PF00063,PF02736,PF01576	domain|domain|coiled_coil	Myosin head (motor domain)|Myosin N-terminal SH3-like domain|Myosin tail	IPR000048,IPR036961,IPR001609,IPR004009,IPR008989,IPR002928,IPR036000,IPR027417,IPR014751	Binding_site|Homologous_superfamily|Domain|Domain|Homologous_superfamily|Domain|Domain|Homologous_superfamily|Homologous_superfamily	IQ motif, EF-hand binding site|Kinesin motor domain superfamily|Myosin head, motor domain|Myosin, N-terminal, SH3-like|Myosin S1 fragment, N-terminal|Myosin tail|Class II myosin, Myh3, motor domain|P-loop containing nucleoside triphosphate hydrolase|DNA repair protein XRCC4-like, C-terminal	WP383	Striated muscle contraction pathway	R-HSA-390522	Striated Muscle Contraction	Cytoplasm
P02100	HBE1	Hemoglobin subunit epsilon	1	18.127	17.5418	0.58523	1.50028	Up	0.0270014	0.298536	18.2062	18.2486	17.7451	18.267	18.3075	17.9876	18.258	17.7033	16.9709	16.9448	17.8112	17.5625	Hemoglobin subunit epsilon	3046	HBE1	GO:0015670,GO:0098869,GO:0042744,GO:0015671,GO:0014070,GO:0072562,GO:0005829,GO:0031838,GO:0005833,GO:0020037,GO:0031721,GO:0046872,GO:0043177,GO:0019825,GO:0005344,GO:0044877	carbon dioxide transport|cellular oxidant detoxification|hydrogen peroxide catabolic process|oxygen transport|response to organic cyclic compound|blood microparticle|cytosol|haptoglobin-hemoglobin complex|hemoglobin complex|heme binding|hemoglobin alpha binding|metal ion binding|organic acid binding|oxygen binding|oxygen carrier activity|protein-containing complex binding				KOG3378	C	oxygen carrier activity	Energy production and conversion	PF00042	domain	Globin	IPR000971,IPR009050,IPR012292,IPR002337	Domain|Homologous_superfamily|Homologous_superfamily|Family	Globin|Globin-like superfamily|Globin/Protoglobin|Hemoglobin, beta-type			R-HSA-983231	Factors involved in megakaryocyte development and platelet production
Q6L9W6	B4GALNT3	Beta-1,4-N-acetylgalactosaminyltransferase 3	1	14.1636	11.5806	2.58301	5.99187	Up	0.0270295	0.298536	14.8674	13.8195	13.9947	14.0626	13.9561	14.2813	10.0534	15.3632	10.0436	10.0439	13.9223	10.0571	Beta-1,4-N-acetylgalactosaminyltransferase 3	283358	B4GALNT3	GO:0005794,GO:0032580,GO:0043231,GO:0008376,GO:0033842	Golgi apparatus|Golgi cisterna membrane|intracellular membrane-bounded organelle|acetylgalactosaminyltransferase activity|N-acetyl-beta-glucosaminyl-glycoprotein 4-beta-N-acetylgalactosaminyltransferase activity	hsa00513	Various types of N-glycan biosynthesis	K09656	KOG3588	M	glucuronosyl-N-acetylgalactosaminyl-proteoglycan 4-beta-N-acetylgalactosaminyltransferase activity	Cell wall/membrane/envelope biogenesis	PF05679,PF07691	family|domain	Chondroitin N-acetylgalactosaminyltransferase|PA14 domain	IPR008428,IPR029044,IPR037524,IPR011658	Family|Homologous_superfamily|Domain|Domain	Chondroitin N-acetylgalactosaminyltransferase|Nucleotide-diphospho-sugar transferases|PA14/GLEYA domain|PA14 domain					Golgi apparatus
O95415	BRI3	Membrane protein BRI3	1	14.4076	13.1796	1.22798	2.34239	Up	0.0276596	0.299485	13.5967	14.8269	14.1024	14.1002	15.2484	14.571	13.0462	11.6122	13.0364	12.8915	14.5755	13.916	Membrane protein BRI3	25798	BRI3	GO:0035577,GO:0005634,GO:0048471,GO:0005886,GO:0042802	azurophil granule membrane|nucleus|perinuclear region of cytoplasm|plasma membrane|identical protein binding				KOG4517	S	identical protein binding	Function unknown	PF10164	family	Brain protein I3	IPR019317	Family	Membrane protein BRI3			R-HSA-6798695	Neutrophil degranulation	Lysosome;Cytoplasm
Q9C0H2	TTYH3	Protein tweety homolog 3	2	16.3035	15.5943	0.709235	1.63494	Up	0.0295116	0.306062	16.5202	16.6189	17.043	15.9689	15.712	15.958	15.2501	15.2254	15.7647	15.1757	15.8015	16.3481	Protein tweety homolog 3	80727	TTYH3	GO:0006821,GO:0034220,GO:0034707,GO:0070062,GO:0005886,GO:0005254,GO:0005229,GO:0072320	chloride transport|monoatomic ion transmembrane transport|chloride channel complex|extracellular exosome|plasma membrane|chloride channel activity|intracellular calcium activated chloride channel activity|volume-sensitive chloride channel activity				KOG4433	P	chloride channel activity	Inorganic ion transport and metabolism	PF04906	family	Tweety	IPR006990	Family	Tweety			R-HSA-2672351	Stimuli-sensing channels	Cell membrane
O75808	CAPN15	Calpain-15	1	14.7555	14.0478	0.707708	1.63321	Up	0.032752	0.315003	14.9053	14.1909	14.4324	15.1528	14.5849	15.2669	13.5616	14.7501	13.5518	13.5521	14.305	14.5663	Calpain-15	6650	CAPN15	GO:0006508,GO:0005737,GO:0004198,GO:0046872	proteolysis|cytoplasm|calcium-dependent cysteine-type endopeptidase activity|metal ion binding				KOG0045	O	calcium-dependent cysteine-type endopeptidase activity	Posttranslational modification, protein turnover, chaperones	PF00648,PF00641	family|domain	Calpain family cysteine protease|Zn-finger in Ran binding protein and others	IPR022684,IPR038765,IPR000169,IPR001300,IPR001876,IPR036443	Family|Homologous_superfamily|Active_site|Domain|Domain|Homologous_superfamily	Peptidase C2, calpain family|Papain-like cysteine peptidase superfamily|Cysteine peptidase, cysteine active site|Peptidase C2, calpain, catalytic domain|Zinc finger, RanBP2-type|Zinc finger, RanBP2-type superfamily			R-HSA-1474228	Degradation of the extracellular matrix
Q9NVR5	DNAAF2	Protein kintoun	3	14.5327	13.7649	0.767817	1.70269	Up	0.0329627	0.315256	14.3345	14.3671	14.2184	15.5796	14.4912	14.2053	13.6478	13.859	13.1017	14.7642	13.6871	13.5295	Protein kintoun	55172	DNAAF2	GO:0070286,GO:0060285,GO:0003351,GO:0061966,GO:0051649,GO:0001701,GO:0036159,GO:0036158,GO:0050821,GO:0032526,GO:0005737,GO:0005829,GO:0120293,GO:0005576,GO:0101031	axonemal dynein complex assembly|cilium-dependent cell motility|epithelial cilium movement involved in extracellular fluid movement|establishment of left/right asymmetry|establishment of localization in cell|in utero embryonic development|inner dynein arm assembly|outer dynein arm assembly|protein stabilization|response to retinoic acid|cytoplasm|cytosol|dynein axonemal particle|extracellular reg…				KOG4356	C	axonemal dynein complex assembly	Energy production and conversion	PF08190,PF18201	domain|domain	PIH1 N-terminal domain|PIH1 CS-like domain	IPR034727,IPR012981,IPR041442	Family|Domain|Domain	Kintoun|PIH1, N-terminal|PIH1D1/2/3, CS-like domain	WP4803	Ciliopathies			Cytoplasm
Q86VI3	IQGAP3	Ras GTPase-activating-like protein IQGAP3	2	14.8355	13.8903	0.945208	1.92547	Up	0.034525	0.319854	14.2524	14.3644	14.6824	15.3373	15.2699	15.1067	12.4745	14.6821	14.3784	13.6429	13.6473	14.5167	Ras GTPase-activating-like protein IQGAP3	128239	IQGAP3	GO:0071310,GO:0070371,GO:0000082,GO:0010467,GO:0033598,GO:1903479,GO:0010629,GO:0010628,GO:0033601,GO:0043410,GO:0001934,GO:0007265,GO:0008361,GO:0005938,GO:0005911,GO:0005829,GO:0016328,GO:0051015,GO:0005516,GO:0005096,GO:0070856,GO:0031267	cellular response to organic substance|ERK1 and ERK2 cascade|G1/S transition of mitotic cell cycle|gene expression|mammary gland epithelial cell proliferation|mitotic actomyosin contractile ring assembly actin filament organization|negative regulation of gene expression|positive regulation of gene expression|positive regulation of mammary gland epithelial cell proliferation|positive regulation of…	hsa04810	Regulation of actin cytoskeleton	K05767	KOG2128	DT	regulation of GTPase activity	Cell cycle control, cell division, chromosome partitioning|Signal transduction mechanisms	PF00307,PF00612,PF00616,PF03836	domain|conserved_site|family|family	Calponin homology (CH) domain|IQ calmodulin-binding motif|GTPase-activator protein for Ras-like GTPase|RasGAP C-terminus	IPR001715,IPR036872,IPR000048,IPR000593,IPR023152,IPR001936,IPR008936	Domain|Homologous_superfamily|Binding_site|Domain|Conserved_site|Domain|Homologous_superfamily	Calponin homology domain|CH domain superfamily|IQ motif, EF-hand binding site|RasGAP protein, C-terminal|Ras GTPase-activating protein, conserved site|Ras GTPase-activating domain|Rho GTPase activation protein	WP4352	Ciliary landscape	R-HSA-5626467,R-HSA-8980692,R-HSA-9013026,R-HSA-9013106,R-HSA-9013148,R-HSA-9013149,R-HSA-9013406,R-HSA-9013409	RHO GTPases activate IQGAPs|RHOA GTPase cycle|RHOB GTPase cycle|RHOC GTPase cycle|CDC42 GTPase cycle|RAC1 GTPase cycle|RHOQ GTPase cycle|RHOJ GTPase cycle
Q29983	MICA	MHC class I polypeptide-related sequence A	1	15.5348	14.8937	0.64105	1.55946	Up	0.037541	0.326998	15.4976	16.1171	15.1076	15.3542	15.67	15.4621	15.3788	15.6401	14.3996	14.3999	15.1308	14.4131	MHC class I polypeptide-related sequence A	100507436	MICA	GO:0002486,GO:0002476,GO:0042742,GO:0051607,GO:0006974,GO:0046629,GO:0006955,GO:0002418,GO:0031640,GO:0042267,GO:0032815,GO:0045953,GO:0001916,GO:0009408,GO:0001913,GO:0009986,GO:0005737,GO:0009897,GO:0005615,GO:0005886,GO:0046703,GO:0042605,GO:0005102	antigen processing and presentation of endogenous peptide antigen via MHC class I via ER pathway, TAP-independent|antigen processing and presentation of endogenous peptide antigen via MHC class Ib|defense response to bacterium|defense response to virus|DNA damage response|gamma-delta T cell activation|immune response|immune response to tumor cell|killing of cells of another organism|natural kille…	hsa04650,hsa05167	Natural killer cell mediated cytotoxicity|Kaposi sarcoma-associated herpesvirus infection	K07985	ENOG502RU00	S	natural killer cell lectin-like receptor binding	Function unknown	PF07654,PF00129	domain|domain	Immunoglobulin C1-set domain|Class I Histocompatibility antigen, domains alpha 1 and 2	IPR007110,IPR036179,IPR013783,IPR003597,IPR011161,IPR037055,IPR011162	Domain|Homologous_superfamily|Homologous_superfamily|Domain|Domain|Homologous_superfamily|Homologous_superfamily	Immunoglobulin-like domain|Immunoglobulin-like domain superfamily|Immunoglobulin-like fold|Immunoglobulin C1-set|MHC class I-like antigen recognition-like|MHC class I-like antigen recognition-like superfamily|MHC classes I/II-like antigen recognition protein	WP2328,WP4298,WP5092,WP5092	Allograft rejection|Acute viral myocarditis|Interactions of natural killer cells in pancreatic cancer|Interactions of natural killer cells in pancreatic cancer	R-HSA-198933	Immunoregulatory interactions between a Lymphoid and a non-Lymphoid cell	Cytoplasm;Cell membrane
O60671	RAD1	Cell cycle checkpoint protein RAD1	1	12.8426	11.1264	1.71622	3.28575	Up	0.0397706	0.336087	12.3618	13.4912	12.3735	12.3713	12.8009	13.6569	10.0534	10.0287	13.1189	10.0439	13.4563	10.0571	Cell cycle checkpoint protein RAD1	5810	RAD1	GO:0071479,GO:0000077,GO:0006974,GO:0006281,GO:0051598,GO:0021762,GO:0030896,GO:0005694,GO:0043231,GO:0005654,GO:0005634,GO:0008408,GO:0003684,GO:0008311	cellular response to ionizing radiation|DNA damage checkpoint signaling|DNA damage response|DNA repair|meiotic recombination checkpoint signaling|substantia nigra development|checkpoint clamp complex|chromosome|intracellular membrane-bounded organelle|nucleoplasm|nucleus|3'-5' exonuclease activity|damaged DNA binding|double-stranded DNA 3'-5' DNA exonuclease activity	hsa04218	Cellular senescence	K02830	KOG3194	V	exodeoxyribonuclease III activity	Defense mechanisms	PF02144	family	Repair protein Rad1/Rec1/Rad17	IPR003011,IPR046938,IPR003021	Family|Homologous_superfamily|Family	Cell cycle checkpoint protein, Rad1|DNA clamp superfamily|Rad1/Rec1/Rad17	WP1530,WP3875,WP3875,WP4016,WP4016,WP707	miRNA regulation of DNA damage response|ATR signaling|ATR signaling|DNA IR damage and cellular response via ATR|DNA IR damage and cellular response via ATR|DNA damage response	R-HSA-176187,R-HSA-5685938,R-HSA-5693607,R-HSA-5693616,R-HSA-6804756,R-HSA-69473,R-HSA-9709570	Activation of ATR in response to replication stress|HDR through Single Strand Annealing (SSA)|Processing of DNA double-strand break ends|Presynaptic phase of homologous DNA pairing and strand exchange|Regulation of TP53 Activity through Phosphorylation|G2/M DNA damage checkpoint|Impaired BRCA2 binding to RAD51	Nucleus
P27987	ITPKB	Inositol-trisphosphate 3-kinase B	2	15.0293	14.2931	0.736282	1.66588	Up	0.0398438	0.336087	15.9686	15.2374	14.6503	14.7054	14.9197	14.6946	14.0942	15.0382	13.9743	13.6963	13.9791	14.9762	Inositol-trisphosphate 3-kinase B	3707	ITPKB	GO:0007166,GO:0071277,GO:0035726,GO:0032958,GO:0032957,GO:0000165,GO:0002262,GO:0045638,GO:0033030,GO:0046854,GO:0016310,GO:0046638,GO:0046579,GO:0045059,GO:0001932,GO:0007165,GO:0005737,GO:0005856,GO:0005829,GO:0005783,GO:0016020,GO:0005634,GO:0005524,GO:0005516,GO:0051765,GO:0008440	cell surface receptor signaling pathway|cellular response to calcium ion|common myeloid progenitor cell proliferation|inositol phosphate biosynthetic process|inositol trisphosphate metabolic process|MAPK cascade|myeloid cell homeostasis|negative regulation of myeloid cell differentiation|negative regulation of neutrophil apoptotic process|phosphatidylinositol phosphate biosynthetic process|phosph…	hsa00562,hsa04020,hsa04070	Inositol phosphate metabolism|Calcium signaling pathway|Phosphatidylinositol signaling system	K00911	KOG1621	G	inositol-1,4,5-trisphosphate 3-kinase activity	Carbohydrate transport and metabolism	PF03770	family	Inositol polyphosphate kinase	IPR005522,IPR038286	Family|Homologous_superfamily	Inositol polyphosphate kinase|Inositol polyphosphate kinase superfamily			R-HSA-1855204	Synthesis of IP3 and IP4 in the cytosol	Cytoplasm
O43822	CFAP410	Cilia- and flagella-associated protein 410	1	13.8681	13.1871	0.680945	1.60319	Up	0.0410111	0.341007	13.6557	14.2124	14.2566	13.4963	13.491	14.0965	13.1411	14.2475	12.7235	13.5455	12.7282	12.737	Cilia- and flagella-associated protein 410	755	CFAP410	GO:0060271,GO:0007010,GO:0006974,GO:0008360,GO:0007224,GO:0036064,GO:0005737,GO:0005829,GO:0043231,GO:0005739,GO:0032391,GO:0001750,GO:0005886	cilium assembly|cytoskeleton organization|DNA damage response|regulation of cell shape|smoothened signaling pathway|ciliary basal body|cytoplasm|cytosol|intracellular membrane-bounded organelle|mitochondrion|photoreceptor connecting cilium|photoreceptor outer segment|plasma membrane				KOG2123	S	DNA damage response, detection of DNA damage	Function unknown				IPR001611,IPR032675,IPR003603	Repeat|Homologous_superfamily|Domain	Leucine-rich repeat|Leucine-rich repeat domain superfamily|U2A'/phosphoprotein 32 family A, C-terminal	WP4803,WP4803,WP5234	Ciliopathies|Ciliopathies|Bardet Biedl syndrome			Cytoplasm;Mitochondrion
P27037	ACVR2A	Activin receptor type-2A	2	14.1892	11.6957	2.49342	5.6311	Up	0.0425955	0.344442	14.3043	13.7415	13.7561	13.7538	14.1602	15.419	10.0534	14.9622	15.0095	10.0439	10.0483	10.0571	Activin receptor type-2A	92	ACVR2A	GO:0032924,GO:0009952,GO:0030509,GO:0071773,GO:0071363,GO:0007368,GO:0048706,GO:0001702,GO:0007498,GO:0042475,GO:0043084,GO:0016310,GO:0032927,GO:0030501,GO:0045648,GO:0045669,GO:0001934,GO:0060391,GO:0045944,GO:0045428,GO:0060011,GO:0042713,GO:0007283,GO:0007178,GO:0048179,GO:0009986,GO:0005737,GO:0034673,GO:0005886,GO:0043235,GO:0048185,GO:0017002,GO:0005524,GO:0098821,GO:0015026,GO:0019838,GO:…	activin receptor signaling pathway|anterior/posterior pattern specification|BMP signaling pathway|cellular response to BMP stimulus|cellular response to growth factor stimulus|determination of left/right symmetry|embryonic skeletal system development|gastrulation with mouth forming second|mesoderm development|odontogenesis of dentin-containing tooth|penile erection|phosphorylation|positive regula…	hsa04350,hsa04060,hsa04550,hsa05418	TGF-beta signaling pathway|Cytokine-cytokine receptor interaction|Signaling pathways regulating pluripotency of stem cells|Fluid shear stress and atherosclerosis	K04670	KOG3653	KLT	transmembrane receptor protein serine/threonine kinase activity	Transcription|Replication, recombination and repair|Signal transduction mechanisms	PF01064,PF00069	domain|domain	Activin types I and II receptor domain|Protein kinase domain	IPR000472,IPR011009,IPR000719,IPR008271,IPR045860,IPR000333	Domain|Homologous_superfamily|Domain|Active_site|Homologous_superfamily|Family	Activin types I and II receptor domain|Protein kinase-like domain superfamily|Protein kinase domain|Serine/threonine-protein kinase, active site|Snake toxin-like superfamily|Ser/Thr protein kinase, TGFB receptor	WP2857	Mesodermal commitment pathway	R-HSA-1181150,R-HSA-1433617,R-HSA-1502540,R-HSA-201451	Signaling by NODAL|Regulation of signaling by NODAL|Signaling by Activin|Signaling by BMP	Cell membrane
Q9NWQ9	C14orf119	Uncharacterized protein C14orf119	1	13.9143	11.582	2.33238	5.03636	Up	0.0434773	0.344804	13.4662	14.7636	14.8054	13.4758	13.51	13.4649	14.4605	14.8384	10.0436	10.0439	10.0483	10.0571	Uncharacterized protein C14orf119	55017	C14orf119	GO:0005829,GO:0005739	cytosol|mitochondrion				ENOG502S13Y	S	Domain of unknown function (DUF4508)	Function unknown	PF14969	family	Domain of unknown function (DUF4508)	IPR028019	Family	Protein of unknown function DUF4508					Mitochondrion
P16104	H2AX	Histone H2AX	1	17.4552	16.7515	0.703768	1.62875	Up	0.0444645	0.347716	18.1503	17.8235	17.79	17.0543	17.0522	16.8612	17.6508	16.4622	16.7234	16.5052	16.1372	17.0299	Histone H2AX	3014	H2AX	GO:0071480,GO:0090398,GO:0021987,GO:0000077,GO:0006974,GO:0006302,GO:0000724,GO:0051321,GO:0006334,GO:0045739,GO:0010212,GO:0007283,GO:0005813,GO:0000794,GO:0070062,GO:0001673,GO:0016607,GO:0005654,GO:0000786,GO:0005634,GO:0005657,GO:0090734,GO:0035861,GO:0001741,GO:0003684,GO:0003677,GO:0019899,GO:0042393,GO:0046982,GO:0030527	cellular response to gamma radiation|cellular senescence|cerebral cortex development|DNA damage checkpoint signaling|DNA damage response|double-strand break repair|double-strand break repair via homologous recombination|meiotic cell cycle|nucleosome assembly|positive regulation of DNA repair|response to ionizing radiation|spermatogenesis|centrosome|condensed nuclear chromosome|extracellular exoso…	hsa03082,hsa04217,hsa04613,hsa05322,hsa05034	ATP-dependent chromatin remodeling|Necroptosis|Neutrophil extracellular trap formation|Systemic lupus erythematosus|Alcoholism	K11251	KOG1756	B	Histone H2A	Chromatin structure and dynamics	PF00125,PF16211	domain|family	Core histone H2A/H2B/H3/H4|C-terminus of histone H2A	IPR009072,IPR002119,IPR007125,IPR032454,IPR032458	Homologous_superfamily|Family|Domain|Domain|Conserved_site	Histone-fold|Histone H2A|Histone H2A/H2B/H3|Histone H2A, C-terminal domain|Histone H2A conserved site	WP1530,WP1545,WP183,WP2516,WP3878,WP3959,WP3959,WP4016,WP4016,WP4553,WP4932,WP4932,WP4946,WP5119,WP5119,WP5380,WP5433,WP5433,WP707	miRNA regulation of DNA damage response|miRNAs involved in DNA damage response|Proteasome degradation|ATM signaling pathway|ATM signaling in development and disease |DNA IR double strand breaks and cellular response via ATM|DNA IR double strand breaks and cellular response via ATM|DNA IR damage and cellular response via ATR|DNA IR damage and cellular response via ATR|FBXL10 enhancement of MAP ERK…	R-HSA-110328,R-HSA-110329,R-HSA-110330,R-HSA-110331,R-HSA-1221632,R-HSA-171306,R-HSA-1912408,R-HSA-201722,R-HSA-212300,R-HSA-2299718,R-HSA-2559580,R-HSA-2559582,R-HSA-2559586,R-HSA-3214858,R-HSA-427359,R-HSA-427389,R-HSA-427413,R-HSA-5250924,R-HSA-5334118,R-HSA-5578749,R-HSA-5617472,R-HSA-5625886,R-HSA-5693565,R-HSA-5693571,R-HSA-5693607,R-HSA-606279,R-HSA-68616,R-HSA-69473,R-HSA-73728,R-HSA-7377…	Recognition and association of DNA glycosylase with site containing an affected pyrimidine|Cleavage of the damaged pyrimidine |Recognition and association of DNA glycosylase with site containing an affected purine|Cleavage of the damaged purine|Meiotic synapsis|Packaging Of Telomere Ends|Pre-NOTCH Transcription and Translation|Formation of the beta-catenin:TCF transactivating complex|PRC2 methyla…	Nucleus
A6NCE7	MAP1LC3B2	Microtubule-associated proteins 1A/1B light chain 3 beta 2	1	15.2497	14.3693	0.88045	1.84095	Up	0.0466376	0.349974	15.3138	16.0371	15.8257	15.1823	13.9862	15.1532	13.2872	14.8189	14.9366	14.6687	13.9892	14.5148	Microtubule-associated proteins 1A/1B light chain 3 beta 2	643246	MAP1LC3B2	GO:0000045,GO:0097352,GO:0000422,GO:0006995,GO:0016236,GO:0005776,GO:0000421,GO:0031410,GO:0005829,GO:0012505,GO:0043231,GO:0005874,GO:0008017,GO:0031625	autophagosome assembly|autophagosome maturation|autophagy of mitochondrion|cellular response to nitrogen starvation|macroautophagy|autophagosome|autophagosome membrane|cytoplasmic vesicle|cytosol|endomembrane system|intracellular membrane-bounded organelle|microtubule|microtubule binding|ubiquitin protein ligase binding	hsa04371,hsa04140,hsa04137,hsa04216,hsa04621,hsa05167,hsa05131,hsa05014,hsa05022	Apelin signaling pathway|Autophagy - animal|Mitophagy - animal|Ferroptosis|NOD-like receptor signaling pathway|Kaposi sarcoma-associated herpesvirus infection|Shigellosis|Amyotrophic lateral sclerosis|Pathways of neurodegeneration - multiple diseases	K10435	KOG1654	C	cellular response to nitrogen starvation	Energy production and conversion	PF02991	domain	Autophagy protein Atg8 ubiquitin like	IPR004241,IPR029071	Family|Homologous_superfamily	Autophagy protein Atg8 ubiquitin-like|Ubiquitin-like domain superfamily					Cytoplasm
Q32NB8	PGS1	CDP-diacylglycerol--glycerol-3-phosphate 3-phosphatidyltransferase, mitochondrial	2	14.3233	13.6961	0.627188	1.54455	Up	0.0479444	0.349974	15.3943	14.2116	13.8944	14.0187	14.4129	14.0078	13.3377	14.3598	13.5288	13.3283	13.7044	13.9175	CDP-diacylglycerol--glycerol-3-phosphate 3-phosphatidyltransferase, mitochondrial	9489	PGS1	GO:0032049,GO:0046339,GO:0006655,GO:0005783,GO:0005743,GO:0005739,GO:0005524,GO:0005509,GO:0008444	cardiolipin biosynthetic process|diacylglycerol metabolic process|phosphatidylglycerol biosynthetic process|endoplasmic reticulum|mitochondrial inner membrane|mitochondrion|ATP binding|calcium ion binding|CDP-diacylglycerol-glycerol-3-phosphate 3-phosphatidyltransferase activity	hsa00564	Glycerophospholipid metabolism	K00995	KOG3964	I	CDP-diacylglycerol-glycerol-3-phosphate 3-phosphatidyltransferase activity	Lipid transport and metabolism				IPR016270,IPR001736	Family|Domain	CDP-alcohol phosphatidyltransferase class-II family|Phospholipase D/Transphosphatidylase	WP2533	Glycerophospholipid biosynthetic pathway	R-HSA-1483148	Synthesis of PG	Mitochondrion

## Sheet: T.VS.M-down
Accession	Gene Name	Description	Unique peptides	Average(T)	Average(M)	log2FoldChange	FoldChange	Regulation	p-value	q-value	T1	T2	T3	T4	T5	T6	M1	M2	M3	M4	M5	M6	Product	GeneID	Gene_Name	GO_id	GO_term	pathway	pathway_description	K_number	eggNOG_id	eggNOG_abbreviation	eggNOG_description	eggNOG_function_classification	PFAM_Family	PFAM_Type	PFAM_Name	InterPro_id	InterPro_ENTRY_TYPE	InterPro_ENTRY_NAME	WikiPathway_id	WikiPathway_description	Reactome_id	Reactome_description	Subcellular_location
Q96KF7	SMIM8	Small integral membrane protein 8	1	10.0731	15.2881	-5.21499	0.0269236	Down	6.35776e-10	1.60004e-06	10.0695	10.0666	10.0813	10.0791	10.0738	10.0682	16.1599	14.9848	15.3166	14.4969	15.6014	15.1688	Small integral membrane protein 8	57150	SMIM8	GO:0016020	membrane				ENOG502S4X3	S	Domain of unknown function (DUF4500)	Function unknown	PF14937	family	Domain of unknown function (DUF4500)	IPR026686	Family	UPF0708 protein C6orf162					Membrane
Q8IWZ6	BBS7	Bardet-Biedl syndrome 7 protein	1	10.0731	13.4052	-3.33211	0.0992965	Down	4.94233e-08	4.0737e-05	10.0695	10.0666	10.0813	10.0791	10.0738	10.0682	13.8399	12.8937	12.9087	14.1437	12.9134	13.7318	Bardet-Biedl syndrome 7 protein	55212	BBS7	GO:0007420,GO:0060271,GO:0007368,GO:0048546,GO:0001654,GO:0045444,GO:0001947,GO:0046907,GO:0060173,GO:0032402,GO:1905515,GO:0051877,GO:0032436,GO:1903929,GO:0008104,GO:0015031,GO:0006357,GO:0007224,GO:0007601,GO:0005930,GO:0034464,GO:0034451,GO:0005813,GO:0036064,GO:0060170,GO:0005829,GO:0016020,GO:0043005,GO:0005634,GO:0001750,GO:0061629	brain development|cilium assembly|determination of left/right symmetry|digestive tract morphogenesis|eye development|fat cell differentiation|heart looping|intracellular transport|limb development|melanosome transport|non-motile cilium assembly|pigment granule aggregation in cell center|positive regulation of proteasomal ubiquitin-dependent protein catabolic process|primary palate development|pro…				ENOG502QPS5	S	primary palate development	Function unknown				IPR016575,IPR015943,IPR036322	Family|Homologous_superfamily|Homologous_superfamily	Bardet-Biedl syndrome 7 protein|WD40/YVTN repeat-like-containing domain superfamily|WD40-repeat-containing domain superfamily	WP4352,WP4536,WP4656,WP4803,WP4803,WP5234	Ciliary landscape|Genes related to primary cilium development based on CRISPR |Joubert syndrome|Ciliopathies|Ciliopathies|Bardet Biedl syndrome	R-HSA-5620922	BBSome-mediated cargo-targeting to cilium	Cytoplasm
Q6NZY7	CDC42EP5	Cdc42 effector protein 5	1	10.0731	13.5808	-3.50773	0.087916	Down	5.39562e-08	4.0737e-05	10.0695	10.0666	10.0813	10.0791	10.0738	10.0682	13.1121	13.0874	14.3181	14.3349	13.5163	13.1159	Cdc42 effector protein 5	148170	CDC42EP5	GO:0007254,GO:0030838,GO:0031274,GO:0008360,GO:0007266,GO:0005737,GO:0005856,GO:0005829,GO:0012505,GO:0016020,GO:0005886,GO:0031267	JNK cascade|positive regulation of actin filament polymerization|positive regulation of pseudopodium assembly|regulation of cell shape|Rho protein signal transduction|cytoplasm|cytoskeleton|cytosol|endomembrane system|membrane|plasma membrane|small GTPase binding				ENOG502S9WH	S	positive regulation of pseudopodium assembly	Function unknown	PF14957,PF00786	family|domain	Cdc42 effector|P21-Rho-binding domain	IPR029273,IPR000095	Domain|Domain	Cdc42 effector-like|CRIB domain			R-HSA-5687128,R-HSA-9013148	MAPK6/MAPK4 signaling|CDC42 GTPase cycle	Cytoplasm
P01591	JCHAIN	Immunoglobulin J chain	4	10.0731	15.3316	-5.25852	0.0261234	Down	6.1545e-06	0.00357435	10.0695	10.0666	10.0813	10.0791	10.0738	10.0682	15.4724	14.2011	13.4975	15.4629	17.8794	15.4761	Immunoglobulin J chain	3512	JCHAIN	GO:0002250,GO:0019731,GO:0003094,GO:0006959,GO:0006955,GO:0045087,GO:0060267,GO:0065003,GO:0072562,GO:0071750,GO:0070062,GO:0005576,GO:0005615,GO:0071748,GO:0071756,GO:0071752,GO:0071751,GO:0003823,GO:0019862,GO:0034987,GO:0042803,GO:0030674	adaptive immune response|antibacterial humoral response|glomerular filtration|humoral immune response|immune response|innate immune response|positive regulation of respiratory burst|protein-containing complex assembly|blood microparticle|dimeric IgA immunoglobulin complex|extracellular exosome|extracellular region|extracellular space|monomeric IgA immunoglobulin complex|pentameric IgM immunoglobu…				ENOG502RZF4	S	IgA binding	Function unknown	PF15097	family	Immunoglobulin J chain	IPR024110	Family	Immunoglobulin J chain			R-HSA-202733,R-HSA-2168880	Cell surface interactions at the vascular wall|Scavenging of heme from plasma	Secreted
Q9HCJ6	VAT1L	Synaptic vesicle membrane protein VAT-1 homolog-like	1	10.49	13.3705	-2.88042	0.135802	Down	6.07521e-05	0.0327627	10.0695	10.0666	10.0813	12.5809	10.0738	10.0682	13.5018	13.6139	12.9791	13.5131	12.9838	13.631	Synaptic vesicle membrane protein VAT-1 homolog-like	57687	VAT1L	GO:0016491,GO:0008270	oxidoreductase activity|zinc ion binding				KOG1198	C	oxidoreductase activity	Energy production and conversion	PF08240,PF13602	domain|domain	Alcohol dehydrogenase GroES-like domain|Zinc-binding dehydrogenase	IPR013154,IPR011032,IPR036291,IPR020843,IPR002364	Domain|Homologous_superfamily|Homologous_superfamily|Domain|Conserved_site	Alcohol dehydrogenase-like, N-terminal|GroES-like superfamily|NAD(P)-binding domain superfamily|Polyketide synthase, enoylreductase domain|Quinone oxidoreductase/zeta-crystallin, conserved site
Q6ZMJ4	IL34	Interleukin-34	2	10.8071	14.2963	-3.48917	0.0890542	Down	8.67817e-05	0.0409501	10.0695	10.0666	12.1813	12.3832	10.0738	10.0682	14.3035	14.8683	14.029	15.3025	14.0337	13.2406	Interleukin-34	146433	IL34	GO:0006954,GO:0045087,GO:0061514,GO:0061518,GO:0008284,GO:0010628,GO:0010759,GO:0045651,GO:0120041,GO:0043406,GO:0045657,GO:0048714,GO:0001934,GO:0061098,GO:0005576,GO:0005615,GO:0005125,GO:0008083,GO:0042802,GO:0005157	inflammatory response|innate immune response|interleukin-34-mediated signaling pathway|microglial cell proliferation|positive regulation of cell population proliferation|positive regulation of gene expression|positive regulation of macrophage chemotaxis|positive regulation of macrophage differentiation|positive regulation of macrophage proliferation|positive regulation of MAP kinase activity|posi…	hsa04060,hsa04061	Cytokine-cytokine receptor interaction|Viral protein interaction with cytokine and cytokine receptor	K22633	ENOG502S2ET	S	macrophage colony-stimulating factor receptor binding	Function unknown	PF15036	domain	Interleukin 34	IPR020415,IPR038328	Family|Homologous_superfamily	Interleukin-34|Interleukin-34 superfamily	WP5087	Pleural mesothelioma	R-HSA-449836,R-HSA-9680350	Other interleukin signaling|Signaling by CSF1 (M-CSF) in myeloid cells	Secreted
Q9NYP7	ELOVL5	Very long chain fatty acid elongase 5	2	16.6908	17.3711	-0.680225	0.624068	Down	0.000104935	0.0434151	16.7292	16.752	16.8627	16.3971	16.5843	16.8197	17.7025	17.0571	17.4215	17.3404	17.3172	17.3877	Very long chain fatty acid elongase 5	60481	ELOVL5	GO:0036109,GO:0034625,GO:0034626,GO:0019367,GO:0043651,GO:0035338,GO:0045723,GO:0030148,GO:0006636,GO:0042761,GO:0030425,GO:0097447,GO:0005783,GO:0005789,GO:0016020,GO:0043025,GO:0009922	alpha-linolenic acid metabolic process|fatty acid elongation, monounsaturated fatty acid|fatty acid elongation, polyunsaturated fatty acid|fatty acid elongation, saturated fatty acid|linoleic acid metabolic process|long-chain fatty-acyl-CoA biosynthetic process|positive regulation of fatty acid biosynthetic process|sphingolipid biosynthetic process|unsaturated fatty acid biosynthetic process|very…	hsa00062,hsa01040	Fatty acid elongation|Biosynthesis of unsaturated fatty acids	K10244	KOG3071	I	fatty acid elongation, saturated fatty acid	Lipid transport and metabolism	PF01151	family	GNS1/SUR4 family	IPR002076,IPR033677	Family|Family	ELO family|Elongation of very long chain fatty acids protein 5	WP4718,WP4723,WP4723,WP4723,WP4724,WP4853,WP5329	Cholesterol metabolism with Bloch and Kandutsch Russell pathways|Omega 3 omega 6 fatty acid synthesis|Omega 3 omega 6 fatty acid synthesis|Omega 3 omega 6 fatty acid synthesis|Omega 9 fatty acid synthesis|Linoleic acid metabolism affected by SARS CoV 2|Cholesterol biosynthesis pathway in hepatocytes	R-HSA-2046105,R-HSA-2046106,R-HSA-75876	Linoleic acid (LA) metabolism|alpha-linolenic acid (ALA) metabolism|Synthesis of very long-chain fatty acyl-CoAs
Q9H992	MARCHF7	E3 ubiquitin-protein ligase MARCHF7	1	10.7188	14.7062	-3.98744	0.0630467	Down	0.000119326	0.0450456	10.0695	10.0666	13.9555	10.0791	10.0738	10.0682	14.5115	14.9364	14.3581	14.6462	14.7184	15.0668	E3 ubiquitin-protein ligase MARCHF7	64844	MARCHF7	GO:0043518,GO:1902166,GO:1901799,GO:1905524,GO:0042130,GO:0008284,GO:1902916,GO:0051865,GO:0006513,GO:0050821,GO:0002643,GO:0005829,GO:0005634,GO:0005886,GO:0097371,GO:0016740,GO:0043130,GO:0031624,GO:0008270	negative regulation of DNA damage response, signal transduction by p53 class mediator|negative regulation of intrinsic apoptotic signaling pathway in response to DNA damage by p53 class mediator|negative regulation of proteasomal protein catabolic process|negative regulation of protein autoubiquitination|negative regulation of T cell proliferation|positive regulation of cell population proliferat…				KOG1609	A	zinc ion binding	RNA processing and modification	PF12906	domain	RING-variant domain	IPR011016,IPR013083	Domain|Homologous_superfamily	Zinc finger, RING-CH-type|Zinc finger, RING/FYVE/PHD-type					Cytoplasm
P31025	LCN1	Lipocalin-1	4	10.0731	16.3796	-6.30652	0.0126342	Down	0.000307266	0.071178	10.0695	10.0666	10.0813	10.0791	10.0738	10.0682	17.9886	14.6629	17.9789	13.6493	20.5209	13.477	Lipocalin-1	3933	LCN1	GO:0006508,GO:0050896,GO:0050909,GO:0005576,GO:0005615,GO:0031404,GO:0004869,GO:0005102,GO:0036094,GO:0008270	proteolysis|response to stimulus|sensory perception of taste|extracellular region|extracellular space|chloride ion binding|cysteine-type endopeptidase inhibitor activity|signaling receptor binding|small molecule binding|zinc ion binding				ENOG502S22P	S	odorant binding	Function unknown	PF00061	domain	Lipocalin / cytosolic fatty-acid binding protein family	IPR012674,IPR002345,IPR000566,IPR002450	Homologous_superfamily|Family|Domain|Family	Calycin|Lipocalin|Lipocalin/cytosolic fatty-acid binding domain|von Ebner's gland protein/ Bos/Can allergen			R-HSA-804914	Transport of fatty acids	Secreted
O95049	TJP3	Tight junction protein ZO-3	3	14.5134	15.6315	-1.11816	0.460682	Down	0.000322134	0.071178	14.6312	14.5189	14.2766	14.2233	14.3726	15.0576	16.2459	15.8597	15.7715	15.3366	15.1058	15.4697	Tight junction protein ZO-3	27134	TJP3	GO:0098609,GO:0045216,GO:0090557,GO:0035633,GO:1905605,GO:0150105,GO:0005923,GO:0030054,GO:0005654,GO:0005634,GO:0005886,GO:0050839	cell-cell adhesion|cell-cell junction organization|establishment of endothelial intestinal barrier|maintenance of blood-brain barrier|positive regulation of blood-brain barrier permeability|protein localization to cell-cell junction|bicellular tight junction|cell junction|nucleoplasm|nucleus|plasma membrane|cell adhesion molecule binding	hsa04530	Tight junction	K06097	KOG3580	O	establishment of endothelial intestinal barrier	Posttranslational modification, protein turnover, chaperones	PF00625,PF00595,PF07653	domain|domain|domain	Guanylate kinase|PDZ domain|Variant SH3 domain	IPR008145,IPR008144,IPR027417,IPR001478,IPR036034,IPR036028,IPR001452,IPR005417,IPR005420	Domain|Domain|Homologous_superfamily|Domain|Homologous_superfamily|Homologous_superfamily|Domain|Family|Family	Guanylate kinase/L-type calcium channel beta subunit|Guanylate kinase-like domain|P-loop containing nucleoside triphosphate hydrolase|PDZ domain|PDZ superfamily|SH3-like domain superfamily|SH3 domain|Tight junction protein ZO|Tight junction protein ZO-3	WP4905,WP5407	1q21 1 copy number variation syndrome|15q11q13 copy number variation			Cytoplasm;Cell membrane;Nucleus
Q9BY12	SCAPER	S phase cyclin A-associated protein in the endoplasmic reticulum	2	10.7493	14.4065	-3.65726	0.0792601	Down	0.000348819	0.071178	10.0695	10.0666	14.1385	10.0791	10.0738	10.0682	14.5962	14.7523	14.3716	14.0194	14.6671	14.0326	S phase cyclin A-associated protein in the endoplasmic reticulum	49855	SCAPER	GO:0001547,GO:0060041,GO:0072520,GO:0007283,GO:0005829,GO:0005783,GO:0016607,GO:0005654,GO:1990917,GO:0061827,GO:0003676,GO:0008270	antral ovarian follicle growth|retina development in camera-type eye|seminiferous tubule development|spermatogenesis|cytosol|endoplasmic reticulum|nuclear speck|nucleoplasm|ooplasm|sperm head|nucleic acid binding|zinc ion binding				KOG4722	A		RNA processing and modification	PF16501,PF12874	family|domain	S phase cyclin A-associated protein in the endoplasmic reticulum|Zinc-finger of C2H2 type	IPR003604,IPR032446,IPR036236,IPR013087	Domain|Domain|Homologous_superfamily|Domain	Matrin/U1-C-like, C2H2-type zinc finger|S phase cyclin A-associated protein in the endoplasmic reticulum, N-terminal|Zinc finger C2H2 superfamily|Zinc finger C2H2-type	WP5234	Bardet Biedl syndrome			Nucleus
P59665	DEFA1	Neutrophil defensin 1	2	10.8005	15.3416	-4.54117	0.0429507	Down	0.00041148	0.0776669	10.0695	10.0666	10.0813	14.4435	10.0738	10.0682	15.171	15.8491	13.5084	15.1615	17.1853	15.1747	Neutrophil defensin 1	728358	DEFA1	GO:0019731,GO:0061844,GO:0071222,GO:0006935,GO:0050832,GO:0050829,GO:0050830,GO:0042832,GO:0051607,GO:0051673,GO:0006955,GO:0002227,GO:0030520,GO:0051873,GO:0031640,GO:0010818,GO:0035578,GO:0062023,GO:0070062,GO:0005576,GO:0005615,GO:0005796,GO:0140911	antibacterial humoral response|antimicrobial humoral immune response mediated by antimicrobial peptide|cellular response to lipopolysaccharide|chemotaxis|defense response to fungus|defense response to Gram-negative bacterium|defense response to Gram-positive bacterium|defense response to protozoan|defense response to virus|disruption of plasma membrane integrity in another organism|immune respons…	hsa04621,hsa05202,hsa05150	NOD-like receptor signaling pathway|Transcriptional misregulation in cancer|Staphylococcus aureus infection	K05230	ENOG502T2EX	M	defense response to bacterium	Cell wall/membrane/envelope biogenesis	PF00323,PF00879	domain|family	Mammalian defensin|Defensin propeptide	IPR016327,IPR006081,IPR002366,IPR006080	Family|Domain|Domain|Domain	Alpha-defensin|Alpha-defensin, C-terminal|Alpha-defensin, N-terminal|Beta/alpha-defensin, C-terminal			R-HSA-1461973,R-HSA-1462054,R-HSA-6798695	Defensins|Alpha-defensins|Neutrophil degranulation	Secreted
A0A0B4J1V6	IGHV3-73	Immunoglobulin heavy variable 3-73	1	16.015	16.7859	-0.770867	0.586065	Down	0.000538596	0.0884822	15.934	16.1252	15.5654	15.8253	16.2367	16.4036	16.757	16.9942	16.8823	16.7917	16.9309	16.3593	Immunoglobulin heavy variable 3-73	102723407	IGHV3-73	GO:0016064,GO:0005576,GO:0019814,GO:0005886,GO:0003823	immunoglobulin mediated immune response|extracellular region|immunoglobulin complex|plasma membrane|antigen binding	hsa04064,hsa04020,hsa04072,hsa04151,hsa04145,hsa04640,hsa04613,hsa04650,hsa04662,hsa04664,hsa04666,hsa04672,hsa05202,hsa05171,hsa05169,hsa05130,hsa05135,hsa05150,hsa05152,hsa05146,hsa05140,hsa05143,hsa05310,hsa05322,hsa05323,hsa05320,hsa05330,hsa05340,hsa05414,hsa05416	NF-kappa B signaling pathway|Calcium signaling pathway|Phospholipase D signaling pathway|PI3K-Akt signaling pathway|Phagosome|Hematopoietic cell lineage|Neutrophil extracellular trap formation|Natural killer cell mediated cytotoxicity|B cell receptor signaling pathway|Fc epsilon RI signaling pathway|Fc gamma R-mediated phagocytosis|Intestinal immune network for IgA production|Transcriptional misr…	K06856					PF07686	domain	Immunoglobulin V-set domain	IPR007110,IPR036179,IPR013783,IPR013106	Domain|Homologous_superfamily|Homologous_superfamily|Domain	Immunoglobulin-like domain|Immunoglobulin-like domain superfamily|Immunoglobulin-like fold|Immunoglobulin V-set domain					Cell membrane;Secreted
Q96GW7	BCAN	Brevican core protein	1	10.8675	14.9687	-4.10123	0.0582649	Down	0.000572915	0.0920321	10.0695	14.8333	10.0813	10.0791	10.0738	10.0682	14.4955	15.8682	14.4857	15.3742	15.0895	14.4992	Brevican core protein	63827	BCAN	GO:0007155,GO:0007417,GO:0010001,GO:0021766,GO:0002052,GO:0001501,GO:0060074,GO:0005576,GO:0005615,GO:0098978,GO:0005796,GO:0043202,GO:0072534,GO:0098552,GO:0045202,GO:0030246,GO:0005540	cell adhesion|central nervous system development|glial cell differentiation|hippocampus development|positive regulation of neuroblast proliferation|skeletal system development|synapse maturation|extracellular region|extracellular space|glutamatergic synapse|Golgi lumen|lysosomal lumen|perineuronal net|side of membrane|synapse|carbohydrate binding|hyaluronic acid binding				KOG4297	K	carbohydrate binding	Transcription	PF00008,PF00059,PF00084,PF07686,PF00193	domain|domain|domain|domain|domain	EGF-like domain|Lectin C-type domain|Sushi repeat (SCR repeat)|Immunoglobulin V-set domain|Extracellular link domain	IPR001304,IPR016186,IPR018378,IPR016187,IPR000742,IPR007110,IPR036179,IPR013783,IPR003006,IPR003599,IPR013106,IPR000538,IPR035976,IPR000436	Domain|Homologous_superfamily|Conserved_site|Homologous_superfamily|Domain|Domain|Homologous_superfamily|Homologous_superfamily|Conserved_site|Domain|Domain|Domain|Homologous_superfamily|Domain	C-type lectin-like|C-type lectin-like/link domain superfamily|C-type lectin, conserved site|C-type lectin fold|EGF-like domain|Immunoglobulin-like domain|Immunoglobulin-like domain superfamily|Immunoglobulin-like fold|Immunoglobulin/major histocompatibility complex, conserved site|Immunoglobulin subtype|Immunoglobulin V-set domain|Link domain|Sushi/SCR/CCP superfamily|Sushi/SCR/CCP domain	WP2431	Spinal cord injury	R-HSA-1474228,R-HSA-1971475,R-HSA-2022870,R-HSA-2022923,R-HSA-2024101,R-HSA-3000178,R-HSA-3560783,R-HSA-3560801,R-HSA-3595172,R-HSA-3595174,R-HSA-3595177,R-HSA-4420332	Degradation of the extracellular matrix|A tetrasaccharide linker sequence is required for GAG synthesis|Chondroitin sulfate biosynthesis|Dermatan sulfate biosynthesis|CS/DS degradation|ECM proteoglycans|Defective B4GALT7 causes EDS, progeroid type|Defective B3GAT3 causes JDSSDHD|Defective CHST3 causes SEDCJD|Defective CHST14 causes EDS, musculocontractural type|Defective CHSY1 causes TPBS|Defecti…	Membrane;Secreted
Q5VY09	IER5	Immediate early response gene 5 protein	1	11.3833	17.8691	-6.48573	0.0111584	Down	0.000602644	0.0927477	10.0695	17.9283	10.0813	10.0791	10.0738	10.0682	17.5011	17.4764	18.1513	18.4049	17.744	17.9368	Immediate early response gene 5 protein	51278	IER5	GO:0034605,GO:1900036,GO:0045944,GO:0042127,GO:0005737,GO:0005730,GO:0005654,GO:0005634,GO:0042802	cellular response to heat|positive regulation of cellular response to heat|positive regulation of transcription by RNA polymerase II|regulation of cell population proliferation|cytoplasm|nucleolus|nucleoplasm|nucleus|identical protein binding				ENOG502S0NB	S	positive regulation of cellular response to heat	Function unknown	PF05760	family	Immediate early response protein (IER)	IPR008653	Family	Immediate early response	WP3888	VEGFA VEGFR2 signaling			Cytoplasm;Nucleus
O95340	PAPSS2	Bifunctional 3'-phosphoadenosine 5'-phosphosulfate synthase 2	1	11.4867	18.4736	-6.98696	0.00788345	Down	0.000609213	0.0927477	10.0695	10.0666	10.0813	18.5607	10.0738	10.0682	18.3789	18.6372	18.8341	18.0892	18.0936	18.8088	Bifunctional 3'-phosphoadenosine 5'-phosphosulfate synthase 2	9060	PAPSS2	GO:0050428,GO:0007596,GO:0060348,GO:0042445,GO:0016310,GO:0000103,GO:0005829,GO:0004020,GO:0005524,GO:0016779,GO:0004781	3'-phosphoadenosine 5'-phosphosulfate biosynthetic process|blood coagulation|bone development|hormone metabolic process|phosphorylation|sulfate assimilation|cytosol|adenylylsulfate kinase activity|ATP binding|nucleotidyltransferase activity|sulfate adenylyltransferase (ATP) activity	hsa00920,hsa00230,hsa00450	Sulfur metabolism|Purine metabolism|Selenocompound metabolism	K13811	KOG4238	P	3'-phosphoadenosine 5'-phosphosulfate biosynthetic process	Inorganic ion transport and metabolism	PF01583,PF01747,PF14306	domain|domain|domain	Adenylylsulphate kinase|ATP-sulfurylase|PUA-like domain	IPR002891,IPR025980,IPR027417,IPR015947,IPR014729,IPR024951,IPR002650	Family|Domain|Homologous_superfamily|Homologous_superfamily|Homologous_superfamily|Domain|Family	Adenylyl-sulfate kinase|ATP-sulfurylase PUA-like domain|P-loop containing nucleoside triphosphate hydrolase|PUA-like superfamily|Rossmann-like alpha/beta/alpha sandwich fold|Sulphate adenylyltransferase catalytic domain|Sulphate adenylyltransferase	WP2018,WP4784,WP692	RANKL RANK signaling pathway|Proteoglycan biosynthesis|Sulfation biotransformation reaction	R-HSA-174362,R-HSA-2408550,R-HSA-3560796	Transport and synthesis of PAPS|Metabolism of ingested H2SeO4 and H2SeO3 into H2Se|Defective PAPSS2 causes SEMD-PA
Q8IXS8	HYCC2	Hyccin 2	2	14.7605	15.6054	-0.84488	0.556757	Down	0.000832995	0.110335	14.9937	14.6355	14.562	14.5166	15.0636	14.7919	15.117	15.3063	15.4201	15.8355	15.8943	16.0594	Hyccin 2	285172	HYCC2	GO:0046854,GO:0072659,GO:0005829,GO:0005886	phosphatidylinositol phosphate biosynthetic process|protein localization to plasma membrane|cytosol|plasma membrane				KOG4688	O	myelination	Posttranslational modification, protein turnover, chaperones	PF09790	repeat	Hyccin	IPR018619	Family	Hyccin					Cytoplasm;Cell membrane
Q96PD5	PGLYRP2	N-acetylmuramoyl-L-alanine amidase	1	13.437	14.636	-1.19894	0.435596	Down	0.000884225	0.111036	13.0797	12.9147	13.0915	13.7347	14.0259	13.7756	15.2573	14.7637	14.1471	14.24	14.93	14.4777	N-acetylmuramoyl-L-alanine amidase	114770	PGLYRP2	GO:0051701,GO:0050830,GO:0016045,GO:0045087,GO:0032827,GO:0032689,GO:0001519,GO:0009253,GO:0050727,GO:0070062,GO:0005576,GO:0016020,GO:0008745,GO:0042834,GO:0016019,GO:0008270	biological process involved in interaction with host|defense response to Gram-positive bacterium|detection of bacterium|innate immune response|negative regulation of natural killer cell differentiation involved in immune response|negative regulation of type II interferon production|peptide amidation|peptidoglycan catabolic process|regulation of inflammatory response|extracellular exosome|extracel…				ENOG502QR3D	M	N-acetylmuramoyl-L-alanine amidase activity	Cell wall/membrane/envelope biogenesis	PF01510	domain	N-acetylmuramoyl-L-alanine amidase	IPR036505,IPR002502,IPR015510,IPR006619	Homologous_superfamily|Domain|Family|Domain	N-acetylmuramoyl-L-alanine amidase/PGRP domain superfamily|N-acetylmuramoyl-L-alanine amidase domain|Peptidoglycan recognition protein|Peptidoglycan recognition protein family domain, metazoa/bacteria			R-HSA-6803157	Antimicrobial peptides	Membrane;Secreted
Q8IUX4	APOBEC3F	DNA dC->dU-editing enzyme APOBEC-3F	1	10.6779	13.6588	-2.98097	0.12666	Down	0.000988301	0.112937	13.6983	10.0666	10.0813	10.0791	10.0738	10.0682	14.8056	13.3406	13.4802	13.2747	13.683	13.369	DNA dC->dU-editing enzyme APOBEC-3F	200316	APOBEC3F	GO:0016553,GO:0044355,GO:0016554,GO:0051607,GO:0070383,GO:0080111,GO:0045087,GO:0045869,GO:0045071,GO:0048525,GO:0002230,GO:0010526,GO:0030895,GO:0005737,GO:0005634,GO:0000932,GO:1990904,GO:0004126,GO:0047844,GO:0042802,GO:0003723,GO:0008270	base conversion or substitution editing|clearance of foreign intracellular DNA|cytidine to uridine editing|defense response to virus|DNA cytosine deamination|DNA demethylation|innate immune response|negative regulation of single stranded viral RNA replication via double stranded DNA intermediate|negative regulation of viral genome replication|negative regulation of viral process|positive regulati…	hsa03250,hsa05170	Viral life cycle - HIV-1|Human immunodeficiency virus 1 infection	K18750	KOG4075	O	DNA cytosine deamination	Posttranslational modification, protein turnover, chaperones	PF18782	family	Novel AID APOBEC clade 2	IPR016192,IPR002125,IPR016193	Binding_site|Domain|Homologous_superfamily	APOBEC/CMP deaminase, zinc-binding|Cytidine and deoxycytidylate deaminase domain|Cytidine deaminase-like					Cytoplasm
O15063	GARRE1	Granule associated Rac and RHOG effector protein 1	1	10.7354	13.9137	-3.17832	0.110467	Down	0.00106328	0.112937	14.0434	10.0666	10.0813	10.0791	10.0738	10.0682	13.4266	14.387	13.4168	14.6229	14.1987	13.4303	Granule associated Rac and RHOG effector protein 1	9710	GARRE1	GO:0016601,GO:0005829,GO:0000932,GO:1905762,GO:0031267	Rac protein signal transduction|cytosol|P-body|CCR4-NOT complex binding|small GTPase binding				ENOG502QR1K	S	Domain of unknown function (DUF4745)	Function unknown	PF15923	family	Domain of unknown function (DUF4745)	IPR031813,IPR043385	Domain|Family	Domain of unknown function DUF4745|Granule associated Rac and RHOG effector protein 1			R-HSA-9013149,R-HSA-9013404,R-HSA-9013408,R-HSA-9013423	RAC1 GTPase cycle|RAC2 GTPase cycle|RHOG GTPase cycle|RAC3 GTPase cycle	Cytoplasm
O75379	VAMP4	Vesicle-associated membrane protein 4	2	15.1445	15.8055	-0.660993	0.632443	Down	0.00110892	0.112937	15.2353	15.0163	15.2189	14.7895	15.3551	15.2521	16.0391	15.9471	15.2378	15.9208	15.9346	15.7537	Vesicle-associated membrane protein 4	8674	VAMP4	GO:0032456,GO:0090161,GO:1900242,GO:0035493,GO:0016189,GO:0009986,GO:0030669,GO:0005768,GO:0005794,GO:0000139,GO:0005764,GO:0005886,GO:0031201,GO:0005802,GO:0032588,GO:0030133	endocytic recycling|Golgi ribbon formation|regulation of synaptic vesicle endocytosis|SNARE complex assembly|synaptic vesicle to endosome fusion|cell surface|clathrin-coated endocytic vesicle membrane|endosome|Golgi apparatus|Golgi membrane|lysosome|plasma membrane|SNARE complex|trans-Golgi network|trans-Golgi network membrane|transport vesicle	hsa04130	SNARE interactions in vesicular transport	K08513	KOG0860	U	SNAP receptor activity	Intracellular trafficking, secretion, and vesicular transport	PF00957	family	Synaptobrevin	IPR001388,IPR042855,IPR042887	Family|Domain|Family	Synaptobrevin-like|v-SNARE, coiled-coil homology domain|Vesicle-associated membrane protein 4			R-HSA-6811440,R-HSA-8856825,R-HSA-8856828	Retrograde transport at the Trans-Golgi-Network|Cargo recognition for clathrin-mediated endocytosis|Clathrin-mediated endocytosis	Golgi apparatus
Q9NYK6	EURL	Protein EURL homolog	1	10.8088	14.2311	-3.4223	0.0932793	Down	0.00139806	0.114298	10.0695	14.4809	10.0813	10.0791	10.0738	10.0682	13.9523	14.7206	15.1757	14.3107	13.2711	13.956	Protein EURL homolog	54149	EURL	GO:0021895,GO:0060999	cerebral cortex neuron differentiation|positive regulation of dendritic spine development				ENOG502QS2B	S	cerebral cortex neuron differentiation	Function unknown	PF06937	family	EURL protein	IPR009704	Family	EURL protein
P01877	IGHA2	Immunoglobulin heavy constant alpha 2	1	10.7169	15.6238	-4.90695	0.033332	Down	0.00141292	0.114298	10.0695	10.0666	10.0813	13.9418	10.0738	10.0682	16.6734	13.816	16.6636	13.3313	19.1517	14.1067	Immunoglobulin heavy constant alpha 2	107985528	IGHA2	GO:0002250,GO:0019731,GO:0050853,GO:0006958,GO:0003094,GO:0006955,GO:0060267,GO:0072562,GO:0070062,GO:0005576,GO:0005615,GO:0071745,GO:0042571,GO:0071748,GO:0005886,GO:0071752,GO:0071751,GO:0003823	adaptive immune response|antibacterial humoral response|B cell receptor signaling pathway|complement activation, classical pathway|glomerular filtration|immune response|positive regulation of respiratory burst|blood microparticle|extracellular exosome|extracellular region|extracellular space|IgA immunoglobulin complex|immunoglobulin complex, circulating|monomeric IgA immunoglobulin complex|plasma…								PF07654,PF00047	domain|domain	Immunoglobulin C1-set domain|Immunoglobulin domain	IPR007110,IPR036179,IPR013783,IPR003006,IPR003597,IPR013151	Domain|Homologous_superfamily|Homologous_superfamily|Conserved_site|Domain|Domain	Immunoglobulin-like domain|Immunoglobulin-like domain superfamily|Immunoglobulin-like fold|Immunoglobulin/major histocompatibility complex, conserved site|Immunoglobulin C1-set|Immunoglobulin			R-HSA-202733,R-HSA-2168880	Cell surface interactions at the vascular wall|Scavenging of heme from plasma	Cell membrane;Secreted
Q8NBR6	MINDY2	Ubiquitin carboxyl-terminal hydrolase MINDY-2	3	15.1027	16.3141	-1.21144	0.431836	Down	0.00178084	0.125657	14.7746	16.0512	15.3122	15.1066	14.7789	14.5926	16.8735	15.512	16.5314	16.2394	16.5155	16.213	Ubiquitin carboxyl-terminal hydrolase MINDY-2	54629	MINDY2	GO:0006508,GO:0005654,GO:0016807,GO:0004843,GO:0071795,GO:1990380,GO:0036435,GO:0071796,GO:0070530	proteolysis|nucleoplasm|cysteine-type carboxypeptidase activity|cysteine-type deubiquitinase activity|K11-linked polyubiquitin modification-dependent protein binding|K48-linked deubiquitinase activity|K48-linked polyubiquitin modification-dependent protein binding|K6-linked polyubiquitin modification-dependent protein binding|K63-linked polyubiquitin modification-dependent protein binding				KOG2427	P	Lys48-specific deubiquitinase activity	Inorganic ion transport and metabolism	PF04424	family	MINDY deubiquitinase	IPR007518,IPR033979	Family|Domain	MINDY deubiquitinase|MINDY deubiquitinase domain
Q8WV74	NUDT8	Mitochondrial coenzyme A diphosphatase NUDT8	2	14.6936	15.4095	-0.715902	0.608825	Down	0.00194594	0.128058	14.9983	14.7325	14.6921	14.4115	14.6655	14.6618	15.7214	15.1775	15.945	15.5139	15.0016	15.0977	Mitochondrial coenzyme A diphosphatase NUDT8	254552	NUDT8	GO:0046356,GO:0044580,GO:0015938,GO:2001294,GO:0036114,GO:1902859,GO:1901289,GO:0005739,GO:0106399,GO:0010945,GO:0000287,GO:0030145	acetyl-CoA catabolic process|butyryl-CoA catabolic process|coenzyme A catabolic process|malonyl-CoA catabolic process|medium-chain fatty-acyl-CoA catabolic process|propionyl-CoA catabolic process|succinyl-CoA catabolic process|mitochondrion|acyl-coenzyme A diphosphatase activity|CoA pyrophosphatase activity|magnesium ion binding|manganese ion binding				KOG3069	L	CoA pyrophosphatase activity	Replication, recombination and repair	PF00293	domain	NUDIX domain	IPR045121,IPR015797,IPR000086	Family|Homologous_superfamily|Domain	Coenzyme A pyrophosphatase|NUDIX hydrolase-like domain superfamily|NUDIX hydrolase domain			R-HSA-199220	Vitamin B5 (pantothenate) metabolism	Mitochondrion
Q63HM1	AFMID	Kynurenine formamidase	1	11.3055	14.5694	-3.26393	0.104102	Down	0.00209655	0.128058	13.7642	10.0666	10.0813	10.0791	10.0738	13.768	14.5129	14.1791	14.6815	14.6364	14.1988	15.208	Kynurenine formamidase	125061	AFMID	GO:0034354,GO:0019441,GO:0005737,GO:0005829,GO:0005634,GO:0004061	'de novo' NAD biosynthetic process from tryptophan|tryptophan catabolic process to kynurenine|cytoplasm|cytosol|nucleus|arylformamidase activity	hsa00630,hsa00380	Glyoxylate and dicarboxylate metabolism|Tryptophan metabolism	K01432	KOG4627	I	arylformamidase activity	Lipid transport and metabolism	PF07859	domain	alpha/beta hydrolase fold	IPR029058,IPR013094,IPR027519	Homologous_superfamily|Domain|Family	Alpha/Beta hydrolase fold|Alpha/beta hydrolase fold-3|Kynurenine formamidase, vertebrates/fungi-type	WP2485,WP4210,WP465,WP465,WP5044	NAD biosynthesis II from tryptophan |Tryptophan catabolism leading to NAD production|Tryptophan metabolism|Tryptophan metabolism|Kynurenine pathway and links to cell senescence	R-HSA-71240	Tryptophan catabolism	Cytoplasm;Nucleus
P42694	HELZ	Probable helicase with zinc finger domain	2	14.2207	15.1418	-0.921097	0.528107	Down	0.00211517	0.128058	14.0225	14.5719	13.7828	14.2055	14.1801	14.5612	15.6945	15.082	15.1139	14.558	14.7664	15.6357	Probable helicase with zinc finger domain	9931	HELZ	GO:0035194,GO:0005829,GO:0016020,GO:0005634,GO:0043186,GO:0005524,GO:0004386,GO:0016787,GO:0046872,GO:0003723	regulatory ncRNA-mediated post-transcriptional gene silencing|cytosol|membrane|nucleus|P granule|ATP binding|helicase activity|hydrolase activity|metal ion binding|RNA binding				KOG1804	L	helicase activity	Replication, recombination and repair	PF13086,PF13087,PF00580,PF00642	domain|domain|domain|family	AAA domain|AAA domain|UvrD/REP helicase N-terminal domain|Zinc finger C-x8-C-x5-C-x3-H type (and similar)	IPR045055,IPR041679,IPR041677,IPR027417,IPR047187,IPR014016,IPR000571,IPR036855	Family|Domain|Domain|Homologous_superfamily|Domain|Domain|Domain|Homologous_superfamily	DNA2/NAM7-like helicase|DNA2/NAM7 helicase-like, C-terminal|DNA2/NAM7 helicase, helicase domain|P-loop containing nucleoside triphosphate hydrolase|Upf1-like, C-terminal helicase domain|UvrD-like helicase, ATP-binding domain|Zinc finger, CCCH-type|Zinc finger, CCCH-type superfamily					Nucleus
Q9BV94	EDEM2	ER degradation-enhancing alpha-mannosidase-like protein 2	2	14.7442	15.4329	-0.688692	0.620416	Down	0.00222482	0.128058	14.6632	14.9263	14.5828	14.6847	15.3173	14.2909	15.2322	15.5377	15.0839	15.4946	15.6598	15.5892	ER degradation-enhancing alpha-mannosidase-like protein 2	55741	EDEM2	GO:0005975,GO:1904382,GO:1904154,GO:0006986,GO:0036509,GO:0097466,GO:0019082,GO:0005783,GO:0005788,GO:0044322,GO:0016020,GO:0005509,GO:0004571	carbohydrate metabolic process|mannose trimming involved in glycoprotein ERAD pathway|positive regulation of retrograde protein transport, ER to cytosol|response to unfolded protein|trimming of terminal mannose on B branch|ubiquitin-dependent glycoprotein ERAD pathway|viral protein processing|endoplasmic reticulum|endoplasmic reticulum lumen|endoplasmic reticulum quality control compartment|membr…	hsa04141	Protein processing in endoplasmic reticulum	K10085	KOG2429	G	mannosyl-oligosaccharide 1,2-alpha-mannosidase activity	Carbohydrate transport and metabolism	PF01532	repeat	Glycosyl hydrolase family 47	IPR012341,IPR044674,IPR001382,IPR036026	Homologous_superfamily|Family|Family|Homologous_superfamily	Six-hairpin glycosidase-like superfamily|ER degradation-enhancing alpha-mannosidase-like protein 1/2/3|Glycoside hydrolase family 47|Seven-hairpin glycosidases			R-HSA-901032,R-HSA-9694548	ER Quality Control Compartment (ERQC)|Maturation of spike protein
P55273	CDKN2D	Cyclin-dependent kinase 4 inhibitor D	1	11.1232	14.1386	-3.01538	0.123674	Down	0.00225586	0.128058	10.0695	10.0666	12.0647	14.3967	10.0738	10.0682	14.177	14.1922	13.8642	13.9642	14.6797	13.9544	Cyclin-dependent kinase 4 inhibitor D	1032	CDKN2D	GO:0048102,GO:0007049,GO:0000731,GO:1902807,GO:0030308,GO:0008285,GO:0043154,GO:1902230,GO:0042326,GO:0000079,GO:2000045,GO:0032526,GO:0009411,GO:0033280,GO:0007605,GO:0097129,GO:0005737,GO:0005829,GO:0005654,GO:0005634,GO:0004861,GO:0019901	autophagic cell death|cell cycle|DNA synthesis involved in DNA repair|negative regulation of cell cycle G1/S phase transition|negative regulation of cell growth|negative regulation of cell population proliferation|negative regulation of cysteine-type endopeptidase activity involved in apoptotic process|negative regulation of intrinsic apoptotic signaling pathway in response to DNA damage|negative…	hsa04068,hsa04110	FoxO signaling pathway|Cell cycle	K06623	KOG0504	I	protein ubiquitination	Lipid transport and metabolism	PF00023,PF12796	repeat|repeat	Ankyrin repeat|Ankyrin repeats (3 copies)	IPR002110,IPR036770	Repeat|Homologous_superfamily	Ankyrin repeat|Ankyrin repeat-containing domain superfamily	WP179,WP2877,WP45	Cell cycle|Vitamin D receptor pathway|G1 to S cell cycle control	R-HSA-2559580,R-HSA-2559582,R-HSA-2559585,R-HSA-69231	Oxidative Stress Induced Senescence|Senescence-Associated Secretory Phenotype (SASP)|Oncogene Induced Senescence|Cyclin D associated events in G1	Cytoplasm;Nucleus
P51170	SCNN1G	Amiloride-sensitive sodium channel subunit gamma	2	14.7679	15.5519	-0.78393	0.580783	Down	0.00317541	0.149921	14.4249	15.2363	14.7873	14.9965	14.9221	14.2407	15.6214	15.4949	15.3594	16.0526	15.7082	15.0748	Amiloride-sensitive sodium channel subunit gamma	6340	SCNN1G	GO:0071468,GO:1904045,GO:1904117,GO:0006883,GO:0050891,GO:0008217,GO:0050914,GO:0050915,GO:0055078,GO:0098719,GO:0035725,GO:0006814,GO:0016324,GO:0009897,GO:0070062,GO:0005654,GO:0005886,GO:0034706,GO:0015280,GO:0005216,GO:0005272,GO:0050699	cellular response to acidic pH|cellular response to aldosterone|cellular response to vasopressin|intracellular sodium ion homeostasis|multicellular organismal-level water homeostasis|regulation of blood pressure|sensory perception of salty taste|sensory perception of sour taste|sodium ion homeostasis|sodium ion import across plasma membrane|sodium ion transmembrane transport|sodium ion transport|…	hsa04960,hsa04742	Aldosterone-regulated sodium reabsorption|Taste transduction	K04827	KOG4294	C	sodium channel activity	Energy production and conversion	PF00858	family	Amiloride-sensitive sodium channel	IPR001873,IPR004724,IPR020903	Family|Family|Conserved_site	Epithelial sodium channel|Epithelial sodium channel, chordates|Epithelial sodium channel, conserved site			R-HSA-2672351,R-HSA-9730628	Stimuli-sensing channels|Sensory perception of salty taste
P0DP58	LYNX1	Ly-6/neurotoxin-like protein 1	1	14.232	14.9229	-0.69095	0.619446	Down	0.00328598	0.149921	14.5154	14.0328	14.4282	14.1713	14.5459	13.6982	15.0285	15.4604	14.7262	14.8952	14.73	14.6974	Ly-6/neurotoxin-like protein 1	66004	LYNX1	GO:0099601,GO:0007271,GO:0030425,GO:0005783,GO:0005886,GO:0098552,GO:0045202,GO:0033130,GO:0030550,GO:0030548,GO:0008200	regulation of neurotransmitter receptor activity|synaptic transmission, cholinergic|dendrite|endoplasmic reticulum|plasma membrane|side of membrane|synapse|acetylcholine receptor binding|acetylcholine receptor inhibitor activity|acetylcholine receptor regulator activity|ion channel inhibitor activity	hsa04080	Neuroactive ligand-receptor interaction	K25369	ENOG502T3MP	S	neurotransmitter receptor regulator activity	Function unknown	PF00087	domain	Snake toxin and toxin-like protein	IPR016054,IPR045860,IPR035076	Domain|Homologous_superfamily|Domain	Ly-6 antigen/uPA receptor-like|Snake toxin-like superfamily|Snake toxin/toxin-like					Cell membrane
Q5T4F4	ZFYVE27	Protrudin	2	14.808	15.4579	-0.649908	0.637321	Down	0.00356569	0.157431	15.083	14.6688	14.5439	15.2967	14.4507	14.8047	15.7607	15.1578	15.1457	15.6762	15.3994	15.6075	Protrudin	118813	ZFYVE27	GO:0071787,GO:0031175,GO:0048011,GO:0045773,GO:0072659,GO:0016192,GO:0030424,GO:0005829,GO:0030425,GO:0005783,GO:0005789,GO:0071782,GO:0032584,GO:0043231,GO:0005654,GO:0055038,GO:0042802,GO:0046872,GO:0043621	endoplasmic reticulum tubular network formation|neuron projection development|neurotrophin TRK receptor signaling pathway|positive regulation of axon extension|protein localization to plasma membrane|vesicle-mediated transport|axon|cytosol|dendrite|endoplasmic reticulum|endoplasmic reticulum membrane|endoplasmic reticulum tubular network|growth cone membrane|intracellular membrane-bounded organel…	hsa04144	Endocytosis	K19368	ENOG502QVKC	S	endoplasmic reticulum tubular network formation	Function unknown	PF01363	domain	FYVE zinc finger	IPR042405,IPR000306,IPR017455,IPR011011,IPR013083	Family|Domain|Domain|Homologous_superfamily|Homologous_superfamily	Protrudin|FYVE zinc finger|Zinc finger, FYVE-related|Zinc finger, FYVE/PHD-type|Zinc finger, RING/FYVE/PHD-type
Q96LB9	PGLYRP3	Peptidoglycan recognition protein 3	2	15.1672	16.0009	-0.833717	0.561082	Down	0.00384153	0.161159	15.6968	15.3861	14.992	14.8265	15.0225	15.0796	15.8857	16.1366	15.2218	16.4535	16.373	15.9349	Peptidoglycan recognition protein 3	114771	PGLYRP3	GO:0061844,GO:0051701,GO:0050830,GO:0016045,GO:0045087,GO:0031640,GO:0032827,GO:0032689,GO:0009253,GO:0005576,GO:0016020,GO:0032991,GO:0008745,GO:0042834,GO:0016019,GO:0046982,GO:0008270	antimicrobial humoral immune response mediated by antimicrobial peptide|biological process involved in interaction with host|defense response to Gram-positive bacterium|detection of bacterium|innate immune response|killing of cells of another organism|negative regulation of natural killer cell differentiation involved in immune response|negative regulation of type II interferon production|peptido…				ENOG502S2KY	M	peptidoglycan recognition protein	Cell wall/membrane/envelope biogenesis	PF01510	domain	N-acetylmuramoyl-L-alanine amidase	IPR036505,IPR002502,IPR015510,IPR006619	Homologous_superfamily|Domain|Family|Domain	N-acetylmuramoyl-L-alanine amidase/PGRP domain superfamily|N-acetylmuramoyl-L-alanine amidase domain|Peptidoglycan recognition protein|Peptidoglycan recognition protein family domain, metazoa/bacteria			R-HSA-6803157	Antimicrobial peptides	Secreted
P35398	RORA	Nuclear receptor ROR-alpha	4	15.3471	15.978	-0.630863	0.64579	Down	0.00384221	0.161159	15.5464	15.355	15.4355	15.1561	15.6411	14.9486	15.9117	16.5361	15.9101	16.1315	15.77	15.6084	Nuclear receptor ROR-alpha	6095	RORA	GO:0001525,GO:0071456,GO:0071347,GO:0036315,GO:0071356,GO:0021930,GO:0021702,GO:0046068,GO:0042632,GO:0032922,GO:0030522,GO:0042692,GO:0043124,GO:0045599,GO:0050728,GO:0006809,GO:0042753,GO:0045893,GO:0045944,GO:0010575,GO:0006355,GO:0010906,GO:0043030,GO:0008589,GO:0019218,GO:0006357,GO:0072539,GO:0070328,GO:0006805,GO:0000785,GO:0005730,GO:0005654,GO:0005634,GO:0008013,GO:0003677,GO:0003700,GO:…	angiogenesis|cellular response to hypoxia|cellular response to interleukin-1|cellular response to sterol|cellular response to tumor necrosis factor|cerebellar granule cell precursor proliferation|cerebellar Purkinje cell differentiation|cGMP metabolic process|cholesterol homeostasis|circadian regulation of gene expression|intracellular receptor signaling pathway|muscle cell differentiation|negati…	hsa04659,hsa04710,hsa05321,hsa05017	Th17 cell differentiation|Circadian rhythm|Inflammatory bowel disease|Spinocerebellar ataxia	K08532	KOG4216	K	steroid hormone receptor activity	Transcription	PF00104,PF00105	domain|domain	Ligand-binding domain of nuclear hormone receptor|Zinc finger, C4 type (two domains)	IPR035500,IPR044101,IPR000536,IPR001723,IPR003079,IPR001628,IPR013088	Homologous_superfamily|Domain|Domain|Family|Family|Domain|Homologous_superfamily	Nuclear hormone receptor-like domain superfamily|Retinoid-related orphan receptors, DNA-binding domain|Nuclear hormone receptor, ligand-binding domain|Nuclear hormone receptor|Nuclear receptor ROR|Zinc finger, nuclear hormone receptor-type|Zinc finger, NHR/GATA-type	WP170,WP236,WP3594,WP3893,WP4149,WP5130,WP5130,WP5198,WP706	Nuclear receptors|Adipogenesis|Circadian rhythm genes|Development and heterogeneity of the ILC family|White fat cell differentiation|Th17 cell differentiation pathway|Th17 cell differentiation pathway|Inflammatory bowel disease signaling|Sudden infant death syndrome SIDS susceptibility pathways	R-HSA-1368082,R-HSA-1989781,R-HSA-383280,R-HSA-400253,R-HSA-4090294,R-HSA-6785807,R-HSA-9707616	RORA activates gene expression|PPARA activates gene expression|Nuclear Receptor transcription pathway|Circadian Clock|SUMOylation of intracellular receptors|Interleukin-4 and Interleukin-13 signaling|Heme signaling	Nucleus
Q9H4H8	FAM83D	Protein FAM83D	4	14.9527	15.5495	-0.596827	0.661207	Down	0.00409006	0.163977	15.2343	15.1241	14.9851	14.9854	14.7454	14.6419	15.3647	15.9276	15.6999	15.5778	15.0034	15.7237	Protein FAM83D	81610	FAM83D	GO:0051301,GO:0016477,GO:0008283,GO:0001837,GO:0051310,GO:1902808,GO:1902480,GO:0070372,GO:0042176,GO:0032006,GO:0007165,GO:0005737,GO:0005829,GO:0045171,GO:0015630,GO:0072686,GO:0097431,GO:0005819,GO:0019894,GO:0008017,GO:0019901	cell division|cell migration|cell population proliferation|epithelial to mesenchymal transition|metaphase chromosome alignment|positive regulation of cell cycle G1/S phase transition|protein localization to mitotic spindle|regulation of ERK1 and ERK2 cascade|regulation of protein catabolic process|regulation of TOR signaling|signal transduction|cytoplasm|cytosol|intercellular bridge|microtubule c…				ENOG502RC3Z	S	protein localization to mitotic spindle	Function unknown	PF07894	family	FAM83 A-H	IPR012461	Domain	FAM83, N-terminal					Cytoplasm
Q9NVI1	FANCI	Fanconi anemia group I protein	3	14.4345	15.0386	-0.604118	0.657873	Down	0.0044109	0.168193	14.7628	14.6656	14.695	14.0552	14.05	14.3783	15.4197	15.2203	14.8317	15.0493	14.9119	14.7987	Fanconi anemia group I protein	55215	FANCI	GO:0007049,GO:0036297,GO:0031398,GO:0000785,GO:0005737,GO:0005829,GO:1990391,GO:0016020,GO:0005654,GO:0003677,GO:0070182	cell cycle|interstrand cross-link repair|positive regulation of protein ubiquitination|chromatin|cytoplasm|cytosol|DNA repair complex|membrane|nucleoplasm|DNA binding|DNA polymerase binding	hsa03460	Fanconi anemia pathway	K10895	KOG4553	S	DNA polymerase binding	Function unknown	PF14679,PF14680,PF14675,PF14674,PF14676,PF14677,PF14678	repeat|repeat|repeat|repeat|repeat|repeat|repeat	FANCI helical domain 1|FANCI helical domain 2|FANCI solenoid 1|FANCI solenoid 1 cap|FANCI solenoid 2|FANCI solenoid 3|FANCI solenoid 4	IPR026171,IPR029310,IPR029312,IPR029308,IPR029305,IPR029315,IPR029313,IPR029314	Family|Domain|Domain|Domain|Domain|Domain|Domain|Domain	Fanconi anemia group I protein|FANCI helical domain 1|FANCI helical domain 2|FANCI solenoid 1 domain|FANCI solenoid 1 cap|FANCI solenoid 2 domain|FANCI solenoid 3 domain|FANCI solenoid 4 domain	WP2363,WP4016,WP4946,WP5407	Gastric cancer network 2|DNA IR damage and cellular response via ATR|DNA repair pathways full network|15q11q13 copy number variation	R-HSA-6783310,R-HSA-6796648	Fanconi Anemia Pathway|TP53 Regulates Transcription of DNA Repair Genes	Cytoplasm;Nucleus
Q8N587	ZNF561	Zinc finger protein 561	2	10.7222	13.3555	-2.63327	0.161179	Down	0.00455372	0.169363	10.0695	10.0666	10.0813	13.9739	10.0738	10.0682	14.5132	12.9402	14.1538	12.597	12.9599	12.9687	Zinc finger protein 561	93134	ZNF561	GO:0006357,GO:0005634,GO:0000981,GO:0046872,GO:0000978	regulation of transcription by RNA polymerase II|nucleus|DNA-binding transcription factor activity, RNA polymerase II-specific|metal ion binding|RNA polymerase II cis-regulatory region sequence-specific DNA binding	hsa05168	Herpes simplex virus 1 infection	K09228	KOG1721	B	DNA binding	Chromatin structure and dynamics	PF01352,PF00096	family|domain	KRAB box|Zinc finger, C2H2 type	IPR001909,IPR036051,IPR036236,IPR013087	Domain|Homologous_superfamily|Homologous_superfamily|Domain	Krueppel-associated box|KRAB domain superfamily|Zinc finger C2H2 superfamily|Zinc finger C2H2-type			R-HSA-212436	Generic Transcription Pathway	Nucleus
Q9NQG7	HPS4	BLOC-3 complex member HPS4	2	14.4087	15.145	-0.73629	0.600281	Down	0.00491709	0.175113	15.0289	14.0375	14.0521	14.3956	14.7661	14.1717	15.3698	14.98	14.8972	14.7811	15.3783	15.4633	BLOC-3 complex member HPS4	89781	HPS4	GO:0007596,GO:0007599,GO:0046907,GO:0007040,GO:0030318,GO:1903232,GO:0060155,GO:0048075,GO:1903955,GO:0050821,GO:0006605,GO:0016192,GO:0031085,GO:0005737,GO:0031410,GO:0005829,GO:0005765,GO:0005764,GO:0042470,GO:0016020,GO:0042827,GO:0005085,GO:0046983,GO:0042803,GO:0031267	blood coagulation|hemostasis|intracellular transport|lysosome organization|melanocyte differentiation|melanosome assembly|platelet dense granule organization|positive regulation of eye pigmentation|positive regulation of protein targeting to mitochondrion|protein stabilization|protein targeting|vesicle-mediated transport|BLOC-3 complex|cytoplasm|cytoplasmic vesicle|cytosol|lysosomal membrane|lyso…				ENOG502QSIZ	S	melanosome assembly	Function unknown	PF19031,PF19033	domain|domain	First Longin domain of INTU, CCZ1 and HPS4|Intu longin-like domain 3	IPR043987,IPR043989,IPR026091	Domain|Domain|Family	CCZ1/INTU/HSP4, first Longin domain|CCZ1/INTU/HPS4, third Longin domain|BLOC-3 complex member HPS4			R-HSA-8876198	RAB GEFs exchange GTP for GDP on RABs
Q99962	SH3GL2	Endophilin-A1	1	10.7233	13.2039	-2.48066	0.179163	Down	0.00497289	0.17512	10.0695	13.9679	10.0813	10.0791	10.0738	10.0682	14.0826	13.7364	13.2184	12.7229	12.7273	12.7361	Endophilin-A1	6456	SH3GL2	GO:1990416,GO:0007417,GO:0097484,GO:1905604,GO:0010629,GO:0001933,GO:0031175,GO:0007165,GO:0016191,GO:0042995,GO:0030669,GO:0005737,GO:0005829,GO:0005769,GO:0098978,GO:0000139,GO:0048471,GO:0005886,GO:0098793,GO:0042802,GO:0008289	cellular response to brain-derived neurotrophic factor stimulus|central nervous system development|dendrite extension|negative regulation of blood-brain barrier permeability|negative regulation of gene expression|negative regulation of protein phosphorylation|neuron projection development|signal transduction|synaptic vesicle uncoating|cell projection|clathrin-coated endocytic vesicle membrane|cyt…	hsa04144	Endocytosis	K11247	KOG1118	K	synaptic vesicle uncoating	Transcription	PF03114,PF07653	domain|domain	BAR domain|Variant SH3 domain	IPR027267,IPR004148,IPR035824,IPR036028,IPR001452	Homologous_superfamily|Domain|Domain|Homologous_superfamily|Domain	AH/BAR domain superfamily|BAR domain|Endophilin-A, SH3 domain|SH3-like domain superfamily|SH3 domain	WP437	EGF EGFR signaling pathway	R-HSA-177504,R-HSA-182971,R-HSA-2132295,R-HSA-432720,R-HSA-432722,R-HSA-437239,R-HSA-6807004,R-HSA-8856825,R-HSA-8856828,R-HSA-8875360	Retrograde neurotrophin signalling|EGFR downregulation|MHC class II antigen presentation|Lysosome Vesicle Biogenesis|Golgi Associated Vesicle Biogenesis|Recycling pathway of L1|Negative regulation of MET activity|Cargo recognition for clathrin-mediated endocytosis|Clathrin-mediated endocytosis|InlB-mediated entry of Listeria monocytogenes into host cell	Cytoplasm;Membrane
Q96BK5	PINX1	PIN2/TERF1-interacting telomerase inhibitor 1	3	11.6994	15.4355	-3.73608	0.0750461	Down	0.00503591	0.175213	15.036	10.0666	14.8727	10.0791	10.0738	10.0682	15.4512	15.9194	15.47	14.7062	15.2665	15.7995	PIN2/TERF1-interacting telomerase inhibitor 1	54984	PINX1	GO:0007080,GO:0008285,GO:0010972,GO:0031397,GO:0051974,GO:0032211,GO:1904357,GO:1904751,GO:1904744,GO:0070198,GO:1902570,GO:0031647,GO:0051972,GO:0007004,GO:0000781,GO:0000776,GO:0005739,GO:0000228,GO:0005730,GO:0005654,GO:0005819,GO:0044877,GO:0010521,GO:0070034	mitotic metaphase chromosome alignment|negative regulation of cell population proliferation|negative regulation of G2/M transition of mitotic cell cycle|negative regulation of protein ubiquitination|negative regulation of telomerase activity|negative regulation of telomere maintenance via telomerase|negative regulation of telomere maintenance via telomere lengthening|positive regulation of protei…				KOG2809	B	telomerase inhibitor activity	Chromatin structure and dynamics	PF01585	family	G-patch domain	IPR000467	Domain	G-patch domain	WP5346	8p23 1 copy number variation syndrome			Nucleus
P98196	ATP11A	Phospholipid-transporting ATPase IH	1	10.7853	13.4857	-2.70038	0.153853	Down	0.00520321	0.178565	14.3431	10.0666	10.0813	10.0791	10.0738	10.0682	13.0507	13.5137	13.0409	13.5357	14.7188	13.0544	Phospholipid-transporting ATPase IH	23250	ATP11A	GO:0001701,GO:0045332,GO:0010831,GO:0097035,GO:0005769,GO:0005783,GO:0005789,GO:0005794,GO:0043231,GO:0005765,GO:0016020,GO:1990531,GO:0005886,GO:0055037,GO:0035579,GO:0070821,GO:0005524,GO:0016887,GO:0140326,GO:0000287,GO:0090555,GO:0140346,GO:0090556	in utero embryonic development|phospholipid translocation|positive regulation of myotube differentiation|regulation of membrane lipid distribution|early endosome|endoplasmic reticulum|endoplasmic reticulum membrane|Golgi apparatus|intracellular membrane-bounded organelle|lysosomal membrane|membrane|phospholipid-translocating ATPase complex|plasma membrane|recycling endosome|specific granule membr…	hsa04148	Efferocytosis	K26934	KOG0206	P	phospholipid-translocating ATPase activity	Inorganic ion transport and metabolism	PF13246,PF00122,PF00702,PF16212,PF16209	family|family|domain|family|family	Cation transport ATPase (P-type)|E1-E2 ATPase|haloacid dehalogenase-like hydrolase|Phospholipid-translocating P-type ATPase C-terminal|Phospholipid-translocating ATPase N-terminal	IPR023299,IPR018303,IPR023298,IPR008250,IPR036412,IPR023214,IPR006539,IPR032631,IPR001757,IPR032630,IPR044492	Homologous_superfamily|PTM|Homologous_superfamily|Homologous_superfamily|Homologous_superfamily|Homologous_superfamily|Family|Domain|Family|Domain|Domain	P-type ATPase, cytoplasmic domain N|P-type ATPase, phosphorylation site|P-type ATPase, transmembrane domain superfamily|P-type ATPase, A domain superfamily|HAD-like superfamily|HAD superfamily|P-type ATPase, subfamily IV|P-type ATPase, N-terminal|P-type ATPase|P-type ATPase, C-terminal|P-type ATPase, haloacid dehalogenase domain	WP3624,WP5090	Lung fibrosis|Complement system in neuronal development and plasticity	R-HSA-6798695,R-HSA-936837	Neutrophil degranulation|Ion transport by P-type ATPases	Cell membrane
Q5T749	KPRP	Keratinocyte proline-rich protein	15	19.3967	20.0535	-0.65682	0.634275	Down	0.00534019	0.180679	19.3468	19.3419	20.0543	19.105	19.3631	19.169	19.4856	20.0472	20.1278	20.3916	20.1237	20.1451	Keratinocyte proline-rich protein	448834	KPRP	GO:0005737,GO:0070062	cytoplasm|extracellular exosome				ENOG502S65C	S		Function unknown											Cytoplasm
A0A075B6P5	IGKV2-28	Immunoglobulin kappa variable 2-28	1	14.1055	15.4012	-1.2957	0.40734	Down	0.00588558	0.18376	13.6076	13.6048	14.5373	14.8534	13.612	14.4177	14.7489	15.2554	15.3612	14.9068	16.7689	15.3658	Immunoglobulin kappa variable 2-28	152404	IGKV2-28	GO:0002250,GO:0006955,GO:0005576,GO:0005615,GO:0019814,GO:0005886	adaptive immune response|immune response|extracellular region|extracellular space|immunoglobulin complex|plasma membrane	hsa04514	Cell adhesion molecules	K06791					PF07686	domain	Immunoglobulin V-set domain	IPR007110,IPR036179,IPR013783,IPR013106	Domain|Homologous_superfamily|Homologous_superfamily|Domain	Immunoglobulin-like domain|Immunoglobulin-like domain superfamily|Immunoglobulin-like fold|Immunoglobulin V-set domain			R-HSA-166663,R-HSA-173623,R-HSA-198933,R-HSA-202733,R-HSA-2029481,R-HSA-2029482,R-HSA-2029485,R-HSA-2168880,R-HSA-2454202,R-HSA-2730905,R-HSA-2871796,R-HSA-2871809,R-HSA-2871837,R-HSA-5690714,R-HSA-9664323,R-HSA-9664422,R-HSA-9679191,R-HSA-977606,R-HSA-983695	Initial triggering of complement|Classical antibody-mediated complement activation|Immunoregulatory interactions between a Lymphoid and a non-Lymphoid cell|Cell surface interactions at the vascular wall|FCGR activation|Regulation of actin dynamics for phagocytic cup formation|Role of phospholipids in phagocytosis|Scavenging of heme from plasma|Fc epsilon receptor (FCERI) signaling|Role of LAT2/NT…	Cell membrane;Secreted
Q5VXJ0	LIPK	Lipase member K	1	10.9133	12.9788	-2.06547	0.238909	Down	0.00614885	0.18376	10.0695	10.0666	13.4638	10.0791	10.0738	11.7273	13.1651	13.526	12.6039	12.7636	12.6087	13.2056	Lipase member K	643414	LIPK	GO:0070268,GO:0016042,GO:0005576,GO:0043231,GO:0004465	cornification|lipid catabolic process|extracellular region|intracellular membrane-bounded organelle|lipoprotein lipase activity				KOG2624	C	hydrolase activity, acting on ester bonds	Energy production and conversion	PF00561	domain	alpha/beta hydrolase fold	IPR029058,IPR000073,IPR025483	Homologous_superfamily|Domain|Family	Alpha/Beta hydrolase fold|Alpha/beta hydrolase fold-1|Lipase, eukaryotic			R-HSA-6809371	Formation of the cornified envelope	Secreted
Q7Z699	SPRED1	Sprouty-related, EVH1 domain-containing protein 1	1	11.6766	15.2108	-3.53426	0.0863141	Down	0.00620647	0.18376	10.0695	15.1459	10.0813	10.0791	10.0738	14.61	15.3279	15.8032	15.242	14.8837	15.0269	14.9813	Sprouty-related, EVH1 domain-containing protein 1	161742	SPRED1	GO:0016525,GO:0090051,GO:0010719,GO:0070373,GO:1902747,GO:0043409,GO:0010801,GO:0006469,GO:0030512,GO:0043517,GO:0043408,GO:0090311,GO:0060979,GO:0005901,GO:0005829,GO:0005654,GO:0005886,GO:0019902,GO:0019901,GO:0030291,GO:0005173	negative regulation of angiogenesis|negative regulation of cell migration involved in sprouting angiogenesis|negative regulation of epithelial to mesenchymal transition|negative regulation of ERK1 and ERK2 cascade|negative regulation of lens fiber cell differentiation|negative regulation of MAPK cascade|negative regulation of peptidyl-threonine phosphorylation|negative regulation of protein kinas…				KOG4590	K	profilin binding	Transcription	PF05210,PF00568	family|domain	Sprouty protein (Spry)|WH1 domain	IPR023337,IPR011993,IPR041937,IPR007875,IPR000697	Domain|Homologous_superfamily|Domain|Family|Domain	c-Kit-binding domain|PH-like domain superfamily|SPRE, EVH1 domain|Sprouty|WH1/EVH1 domain	WP127,WP2038	IL 5 signaling pathway|Microtubule cytoskeleton regulation	R-HSA-5658442,R-HSA-5658623,R-HSA-6802953	Regulation of RAS by GAPs|FGFRL1 modulation of FGFR1 signaling|RAS signaling downstream of NF1 loss-of-function variants	Cell membrane;Membrane;Nucleus
Q9H0X9	OSBPL5	Oxysterol-binding protein-related protein 5	5	14.6275	15.4635	-0.835938	0.560219	Down	0.00665888	0.190434	14.8996	14.2418	14.9638	14.4427	14.2489	14.9683	15.3308	15.5211	15.3053	15.7165	14.7244	16.1827	Oxysterol-binding protein-related protein 5	114879	OSBPL5	GO:0008203,GO:0030301,GO:0006893,GO:0036150,GO:0015914,GO:0005829,GO:0005789,GO:0140268,GO:0043231,GO:0016020,GO:0015485,GO:0008142,GO:0070273,GO:0001786,GO:0140343,GO:0005548,GO:0032934,GO:0015248	cholesterol metabolic process|cholesterol transport|Golgi to plasma membrane transport|phosphatidylserine acyl-chain remodeling|phospholipid transport|cytosol|endoplasmic reticulum membrane|endoplasmic reticulum-plasma membrane contact site|intracellular membrane-bounded organelle|membrane|cholesterol binding|oxysterol binding|phosphatidylinositol-4-phosphate binding|phosphatidylserine binding|ph…	hsa04979	Cholesterol metabolism	K20464	KOG2210	P	lipid transport	Inorganic ion transport and metabolism	PF01237,PF00169	family|domain	Oxysterol-binding protein|PH domain	IPR037239,IPR000648,IPR018494,IPR011993,IPR001849	Homologous_superfamily|Family|Conserved_site|Homologous_superfamily|Domain	Oxysterol-binding protein superfamily|Oxysterol-binding protein|Oxysterol-binding protein, conserved site|PH-like domain superfamily|Pleckstrin homology domain	WP5304,WP5323	Cholesterol metabolism|Fatty Acids and Lipoproteins Transport in Hepatocytes	R-HSA-1482801	Acyl chain remodelling of PS
Q14202	ZMYM3	Zinc finger MYM-type protein 3	3	14.5698	15.2732	-0.703393	0.614126	Down	0.00679373	0.192107	14.8052	14.9473	14.962	14.3976	13.9725	14.3344	15.3605	15.3091	15.156	15.0517	15.8265	14.9355	Zinc finger MYM-type protein 3	9203	ZMYM3	GO:0007010,GO:0022604,GO:0005654,GO:0003677,GO:0008270	cytoskeleton organization|regulation of cell morphogenesis|nucleoplasm|DNA binding|zinc ion binding				ENOG502QQQ9	S	zinc ion binding	Function unknown	PF12012,PF06467	family|domain	Domain of unknown function (DUF3504)|MYM-type Zinc finger with FCS sequence motif	IPR021893,IPR011017,IPR010507	Domain|Domain|Domain	Domain of unknown function DUF3504|TRASH domain|Zinc finger, MYM-type					Nucleus
P05386	RPLP1	Large ribosomal subunit protein P1	1	16.0096	16.7621	-0.752468	0.593587	Down	0.00685401	0.19246	15.8369	15.4582	16.4747	16.0082	16.3203	15.9595	16.6183	16.5691	17.0824	16.1818	16.7857	17.3354	Large ribosomal subunit protein P1	6176	RPLP1	GO:0002181,GO:0006412,GO:0006414,GO:0005737,GO:0005829,GO:0022625,GO:0022626,GO:0005925,GO:0030295,GO:0043021,GO:0003735	cytoplasmic translation|translation|translational elongation|cytoplasm|cytosol|cytosolic large ribosomal subunit|cytosolic ribosome|focal adhesion|protein kinase activator activity|ribonucleoprotein complex binding|structural constituent of ribosome	hsa03010,hsa05171	Ribosome|Coronavirus disease - COVID-19	K02942	KOG1762	J	translational elongation	Translation, ribosomal structure and biogenesis	PF00428	family	60s Acidic ribosomal protein	IPR038716,IPR027534	Homologous_superfamily|Family	Large ribosomal subunit protein P1/P2, N-terminal domain|Large ribosomal subunit protein P1/P2	WP477	Cytoplasmic ribosomal proteins	R-HSA-156827,R-HSA-156902,R-HSA-1799339,R-HSA-192823,R-HSA-2408557,R-HSA-6791226,R-HSA-72689,R-HSA-72706,R-HSA-72764,R-HSA-9010553,R-HSA-9633012,R-HSA-975956,R-HSA-975957	L13a-mediated translational silencing of Ceruloplasmin expression|Peptide chain elongation|SRP-dependent cotranslational protein targeting to membrane|Viral mRNA Translation|Selenocysteine synthesis|Major pathway of rRNA processing in the nucleolus and cytosol|Formation of a pool of free 40S subunits|GTP hydrolysis and joining of the 60S ribosomal subunit|Eukaryotic Translation Termination|Regula…
Q6EEV4	POLR2M	DNA-directed RNA polymerase II subunit GRINL1A, isoforms 4/5	1	10.6335	12.6887	-2.05514	0.240624	Down	0.00691634	0.192688	10.0695	13.4294	10.0813	10.0791	10.0738	10.0682	12.2136	13.5477	13.1589	12.2042	12.2086	12.7991	DNA-directed RNA polymerase II subunit GRINL1A, isoforms 4/5	107985528	POLR2M
Q9BV29	CCDC32	Coiled-coil domain-containing protein 32	1	11.3814	14.2259	-2.8445	0.139226	Down	0.00722356	0.194417	13.8733	14.1126	10.0813	10.0791	10.0738	10.0682	14.6175	14.0213	14.4122	14.3079	13.4277	14.5685	Coiled-coil domain-containing protein 32	90416	CCDC32	GO:0044782,GO:0060322,GO:2000369,GO:0005905	cilium organization|head development|regulation of clathrin-dependent endocytosis|clathrin-coated pit				KOG4106	H	mitochondrial translation	Coenzyme transport and metabolism	PF14989	coiled_coil	Coiled-coil domain containing 32	IPR028039	Family	Coiled-coil domain containing protein 32					Cytoplasm;Membrane
P36222	CHI3L1	Chitinase-3-like protein 1	10	16.7251	17.4114	-0.686335	0.621431	Down	0.00745833	0.195522	17.0722	16.836	16.9545	16.2197	17.0849	16.1831	17.1851	17.8203	17.2007	17.6556	17.4693	17.1375	Chitinase-3-like protein 1	1116	CHI3L1	GO:0007250,GO:0006915,GO:0005975,GO:0051216,GO:0071356,GO:0006032,GO:0006954,GO:0030324,GO:0045766,GO:0070374,GO:0032757,GO:0010800,GO:0051897,GO:0070555,GO:0070741,GO:0009612,GO:0034612,GO:0005737,GO:0005783,GO:0070062,GO:0031012,GO:0005576,GO:0005615,GO:0048471,GO:0035580,GO:0030246,GO:0008061,GO:0005201	activation of NF-kappaB-inducing kinase activity|apoptotic process|carbohydrate metabolic process|cartilage development|cellular response to tumor necrosis factor|chitin catabolic process|inflammatory response|lung development|positive regulation of angiogenesis|positive regulation of ERK1 and ERK2 cascade|positive regulation of interleukin-8 production|positive regulation of peptidyl-threonine p…				KOG2806	G	chitin binding	Carbohydrate transport and metabolism	PF00704	domain	Glycosyl hydrolases family 18	IPR011583,IPR029070,IPR001223,IPR017853	Domain|Homologous_superfamily|Domain|Homologous_superfamily	Chitinase II|Chitinase insertion domain superfamily|Glycoside hydrolase family 18, catalytic domain|Glycoside hydrolase superfamily	WP2815	Mammary gland development pathway Involution Stage 4 of 4	R-HSA-6798695	Neutrophil degranulation	Cytoplasm;Secreted
O43325	LYRM1	LYR motif-containing protein 1	1	11.4707	14.5108	-3.04012	0.121572	Down	0.00768714	0.1968	10.0695	10.0666	10.0813	14.1603	10.0738	14.3726	15.0009	14.0002	14.0152	14.0155	15.2506	14.7825	LYR motif-containing protein 1	57149	LYRM1	GO:0030496,GO:0005654	midbody|nucleoplasm				ENOG502S1SM	S	Complex 1 protein (LYR family)	Function unknown	PF05347	family	Complex 1 protein (LYR family)	IPR008011,IPR045294,IPR040330	Domain|Domain|Family	Complex 1 LYR protein domain|LYRM1, LYR domain|LYR motif-containing protein 1					Nucleus
Q9NPA3	MID1IP1	Mid1-interacting protein 1	3	13.961	14.7955	-0.834473	0.560788	Down	0.00775254	0.1968	14.7287	13.9775	14.0216	13.6072	13.6019	13.829	14.4505	15.1806	15.4326	14.9311	14.3237	14.4542	Mid1-interacting protein 1	58526	MID1IP1	GO:0006629,GO:0007026,GO:0045723,GO:0051351,GO:0051258,GO:0046890,GO:0005829,GO:0005874,GO:0015630,GO:0005634,GO:0042802	lipid metabolic process|negative regulation of microtubule depolymerization|positive regulation of fatty acid biosynthetic process|positive regulation of ligase activity|protein polymerization|regulation of lipid biosynthetic process|cytosol|microtubule|microtubule cytoskeleton|nucleus|identical protein binding				ENOG502S0KR	S	positive regulation of ligase activity	Function unknown	PF07084	family	Thyroid hormone-inducible hepatic protein Spot 14	IPR009786	Family	Spot 14 family			R-HSA-200425	Carnitine metabolism	Cytoplasm;Nucleus
P85298	ARHGAP8	Rho GTPase-activating protein 8	1	11.6727	15.0238	-3.3511	0.0979982	Down	0.00852322	0.204492	10.0695	10.0666	15.1029	10.0791	10.0738	14.6445	15.0491	14.8262	15.0682	14.364	15.4255	15.4101	Rho GTPase-activating protein 8	23779	ARHGAP8	GO:2001136,GO:0070374,GO:0051056,GO:0007264,GO:0005737,GO:0005829,GO:0005096	negative regulation of endocytic recycling|positive regulation of ERK1 and ERK2 cascade|regulation of small GTPase mediated signal transduction|small GTPase mediated signal transduction|cytoplasm|cytosol|GTPase activator activity				KOG4406	DTZ	negative regulation of endocytic recycling	Cell cycle control, cell division, chromosome partitioning|Signal transduction mechanisms|Cytoskeleton	PF13716,PF00620	domain|domain	Divergent CRAL/TRIO domain|RhoGAP domain	IPR001251,IPR036865,IPR008936,IPR000198	Domain|Homologous_superfamily|Homologous_superfamily|Domain	CRAL-TRIO lipid binding domain|CRAL-TRIO lipid binding domain superfamily|Rho GTPase activation protein|Rho GTPase-activating protein domain			R-HSA-8980692	RHOA GTPase cycle
P54707	ATP12A	Potassium-transporting ATPase alpha chain 2	16	16.9046	17.5092	-0.604597	0.657655	Down	0.00894101	0.207751	17.079	16.6213	17.5334	16.306	16.8622	17.0257	17.2972	17.5267	17.4643	17.8477	17.4656	17.4537	Potassium-transporting ATPase alpha chain 2	479	ATP12A	GO:0030007,GO:0006883,GO:1990573,GO:1902600,GO:0006885,GO:0036376,GO:0015629,GO:0016324,GO:0016323,GO:0005829,GO:0005886,GO:0005889,GO:0005524,GO:0016887,GO:0046872,GO:0008900,GO:0005391	intracellular potassium ion homeostasis|intracellular sodium ion homeostasis|potassium ion import across plasma membrane|proton transmembrane transport|regulation of pH|sodium ion export across plasma membrane|actin cytoskeleton|apical plasma membrane|basolateral plasma membrane|cytosol|plasma membrane|potassium:proton exchanging ATPase complex|ATP binding|ATP hydrolysis activity|metal ion bindin…	hsa00190	Oxidative phosphorylation	K01544	KOG0203	P	sodium:potassium-exchanging ATPase activity	Inorganic ion transport and metabolism	PF13246,PF00689,PF00690,PF00122,PF00702	family|family|domain|family|domain	Cation transport ATPase (P-type)|Cation transporting ATPase, C-terminus|Cation transporter/ATPase, N-terminus|E1-E2 ATPase|haloacid dehalogenase-like hydrolase	IPR006068,IPR004014,IPR023299,IPR018303,IPR023298,IPR008250,IPR036412,IPR023214,IPR005775,IPR001757,IPR044492	Domain|Domain|Homologous_superfamily|PTM|Homologous_superfamily|Homologous_superfamily|Homologous_superfamily|Homologous_superfamily|Family|Family|Domain	Cation-transporting P-type ATPase, C-terminal|Cation-transporting P-type ATPase, N-terminal|P-type ATPase, cytoplasmic domain N|P-type ATPase, phosphorylation site|P-type ATPase, transmembrane domain superfamily|P-type ATPase, A domain superfamily|HAD-like superfamily|HAD superfamily|P-type ATPase subfamily IIC, subunit alpha|P-type ATPase|P-type ATPase, haloacid dehalogenase domain			R-HSA-936837	Ion transport by P-type ATPases
A4FU69	EFCAB5	EF-hand calcium-binding domain-containing protein 5	1	18.5335	19.331	-0.797568	0.575318	Down	0.00981808	0.215641	18.7031	18.6546	17.5943	18.8771	18.9997	18.372	19.8798	19.1266	19.5218	19.3643	19.2172	18.8765	EF-hand calcium-binding domain-containing protein 5	374786	EFCAB5	GO:0005509	calcium ion binding				ENOG502R5M0	S	calcium ion binding	Function unknown				IPR018247,IPR002048,IPR029016	Binding_site|Domain|Homologous_superfamily	EF-Hand 1, calcium-binding site|EF-hand domain|GAF-like domain superfamily
Q9P227	ARHGAP23	Rho GTPase-activating protein 23	2	11.6977	15.0169	-3.31914	0.100193	Down	0.01022	0.218586	10.0695	14.5234	10.0813	10.0791	10.0738	15.3594	15.4664	15.5971	14.432	15.2583	14.4696	14.8778	Rho GTPase-activating protein 23	57636	ARHGAP23	GO:0051056,GO:0007165,GO:0005829,GO:0070062,GO:0005096	regulation of small GTPase mediated signal transduction|signal transduction|cytosol|extracellular exosome|GTPase activator activity				KOG4407	O	GTPase activator activity	Posttranslational modification, protein turnover, chaperones	PF17820,PF15410,PF00620	domain|domain|domain	PDZ domain|Pleckstrin homology domain|RhoGAP domain	IPR001478,IPR041489,IPR036034,IPR011993,IPR041681,IPR001849,IPR008936,IPR000198	Domain|Domain|Homologous_superfamily|Homologous_superfamily|Domain|Domain|Homologous_superfamily|Domain	PDZ domain|PDZ domain 6|PDZ superfamily|PH-like domain superfamily|Pleckstrin homology domain 9|Pleckstrin homology domain|Rho GTPase activation protein|Rho GTPase-activating protein domain	WP5287,WP5287	17q12 copy number variation syndrome|17q12 copy number variation syndrome	R-HSA-8980692,R-HSA-9013149	RHOA GTPase cycle|RAC1 GTPase cycle
P12273	PIP	Prolactin-inducible protein	4	13.7913	16.3298	-2.53853	0.172117	Down	0.0119824	0.223928	13.6187	13.0164	13.8617	14.3519	14.0114	13.8875	16.8037	14.6316	13.6419	16.7942	19.2999	16.8074	Prolactin-inducible protein	5304	PIP	GO:0001580,GO:0070233,GO:0010628,GO:0006508,GO:0002682,GO:0070062,GO:0005576,GO:0005615,GO:0005634,GO:0003779,GO:0004190,GO:0042802,GO:0019864	detection of chemical stimulus involved in sensory perception of bitter taste|negative regulation of T cell apoptotic process|positive regulation of gene expression|proteolysis|regulation of immune system process|extracellular exosome|extracellular region|extracellular space|nucleus|actin binding|aspartic-type endopeptidase activity|identical protein binding|IgG binding				ENOG502T2PG	S	IgG binding	Function unknown	PF05326	family	Seminal vesicle autoantigen (SVA)	IPR013783,IPR014756,IPR007990	Homologous_superfamily|Homologous_superfamily|Family	Immunoglobulin-like fold|Immunoglobulin E-set|Prolactin-inducible protein			R-HSA-5223345	Miscellaneous transport and binding events	Secreted
Q96T21	SECISBP2	Selenocysteine insertion sequence-binding protein 2	2	11.2092	13.4902	-2.28092	0.205766	Down	0.0122331	0.225129	10.0695	13.6623	13.3026	10.0791	10.0738	10.0682	13.1586	13.1339	14.3669	13.5094	13.092	13.6801	Selenocysteine insertion sequence-binding protein 2	79048	SECISBP2	GO:0021884,GO:2000623,GO:0001514,GO:0021756,GO:0005739,GO:0005654,GO:1990904,GO:0003677,GO:0003730,GO:0043021,GO:0003723,GO:0035368	forebrain neuron development|negative regulation of nuclear-transcribed mRNA catabolic process, nonsense-mediated decay|selenocysteine incorporation|striatum development|mitochondrion|nucleoplasm|ribonucleoprotein complex|DNA binding|mRNA 3'-UTR binding|ribonucleoprotein complex binding|RNA binding|selenocysteine insertion sequence binding				ENOG502QUP4	S	selenocysteine insertion sequence binding	Function unknown	PF01248	domain	Ribosomal protein L7Ae/L30e/S12e/Gadd45 family	IPR029064,IPR004038,IPR040051	Homologous_superfamily|Domain|Family	Ribosomal protein eL30-like superfamily|Ribosomal protein eL8/eL30/eS12/Gadd45|Selenocysteine insertion sequence-binding protein 2			R-HSA-2408557	Selenocysteine synthesis	Mitochondrion;Nucleus
P16885	PLCG2	1-phosphatidylinositol 4,5-bisphosphate phosphodiesterase gamma-2	1	11.9282	15.5061	-3.57794	0.0837402	Down	0.012758	0.228662	10.0695	15.4584	10.0813	10.0791	10.0738	15.807	15.1414	16.0471	15.8003	15.1319	15.3077	15.6082	1-phosphatidylinositol 4,5-bisphosphate phosphodiesterase gamma-2	5336	PLCG2	GO:0061760,GO:0030183,GO:0050853,GO:0019722,GO:0001775,GO:0071277,GO:1990858,GO:0071396,GO:0038095,GO:0002316,GO:0032959,GO:0035556,GO:0031663,GO:0002281,GO:0043069,GO:0006661,GO:0048015,GO:0009395,GO:0030168,GO:0050850,GO:1902808,GO:0002732,GO:0051091,GO:0010634,GO:0010628,GO:1903721,GO:0032733,GO:0032735,GO:0032743,GO:0032747,GO:0032755,GO:0060907,GO:0043410,GO:0150078,GO:0051092,GO:1900227,GO:…	antifungal innate immune response|B cell differentiation|B cell receptor signaling pathway|calcium-mediated signaling|cell activation|cellular response to calcium ion|cellular response to lectin|cellular response to lipid|Fc-epsilon receptor signaling pathway|follicular B cell differentiation|inositol trisphosphate biosynthetic process|intracellular signal transduction|lipopolysaccharide-mediated…	hsa00562,hsa04012,hsa04014,hsa04370,hsa04064,hsa04066,hsa04020,hsa04070,hsa04072,hsa04611,hsa04613,hsa04625,hsa04650,hsa04662,hsa04664,hsa04666,hsa04670,hsa04062,hsa04935,hsa04919,hsa04722,hsa04750,hsa04360,hsa04380,hsa05200,hsa05206,hsa05205,hsa05225,hsa05214,hsa05223,hsa05170,hsa05171,hsa05167,hsa05169,hsa05110,hsa05120,hsa05131,hsa04933,hsa01521	Inositol phosphate metabolism|ErbB signaling pathway|Ras signaling pathway|VEGF signaling pathway|NF-kappa B signaling pathway|HIF-1 signaling pathway|Calcium signaling pathway|Phosphatidylinositol signaling system|Phospholipase D signaling pathway|Platelet activation|Neutrophil extracellular trap formation|C-type lectin receptor signaling pathway|Natural killer cell mediated cytotoxicity|B cell …	K05859	KOG1264	Z	phosphatidylinositol phospholipase C activity	Cytoskeleton	PF00168,PF16457,PF00388,PF00387,PF00017,PF00018	domain|domain|family|family|domain|domain	C2 domain|Pleckstrin homology domain|Phosphatidylinositol-specific phospholipase C, X domain|Phosphatidylinositol-specific phospholipase C, Y domain|SH2 domain|SH3 domain	IPR000008,IPR035892,IPR011992,IPR011993,IPR001849,IPR001192,IPR016279,IPR035023,IPR035024,IPR017946,IPR035723,IPR000909,IPR001711,IPR000980,IPR036860,IPR036028,IPR001452	Domain|Homologous_superfamily|Homologous_superfamily|Homologous_superfamily|Domain|Family|Family|Domain|Domain|Homologous_superfamily|Domain|Domain|Domain|Domain|Homologous_superfamily|Homologous_superfamily|Domain	C2 domain|C2 domain superfamily|EF-hand domain pair|PH-like domain superfamily|Pleckstrin homology domain|Phosphoinositide phospholipase C family|Phosphatidylinositol-4, 5-bisphosphate phosphodiesterase gamma|PLC-gamma, C-terminal SH2 domain|PLC-gamma, N-terminal SH2 domain|PLC-like phosphodiesterase, TIM beta/alpha-barrel domain superfamily|1-phosphatidylinositol 4,5-bisphosphate phosphodiestera…	WP2034,WP2261,WP23,WP23,WP2355,WP289,WP3937,WP3958,WP4223,WP4255,WP4341,WP4481,WP4806,WP4971,WP5222,WP5411,WP5420,WP673	Leptin signaling pathway|Glioblastoma signaling pathways|B cell receptor signaling pathway|B cell receptor signaling pathway|Corticotropin releasing hormone signaling pathway|Myometrial relaxation and contraction pathways|Microglia pathogen phagocytosis pathway|GPR40 pathway|Ras signaling|Non small cell lung cancer|Non genomic actions of 1 25 dihydroxyvitamin D3|Resistin as a regulator of inflamm…	R-HSA-114604,R-HSA-166016,R-HSA-1855204,R-HSA-202433,R-HSA-2029485,R-HSA-2424491,R-HSA-2871796,R-HSA-2871809,R-HSA-5607764,R-HSA-5621480,R-HSA-9027277,R-HSA-9664323,R-HSA-9679191,R-HSA-9680350,R-HSA-983695	GPVI-mediated activation cascade|Toll Like Receptor 4 (TLR4) Cascade|Synthesis of IP3 and IP4 in the cytosol|Generation of second messenger molecules|Role of phospholipids in phagocytosis|DAP12 signaling|FCERI mediated MAPK activation|FCERI mediated Ca+2 mobilization|CLEC7A (Dectin-1) signaling|Dectin-2 family|Erythropoietin activates Phospholipase C gamma (PLCG)|FCGR3A-mediated IL10 synthesis|Po…	Membrane
P14415	ATP1B2	Sodium/potassium-transporting ATPase subunit beta-2	2	11.9858	15.675	-3.68922	0.0775235	Down	0.0133762	0.229732	10.0695	10.0666	16.0522	15.5846	10.0738	10.0682	15.6865	16.3481	15.8616	15.8105	14.8382	15.5053	Sodium/potassium-transporting ATPase subunit beta-2	482	ATP1B2	GO:0086064,GO:0031589,GO:0030007,GO:0006883,GO:0021670,GO:0086009,GO:0061744,GO:1903976,GO:0021944,GO:0045494,GO:0120036,GO:0032781,GO:0010976,GO:1903288,GO:1901018,GO:1903278,GO:1990573,GO:0050821,GO:0001895,GO:0036376,GO:0021678,GO:0150104,GO:0016324,GO:0097450,GO:0097449,GO:0044298,GO:0071944,GO:0031253,GO:0005737,GO:0009897,GO:0016328,GO:0016020,GO:0098984,GO:0001917,GO:0005886,GO:0005890,GO:…	cell communication by electrical coupling involved in cardiac conduction|cell-substrate adhesion|intracellular potassium ion homeostasis|intracellular sodium ion homeostasis|lateral ventricle development|membrane repolarization|motor behavior|negative regulation of glial cell migration|neuronal-glial interaction involved in hindbrain glial-mediated radial cell migration|photoreceptor cell mainten…	hsa04024,hsa04022,hsa04911,hsa04918,hsa04919,hsa04925,hsa04260,hsa04261,hsa04970,hsa04971,hsa04972,hsa04976,hsa04973,hsa04974,hsa04978,hsa04960,hsa04961,hsa04964	cAMP signaling pathway|cGMP-PKG signaling pathway|Insulin secretion|Thyroid hormone synthesis|Thyroid hormone signaling pathway|Aldosterone synthesis and secretion|Cardiac muscle contraction|Adrenergic signaling in cardiomyocytes|Salivary secretion|Gastric acid secretion|Pancreatic secretion|Bile secretion|Carbohydrate digestion and absorption|Protein digestion and absorption|Mineral absorption|A…	K01540	KOG3927	U	positive regulation of potassium ion import	Intracellular trafficking, secretion, and vesicular transport	PF00287	family	Sodium / potassium ATPase beta chain	IPR000402,IPR038702	Family|Homologous_superfamily	Sodium/potassium-transporting ATPase subunit beta|Sodium/potassium-transporting ATPase subunit beta superfamily	WP536	Calcium regulation in cardiac cells	R-HSA-210991,R-HSA-5578775,R-HSA-936837,R-HSA-9679191	Basigin interactions|Ion homeostasis|Ion transport by P-type ATPases|Potential therapeutics for SARS	Cell membrane
P36959	GMPR	GMP reductase 1	1	10.7909	13.0778	-2.28687	0.204919	Down	0.01356	0.229732	10.0695	10.0666	10.0813	10.0791	10.0738	14.3751	12.6465	13.16	12.6367	14.3251	13.048	12.6502	GMP reductase 1	2766	GMPR	GO:0006144,GO:0006163,GO:0009409,GO:0005829,GO:1902560,GO:0003920,GO:0046872	purine nucleobase metabolic process|purine nucleotide metabolic process|response to cold|cytosol|GMP reductase complex|GMP reductase activity|metal ion binding	hsa00230	Purine metabolism	K00364	KOG2550	F	IMP dehydrogenase activity	Nucleotide transport and metabolism	PF00478	domain	IMP dehydrogenase / GMP reductase domain	IPR013785,IPR005993,IPR015875,IPR001093	Homologous_superfamily|Family|Conserved_site|Domain	Aldolase-type TIM barrel|GMP reductase|IMP dehydrogenase / GMP reductase, conserved site|IMP dehydrogenase/GMP reductase			R-HSA-74217	Purine salvage
P23490	LORICRIN	Loricrin	4	21.1922	22.0669	-0.874692	0.54537	Down	0.0137881	0.229732	21.4992	21.3831	21.998	20.8432	21.0048	20.4248	21.3013	21.9115	22.1584	22.715	22.1925	22.1225	Loricrin	4014	LORICRIN	GO:0031424,GO:0030216,GO:0018149,GO:0001533,GO:0005737,GO:0005829,GO:0005654,GO:0005200,GO:0030280	keratinization|keratinocyte differentiation|peptide cross-linking|cornified envelope|cytoplasm|cytosol|nucleoplasm|structural constituent of cytoskeleton|structural constituent of skin epidermis				ENOG502RU07	S	structural constituent of epidermis	Function unknown	PF15847	family	Major keratinocyte cell envelope protein	IPR031700	Family	Loricrin			R-HSA-6809371	Formation of the cornified envelope	Cytoplasm;Nucleus
Q92839	HAS1	Hyaluronan synthase 1	1	13.3361	19.45	-6.11393	0.0144385	Down	0.014631	0.236034	10.0695	10.0666	10.0813	10.0791	19.9346	19.7853	18.9612	20.0765	19.9954	18.9517	19.7504	18.9649	Hyaluronan synthase 1	3036	HAS1	GO:0007155,GO:0036120,GO:0085029,GO:0045226,GO:0006024,GO:0030213,GO:0010764,GO:0005794,GO:0005886,GO:0050501,GO:0042802	cell adhesion|cellular response to platelet-derived growth factor stimulus|extracellular matrix assembly|extracellular polysaccharide biosynthetic process|glycosaminoglycan biosynthetic process|hyaluronan biosynthetic process|negative regulation of fibroblast migration|Golgi apparatus|plasma membrane|hyaluronan synthase activity|identical protein binding				KOG2571	M	chitin synthase activity	Cell wall/membrane/envelope biogenesis	PF13641	domain	Glycosyltransferase like family 2	IPR029044	Homologous_superfamily	Nucleotide-diphospho-sugar transferases			R-HSA-2142850	Hyaluronan biosynthesis and export	Membrane
P51589	CYP2J2	Cytochrome P450 2J2	1	11.1649	13.3262	-2.16126	0.22356	Down	0.0150848	0.238763	13.6533	10.0666	13.0485	10.0791	10.0738	10.0682	12.8616	12.8369	13.6857	12.8521	14.3313	13.3895	Cytochrome P450 2J2	1573	CYP2J2	GO:0019373,GO:0006631,GO:0006690,GO:0043651,GO:0006082,GO:0008016,GO:0006805,GO:0005737,GO:0005789,GO:0070062,GO:0043231,GO:0008405,GO:0008404,GO:0106301,GO:0008392,GO:0020037,GO:0106255,GO:0005506,GO:0016853,GO:0071614,GO:0004497,GO:0016712	epoxygenase P450 pathway|fatty acid metabolic process|icosanoid metabolic process|linoleic acid metabolic process|organic acid metabolic process|regulation of heart contraction|xenobiotic metabolic process|cytoplasm|endoplasmic reticulum membrane|extracellular exosome|intracellular membrane-bounded organelle|arachidonic acid 11,12-epoxygenase activity|arachidonic acid 14,15-epoxygenase activity|a…	hsa00590,hsa00591,hsa04913,hsa04726,hsa04750,hsa05417	Arachidonic acid metabolism|Linoleic acid metabolism|Ovarian steroidogenesis|Serotonergic synapse|Inflammatory mediator regulation of TRP channels|Lipid and atherosclerosis	K07418	KOG0156	Q	iron ion binding	Secondary metabolites biosynthesis, transport and catabolism	PF00067	domain	Cytochrome P450	IPR001128,IPR017972,IPR002401,IPR008071,IPR036396	Family|Conserved_site|Family|Family|Homologous_superfamily	Cytochrome P450|Cytochrome P450, conserved site|Cytochrome P450, E-class, group I|Cytochrome P450, E-class, group I, CYP2J-like|Cytochrome P450 superfamily	WP43,WP678,WP702	Oxidation by cytochrome P450|Arachidonate epoxygenase epoxide hydrolase|Metapathway biotransformation Phase I and II	R-HSA-211935,R-HSA-211981,R-HSA-2142670	Fatty acids|Xenobiotics|Synthesis of epoxy (EET) and dihydroxyeicosatrienoic acids (DHET)	Microsome
P60022	DEFB1	Beta-defensin 1	1	15.9002	16.7866	-0.88644	0.540947	Down	0.0169769	0.251417	16.5903	16.2172	16.016	15.8769	15.7141	14.9865	16.7581	17.6687	16.3053	16.5239	17.1426	16.321	Beta-defensin 1	1672	DEFB1	GO:0019731,GO:0061844,GO:0035584,GO:0019933,GO:0006935,GO:0042742,GO:0050829,GO:0050830,GO:0007186,GO:0006955,GO:0045087,GO:0002227,GO:0060474,GO:0009617,GO:0070062,GO:0005576,GO:0005615,GO:0005796,GO:0016020,GO:1990742,GO:0097225,GO:0031731,GO:0042802	antibacterial humoral response|antimicrobial humoral immune response mediated by antimicrobial peptide|calcium-mediated signaling using intracellular calcium source|cAMP-mediated signaling|chemotaxis|defense response to bacterium|defense response to Gram-negative bacterium|defense response to Gram-positive bacterium|G protein-coupled receptor signaling pathway|immune response|innate immune respon…	hsa02010,hsa05150	ABC transporters|Staphylococcus aureus infection	K23125	ENOG502TDMV	S	positive regulation of flagellated sperm motility involved in capacitation	Function unknown	PF00711	domain	Beta defensin	IPR001855	Family	Beta defensin type			R-HSA-1461957,R-HSA-1461973	Beta defensins|Defensins	Membrane;Secreted
P36941	LTBR	Tumor necrosis factor receptor superfamily member 3	1	14.6866	15.292	-0.605407	0.657286	Down	0.0174325	0.253595	15.1606	14.8094	15.0936	14.3211	14.4244	14.3103	15.0333	15.7402	15.7273	15.1585	15.1307	14.9619	Tumor necrosis factor receptor superfamily member 3	4055	LTBR	GO:0006915,GO:0071260,GO:0048534,GO:0006955,GO:0043011,GO:0043123,GO:2001238,GO:0046330,GO:0007165,GO:0005794,GO:0005886,GO:0042802,GO:0031625	apoptotic process|cellular response to mechanical stimulus|hematopoietic or lymphoid organ development|immune response|myeloid dendritic cell differentiation|positive regulation of canonical NF-kappaB signal transduction|positive regulation of extrinsic apoptotic signaling pathway|positive regulation of JNK cascade|signal transduction|Golgi apparatus|plasma membrane|identical protein binding|ubiq…	hsa04064,hsa04066,hsa04060,hsa04061,hsa04672,hsa05203,hsa05166	NF-kappa B signaling pathway|HIF-1 signaling pathway|Cytokine-cytokine receptor interaction|Viral protein interaction with cytokine and cytokine receptor|Intestinal immune network for IgA production|Viral carcinogenesis|Human T-cell leukemia virus 1 infection	K03159	ENOG502S4WF	S	myeloid dendritic cell differentiation	Function unknown	PF00020	domain	TNFR/NGFR cysteine-rich region	IPR001368,IPR017349,IPR033997	Domain|Family|Domain	TNFR/NGFR cysteine-rich region|Tumour necrosis factor receptor 3|Tumour necrosis factor receptor 3, N-terminal			R-HSA-5668541,R-HSA-5676594	TNFR2 non-canonical NF-kB pathway|TNF receptor superfamily (TNFSF) members mediating non-canonical NF-kB pathway	Membrane
Q9ULM3	YEATS2	YEATS domain-containing protein 2	3	11.4255	13.9305	-2.50498	0.176168	Down	0.0175457	0.254262	13.5772	10.0666	14.6881	10.0791	10.0738	10.0682	13.7557	14.4699	13.9341	13.5579	13.5623	14.3029	YEATS domain-containing protein 2	55689	YEATS2	GO:0006338,GO:0000122,GO:0051726,GO:0051302,GO:0006355,GO:0045995,GO:0006357,GO:0090043,GO:0140672,GO:0072686,GO:0035267,GO:0005654,GO:0042393,GO:0140566,GO:0140030,GO:0017025,GO:0003714	chromatin remodeling|negative regulation of transcription by RNA polymerase II|regulation of cell cycle|regulation of cell division|regulation of DNA-templated transcription|regulation of embryonic development|regulation of transcription by RNA polymerase II|regulation of tubulin deacetylation|ATAC complex|mitotic spindle|NuA4 histone acetyltransferase complex|nucleoplasm|histone binding|histone …				KOG3149	K	chromatin organization	Transcription	PF03366	domain	YEATS family	IPR038704,IPR005033	Homologous_superfamily|Family	YEATS superfamily|YEATS			R-HSA-3214847,R-HSA-9772755	HATs acetylate histones|Formation of WDR5-containing histone-modifying complexes	Nucleus
P02686	MBP	Myelin basic protein	4	16.999	17.6445	-0.645433	0.639301	Down	0.0181501	0.259763	16.741	16.8422	17.1218	17.7704	16.4432	17.0755	17.5717	18.2108	17.635	17.6856	17.5934	17.1704	Myelin basic protein	4155	MBP	GO:0008366,GO:0007417,GO:0007268,GO:0006955,GO:0035633,GO:0000165,GO:0061024,GO:0042552,GO:0034115,GO:2000343,GO:0032755,GO:1904685,GO:0009636,GO:0007605,GO:0021762,GO:0071944,GO:0009986,GO:0043218,GO:0005829,GO:0033269,GO:0043209,GO:0043025,GO:0005634,GO:0005886,GO:0032991,GO:0045202,GO:0005516,GO:0008289,GO:0002020,GO:0019911	axon ensheathment|central nervous system development|chemical synaptic transmission|immune response|maintenance of blood-brain barrier|MAPK cascade|membrane organization|myelination|negative regulation of heterotypic cell-cell adhesion|positive regulation of chemokine (C-X-C motif) ligand 2 production|positive regulation of interleukin-6 production|positive regulation of metalloendopeptidase acti…				ENOG502S4SJ	S	structural constituent of myelin sheath	Function unknown	PF01669	family	Myelin basic protein	IPR000548	Family	Myelin basic protein	WP2064,WP2276,WP2431,WP2637,WP3584,WP422,WP4304,WP5090,WP5417	Neural crest differentiation|Glial cell differentiation|Spinal cord injury|Interleukin 1 IL 1 structural pathway|MECP2 and associated Rett syndrome|MAPK cascade|Oligodendrocyte specification and differentiation leading to myelin components for CNS|Complement system in neuronal development and plasticity|Cell lineage map for neuronal differentiation	R-HSA-9619665	EGR2 and SOX10-mediated initiation of Schwann cell myelination	Cytoplasm
Q9ULE0	WWC3	Protein WWC3	3	13.8772	14.8764	-0.999215	0.500272	Down	0.0186439	0.263484	13.0212	13.6038	14.7544	13.5371	14.7412	13.6053	14.9897	14.017	14.7209	15.0911	15.5642	14.8753	Protein WWC3	55841	WWC3	GO:0016477,GO:0035331,GO:0046621,GO:0000122,GO:0006355,GO:0035330,GO:0005737,GO:0005829,GO:0019900,GO:0060090	cell migration|negative regulation of hippo signaling|negative regulation of organ growth|negative regulation of transcription by RNA polymerase II|regulation of DNA-templated transcription|regulation of hippo signaling|cytoplasm|cytosol|kinase binding|molecular adaptor activity				KOG3209	O	protein-containing complex scaffold activity	Posttranslational modification, protein turnover, chaperones	PF00397	domain	WW domain	IPR000008,IPR035892,IPR037771	Domain|Homologous_superfamily|Domain	C2 domain|C2 domain superfamily|WWC, C2 domain					Cytoplasm
P98174	FGD1	FYVE, RhoGEF and PH domain-containing protein 1	2	13.7478	14.5065	-0.758723	0.591019	Down	0.0187056	0.263484	12.8567	14.0173	13.5483	13.8561	14.594	13.6141	14.4939	14.1041	14.6453	14.809	14.1238	14.8628	FYVE, RhoGEF and PH domain-containing protein 1	2245	FGD1	GO:0030036,GO:0009887,GO:0007010,GO:0046847,GO:0008360,GO:0043087,GO:0051056,GO:0007165,GO:0005737,GO:0005856,GO:0005829,GO:0005794,GO:0030027,GO:0001726,GO:0005085,GO:0046872,GO:0031267	actin cytoskeleton organization|animal organ morphogenesis|cytoskeleton organization|filopodium assembly|regulation of cell shape|regulation of GTPase activity|regulation of small GTPase mediated signal transduction|signal transduction|cytoplasm|cytoskeleton|cytosol|Golgi apparatus|lamellipodium|ruffle|guanyl-nucleotide exchange factor activity|metal ion binding|small GTPase binding	hsa04810	Regulation of actin cytoskeleton	K05720	KOG4424	T	Rho guanyl-nucleotide exchange factor activity	Signal transduction mechanisms	PF01363,PF00169,PF00621	domain|domain|domain	FYVE zinc finger|PH domain|RhoGEF domain	IPR035899,IPR000219,IPR035941,IPR035939,IPR011993,IPR001849,IPR000306,IPR017455,IPR013083	Homologous_superfamily|Domain|Domain|Domain|Homologous_superfamily|Domain|Domain|Domain|Homologous_superfamily	Dbl homology (DH) domain superfamily|Dbl homology (DH) domain|FGD1-4, C-terminal PH domain|FGD1, N-terminal PH domain|PH-like domain superfamily|Pleckstrin homology domain|FYVE zinc finger|Zinc finger, FYVE-related|Zinc finger, RING/FYVE/PHD-type	WP51	Regulation of actin cytoskeleton	R-HSA-193648,R-HSA-416482,R-HSA-9013148	NRAGE signals death through JNK|G alpha (12/13) signalling events|CDC42 GTPase cycle	Cytoplasm
Q5SYB0	FRMPD1	FERM and PDZ domain-containing protein 1	3	11.6164	14.3619	-2.74551	0.149114	Down	0.0206923	0.276508	15.0813	10.0666	10.0813	14.3274	10.0738	10.0682	13.708	14.5038	14.393	14.2284	14.1746	15.1638	FERM and PDZ domain-containing protein 1	22844	FRMPD1	GO:0090150,GO:0008277,GO:0005856,GO:0005829,GO:0005886,GO:0032991	establishment of protein localization to membrane|regulation of G protein-coupled receptor signaling pathway|cytoskeleton|cytosol|plasma membrane|protein-containing complex				KOG3552	O	positive regulation of synapse structural plasticity	Posttranslational modification, protein turnover, chaperones	PF21477,PF00373,PF00595	domain|domain|domain	FAK1/PYK2, FERM domain C-lobe|FERM central domain|PDZ domain	IPR019749,IPR049385,IPR014352,IPR035963,IPR019748,IPR000299,IPR041779,IPR001478,IPR036034,IPR011993,IPR029071	Domain|Domain|Homologous_superfamily|Homologous_superfamily|Domain|Domain|Domain|Domain|Homologous_superfamily|Homologous_superfamily|Homologous_superfamily	Band 4.1 domain|FAK1-like, FERM domain C-lobe|FERM/acyl-CoA-binding protein superfamily|FERM superfamily, second domain|FERM central domain|FERM domain|FERM and PDZ domain-containing protein 1/3/4, FERM domain C-lobe|PDZ domain|PDZ superfamily|PH-like domain superfamily|Ubiquitin-like domain superfamily					Cytoplasm;Cell membrane
Q9P0N8	MARCHF2	E3 ubiquitin-protein ligase MARCHF2	1	11.9347	15.0904	-3.15571	0.112212	Down	0.0240213	0.290434	10.0695	10.0666	10.0813	10.0791	15.3059	16.0057	15.3765	14.9744	14.8956	15.1004	14.6513	15.544	E3 ubiquitin-protein ligase MARCHF2	51257	MARCHF2	GO:0140367,GO:0140374,GO:0006897,GO:1905167,GO:0016567,GO:0044790,GO:0005737,GO:0031410,GO:0005829,GO:0005783,GO:0005789,GO:0010008,GO:0000139,GO:0005765,GO:0005886,GO:0061630,GO:0004842,GO:0008270	antibacterial innate immune response|antiviral innate immune response|endocytosis|positive regulation of lysosomal protein catabolic process|protein ubiquitination|suppression of viral release by host|cytoplasm|cytoplasmic vesicle|cytosol|endoplasmic reticulum|endoplasmic reticulum membrane|endosome membrane|Golgi membrane|lysosomal membrane|plasma membrane|ubiquitin protein ligase activity|ubiqu…				KOG1609	A	zinc ion binding	RNA processing and modification	PF12906	domain	RING-variant domain	IPR001841,IPR011016,IPR013083	Domain|Domain|Homologous_superfamily	Zinc finger, RING-type|Zinc finger, RING-CH-type|Zinc finger, RING/FYVE/PHD-type					Lysosome;Cytoplasm;Golgi apparatus;Cell membrane;Endosome
P22532	SPRR2D	Small proline-rich protein 2D	6	20.7111	21.3337	-0.622577	0.64951	Down	0.0244049	0.291023	21.1472	20.752	21.1399	19.9773	20.6556	20.5946	20.9154	21.7135	20.939	21.7536	21.5357	21.1449	Small proline-rich protein 2D	6703	SPRR2D	GO:0008544,GO:0031424,GO:0001533,GO:0005737,GO:0005829	epidermis development|keratinization|cornified envelope|cytoplasm|cytosol				ENOG502TM5C	J	Small proline-rich 2	Translation, ribosomal structure and biogenesis	PF14820	family	Small proline-rich 2	IPR029142	Family	Small proline-rich protein 2			R-HSA-6809371	Formation of the cornified envelope	Cytoplasm
Q8IYS0	GRAMD1C	Protein Aster-C	1	11.4217	13.8009	-2.37916	0.192221	Down	0.0245539	0.291023	10.0695	10.0666	13.6695	10.0791	14.5774	10.0682	14.5459	13.6789	14.5966	13.163	13.5849	13.2358	Protein Aster-C	54762	GRAMD1C	GO:0071397,GO:0032366,GO:0005789,GO:0140268,GO:0005886,GO:0015485,GO:0120020	cellular response to cholesterol|intracellular sterol transport|endoplasmic reticulum membrane|endoplasmic reticulum-plasma membrane contact site|plasma membrane|cholesterol binding|cholesterol transfer activity				KOG1032	U	intracellular sterol transport	Intracellular trafficking, secretion, and vesicular transport	PF02893,PF16016	domain|domain	GRAM domain|VAD1 Analog of StAR-related lipid transfer domain	IPR004182,IPR011993,IPR031968	Domain|Homologous_superfamily|Domain	GRAM domain|PH-like domain superfamily|VASt domain					Cell membrane
Q9H4K7	MTG2	Mitochondrial ribosome-associated GTPase 2	2	11.4546	14.0386	-2.58402	0.166775	Down	0.0248982	0.292698	10.0695	14.1043	10.0813	10.0791	14.3254	10.0682	14.1317	12.9003	14.9549	14.2812	12.6154	15.3483	Mitochondrial ribosome-associated GTPase 2	26164	MTG2	GO:0070129,GO:0044065,GO:0042254,GO:0005743,GO:0005759,GO:0005761,GO:0005739,GO:0005525,GO:0003924,GO:0000287	regulation of mitochondrial translation|regulation of respiratory system process|ribosome biogenesis|mitochondrial inner membrane|mitochondrial matrix|mitochondrial ribosome|mitochondrion|GTP binding|GTPase activity|magnesium ion binding				KOG1489	P	GTP-binding protein	Inorganic ion transport and metabolism	PF01018,PF01926	domain|family	GTP1/OBG|50S ribosome-binding GTPase	IPR031167,IPR006073,IPR014100,IPR006169,IPR036726,IPR045086,IPR027417,IPR005225	Domain|Domain|Family|Domain|Homologous_superfamily|Family|Homologous_superfamily|Domain	OBG-type guanine nucleotide-binding (G) domain|GTP binding domain|GTP-binding protein Obg/CgtA|GTP1/OBG domain|GTP1/OBG domain superfamily|OBG-type GTPase|P-loop containing nucleoside triphosphate hydrolase|Small GTP-binding protein domain					Mitochondrion
Q8WWM9	CYGB	Cytoglobin	1	13.9054	14.5763	-0.670897	0.628116	Down	0.0250319	0.293464	14.1657	13.4045	13.4191	13.4169	14.6073	14.4188	14.386	14.9729	14.3598	14.6827	14.7938	14.2623	Cytoglobin	114757	CYGB	GO:0019395,GO:0032966,GO:0010764,GO:2000490,GO:0015671,GO:0001666,GO:0006979,GO:0005829,GO:0043005,GO:0043025,GO:0004096,GO:0047888,GO:0020037,GO:0005506,GO:0016491,GO:0019825,GO:0005344,GO:0004601	fatty acid oxidation|negative regulation of collagen biosynthetic process|negative regulation of fibroblast migration|negative regulation of hepatic stellate cell activation|oxygen transport|response to hypoxia|response to oxidative stress|cytosol|neuron projection|neuronal cell body|catalase activity|fatty acid peroxidase activity|heme binding|iron ion binding|oxidoreductase activity|oxygen bind…				KOG3378	C	oxygen carrier activity	Energy production and conversion	PF00042	domain	Globin	IPR000971,IPR009050,IPR012292,IPR013314	Domain|Homologous_superfamily|Homologous_superfamily|Family	Globin|Globin-like superfamily|Globin/Protoglobin|Globin, lamprey/hagfish type			R-HSA-203615,R-HSA-8981607	eNOS activation|Intracellular oxygen transport	Cytoplasm
O43581	SYT7	Synaptotagmin-7	2	14.7392	15.6484	-0.909233	0.532468	Down	0.0254256	0.294764	14.5486	13.3818	15.0305	15.2633	14.916	15.2948	16.0928	15.7355	16.1252	15.6245	14.9257	15.3868	Synaptotagmin-7	9066	SYT7	GO:1990927,GO:0048791,GO:0071277,GO:0006909,GO:0090385,GO:0001778,GO:0045956,GO:0046850,GO:0017158,GO:0014059,GO:0070092,GO:0050796,GO:0050764,GO:1900242,GO:1990926,GO:0036465,GO:0006906,GO:0090119,GO:0030424,GO:0005829,GO:0031045,GO:0032009,GO:0070062,GO:0098686,GO:0005765,GO:0005764,GO:0005778,GO:0005777,GO:0030670,GO:0005886,GO:0042734,GO:0045202,GO:0008021,GO:0030672,GO:0005509,GO:0005544,GO:…	calcium ion regulated lysosome exocytosis|calcium ion-regulated exocytosis of neurotransmitter|cellular response to calcium ion|phagocytosis|phagosome-lysosome fusion|plasma membrane repair|positive regulation of calcium ion-dependent exocytosis|regulation of bone remodeling|regulation of calcium ion-dependent exocytosis|regulation of dopamine secretion|regulation of glucagon secretion|regulation…				KOG1028	B	calcium ion-regulated exocytosis of neurotransmitter	Chromatin structure and dynamics	PF00168	domain	C2 domain	IPR000008,IPR035892,IPR037732,IPR037741,IPR001565	Domain|Homologous_superfamily|Domain|Domain|Domain	C2 domain|C2 domain superfamily|Synaptotagmin 7, C2A domain|Synaptotagmin 7, C2B domain|Synaptotagmin			R-HSA-6794361	Neurexins and neuroligins	Lysosome;Cytoplasm;Cell membrane;Peroxisome
Q8IU60	DCP2	m7GpppN-mRNA hydrolase	1	14.5449	15.1574	-0.612513	0.654056	Down	0.0256305	0.295113	15.0053	14.3277	13.9613	14.2228	14.888	14.8642	14.9846	15.6451	14.8591	14.6704	15.4729	15.3123	m7GpppN-mRNA hydrolase	167227	DCP2	GO:0000290,GO:0043928,GO:0071044,GO:0006402,GO:0032211,GO:0000184,GO:0043488,GO:1904872,GO:0030054,GO:0005737,GO:0036464,GO:0005829,GO:0005654,GO:0000932,GO:0016442,GO:0140933,GO:0004534,GO:0030145,GO:0016896,GO:0070034	deadenylation-dependent decapping of nuclear-transcribed mRNA|exonucleolytic catabolism of deadenylated mRNA|histone mRNA catabolic process|mRNA catabolic process|negative regulation of telomere maintenance via telomerase|nuclear-transcribed mRNA catabolic process, nonsense-mediated decay|regulation of mRNA stability|regulation of telomerase RNA localization to Cajal body|cell junction|cytoplasm|…	hsa03018	RNA degradation	K12613	KOG2937	L	m7G(5')pppN diphosphatase activity	Replication, recombination and repair	PF05026,PF00293	domain|domain	Dcp2, box A domain|NUDIX domain	IPR007722,IPR036189,IPR044099,IPR015797,IPR020084,IPR000086	Domain|Homologous_superfamily|Domain|Homologous_superfamily|Conserved_site|Domain	mRNA decapping protein 2, Box A domain|mRNA decapping protein 2, Box A domain superfamily|mRNA decapping enzyme 2 , NUDIX hydrolase domain|NUDIX hydrolase-like domain superfamily|NUDIX hydrolase, conserved site|NUDIX hydrolase domain			R-HSA-380994,R-HSA-430039,R-HSA-450385,R-HSA-450513,R-HSA-450604	ATF4 activates genes in response to endoplasmic reticulum stress|mRNA decay by 5' to 3' exoribonuclease|Butyrate Response Factor 1 (BRF1) binds and destabilizes mRNA|Tristetraprolin (TTP, ZFP36) binds and destabilizes mRNA|KSRP (KHSRP) binds and destabilizes mRNA	Cytoplasm;Nucleus
Q9Y2U9	KLHDC2	Kelch domain-containing protein 2	2	14.0907	14.7052	-0.614505	0.653154	Down	0.0267237	0.298536	14.7168	14.0587	13.7652	13.6936	14.3417	13.9679	14.8799	14.2917	15.1557	14.0563	14.8087	15.0389	Kelch domain-containing protein 2	23588	KLHDC2	GO:0043161,GO:0016567,GO:0140627,GO:0031462,GO:0016604,GO:0031965,GO:0005654,GO:0005634,GO:1990756	proteasome-mediated ubiquitin-dependent protein catabolic process|protein ubiquitination|ubiquitin-dependent protein catabolic process via the C-end degron rule pathway|Cul2-RING ubiquitin ligase complex|nuclear body|nuclear membrane|nucleoplasm|nucleus|ubiquitin ligase-substrate adaptor activity				KOG0379	P	nitrile biosynthetic process	Inorganic ion transport and metabolism	PF13418	repeat	Galactose oxidase, central domain	IPR015915	Homologous_superfamily	Kelch-type beta propeller					Nucleus
Q9Y244	POMP	Proteasome maturation protein	1	11.9552	15.0568	-3.10166	0.116495	Down	0.0268619	0.298536	15.5615	15.8673	10.0813	10.0791	10.0738	10.0682	15.3202	14.7344	15.5305	15.0562	14.717	14.9828	Proteasome maturation protein	51371	POMP	GO:0043248,GO:0005737,GO:0005829,GO:0005783,GO:0016020,GO:0016607,GO:0005634	proteasome assembly|cytoplasm|cytosol|endoplasmic reticulum|membrane|nuclear speck|nucleus	hsa03050	Proteasome	K11599	KOG3061	GM	proteasome assembly	Carbohydrate transport and metabolism|Cell wall/membrane/envelope biogenesis	PF05348	family	Proteasome maturation factor UMP1	IPR008012	Family	Proteasome maturation factor Ump1					Cytoplasm;Nucleus;Microsome
P40617	ARL4A	ADP-ribosylation factor-like protein 4A	2	14.6195	15.3423	-0.722853	0.605898	Down	0.0278821	0.300216	14.6813	14.7787	15.2018	14.8033	13.3853	14.8666	15.151	15.6396	14.9997	15.6862	15.3893	15.1883	ADP-ribosylation factor-like protein 4A	10124	ARL4A	GO:0050873,GO:0006886,GO:0016192,GO:0005829,GO:0005730,GO:0005654,GO:0005634,GO:0005886,GO:0005525,GO:0003924	brown fat cell differentiation|intracellular protein transport|vesicle-mediated transport|cytosol|nucleolus|nucleoplasm|nucleus|plasma membrane|GTP binding|GTPase activity				KOG0070	BDLTU	GTP binding	Chromatin structure and dynamics|Cell cycle control, cell division, chromosome partitioning|Replication, recombination and repair|Signal transduction mechanisms|Intracellular trafficking, secretion, and vesicular transport	PF00025	domain	ADP-ribosylation factor family	IPR027417,IPR005225,IPR006689	Homologous_superfamily|Domain|Family	P-loop containing nucleoside triphosphate hydrolase|Small GTP-binding protein domain|Small GTPase superfamily, ARF/SAR type	WP2857,WP2857	Mesodermal commitment pathway|Mesodermal commitment pathway			Cytoplasm;Cell membrane;Nucleus
O75452	RDH16	Retinol dehydrogenase 16	2	14.076	14.9273	-0.85127	0.554297	Down	0.0286491	0.301859	14.6246	13.6509	13.6654	15.296	13.567	13.6524	14.9398	15.1622	15.5463	14.7489	14.4289	14.7378	Retinol dehydrogenase 16	8608	RDH16	GO:0006629,GO:0042572,GO:0008202,GO:0005789,GO:0043231,GO:0106429,GO:0047044,GO:0047023,GO:0009055,GO:0042802,GO:0004745	lipid metabolic process|retinol metabolic process|steroid metabolic process|endoplasmic reticulum membrane|intracellular membrane-bounded organelle|11-cis-retinol dehydrogenase|androstan-3-alpha,17-beta-diol dehydrogenase activity|androsterone dehydrogenase activity|electron transfer activity|identical protein binding|NAD-retinol dehydrogenase activity	hsa00830	Retinol metabolism	K11154	KOG1610	Q	retinol dehydrogenase activity	Secondary metabolites biosynthesis, transport and catabolism	PF00106	domain	short chain dehydrogenase	IPR036291,IPR020904,IPR002347	Homologous_superfamily|Conserved_site|Family	NAD(P)-binding domain superfamily|Short-chain dehydrogenase/reductase, conserved site|Short-chain dehydrogenase/reductase SDR			R-HSA-2453902,R-HSA-5365859	The canonical retinoid cycle in rods (twilight vision)|RA biosynthesis pathway	Microsome
P19099	CYP11B2	Cytochrome P450 11B2, mitochondrial	1	19.1328	19.8795	-0.74678	0.595932	Down	0.0309801	0.310109	19.2619	18.9358	19.042	18.3796	19.2914	19.8858	19.8872	19.1595	20.4125	20.5832	19.6201	19.6147	Cytochrome P450 11B2, mitochondrial	1585	CYP11B2	GO:0032342,GO:0006700,GO:0032870,GO:0071375,GO:0035865,GO:0008203,GO:0034651,GO:0034650,GO:0006704,GO:0006705,GO:0055075,GO:0002017,GO:0003091,GO:0055078,GO:0016125,GO:0005743,GO:0005739,GO:0047783,GO:0020037,GO:0005506,GO:0004507,GO:0008395	aldosterone biosynthetic process|C21-steroid hormone biosynthetic process|cellular response to hormone stimulus|cellular response to peptide hormone stimulus|cellular response to potassium ion|cholesterol metabolic process|cortisol biosynthetic process|cortisol metabolic process|glucocorticoid biosynthetic process|mineralocorticoid biosynthetic process|potassium ion homeostasis|regulation of bloo…	hsa00140,hsa04925	Steroid hormone biosynthesis|Aldosterone synthesis and secretion	K07433	KOG0159	C	iron ion binding	Energy production and conversion	PF00067	domain	Cytochrome P450	IPR001128,IPR017972,IPR002399,IPR036396	Family|Conserved_site|Family|Homologous_superfamily	Cytochrome P450|Cytochrome P450, conserved site|Cytochrome P450, mitochondrial|Cytochrome P450 superfamily	WP43,WP4523,WP4523,WP4756,WP4758,WP4790,WP5279,WP5279,WP5279,WP5280,WP5280,WP554,WP702	Oxidation by cytochrome P450|Classical pathway of steroidogenesis with glucocorticoid and mineralocorticoid metabolism|Classical pathway of steroidogenesis with glucocorticoid and mineralocorticoid metabolism|Renin angiotensin aldosterone system RAAS |Nephrotic syndrome|FGF23 signaling in hypophosphatemic rickets and related disorders|Mineralocorticoid biosynthesis|Mineralocorticoid biosynthesis|…	R-HSA-193993,R-HSA-194002,R-HSA-211976,R-HSA-5579009	Mineralocorticoid biosynthesis|Glucocorticoid biosynthesis|Endogenous sterols|Defective CYP11B2 causes CMO-1 deficiency	Mitochondrion
O15085	ARHGEF11	Rho guanine nucleotide exchange factor 11	4	13.8683	14.4577	-0.589433	0.664604	Down	0.0310595	0.310109	14.3231	13.3652	14.5584	13.3776	14.2186	13.3667	14.2494	14.6481	14.383	14.4292	14.436	14.6004	Rho guanine nucleotide exchange factor 11	9826	ARHGEF11	GO:0030036,GO:0030010,GO:0007186,GO:0045893,GO:0001558,GO:0051056,GO:0007266,GO:0006941,GO:0005737,GO:0005829,GO:0005654,GO:0005886,GO:0001664,GO:0005096,GO:0005085	actin cytoskeleton organization|establishment of cell polarity|G protein-coupled receptor signaling pathway|positive regulation of DNA-templated transcription|regulation of cell growth|regulation of small GTPase mediated signal transduction|Rho protein signal transduction|striated muscle contraction|cytoplasm|cytosol|nucleoplasm|plasma membrane|G protein-coupled receptor binding|GTPase activator …	hsa04928,hsa04270,hsa05200,hsa05163,hsa05130	Parathyroid hormone synthesis, secretion and action|Vascular smooth muscle contraction|Pathways in cancer|Human cytomegalovirus infection|Pathogenic Escherichia coli infection	K12331	KOG3520	T	Rho guanyl-nucleotide exchange factor activity	Signal transduction mechanisms	PF00595,PF17838,PF09128,PF00621	domain|domain|domain|domain	PDZ domain|PH domain|Regulator of G protein signalling-like domain|RhoGEF domain	IPR035899,IPR000219,IPR001478,IPR036034,IPR037889,IPR011993,IPR041020,IPR001849,IPR037803,IPR016137,IPR015212,IPR036305,IPR044926	Homologous_superfamily|Domain|Domain|Homologous_superfamily|Domain|Homologous_superfamily|Domain|Domain|Domain|Domain|Domain|Homologous_superfamily|Homologous_superfamily	Dbl homology (DH) domain superfamily|Dbl homology (DH) domain|PDZ domain|PDZ superfamily|Rho guanine nucleotide exchange factor 11, RGS domain|PH-like domain superfamily|ARHGEF1-like, PH domain|Pleckstrin homology domain|Rho guanine nucleotide exchange factor 11, PH domain|RGS domain|Regulator of G protein signalling-like domain|RGS domain superfamily|RGS, subdomain 2			R-HSA-193648,R-HSA-416482,R-HSA-416572,R-HSA-8980692,R-HSA-9013026,R-HSA-9013106,R-HSA-9013148,R-HSA-9013149	NRAGE signals death through JNK|G alpha (12/13) signalling events|Sema4D induced cell migration and growth-cone collapse|RHOA GTPase cycle|RHOB GTPase cycle|RHOC GTPase cycle|CDC42 GTPase cycle|RAC1 GTPase cycle	Cytoplasm;Membrane
A0A1B0GTR4	SPRR5	Putative small proline-rich protein 5	1	16.0228	16.7743	-0.751545	0.593967	Down	0.031143	0.310109	16.6145	16.6264	16.463	15.1545	15.5035	15.7749	16.3179	16.9234	16.9448	17.3554	16.4828	16.6216	Putative small proline-rich protein 5	107985528	SPRR5
P50591	TNFSF10	Tumor necrosis factor ligand superfamily member 10	2	11.5118	13.8382	-2.32633	0.19939	Down	0.0336774	0.31783	14.0609	10.0666	10.0813	10.0791	14.7151	10.0682	13.7459	14.5761	13.3623	14.6018	13.3671	13.3758	Tumor necrosis factor ligand superfamily member 10	8743	TNFSF10	GO:0006915,GO:0007267,GO:0006955,GO:0008584,GO:0043065,GO:0043123,GO:0043280,GO:2001238,GO:0090200,GO:0032868,GO:0007165,GO:0070062,GO:0005576,GO:0005886,GO:0005125,GO:0042802,GO:0005102,GO:0045569,GO:0005164,GO:0008270	apoptotic process|cell-cell signaling|immune response|male gonad development|positive regulation of apoptotic process|positive regulation of canonical NF-kappaB signal transduction|positive regulation of cysteine-type endopeptidase activity involved in apoptotic process|positive regulation of extrinsic apoptotic signaling pathway|positive regulation of release of cytochrome c from mitochondria|re…	hsa04068,hsa04060,hsa04061,hsa04210,hsa04217,hsa04650,hsa05164,hsa05130,hsa05132,hsa05417	FoxO signaling pathway|Cytokine-cytokine receptor interaction|Viral protein interaction with cytokine and cytokine receptor|Apoptosis|Necroptosis|Natural killer cell mediated cytotoxicity|Influenza A|Pathogenic Escherichia coli infection|Salmonella infection|Lipid and atherosclerosis	K04721	ENOG502QQ3R	S	TRAIL binding	Function unknown	PF00229	domain	TNF(Tumour Necrosis Factor) family	IPR021184,IPR006052,IPR017355,IPR008983	Conserved_site|Domain|Family|Homologous_superfamily	Tumour necrosis factor, conserved site|Tumour necrosis factor domain|Tumour necrosis factor ligand 10/11|Tumour necrosis factor-like domain superfamily	WP1742,WP1772,WP254,WP3611,WP5115	TP53 network|Apoptosis modulation and signaling|Apoptosis|Photodynamic therapy induced AP 1 survival signaling|Network map of SARS CoV 2 signaling pathway	R-HSA-140534,R-HSA-3371378,R-HSA-5213460,R-HSA-5218900,R-HSA-69416,R-HSA-75158	Caspase activation via Death Receptors in the presence of ligand|Regulation by c-FLIP|RIPK1-mediated regulated necrosis|CASP8 activity is inhibited|Dimerization of procaspase-8|TRAIL signaling	Cell membrane;Secreted
Q9NWL6	ASNSD1	Asparagine synthetase domain-containing protein 1	1	11.3577	13.4662	-2.1085	0.231889	Down	0.0340752	0.319854	10.0695	10.0666	14.1212	10.0791	13.7419	10.0682	14.2635	13.0836	14.3845	13.0161	13.0205	13.0293	Asparagine synthetase domain-containing protein 1	54529	ASNSD1	GO:0006529,GO:0006541,GO:0004066	asparagine biosynthetic process|glutamine metabolic process|asparagine synthase (glutamine-hydrolyzing) activity				KOG0573	E	asparagine synthase (glutamine-hydrolyzing) activity	Amino acid transport and metabolism	PF00733	domain	Asparagine synthase	IPR001962,IPR017932,IPR029055,IPR014729	Domain|Domain|Homologous_superfamily|Homologous_superfamily	Asparagine synthase|Glutamine amidotransferase type 2 domain|Nucleophile aminohydrolases, N-terminal|Rossmann-like alpha/beta/alpha sandwich fold
P35030	PRSS3	Trypsin-3	1	16.7201	17.3952	-0.675117	0.626282	Down	0.0343085	0.319854	16.2316	16.0935	17.2677	16.8917	16.5005	17.3354	17.8756	16.8174	17.1442	17.7405	17.1271	17.6662	Trypsin-3	5646	PRSS3	GO:0019730,GO:0007586,GO:0043542,GO:0006508,GO:0031638,GO:0005576,GO:0005615,GO:1904724,GO:0005509,GO:0004252,GO:0008236	antimicrobial humoral response|digestion|endothelial cell migration|proteolysis|zymogen activation|extracellular region|extracellular space|tertiary granule lumen|calcium ion binding|serine-type endopeptidase activity|serine-type peptidase activity	hsa04080,hsa04972,hsa04974,hsa05164	Neuroactive ligand-receptor interaction|Pancreatic secretion|Protein digestion and absorption|Influenza A	K01312	KOG3627	O	serine-type endopeptidase activity	Posttranslational modification, protein turnover, chaperones	PF00089	domain	Trypsin	IPR009003,IPR043504,IPR001314,IPR001254,IPR018114	Homologous_superfamily|Homologous_superfamily|Family|Domain|Active_site	Peptidase S1, PA clan|Peptidase S1, PA clan, chymotrypsin-like fold|Peptidase S1A, chymotrypsin family|Serine proteases, trypsin domain|Serine proteases, trypsin family, histidine active site			R-HSA-1462054,R-HSA-6798695,R-HSA-6803157,R-HSA-9758881	Alpha-defensins|Neutrophil degranulation|Antimicrobial peptides|Uptake of dietary cobalamins into enterocytes	Secreted
O43236	SEPTIN4	Septin-4	1	15.52	16.1681	-0.648113	0.638114	Down	0.035343	0.320186	16.202	15.7787	15.0333	16.0598	15.0259	15.0203	16.2678	16.1167	16.6583	16.3779	15.7896	15.7984	Septin-4	5414	SEPTIN4	GO:0006915,GO:0061640,GO:0030317,GO:0061484,GO:0001764,GO:0043065,GO:2001244,GO:0031398,GO:0042981,GO:0017157,GO:0048515,GO:0030424,GO:0032153,GO:0005829,GO:0030425,GO:0015630,GO:0005741,GO:0005739,GO:0005654,GO:0005634,GO:0043204,GO:0031105,GO:0005940,GO:0097227,GO:0008021,GO:0005525,GO:0003924,GO:0042802,GO:0000287,GO:0060090,GO:0005198	apoptotic process|cytoskeleton-dependent cytokinesis|flagellated sperm motility|hematopoietic stem cell homeostasis|neuron migration|positive regulation of apoptotic process|positive regulation of intrinsic apoptotic signaling pathway|positive regulation of protein ubiquitination|regulation of apoptotic process|regulation of exocytosis|spermatid differentiation|axon|cell division site|cytosol|den…	hsa04210,hsa04215	Apoptosis|Apoptosis - multiple species	K16943	ENOG502SETZ	S	Domain of unknown function (DUF4655)	Function unknown	PF00735	domain	Septin	IPR030379,IPR027417,IPR016491	Domain|Homologous_superfamily|Family	Septin-type guanine nucleotide-binding (G) domain|P-loop containing nucleoside triphosphate hydrolase|Septin	WP1772,WP5224	Apoptosis modulation and signaling|2q37 copy number variation syndrome	R-HSA-111457,R-HSA-111469	Release of apoptotic factors from the mitochondria|SMAC, XIAP-regulated apoptotic response	Cytoplasm
G9CGD6	CNK3/IPCEF1	CNK3/IPCEF1 fusion protein	1	11.7296	14.3096	-2.58006	0.167234	Down	0.0356354	0.320392	10.0695	14.9244	15.1626	10.0791	10.0738	10.0682	13.9603	14.1682	13.9505	14.55	15.0703	14.1585	CNK3/IPCEF1 fusion protein	154043	CNK3/IPCEF1	GO:2001114,GO:0009966,GO:0005737,GO:0016020	positive regulation of cellular response to hepatocyte growth factor stimulus|regulation of signal transduction|cytoplasm|membrane								PF06663,PF10534,PF00595,PF00169,PF00536	domain|domain|domain|domain|domain	Connector enhancer of kinase suppressor of ras 2/3 domain|Connector enhancer of kinase suppressor of ras|PDZ domain|PH domain|SAM domain (Sterile alpha motif)	IPR010599,IPR017874,IPR001478,IPR036034,IPR011993,IPR001849,IPR001660,IPR013761	Domain|Domain|Domain|Homologous_superfamily|Homologous_superfamily|Domain|Domain|Homologous_superfamily	Connector enhancer of kinase suppressor of ras 2/3 domain|CRIC domain|PDZ domain|PDZ superfamily|PH-like domain superfamily|Pleckstrin homology domain|Sterile alpha motif domain|Sterile alpha motif/pointed domain superfamily
P02656	APOC3	Apolipoprotein C-III	2	16.3875	17.0816	-0.694143	0.618076	Down	0.0366775	0.322745	16.6963	16.6596	16.7412	16.3861	16.2192	15.6224	16.6193	17.564	17.6018	17.1248	16.202	17.3777	Apolipoprotein C-III	345	APOC3	GO:0033344,GO:0042632,GO:0034382,GO:0007186,GO:0034375,GO:0042157,GO:0060621,GO:0045717,GO:0010987,GO:0050995,GO:0045833,GO:0051005,GO:0010989,GO:0048261,GO:0010897,GO:0010916,GO:0010903,GO:0033700,GO:0032489,GO:0043691,GO:0019433,GO:0070328,GO:0006641,GO:0034379,GO:0042627,GO:0062023,GO:0005769,GO:0070062,GO:0005576,GO:0005615,GO:0034363,GO:0034366,GO:0034361,GO:0015485,GO:0030234,GO:0070653,GO:…	cholesterol efflux|cholesterol homeostasis|chylomicron remnant clearance|G protein-coupled receptor signaling pathway|high-density lipoprotein particle remodeling|lipoprotein metabolic process|negative regulation of cholesterol import|negative regulation of fatty acid biosynthetic process|negative regulation of high-density lipoprotein particle clearance|negative regulation of lipid catabolic pro…	hsa03320,hsa04979	PPAR signaling pathway|Cholesterol metabolism	K08759	ENOG502SZ00	S	negative regulation of high-density lipoprotein particle clearance	Function unknown	PF05778	family	Apolipoprotein CIII (Apo-CIII)	IPR008403,IPR038195	Family|Homologous_superfamily	Apolipoprotein CIII|Apolipoprotein CIII superfamily	WP2878,WP2882,WP3601,WP3601,WP3601,WP3942,WP430,WP5304,WP5304,WP5304,WP5304,WP5304	PPAR alpha pathway|Nuclear receptors meta pathway|Lipid particles composition|Lipid particles composition|Lipid particles composition|PPAR signaling pathway|Statin inhibition of cholesterol production|Cholesterol metabolism|Cholesterol metabolism|Cholesterol metabolism|Cholesterol metabolism|Cholesterol metabolism	R-HSA-8963888,R-HSA-8963901,R-HSA-8964058,R-HSA-975634	Chylomicron assembly|Chylomicron remodeling|HDL remodeling|Retinoid metabolism and transport	Secreted
Q9UQ10	DHDH	Trans-1,2-dihydrobenzene-1,2-diol dehydrogenase	1	12.0691	15.1283	-3.05922	0.119973	Down	0.0388473	0.332444	10.0695	10.0666	15.7013	10.0791	10.0738	16.4242	14.6471	15.2881	15.9276	14.6376	15.6186	14.6508	Trans-1,2-dihydrobenzene-1,2-diol dehydrogenase	27294	DHDH	GO:0042843,GO:0047837,GO:0000166,GO:0047115	D-xylose catabolic process|D-xylose 1-dehydrogenase (NADP+) activity|nucleotide binding|trans-1,2-dihydrobenzene-1,2-diol dehydrogenase activity	hsa00040,hsa00980	Pentose and glucuronate interconversions|Metabolism of xenobiotics by cytochrome P450	K00078	KOG2741	V	D-xylose 1-dehydrogenase (NADP+) activity	Defense mechanisms	PF01408,PF02894	family|domain	Oxidoreductase family, NAD-binding Rossmann fold|Oxidoreductase family, C-terminal alpha/beta domain	IPR004104,IPR000683,IPR036291	Domain|Domain|Homologous_superfamily	Gfo/Idh/MocA-like oxidoreductase, C-terminal|Gfo/Idh/MocA-like oxidoreductase, N-terminal|NAD(P)-binding domain superfamily	WP3891	Benzene metabolism
Q5T751	LCE1C	Late cornified envelope protein 1C	1	17.252	18.2182	-0.966223	0.511844	Down	0.0398575	0.336087	16.9331	18.1615	18.1323	16.3214	17.663	16.3005	17.7419	17.6408	18.0652	18.8631	18.1663	18.8318	Late cornified envelope protein 1C	353133	LCE1C	GO:0031424	keratinization								PF14672	family	Late cornified envelope	IPR028205	Family	Late cornified envelope protein			R-HSA-6809371	Formation of the cornified envelope
Q8WV60	PTCD2	Pentatricopeptide repeat-containing protein 2, mitochondrial	1	15.333	16.0113	-0.678335	0.624886	Down	0.0398853	0.336087	15.5812	16.2432	14.8582	14.856	15.6142	14.8451	16.4771	15.8209	16.5769	15.7851	15.6648	15.7431	Pentatricopeptide repeat-containing protein 2, mitochondrial	79810	PTCD2	GO:0001822,GO:0001889,GO:0007005,GO:0006397,GO:0055001,GO:0010468,GO:0050684,GO:0055010,GO:0005739,GO:0003723	kidney development|liver development|mitochondrion organization|mRNA processing|muscle cell development|regulation of gene expression|regulation of mRNA processing|ventricular cardiac muscle tissue morphogenesis|mitochondrion|RNA binding				ENOG502R1K6	S	regulation of mRNA processing	Function unknown	PF10037	repeat	Mitochondrial 28S ribosomal protein S27	IPR034913,IPR002885,IPR034629,IPR011990	Family|Repeat|Family|Homologous_superfamily	mS27/PTCD2|Pentatricopeptide repeat|Pentatricopeptide repeat-containing protein 2, mitochondrial|Tetratricopeptide-like helical domain superfamily					Mitochondrion
O43286	B4GALT5	Beta-1,4-galactosyltransferase 5	1	14.4109	15.2689	-0.857923	0.551746	Down	0.0421107	0.344442	14.9473	13.9162	13.9308	15.1981	14.5555	13.9178	14.9552	15.4113	15.3723	16.321	14.1839	15.3694	Beta-1,4-galactosyltransferase 5	9334	B4GALT5	GO:0005975,GO:0022010,GO:0021955,GO:0010706,GO:0009101,GO:0070085,GO:0042551,GO:0016266,GO:0030311,GO:0040019,GO:0006486,GO:0031647,GO:0005794,GO:0032580,GO:0000139,GO:0008378,GO:0046872,GO:0003945,GO:0008489	carbohydrate metabolic process|central nervous system myelination|central nervous system neuron axonogenesis|ganglioside biosynthetic process via lactosylceramide|glycoprotein biosynthetic process|glycosylation|neuron maturation|O-glycan processing|poly-N-acetyllactosamine biosynthetic process|positive regulation of embryonic development|protein glycosylation|regulation of protein stability|Golgi…	hsa00600,hsa00512	Sphingolipid metabolism|Mucin type O-glycan biosynthesis	K09905	KOG3916	J	N-acetyllactosamine synthase activity	Translation, ribosomal structure and biogenesis	PF02709,PF13733	family|domain	N-terminal domain of galactosyltransferase|N-terminal region of glycosyl transferase group 7	IPR003859,IPR027791,IPR027995,IPR029044	Family|Domain|Domain|Homologous_superfamily	Beta-1,4-galactosyltransferase|Galactosyltransferase, C-terminal|Galactosyltransferase, N-terminal|Nucleotide-diphospho-sugar transferases	WP5292	Glycosphingolipid metabolism	R-HSA-2022854,R-HSA-913709,R-HSA-975577	Keratan sulfate biosynthesis|O-linked glycosylation of mucins|N-Glycan antennae elongation	Golgi apparatus
P26232	CTNNA2	Catenin alpha-2	1	11.5723	13.8649	-2.29253	0.204118	Down	0.0433613	0.344674	14.469	10.0666	10.0813	10.0791	14.6699	10.0682	13.4573	14.2998	15.134	13.4478	13.3893	13.461	Catenin alpha-2	1496	CTNNA2	GO:0007409,GO:0048854,GO:0016477,GO:0098609,GO:0048813,GO:0034316,GO:0060134,GO:0021942,GO:2001222,GO:0010975,GO:0051823,GO:0015629,GO:0005912,GO:0030424,GO:0016342,GO:0005737,GO:0005829,GO:0005634,GO:0051015,GO:0008013,GO:0045296,GO:0005200	axonogenesis|brain morphogenesis|cell migration|cell-cell adhesion|dendrite morphogenesis|negative regulation of Arp2/3 complex-mediated actin nucleation|prepulse inhibition|radial glia guided migration of Purkinje cell|regulation of neuron migration|regulation of neuron projection development|regulation of synapse structural plasticity|actin cytoskeleton|adherens junction|axon|catenin complex|cy…	hsa04390,hsa04520,hsa04670,hsa05200,hsa05226,hsa05213,hsa05100,hsa05412	Hippo signaling pathway|Adherens junction|Leukocyte transendothelial migration|Pathways in cancer|Gastric cancer|Endometrial cancer|Bacterial invasion of epithelial cells|Arrhythmogenic right ventricular cardiomyopathy	K05691	KOG3681	S	actin filament binding	Function unknown	PF01044	family	Vinculin family	IPR036723,IPR001033,IPR006077,IPR000633	Homologous_superfamily|Family|Family|Conserved_site	Alpha-catenin/vinculin-like superfamily|Alpha-catenin|Vinculin/alpha-catenin|Vinculin, conserved site	WP2118,WP2118,WP2858,WP4155,WP5087	Arrhythmogenic right ventricular cardiomyopathy|Arrhythmogenic right ventricular cardiomyopathy|Ectoderm differentiation|Endometrial cancer|Pleural mesothelioma	R-HSA-525793	Myogenesis	Cytoplasm;Cell membrane;Nucleus
Q9BYE4	SPRR2G	Small proline-rich protein 2G	1	18.9582	19.6415	-0.683318	0.622731	Down	0.045317	0.34984	19.1906	18.6362	19.9897	18.25	19.1927	18.4901	19.2091	20.0415	19.336	20.1063	19.6745	19.4818	Small proline-rich protein 2G	6701	SPRR2G	GO:0008544,GO:0031424,GO:0030216,GO:0001533,GO:0005829	epidermis development|keratinization|keratinocyte differentiation|cornified envelope|cytosol				ENOG502TEHF	S	keratinization	Function unknown	PF14820	family	Small proline-rich 2	IPR029142	Family	Small proline-rich protein 2			R-HSA-6809371	Formation of the cornified envelope	Cytoplasm
Q16799	RTN1	Reticulon-1	1	11.6163	13.9008	-2.28442	0.205268	Down	0.0469337	0.349974	10.0695	14.6392	10.0813	14.7661	10.0738	10.0682	13.4473	14.9129	13.4375	13.753	14.403	13.451	Reticulon-1	6252	RTN1	GO:0007420,GO:0071787,GO:1902430,GO:0030182,GO:0030425,GO:0005783,GO:0005789,GO:0000139,GO:0043005,GO:0043025,GO:0014069	brain development|endoplasmic reticulum tubular network formation|negative regulation of amyloid-beta formation|neuron differentiation|dendrite|endoplasmic reticulum|endoplasmic reticulum membrane|Golgi membrane|neuron projection|neuronal cell body|postsynaptic density				KOG1792	I	endoplasmic reticulum tubular network organization	Lipid transport and metabolism	PF02453	family	Reticulon	IPR003388,IPR046964	Domain|Family	Reticulon|Reticulon 1-4					Golgi apparatus
P0C0L4	C4A	Complement C4-A	1	13.4878	14.0763	-0.588588	0.664993	Down	0.0476746	0.349974	12.9935	14.2072	13.0053	13.6626	14.0658	12.9922	13.8869	13.7399	14.1523	14.0127	14.0632	14.6031	Complement C4-A	720	C4A	GO:0006956,GO:0006958,GO:0006954,GO:0045087,GO:2000427,GO:0030424,GO:0072562,GO:0030425,GO:0005788,GO:0070062,GO:0005576,GO:0005615,GO:0043025,GO:0005886,GO:0045202,GO:0001849,GO:0004866	complement activation|complement activation, classical pathway|inflammatory response|innate immune response|positive regulation of apoptotic cell clearance|axon|blood microparticle|dendrite|endoplasmic reticulum lumen|extracellular exosome|extracellular region|extracellular space|neuronal cell body|plasma membrane|synapse|complement component C1q complex binding|endopeptidase inhibitor activity	hsa04610,hsa05171,hsa05133,hsa05150,hsa05322,hsa04936	Complement and coagulation cascades|Coronavirus disease - COVID-19|Pertussis|Staphylococcus aureus infection|Systemic lupus erythematosus|Alcoholic liver disease	K03989	KOG1366	J	endopeptidase inhibitor activity	Translation, ribosomal structure and biogenesis	PF00207,PF07703,PF07677,PF01821,PF21145,PF01835,PF17791,PF17789,PF01759,PF07678	family|domain|domain|domain|domain|domain|domain|domain|domain|repeat	Alpha-2-macroglobulin family|Alpha-2-macroglobulin bait region domain|A-macroglobulin receptor binding domain|Anaphylotoxin-like domain|Complement C4, MG1 domain|MG2 domain|Macroglobulin domain MG3|Macroglobulin domain MG4|UNC-6/NTR/C345C module|A-macroglobulin TED domain	IPR009048,IPR036595,IPR011625,IPR047565,IPR011626,IPR000020,IPR018081,IPR001840,IPR048847,IPR013783,IPR001599,IPR019742,IPR002890,IPR041555,IPR040839,IPR001134,IPR018933,IPR008930,IPR008993	Domain|Homologous_superfamily|Domain|Conserved_site|Domain|Domain|Homologous_superfamily|Domain|Domain|Homologous_superfamily|Domain|Conserved_site|Domain|Domain|Domain|Domain|Domain|Homologous_superfamily|Homologous_superfamily	Alpha-macroglobulin, receptor-binding|Alpha-macroglobulin, receptor-binding domain superfamily|Alpha-2-macroglobulin, bait region domain|Alpha-macroglobulin-like, thiol-ester bond-forming region|Alpha-macroglobulin-like, TED domain|Anaphylatoxin/fibulin|Anaphylatoxin, complement system|Anaphylatoxin, complement system domain|Complement C4, MG1 domain|Immunoglobulin-like fold|Alpha-2-macroglobulin…	WP2328,WP2328,WP2806,WP2806,WP2806,WP2806,WP5090,WP5218,WP545,WP706	Allograft rejection|Allograft rejection|Complement system|Complement system|Complement system|Complement system|Complement system in neuronal development and plasticity|Extrafollicular and follicular B cell activation by SARS CoV 2|Complement activation|Sudden infant death syndrome SIDS susceptibility pathways	R-HSA-166663,R-HSA-174577,R-HSA-381426,R-HSA-8957275,R-HSA-977606	Initial triggering of complement|Activation of C3 and C5|Regulation of Insulin-like Growth Factor (IGF) transport and uptake by Insulin-like Growth Factor Binding Proteins (IGFBPs)|Post-translational protein phosphorylation|Regulation of Complement cascade	Secreted
Q9NTQ9	GJB4	Gap junction beta-4 protein	2	15.061	15.6535	-0.592508	0.663189	Down	0.047826	0.349974	14.6684	15.0796	15.0716	15.1515	16.0338	14.3613	15.8916	15.6593	15.7472	15.9682	15.5473	15.1076	Gap junction beta-4 protein	127534	GJB4	GO:0007267,GO:1990349,GO:0042048,GO:0007608,GO:0030054,GO:0005922,GO:0005730,GO:0005654,GO:0005886,GO:0005243	cell-cell signaling|gap junction-mediated intercellular transport|olfactory behavior|sensory perception of smell|cell junction|connexin complex|nucleolus|nucleoplasm|plasma membrane|gap junction channel activity				ENOG502R3YE	S	epididymis development	Function unknown	PF00029	domain	Connexin	IPR000500,IPR002270,IPR019570,IPR017990,IPR013092,IPR038359	Family|Family|Domain|Conserved_site|Domain|Homologous_superfamily	Connexin|Gap junction beta-4 protein (Cx30.3)|Gap junction protein, cysteine-rich domain|Connexin, conserved site|Connexin, N-terminal|Connexin, N-terminal domain superfamily	WP536	Calcium regulation in cardiac cells	R-HSA-190861	Gap junction assembly	Cell membrane
Q8N448	LNX2	Ligand of Numb protein X 2	2	14.6983	15.3825	-0.684108	0.62239	Down	0.0485946	0.350935	14.5703	15.0107	14.3408	14.3386	14.5905	15.3392	16.4688	15.2663	15.1654	15.6152	15.2149	14.5642	Ligand of Numb protein X 2	222484	LNX2	GO:0061351,GO:0030182,GO:0005886,GO:0042802,GO:0046872,GO:0030165,GO:0004842	neural precursor cell proliferation|neuron differentiation|plasma membrane|identical protein binding|metal ion binding|PDZ domain binding|ubiquitin-protein transferase activity				KOG3528	T	macromolecule localization	Signal transduction mechanisms	PF00595,PF13923	domain|domain	PDZ domain|Zinc finger, C3HC4 type (RING finger)	IPR001478,IPR036034,IPR001841,IPR013083,IPR017907	Domain|Homologous_superfamily|Domain|Homologous_superfamily|Conserved_site	PDZ domain|PDZ superfamily|Zinc finger, RING-type|Zinc finger, RING/FYVE/PHD-type|Zinc finger, RING-type, conserved site
O14633	LCE2B	Late cornified envelope protein 2B	1	18.1572	18.7984	-0.64121	0.641175	Down	0.0490995	0.351074	18.5728	18.1427	18.4538	17.393	18.6442	17.7366	18.7771	18.7717	18.3392	19.5689	19.0918	18.2417	Late cornified envelope protein 2B	26239	LCE2B	GO:0008544,GO:0031424,GO:0042802	epidermis development|keratinization|identical protein binding				ENOG502TDZA	S	peptide cross-linking	Function unknown	PF14672	family	Late cornified envelope	IPR028205	Family	Late cornified envelope protein	WP2877	Vitamin D receptor pathway	R-HSA-6809371	Formation of the cornified envelope
