# Supplementary material for: Total Panax notoginseng Saponins Repair the Epidermal Barrier by Regulating a Multi-Pathway Network: Insights from an Integrative RHE Model and Multi-Omics Study
Source: Int J Mol Sci. 2025 Dec 5;26(24):11775. doi: 10.3390/ijms262411775 (PMC12733117; doi:10.3390/ijms262411775)
Supplement: Supplementary file 1 [file ijms-26-11775-s001.zip › Supplementary material S6.xlsx]

## Sheet: 21 up and down
file	M-vs-C.fc1.5.up.xlsx																																												NC-vs-BC.fc1.5.up.xlsx	T-vs-M.fc1.5.down.xlsx
header	Gene Name	Description	Unique peptides	Average(M)	Average(C)	log2FoldChange	FoldChange	Regulation	p-value	q-value	M1	M2	M3	M4	M5	M6	C1	C2	C3	C4	C5	C6	Product	GeneID	Gene_Name	GO_id	GO_term	pathway	pathway_description	K_number	eggNOG_id	eggNOG_abbreviation	eggNOG_description	eggNOG_function_classification	PFAM_Family	PFAM_Type	PFAM_Name	InterPro_id	InterPro_ENTRY_TYPE	InterPro_ENTRY_NAME	WikiPathway_id	WikiPathway_description	Reactome_id	Reactome_description	Subcellular_location	Gene Name	Description	Unique peptides	Average(T)
O75379	VAMP4	Vesicle-associated membrane protein 4	2	15.8055	15.1187	0.68683	1.60974	Up	0.00527347	0.0356443	16.0391	15.9471	15.2378	15.9208	15.9346	15.7537	15.4254	15.5874	14.5427	14.905	15.1618	15.0898	Vesicle-associated membrane protein 4	8674	VAMP4	GO:0032456,GO:0090161,GO:1900242,GO:0035493,GO:0016189,GO:0009986,GO:0030669,GO:0005768,GO:0005794,GO:0000139,GO:0005764,GO:0005886,GO:0031201,GO:0005802,GO:0032588,GO:0030133	endocytic recycling|Golgi ribbon formation|regulation of synaptic vesicle endocytosis|SNARE complex assembly|synaptic vesicle to endosome fusion|cell surface|clathrin-coated endocytic vesicle membrane|endosome|Golgi apparatus|Golgi membrane|lysosome|plasma membrane|SNARE complex|trans-Golgi network|trans-Golgi network membrane|transport vesicle	hsa04130	SNARE interactions in vesicular transport	K08513	KOG0860	U	SNAP receptor activity	Intracellular trafficking, secretion, and vesicular transport	PF00957	family	Synaptobrevin	IPR001388,IPR042855,IPR042887	Family|Domain|Family	Synaptobrevin-like|v-SNARE, coiled-coil homology domain|Vesicle-associated membrane protein 4			R-HSA-6811440,R-HSA-8856825,R-HSA-8856828	Retrograde transport at the Trans-Golgi-Network|Cargo recognition for clathrin-mediated endocytosis|Clathrin-mediated endocytosis	Golgi apparatus	VAMP4	Vesicle-associated membrane protein 4	2	15.1445
P01877	IGHA2	Immunoglobulin heavy constant alpha 2	1	15.6238	10.6268	4.99697	31.9328	Up	0.00108456	0.0128748	16.6734	13.816	16.6636	13.3313	19.1517	14.1067	10	13.6522	10.0379	10.0249	10.0215	10.0246	Immunoglobulin heavy constant alpha 2	107985528	IGHA2	GO:0002250,GO:0019731,GO:0050853,GO:0006958,GO:0003094,GO:0006955,GO:0060267,GO:0072562,GO:0070062,GO:0005576,GO:0005615,GO:0071745,GO:0042571,GO:0071748,GO:0005886,GO:0071752,GO:0071751,GO:0003823	adaptive immune response|antibacterial humoral response|B cell receptor signaling pathway|complement activation, classical pathway|glomerular filtration|immune response|positive regulation of respiratory burst|blood microparticle|extracellular exosome|extracellular region|extracellular space|IgA immunoglobulin complex|immunoglobulin complex, circulating|monomeric IgA immunoglobulin complex|plasma…								PF07654,PF00047	domain|domain	Immunoglobulin C1-set domain|Immunoglobulin domain	IPR007110,IPR036179,IPR013783,IPR003006,IPR003597,IPR013151	Domain|Homologous_superfamily|Homologous_superfamily|Conserved_site|Domain|Domain	Immunoglobulin-like domain|Immunoglobulin-like domain superfamily|Immunoglobulin-like fold|Immunoglobulin/major histocompatibility complex, conserved site|Immunoglobulin C1-set|Immunoglobulin			R-HSA-202733,R-HSA-2168880	Cell surface interactions at the vascular wall|Scavenging of heme from plasma	Cell membrane;Secreted	IGHA2	Immunoglobulin heavy constant alpha 2	1	10.7169
Q6EEV4	POLR2M	DNA-directed RNA polymerase II subunit GRINL1A, isoforms 4/5	1	12.6887	11.0629	1.62576	3.08606	Up	0.0464444	0.149151	12.2136	13.5477	13.1589	12.2042	12.2086	12.7991	10	10.0272	10.0379	12.5569	10.0215	13.734	DNA-directed RNA polymerase II subunit GRINL1A, isoforms 4/5	107985528	POLR2M																					POLR2M	DNA-directed RNA polymerase II subunit GRINL1A, isoforms 4/5	1	10.6335
P60022	DEFB1	Beta-defensin 1	1	16.7866	16.1593	0.627317	1.54469	Up	0.0260342	0.0997757	16.7581	17.6687	16.3053	16.5239	17.1426	16.321	15.796	16.4532	16.3639	16.2331	16.1599	15.9495	Beta-defensin 1	1672	DEFB1	GO:0019731,GO:0061844,GO:0035584,GO:0019933,GO:0006935,GO:0042742,GO:0050829,GO:0050830,GO:0007186,GO:0006955,GO:0045087,GO:0002227,GO:0060474,GO:0009617,GO:0070062,GO:0005576,GO:0005615,GO:0005796,GO:0016020,GO:1990742,GO:0097225,GO:0031731,GO:0042802	antibacterial humoral response|antimicrobial humoral immune response mediated by antimicrobial peptide|calcium-mediated signaling using intracellular calcium source|cAMP-mediated signaling|chemotaxis|defense response to bacterium|defense response to Gram-negative bacterium|defense response to Gram-positive bacterium|G protein-coupled receptor signaling pathway|immune response|innate immune respon…	hsa02010,hsa05150	ABC transporters|Staphylococcus aureus infection	K23125	ENOG502TDMV	S	positive regulation of flagellated sperm motility involved in capacitation	Function unknown	PF00711	domain	Beta defensin	IPR001855	Family	Beta defensin type			R-HSA-1461957,R-HSA-1461973	Beta defensins|Defensins	Membrane;Secreted	DEFB1	Beta-defensin 1	1	15.9002
P26232	CTNNA2	Catenin alpha-2	1	13.8649	10.0227	3.8422	14.3422	Up	1.16002e-07	3.64922e-05	13.4573	14.2998	15.134	13.4478	13.3893	13.461	10	10.0272	10.0379	10.0249	10.0215	10.0246	Catenin alpha-2	1496	CTNNA2	GO:0007409,GO:0048854,GO:0016477,GO:0098609,GO:0048813,GO:0034316,GO:0060134,GO:0021942,GO:2001222,GO:0010975,GO:0051823,GO:0015629,GO:0005912,GO:0030424,GO:0016342,GO:0005737,GO:0005829,GO:0005634,GO:0051015,GO:0008013,GO:0045296,GO:0005200	axonogenesis|brain morphogenesis|cell migration|cell-cell adhesion|dendrite morphogenesis|negative regulation of Arp2/3 complex-mediated actin nucleation|prepulse inhibition|radial glia guided migration of Purkinje cell|regulation of neuron migration|regulation of neuron projection development|regulation of synapse structural plasticity|actin cytoskeleton|adherens junction|axon|catenin complex|cy…	hsa04390,hsa04520,hsa04670,hsa05200,hsa05226,hsa05213,hsa05100,hsa05412	Hippo signaling pathway|Adherens junction|Leukocyte transendothelial migration|Pathways in cancer|Gastric cancer|Endometrial cancer|Bacterial invasion of epithelial cells|Arrhythmogenic right ventricular cardiomyopathy	K05691	KOG3681	S	actin filament binding	Function unknown	PF01044	family	Vinculin family	IPR036723,IPR001033,IPR006077,IPR000633	Homologous_superfamily|Family|Family|Conserved_site	Alpha-catenin/vinculin-like superfamily|Alpha-catenin|Vinculin/alpha-catenin|Vinculin, conserved site	WP2118,WP2118,WP2858,WP4155,WP5087	Arrhythmogenic right ventricular cardiomyopathy|Arrhythmogenic right ventricular cardiomyopathy|Ectoderm differentiation|Endometrial cancer|Pleural mesothelioma	R-HSA-525793	Myogenesis	Cytoplasm;Cell membrane;Nucleus	CTNNA2	Catenin alpha-2	1	11.5723
P36959	GMPR	GMP reductase 1	1	13.0778	10.6228	2.45498	5.48306	Up	0.00395226	0.0298396	12.6465	13.16	12.6367	14.3251	13.048	12.6502	10	10.0272	13.6385	10.0249	10.0215	10.0246	GMP reductase 1	2766	GMPR	GO:0006144,GO:0006163,GO:0009409,GO:0005829,GO:1902560,GO:0003920,GO:0046872	purine nucleobase metabolic process|purine nucleotide metabolic process|response to cold|cytosol|GMP reductase complex|GMP reductase activity|metal ion binding	hsa00230	Purine metabolism	K00364	KOG2550	F	IMP dehydrogenase activity	Nucleotide transport and metabolism	PF00478	domain	IMP dehydrogenase / GMP reductase domain	IPR013785,IPR005993,IPR015875,IPR001093	Homologous_superfamily|Family|Conserved_site|Domain	Aldolase-type TIM barrel|GMP reductase|IMP dehydrogenase / GMP reductase, conserved site|IMP dehydrogenase/GMP reductase			R-HSA-74217	Purine salvage		GMPR	GMP reductase 1	1	10.7909
O95340	PAPSS2	Bifunctional 3'-phosphoadenosine 5'-phosphosulfate synthase 2	1	18.4736	12.9486	5.52499	46.0454	Up	0.0138757	0.0662594	18.3789	18.6372	18.8341	18.0892	18.0936	18.8088	10	10.0272	10.0379	10.0249	18.7771	18.8249	Bifunctional 3'-phosphoadenosine 5'-phosphosulfate synthase 2	9060	PAPSS2	GO:0050428,GO:0007596,GO:0060348,GO:0042445,GO:0016310,GO:0000103,GO:0005829,GO:0004020,GO:0005524,GO:0016779,GO:0004781	3'-phosphoadenosine 5'-phosphosulfate biosynthetic process|blood coagulation|bone development|hormone metabolic process|phosphorylation|sulfate assimilation|cytosol|adenylylsulfate kinase activity|ATP binding|nucleotidyltransferase activity|sulfate adenylyltransferase (ATP) activity	hsa00920,hsa00230,hsa00450	Sulfur metabolism|Purine metabolism|Selenocompound metabolism	K13811	KOG4238	P	3'-phosphoadenosine 5'-phosphosulfate biosynthetic process	Inorganic ion transport and metabolism	PF01583,PF01747,PF14306	domain|domain|domain	Adenylylsulphate kinase|ATP-sulfurylase|PUA-like domain	IPR002891,IPR025980,IPR027417,IPR015947,IPR014729,IPR024951,IPR002650	Family|Domain|Homologous_superfamily|Homologous_superfamily|Homologous_superfamily|Domain|Family	Adenylyl-sulfate kinase|ATP-sulfurylase PUA-like domain|P-loop containing nucleoside triphosphate hydrolase|PUA-like superfamily|Rossmann-like alpha/beta/alpha sandwich fold|Sulphate adenylyltransferase catalytic domain|Sulphate adenylyltransferase	WP2018,WP4784,WP692	RANKL RANK signaling pathway|Proteoglycan biosynthesis|Sulfation biotransformation reaction	R-HSA-174362,R-HSA-2408550,R-HSA-3560796	Transport and synthesis of PAPS|Metabolism of ingested H2SeO4 and H2SeO3 into H2Se|Defective PAPSS2 causes SEMD-PA		PAPSS2	Bifunctional 3'-phosphoadenosine 5'-phosphosulfate synthase 2	1	11.4867
Q9BYE4	SPRR2G	Small proline-rich protein 2G	1	19.6415	18.9461	0.695448	1.61939	Up	0.00190613	0.0184504	19.2091	20.0415	19.336	20.1063	19.6745	19.4818	18.6975	19.1961	19.0802	18.8694	18.9182	18.9152	Small proline-rich protein 2G	6701	SPRR2G	GO:0008544,GO:0031424,GO:0030216,GO:0001533,GO:0005829	epidermis development|keratinization|keratinocyte differentiation|cornified envelope|cytosol				ENOG502TEHF	S	keratinization	Function unknown	PF14820	family	Small proline-rich 2	IPR029142	Family	Small proline-rich protein 2			R-HSA-6809371	Formation of the cornified envelope	Cytoplasm	SPRR2G	Small proline-rich protein 2G	1	18.9582
O14633	LCE2B	Late cornified envelope protein 2B	1	18.7984	18.1335	0.664955	1.58552	Up	0.0332348	0.117915	18.7771	18.7717	18.3392	19.5689	19.0918	18.2417	17.7438	17.7349	18.0591	17.9159	18.7956	18.5514	Late cornified envelope protein 2B	26239	LCE2B	GO:0008544,GO:0031424,GO:0042802	epidermis development|keratinization|identical protein binding				ENOG502TDZA	S	peptide cross-linking	Function unknown	PF14672	family	Late cornified envelope	IPR028205	Family	Late cornified envelope protein	WP2877	Vitamin D receptor pathway	R-HSA-6809371	Formation of the cornified envelope		LCE2B	Late cornified envelope protein 2B	1	18.1572
P31025	LCN1	Lipocalin-1	4	16.3796	10.8946	5.48497	44.7859	Up	0.00373676	0.0286131	17.9886	14.6629	17.9789	13.6493	20.5209	13.477	10	10.0272	10.0379	10.0249	15.2532	10.0246	Lipocalin-1	3933	LCN1	GO:0006508,GO:0050896,GO:0050909,GO:0005576,GO:0005615,GO:0031404,GO:0004869,GO:0005102,GO:0036094,GO:0008270	proteolysis|response to stimulus|sensory perception of taste|extracellular region|extracellular space|chloride ion binding|cysteine-type endopeptidase inhibitor activity|signaling receptor binding|small molecule binding|zinc ion binding				ENOG502S22P	S	odorant binding	Function unknown	PF00061	domain	Lipocalin / cytosolic fatty-acid binding protein family	IPR012674,IPR002345,IPR000566,IPR002450	Homologous_superfamily|Family|Domain|Family	Calycin|Lipocalin|Lipocalin/cytosolic fatty-acid binding domain|von Ebner's gland protein/ Bos/Can allergen			R-HSA-804914	Transport of fatty acids	Secreted	LCN1	Lipocalin-1	4	10.0731
Q96KF7	SMIM8	Small integral membrane protein 8	1	15.2881	14.3252	0.962858	1.94917	Up	0.0045438	0.0323088	16.1599	14.9848	15.3166	14.4969	15.6014	15.1688	14.58	14.5532	13.9554	14.2704	14.6502	13.9421	Small integral membrane protein 8	57150	SMIM8	GO:0016020	membrane				ENOG502S4X3	S	Domain of unknown function (DUF4500)	Function unknown	PF14937	family	Domain of unknown function (DUF4500)	IPR026686	Family	UPF0708 protein C6orf162					Membrane	SMIM8	Small integral membrane protein 8	1	10.0731
O75452	RDH16	Retinol dehydrogenase 16	2	14.9273	14.3095	0.617797	1.53453	Up	0.0359458	0.124093	14.9398	15.1622	15.5463	14.7489	14.4289	14.7378	14.9286	13.7524	14.4201	13.9688	14.8187	13.9685	Retinol dehydrogenase 16	8608	RDH16	GO:0006629,GO:0042572,GO:0008202,GO:0005789,GO:0043231,GO:0106429,GO:0047044,GO:0047023,GO:0009055,GO:0042802,GO:0004745	lipid metabolic process|retinol metabolic process|steroid metabolic process|endoplasmic reticulum membrane|intracellular membrane-bounded organelle|11-cis-retinol dehydrogenase|androstan-3-alpha,17-beta-diol dehydrogenase activity|androsterone dehydrogenase activity|electron transfer activity|identical protein binding|NAD-retinol dehydrogenase activity	hsa00830	Retinol metabolism	K11154	KOG1610	Q	retinol dehydrogenase activity	Secondary metabolites biosynthesis, transport and catabolism	PF00106	domain	short chain dehydrogenase	IPR036291,IPR020904,IPR002347	Homologous_superfamily|Conserved_site|Family	NAD(P)-binding domain superfamily|Short-chain dehydrogenase/reductase, conserved site|Short-chain dehydrogenase/reductase SDR			R-HSA-2453902,R-HSA-5365859	The canonical retinoid cycle in rods (twilight vision)|RA biosynthesis pathway	Microsome	RDH16	Retinol dehydrogenase 16	2	14.076
Q9NQG7	HPS4	BLOC-3 complex member HPS4	2	15.145	14.4295	0.715452	1.642	Up	0.00260735	0.0227707	15.3698	14.98	14.8972	14.7811	15.3783	15.4633	14.0205	14.4765	14.7943	14.7117	14.042	14.532	BLOC-3 complex member HPS4	89781	HPS4	GO:0007596,GO:0007599,GO:0046907,GO:0007040,GO:0030318,GO:1903232,GO:0060155,GO:0048075,GO:1903955,GO:0050821,GO:0006605,GO:0016192,GO:0031085,GO:0005737,GO:0031410,GO:0005829,GO:0005765,GO:0005764,GO:0042470,GO:0016020,GO:0042827,GO:0005085,GO:0046983,GO:0042803,GO:0031267	blood coagulation|hemostasis|intracellular transport|lysosome organization|melanocyte differentiation|melanosome assembly|platelet dense granule organization|positive regulation of eye pigmentation|positive regulation of protein targeting to mitochondrion|protein stabilization|protein targeting|vesicle-mediated transport|BLOC-3 complex|cytoplasm|cytoplasmic vesicle|cytosol|lysosomal membrane|lyso…				ENOG502QSIZ	S	melanosome assembly	Function unknown	PF19031,PF19033	domain|domain	First Longin domain of INTU, CCZ1 and HPS4|Intu longin-like domain 3	IPR043987,IPR043989,IPR026091	Domain|Domain|Family	CCZ1/INTU/HSP4, first Longin domain|CCZ1/INTU/HPS4, third Longin domain|BLOC-3 complex member HPS4			R-HSA-8876198	RAB GEFs exchange GTP for GDP on RABs		HPS4	BLOC-3 complex member HPS4	2	14.4087
P12273	PIP	Prolactin-inducible protein	4	16.3298	13.8473	2.4825	5.58866	Up	0.0147968	0.0690455	16.8037	14.6316	13.6419	16.7942	19.2999	16.8074	13.5849	14.7121	13.7459	13.0089	14.3409	13.6911	Prolactin-inducible protein	5304	PIP	GO:0001580,GO:0070233,GO:0010628,GO:0006508,GO:0002682,GO:0070062,GO:0005576,GO:0005615,GO:0005634,GO:0003779,GO:0004190,GO:0042802,GO:0019864	detection of chemical stimulus involved in sensory perception of bitter taste|negative regulation of T cell apoptotic process|positive regulation of gene expression|proteolysis|regulation of immune system process|extracellular exosome|extracellular region|extracellular space|nucleus|actin binding|aspartic-type endopeptidase activity|identical protein binding|IgG binding				ENOG502T2PG	S	IgG binding	Function unknown	PF05326	family	Seminal vesicle autoantigen (SVA)	IPR013783,IPR014756,IPR007990	Homologous_superfamily|Homologous_superfamily|Family	Immunoglobulin-like fold|Immunoglobulin E-set|Prolactin-inducible protein			R-HSA-5223345	Miscellaneous transport and binding events	Secreted	PIP	Prolactin-inducible protein	4	13.7913
P0C0L4	C4A	Complement C4-A	1	14.0763	12.6346	1.44176	2.71652	Up	0.0098404	0.0534112	13.8869	13.7399	14.1523	14.0127	14.0632	14.6031	13.8683	11.0272	13.8215	12.3647	12.3614	12.3644	Complement C4-A	720	C4A	GO:0006956,GO:0006958,GO:0006954,GO:0045087,GO:2000427,GO:0030424,GO:0072562,GO:0030425,GO:0005788,GO:0070062,GO:0005576,GO:0005615,GO:0043025,GO:0005886,GO:0045202,GO:0001849,GO:0004866	complement activation|complement activation, classical pathway|inflammatory response|innate immune response|positive regulation of apoptotic cell clearance|axon|blood microparticle|dendrite|endoplasmic reticulum lumen|extracellular exosome|extracellular region|extracellular space|neuronal cell body|plasma membrane|synapse|complement component C1q complex binding|endopeptidase inhibitor activity	hsa04610,hsa05171,hsa05133,hsa05150,hsa05322,hsa04936	Complement and coagulation cascades|Coronavirus disease - COVID-19|Pertussis|Staphylococcus aureus infection|Systemic lupus erythematosus|Alcoholic liver disease	K03989	KOG1366	J	endopeptidase inhibitor activity	Translation, ribosomal structure and biogenesis	PF00207,PF07703,PF07677,PF01821,PF21145,PF01835,PF17791,PF17789,PF01759,PF07678	family|domain|domain|domain|domain|domain|domain|domain|domain|repeat	Alpha-2-macroglobulin family|Alpha-2-macroglobulin bait region domain|A-macroglobulin receptor binding domain|Anaphylotoxin-like domain|Complement C4, MG1 domain|MG2 domain|Macroglobulin domain MG3|Macroglobulin domain MG4|UNC-6/NTR/C345C module|A-macroglobulin TED domain	IPR009048,IPR036595,IPR011625,IPR047565,IPR011626,IPR000020,IPR018081,IPR001840,IPR048847,IPR013783,IPR001599,IPR019742,IPR002890,IPR041555,IPR040839,IPR001134,IPR018933,IPR008930,IPR008993	Domain|Homologous_superfamily|Domain|Conserved_site|Domain|Domain|Homologous_superfamily|Domain|Domain|Homologous_superfamily|Domain|Conserved_site|Domain|Domain|Domain|Domain|Domain|Homologous_superfamily|Homologous_superfamily	Alpha-macroglobulin, receptor-binding|Alpha-macroglobulin, receptor-binding domain superfamily|Alpha-2-macroglobulin, bait region domain|Alpha-macroglobulin-like, thiol-ester bond-forming region|Alpha-macroglobulin-like, TED domain|Anaphylatoxin/fibulin|Anaphylatoxin, complement system|Anaphylatoxin, complement system domain|Complement C4, MG1 domain|Immunoglobulin-like fold|Alpha-2-macroglobulin…	WP2328,WP2328,WP2806,WP2806,WP2806,WP2806,WP5090,WP5218,WP545,WP706	Allograft rejection|Allograft rejection|Complement system|Complement system|Complement system|Complement system|Complement system in neuronal development and plasticity|Extrafollicular and follicular B cell activation by SARS CoV 2|Complement activation|Sudden infant death syndrome SIDS susceptibility pathways	R-HSA-166663,R-HSA-174577,R-HSA-381426,R-HSA-8957275,R-HSA-977606	Initial triggering of complement|Activation of C3 and C5|Regulation of Insulin-like Growth Factor (IGF) transport and uptake by Insulin-like Growth Factor Binding Proteins (IGFBPs)|Post-translational protein phosphorylation|Regulation of Complement cascade	Secreted	C4A	Complement C4-A	1	13.4878
Q9P227	ARHGAP23	Rho GTPase-activating protein 23	2	15.0169	11.634	3.38283	10.4312	Up	0.00892776	0.0499664	15.4664	15.5971	14.432	15.2583	14.4696	14.8778	15.3676	14.3278	10.0379	10.0249	10.0215	10.0246	Rho GTPase-activating protein 23	57636	ARHGAP23	GO:0051056,GO:0007165,GO:0005829,GO:0070062,GO:0005096	regulation of small GTPase mediated signal transduction|signal transduction|cytosol|extracellular exosome|GTPase activator activity				KOG4407	O	GTPase activator activity	Posttranslational modification, protein turnover, chaperones	PF17820,PF15410,PF00620	domain|domain|domain	PDZ domain|Pleckstrin homology domain|RhoGAP domain	IPR001478,IPR041489,IPR036034,IPR011993,IPR041681,IPR001849,IPR008936,IPR000198	Domain|Domain|Homologous_superfamily|Homologous_superfamily|Domain|Domain|Homologous_superfamily|Domain	PDZ domain|PDZ domain 6|PDZ superfamily|PH-like domain superfamily|Pleckstrin homology domain 9|Pleckstrin homology domain|Rho GTPase activation protein|Rho GTPase-activating protein domain	WP5287,WP5287	17q12 copy number variation syndrome|17q12 copy number variation syndrome	R-HSA-8980692,R-HSA-9013149	RHOA GTPase cycle|RAC1 GTPase cycle		ARHGAP23	Rho GTPase-activating protein 23	2	11.6977
P59665	DEFA1	Neutrophil defensin 1	2	15.3416	10.7925	4.54917	23.4119	Up	0.000552835	0.00843911	15.171	15.8491	13.5084	15.1615	17.1853	15.1747	10	10.0272	14.6567	10.0249	10.0215	10.0246	Neutrophil defensin 1	728358	DEFA1	GO:0019731,GO:0061844,GO:0071222,GO:0006935,GO:0050832,GO:0050829,GO:0050830,GO:0042832,GO:0051607,GO:0051673,GO:0006955,GO:0002227,GO:0030520,GO:0051873,GO:0031640,GO:0010818,GO:0035578,GO:0062023,GO:0070062,GO:0005576,GO:0005615,GO:0005796,GO:0140911	antibacterial humoral response|antimicrobial humoral immune response mediated by antimicrobial peptide|cellular response to lipopolysaccharide|chemotaxis|defense response to fungus|defense response to Gram-negative bacterium|defense response to Gram-positive bacterium|defense response to protozoan|defense response to virus|disruption of plasma membrane integrity in another organism|immune respons…	hsa04621,hsa05202,hsa05150	NOD-like receptor signaling pathway|Transcriptional misregulation in cancer|Staphylococcus aureus infection	K05230	ENOG502T2EX	M	defense response to bacterium	Cell wall/membrane/envelope biogenesis	PF00323,PF00879	domain|family	Mammalian defensin|Defensin propeptide	IPR016327,IPR006081,IPR002366,IPR006080	Family|Domain|Domain|Domain	Alpha-defensin|Alpha-defensin, C-terminal|Alpha-defensin, N-terminal|Beta/alpha-defensin, C-terminal			R-HSA-1461973,R-HSA-1462054,R-HSA-6798695	Defensins|Alpha-defensins|Neutrophil degranulation	Secreted	DEFA1	Neutrophil defensin 1	2	10.8005
O43325	LYRM1	LYR motif-containing protein 1	1	14.5108	10.0227	4.48813	22.442	Up	2.96238e-09	1.59757e-06	15.0009	14.0002	14.0152	14.0155	15.2506	14.7825	10	10.0272	10.0379	10.0249	10.0215	10.0246	LYR motif-containing protein 1	57149	LYRM1	GO:0030496,GO:0005654	midbody|nucleoplasm				ENOG502S1SM	S	Complex 1 protein (LYR family)	Function unknown	PF05347	family	Complex 1 protein (LYR family)	IPR008011,IPR045294,IPR040330	Domain|Domain|Family	Complex 1 LYR protein domain|LYRM1, LYR domain|LYR motif-containing protein 1					Nucleus	LYRM1	LYR motif-containing protein 1	1	11.4707
Q9H992	MARCHF7	E3 ubiquitin-protein ligase MARCHF7	1	14.7062	14.0112	0.69505	1.61894	Up	0.0232131	0.0922413	14.5115	14.9364	14.3581	14.6462	14.7184	15.0668	13.5009	14.503	14.1856	13.5258	13.5224	14.8293	E3 ubiquitin-protein ligase MARCHF7	64844	MARCHF7	GO:0043518,GO:1902166,GO:1901799,GO:1905524,GO:0042130,GO:0008284,GO:1902916,GO:0051865,GO:0006513,GO:0050821,GO:0002643,GO:0005829,GO:0005634,GO:0005886,GO:0097371,GO:0016740,GO:0043130,GO:0031624,GO:0008270	negative regulation of DNA damage response, signal transduction by p53 class mediator|negative regulation of intrinsic apoptotic signaling pathway in response to DNA damage by p53 class mediator|negative regulation of proteasomal protein catabolic process|negative regulation of protein autoubiquitination|negative regulation of T cell proliferation|positive regulation of cell population proliferat…				KOG1609	A	zinc ion binding	RNA processing and modification	PF12906	domain	RING-variant domain	IPR011016,IPR013083	Domain|Homologous_superfamily	Zinc finger, RING-CH-type|Zinc finger, RING/FYVE/PHD-type					Cytoplasm	MARCHF7	E3 ubiquitin-protein ligase MARCHF7	1	10.7188
Q8IYS0	GRAMD1C	Protein Aster-C	1	13.8009	11.3388	2.46205	5.51001	Up	0.0180443	0.0787939	14.5459	13.6789	14.5966	13.163	13.5849	13.2358	14.1942	10.0272	13.7405	10.0249	10.0215	10.0246	Protein Aster-C	54762	GRAMD1C	GO:0071397,GO:0032366,GO:0005789,GO:0140268,GO:0005886,GO:0015485,GO:0120020	cellular response to cholesterol|intracellular sterol transport|endoplasmic reticulum membrane|endoplasmic reticulum-plasma membrane contact site|plasma membrane|cholesterol binding|cholesterol transfer activity				KOG1032	U	intracellular sterol transport	Intracellular trafficking, secretion, and vesicular transport	PF02893,PF16016	domain|domain	GRAM domain|VAD1 Analog of StAR-related lipid transfer domain	IPR004182,IPR011993,IPR031968	Domain|Homologous_superfamily|Domain	GRAM domain|PH-like domain superfamily|VASt domain					Cell membrane	GRAMD1C	Protein Aster-C	1	11.4217
O43581	SYT7	Synaptotagmin-7	2	15.6484	14.3996	1.24883	2.37649	Up	0.0150839	0.0697601	16.0928	15.7355	16.1252	15.6245	14.9257	15.3868	14.3234	14.2377	14.7494	12.6744	15.2179	15.1947	Synaptotagmin-7	9066	SYT7	GO:1990927,GO:0048791,GO:0071277,GO:0006909,GO:0090385,GO:0001778,GO:0045956,GO:0046850,GO:0017158,GO:0014059,GO:0070092,GO:0050796,GO:0050764,GO:1900242,GO:1990926,GO:0036465,GO:0006906,GO:0090119,GO:0030424,GO:0005829,GO:0031045,GO:0032009,GO:0070062,GO:0098686,GO:0005765,GO:0005764,GO:0005778,GO:0005777,GO:0030670,GO:0005886,GO:0042734,GO:0045202,GO:0008021,GO:0030672,GO:0005509,GO:0005544,GO:…	calcium ion regulated lysosome exocytosis|calcium ion-regulated exocytosis of neurotransmitter|cellular response to calcium ion|phagocytosis|phagosome-lysosome fusion|plasma membrane repair|positive regulation of calcium ion-dependent exocytosis|regulation of bone remodeling|regulation of calcium ion-dependent exocytosis|regulation of dopamine secretion|regulation of glucagon secretion|regulation…				KOG1028	B	calcium ion-regulated exocytosis of neurotransmitter	Chromatin structure and dynamics	PF00168	domain	C2 domain	IPR000008,IPR035892,IPR037732,IPR037741,IPR001565	Domain|Homologous_superfamily|Domain|Domain|Domain	C2 domain|C2 domain superfamily|Synaptotagmin 7, C2A domain|Synaptotagmin 7, C2B domain|Synaptotagmin			R-HSA-6794361	Neurexins and neuroligins	Lysosome;Cytoplasm;Cell membrane;Peroxisome	SYT7	Synaptotagmin-7	2	14.7392
[truncated: 41 more columns]

## Sheet: 60 down and up
file	M-vs-C.fc1.5.down.xlsx																																												NC-vs-BC.fc1.5.down.xlsx	T-vs-M.fc1.5.up.xlsx
header	Gene Name	Description	Unique peptides	Average(M)	Average(C)	log2FoldChange	FoldChange	Regulation	p-value	q-value	M1	M2	M3	M4	M5	M6	C1	C2	C3	C4	C5	C6	Product	GeneID	Gene_Name	GO_id	GO_term	pathway	pathway_description	K_number	eggNOG_id	eggNOG_abbreviation	eggNOG_description	eggNOG_function_classification	PFAM_Family	PFAM_Type	PFAM_Name	InterPro_id	InterPro_ENTRY_TYPE	InterPro_ENTRY_NAME	WikiPathway_id	WikiPathway_description	Reactome_id	Reactome_description	Subcellular_location	Gene Name	Description	Unique peptides	Average(T)
P41162	ETV3	ETS translocation variant 3	1	11.5255	15.564	-4.03841	0.0608578	Down	0.00188904	0.0183556	10.0534	15.1596	10.0436	10.0439	13.7956	10.0571	15.8054	15.6797	16.1348	14.9995	15.6572	15.1071	ETS translocation variant 3	2117	ETV3	GO:0097011,GO:0008285,GO:0006357,GO:0000785,GO:0043231,GO:0005654,GO:0005634,GO:0090571,GO:0017151,GO:0000981,GO:0001227,GO:0000977,GO:1990837	cellular response to granulocyte macrophage colony-stimulating factor stimulus|negative regulation of cell population proliferation|regulation of transcription by RNA polymerase II|chromatin|intracellular membrane-bounded organelle|nucleoplasm|nucleus|RNA polymerase II transcription repressor complex|DEAD/H-box RNA helicase binding|DNA-binding transcription factor activity, RNA polymerase II-spec…				KOG3806	K	sequence-specific DNA binding	Transcription	PF00178	domain	Ets-domain	IPR000418,IPR046328,IPR036388,IPR036390	Domain|Family|Homologous_superfamily|Homologous_superfamily	Ets domain|ETS family|Winged helix-like DNA-binding domain superfamily|Winged helix DNA-binding domain superfamily					Nucleus	ETV3	ETS translocation variant 3	1	14.9789
Q6PJ21	SPSB3	SPRY domain-containing SOCS box protein 3	1	11.0766	15.9762	-4.89954	0.0335037	Down	0.000933855	0.0117903	10.0534	10.0287	10.0436	16.2286	10.0483	10.0571	15.4684	15.4956	16.5591	16.0636	15.4899	16.7803	SPRY domain-containing SOCS box protein 3	90864	SPSB3	GO:0043161,GO:0016567,GO:0005829,GO:0019005	proteasome-mediated ubiquitin-dependent protein catabolic process|protein ubiquitination|cytosol|SCF ubiquitin ligase complex				KOG3953	J	protein ubiquitination	Translation, ribosomal structure and biogenesis	PF00622	family	SPRY domain	IPR001870,IPR043136,IPR013320,IPR001496,IPR003877,IPR035754	Domain|Homologous_superfamily|Homologous_superfamily|Domain|Domain|Domain	B30.2/SPRY domain|B30.2/SPRY domain superfamily|Concanavalin A-like lectin/glucanase domain superfamily|SOCS box domain|SPRY domain|SPRY domain-containing SOCS box protein 3, SPRY domain			R-HSA-8951664	Neddylation		SPSB3	SPRY domain-containing SOCS box protein 3	1	15.6839
O95415	BRI3	Membrane protein BRI3	1	13.1796	14.9604	-1.78077	0.291027	Down	0.00183702	0.0180593	13.0462	11.6122	13.0364	12.8915	14.5755	13.916	15.2638	14.625	15.2117	14.7794	15.0648	14.8176	Membrane protein BRI3	25798	BRI3	GO:0035577,GO:0005634,GO:0048471,GO:0005886,GO:0042802	azurophil granule membrane|nucleus|perinuclear region of cytoplasm|plasma membrane|identical protein binding				KOG4517	S	identical protein binding	Function unknown	PF10164	family	Brain protein I3	IPR019317	Family	Membrane protein BRI3			R-HSA-6798695	Neutrophil degranulation	Lysosome;Cytoplasm	BRI3	Membrane protein BRI3	1	14.4076
P98153	DGCR2	Integral membrane protein DGCR2/IDD	1	11.2695	13.7022	-2.43274	0.185213	Down	0.0123894	0.0617836	10.0534	13.6199	10.0436	10.0439	13.7988	10.0571	14.2271	14.4411	13.2148	13.3697	13.591	13.3694	Integral membrane protein DGCR2/IDD	9993	DGCR2	GO:0009887,GO:0007155,GO:0050890,GO:0016020,GO:0030246	animal organ morphogenesis|cell adhesion|cognition|membrane|carbohydrate binding				KOG1215	G	endocytosis	Carbohydrate transport and metabolism	PF00057,PF00059	repeat|domain	Low-density lipoprotein receptor domain class A|Lectin C-type domain	IPR001304,IPR016186,IPR016187,IPR034010,IPR042378,IPR036055,IPR023415,IPR002172,IPR001007	Domain|Homologous_superfamily|Homologous_superfamily|Domain|Family|Homologous_superfamily|Conserved_site|Repeat|Domain	C-type lectin-like|C-type lectin-like/link domain superfamily|C-type lectin fold|DGCR2-like, C-type lectin-like domain|Integral membrane protein DGCR2/IDD|LDL receptor-like superfamily|Low-density lipoprotein (LDL) receptor class A, conserved site|Low-density lipoprotein (LDL) receptor class A repeat|VWFC domain	WP4657	22q11 2 copy number variation syndrome			Membrane	DGCR2	Integral membrane protein DGCR2/IDD	1	13.7546
Q9NVR5	DNAAF2	Protein kintoun	3	13.7649	14.5761	-0.811175	0.569918	Down	0.00989261	0.053656	13.6478	13.859	13.1017	14.7642	13.6871	13.5295	14.794	14.5225	14.0903	14.5986	14.498	14.9528	Protein kintoun	55172	DNAAF2	GO:0070286,GO:0060285,GO:0003351,GO:0061966,GO:0051649,GO:0001701,GO:0036159,GO:0036158,GO:0050821,GO:0032526,GO:0005737,GO:0005829,GO:0120293,GO:0005576,GO:0101031	axonemal dynein complex assembly|cilium-dependent cell motility|epithelial cilium movement involved in extracellular fluid movement|establishment of left/right asymmetry|establishment of localization in cell|in utero embryonic development|inner dynein arm assembly|outer dynein arm assembly|protein stabilization|response to retinoic acid|cytoplasm|cytosol|dynein axonemal particle|extracellular reg…				KOG4356	C	axonemal dynein complex assembly	Energy production and conversion	PF08190,PF18201	domain|domain	PIH1 N-terminal domain|PIH1 CS-like domain	IPR034727,IPR012981,IPR041442	Family|Domain|Domain	Kintoun|PIH1, N-terminal|PIH1D1/2/3, CS-like domain	WP4803	Ciliopathies			Cytoplasm	DNAAF2	Protein kintoun	3	14.5327
Q9NQC8	IFT46	Intraflagellar transport protein 46 homolog	2	11.4978	14.2597	-2.76184	0.147436	Down	0.0149163	0.0694316	13.9231	10.0287	10.0436	10.0439	14.8906	10.0571	14.0633	14.4545	14.4189	13.7335	14.8081	14.0798	Intraflagellar transport protein 46 homolog	56912	IFT46	GO:0060271,GO:0035720,GO:0042073,GO:0050821,GO:0005813,GO:0097542,GO:0005929,GO:0005737,GO:0030992,GO:0031514	cilium assembly|intraciliary anterograde transport|intraciliary transport|protein stabilization|centrosome|ciliary tip|cilium|cytoplasm|intraciliary transport particle B|motile cilium								PF12317	family	Intraflagellar transport complex B protein 46 C terminal	IPR022088	Family	Intraflagellar transport complex B protein 46	WP4352,WP4532,WP4536,WP5381	Ciliary landscape|Intraflagellar transport proteins binding to dynein|Genes related to primary cilium development based on CRISPR |Smith Magenis and Potocki Lupski syndrome copy number variation	R-HSA-5620924	Intraflagellar transport	Cytoplasm	IFT46	Intraflagellar transport protein 46 homolog	2	14.111
Q9NVL8	CCDC198	Factor associated with metabolism and energy	1	12.073	15.9754	-3.90237	0.0668757	Down	0.0135812	0.0654359	16.5677	10.0287	10.0436	15.6926	10.0483	10.0571	15.1139	15.7889	16.6851	15.9482	16.1741	16.1421	Factor associated with metabolism and energy	55195	CCDC198	GO:0097009,GO:0031410,GO:0005886	energy homeostasis|cytoplasmic vesicle|plasma membrane								PF15398	family	Domain of unknown function (DUF4619)	IPR029235	Family	Factor associated with metabolism and energy					Cytoplasm;Cell membrane	CCDC198	Factor associated with metabolism and energy	1	15.9381
Q6PCB0	VWA1	von Willebrand factor A domain-containing protein 1	2	11.4208	13.8292	-2.40836	0.188369	Down	0.0242356	0.0946421	14.3707	10.0287	10.0436	10.0439	13.9811	10.0571	14.7645	13.666	13.3805	13.3675	13.3641	14.4327	von Willebrand factor A domain-containing protein 1	64856	VWA1	GO:0048266,GO:0030198,GO:0005604,GO:0062023,GO:0005788,GO:0070062,GO:0005615,GO:0005614,GO:0042802	behavioral response to pain|extracellular matrix organization|basement membrane|collagen-containing extracellular matrix|endoplasmic reticulum lumen|extracellular exosome|extracellular space|interstitial matrix|identical protein binding				KOG1217	O	calcium ion binding	Posttranslational modification, protein turnover, chaperones	PF00041,PF00092	domain|domain	Fibronectin type III domain|von Willebrand factor type A domain	IPR003961,IPR036116,IPR013783,IPR002035,IPR036465	Domain|Homologous_superfamily|Homologous_superfamily|Domain|Homologous_superfamily	Fibronectin type III|Fibronectin type III superfamily|Immunoglobulin-like fold|von Willebrand factor, type A|von Willebrand factor A-like domain superfamily			R-HSA-381426,R-HSA-8957275	Regulation of Insulin-like Growth Factor (IGF) transport and uptake by Insulin-like Growth Factor Binding Proteins (IGFBPs)|Post-translational protein phosphorylation	Secreted	VWA1	von Willebrand factor A domain-containing protein 1	2	14.0934
Q92823	NRCAM	Neuronal cell adhesion molecule	2	12.9492	14.3049	-1.35572	0.39074	Down	0.00143648	0.0155426	12.4911	13.7161	12.7537	12.4816	13.7576	12.4948	14.3788	14.9011	14.1643	14.1406	13.612	14.6324	Neuronal cell adhesion molecule	4897	NRCAM	GO:0001525,GO:0007411,GO:0007413,GO:0007409,GO:0007420,GO:0098609,GO:0007417,GO:0045162,GO:0001764,GO:0019227,GO:0045666,GO:0008104,GO:0030516,GO:0010975,GO:0099175,GO:0031290,GO:0007416,GO:0030424,GO:0043194,GO:0009897,GO:0005576,GO:0098978,GO:0043005,GO:0005886,GO:0098839,GO:0030506,GO:0098632,GO:0086080	angiogenesis|axon guidance|axonal fasciculation|axonogenesis|brain development|cell-cell adhesion|central nervous system development|clustering of voltage-gated sodium channels|neuron migration|neuronal action potential propagation|positive regulation of neuron differentiation|protein localization|regulation of axon extension|regulation of neuron projection development|regulation of postsynapse o…	hsa04514	Cell adhesion molecules	K06756	KOG3513	Z	Cell adhesion molecule	Cytoskeleton	PF13882,PF00041,PF07679,PF13927	domain|domain|domain|domain	Bravo-like intracellular region|Fibronectin type III domain|Immunoglobulin I-set domain|Immunoglobulin domain	IPR003961,IPR036116,IPR007110,IPR036179,IPR013783,IPR003006,IPR013098,IPR003599,IPR003598,IPR026966	Domain|Homologous_superfamily|Domain|Homologous_superfamily|Homologous_superfamily|Conserved_site|Domain|Domain|Domain|Domain	Fibronectin type III|Fibronectin type III superfamily|Immunoglobulin-like domain|Immunoglobulin-like domain superfamily|Immunoglobulin-like fold|Immunoglobulin/major histocompatibility complex, conserved site|Immunoglobulin I-set|Immunoglobulin subtype|Immunoglobulin subtype 2|Neurofascin/L1/NrCAM, C-terminal domain			R-HSA-445095,R-HSA-447038,R-HSA-447043	Interaction between L1 and Ankyrins|NrCAM interactions|Neurofascin interactions	Cell membrane;Secreted	NRCAM	Neuronal cell adhesion molecule	2	14.1938
P27987	ITPKB	Inositol-trisphosphate 3-kinase B	2	14.2931	15.4431	-1.15002	0.450619	Down	0.0114769	0.0588863	14.0942	15.0382	13.9743	13.6963	13.9791	14.9762	15.8886	16.6241	15.3955	15.1234	14.9739	14.653	Inositol-trisphosphate 3-kinase B	3707	ITPKB	GO:0007166,GO:0071277,GO:0035726,GO:0032958,GO:0032957,GO:0000165,GO:0002262,GO:0045638,GO:0033030,GO:0046854,GO:0016310,GO:0046638,GO:0046579,GO:0045059,GO:0001932,GO:0007165,GO:0005737,GO:0005856,GO:0005829,GO:0005783,GO:0016020,GO:0005634,GO:0005524,GO:0005516,GO:0051765,GO:0008440	cell surface receptor signaling pathway|cellular response to calcium ion|common myeloid progenitor cell proliferation|inositol phosphate biosynthetic process|inositol trisphosphate metabolic process|MAPK cascade|myeloid cell homeostasis|negative regulation of myeloid cell differentiation|negative regulation of neutrophil apoptotic process|phosphatidylinositol phosphate biosynthetic process|phosph…	hsa00562,hsa04020,hsa04070	Inositol phosphate metabolism|Calcium signaling pathway|Phosphatidylinositol signaling system	K00911	KOG1621	G	inositol-1,4,5-trisphosphate 3-kinase activity	Carbohydrate transport and metabolism	PF03770	family	Inositol polyphosphate kinase	IPR005522,IPR038286	Family|Homologous_superfamily	Inositol polyphosphate kinase|Inositol polyphosphate kinase superfamily			R-HSA-1855204	Synthesis of IP3 and IP4 in the cytosol	Cytoplasm	ITPKB	Inositol-trisphosphate 3-kinase B	2	15.0293
Q5SQN1	SNAP47	Synaptosomal-associated protein 47	1	13.7736	14.6054	-0.831835	0.561814	Down	0.00705536	0.0428889	13.5957	13.8348	14.7018	13.433	13.6298	13.4462	14.2069	15.1012	14.2448	14.9778	14.5224	14.5792	Synaptosomal-associated protein 47	116841	SNAP47	GO:0006887,GO:0031629,GO:0016082,GO:0012505,GO:0048471,GO:0005886,GO:0098793,GO:0031201,GO:0005484,GO:0019905	exocytosis|synaptic vesicle fusion to presynaptic active zone membrane|synaptic vesicle priming|endomembrane system|perinuclear region of cytoplasm|plasma membrane|presynapse|SNARE complex|SNAP receptor activity|syntaxin binding				KOG3065	L	SNAP receptor activity	Replication, recombination and repair	PF02893	domain	GRAM domain	IPR004182,IPR011993,IPR000727	Domain|Homologous_superfamily|Domain	GRAM domain|PH-like domain superfamily|Target SNARE coiled-coil homology domain					Cytoplasm	SNAP47	Synaptosomal-associated protein 47	1	15.0868
P27037	ACVR2A	Activin receptor type-2A	2	11.6957	15.1454	-3.44966	0.091527	Down	0.00821749	0.0474193	10.0534	14.9622	15.0095	10.0439	10.0483	10.0571	14.6553	15.6677	15.3742	15.0921	14.9553	15.1278	Activin receptor type-2A	92	ACVR2A	GO:0032924,GO:0009952,GO:0030509,GO:0071773,GO:0071363,GO:0007368,GO:0048706,GO:0001702,GO:0007498,GO:0042475,GO:0043084,GO:0016310,GO:0032927,GO:0030501,GO:0045648,GO:0045669,GO:0001934,GO:0060391,GO:0045944,GO:0045428,GO:0060011,GO:0042713,GO:0007283,GO:0007178,GO:0048179,GO:0009986,GO:0005737,GO:0034673,GO:0005886,GO:0043235,GO:0048185,GO:0017002,GO:0005524,GO:0098821,GO:0015026,GO:0019838,GO:…	activin receptor signaling pathway|anterior/posterior pattern specification|BMP signaling pathway|cellular response to BMP stimulus|cellular response to growth factor stimulus|determination of left/right symmetry|embryonic skeletal system development|gastrulation with mouth forming second|mesoderm development|odontogenesis of dentin-containing tooth|penile erection|phosphorylation|positive regula…	hsa04350,hsa04060,hsa04550,hsa05418	TGF-beta signaling pathway|Cytokine-cytokine receptor interaction|Signaling pathways regulating pluripotency of stem cells|Fluid shear stress and atherosclerosis	K04670	KOG3653	KLT	transmembrane receptor protein serine/threonine kinase activity	Transcription|Replication, recombination and repair|Signal transduction mechanisms	PF01064,PF00069	domain|domain	Activin types I and II receptor domain|Protein kinase domain	IPR000472,IPR011009,IPR000719,IPR008271,IPR045860,IPR000333	Domain|Homologous_superfamily|Domain|Active_site|Homologous_superfamily|Family	Activin types I and II receptor domain|Protein kinase-like domain superfamily|Protein kinase domain|Serine/threonine-protein kinase, active site|Snake toxin-like superfamily|Ser/Thr protein kinase, TGFB receptor	WP2857	Mesodermal commitment pathway	R-HSA-1181150,R-HSA-1433617,R-HSA-1502540,R-HSA-201451	Signaling by NODAL|Regulation of signaling by NODAL|Signaling by Activin|Signaling by BMP	Cell membrane	ACVR2A	Activin receptor type-2A	2	14.1892
Q6P1L6	ZNF343	Zinc finger protein 343	1	11.3196	13.844	-2.52434	0.173819	Down	0.0128655	0.0629516	13.4113	14.3135	10.0436	10.0439	10.0483	10.0571	13.8541	14.5989	13.9435	13.8644	13.1139	13.6889	Zinc finger protein 343	79175	ZNF343	GO:0000122,GO:0005634,GO:0001227,GO:0046872,GO:0000977,GO:1990837	negative regulation of transcription by RNA polymerase II|nucleus|DNA-binding transcription repressor activity, RNA polymerase II-specific|metal ion binding|RNA polymerase II transcription regulatory region sequence-specific DNA binding|sequence-specific double-stranded DNA binding	hsa05168	Herpes simplex virus 1 infection	K09228	KOG1721	B	DNA binding	Chromatin structure and dynamics	PF01352,PF00096,PF21225	family|domain|domain	KRAB box|Zinc finger, C2H2 type|C2H2-type zinc finger	IPR001909,IPR036051,IPR048414,IPR036236,IPR013087	Domain|Homologous_superfamily|Domain|Homologous_superfamily|Domain	Krueppel-associated box|KRAB domain superfamily|Histone-lysine N-methyltransferase PRDM9-like, C2H2 zinc finger-like|Zinc finger C2H2 superfamily|Zinc finger C2H2-type			R-HSA-212436	Generic Transcription Pathway	Nucleus	ZNF343	Zinc finger protein 343	1	13.4765
P08138	NGFR	Tumor necrosis factor receptor superfamily member 16	1	10.0458	13.4023	-3.35643	0.0976368	Down	6.00682e-08	1.9718e-05	10.0534	10.0287	10.0436	10.0439	10.0483	10.0571	13.5076	14.2953	12.9346	12.9216	12.9182	13.8364	Tumor necrosis factor receptor superfamily member 16	4804	NGFR	GO:0006919,GO:0007411,GO:1904646,GO:0007417,GO:0032922,GO:0016048,GO:0035907,GO:0008543,GO:0048144,GO:0042593,GO:0031069,GO:0001678,GO:0006886,GO:1903588,GO:0030336,GO:0040037,GO:0051799,GO:0021675,GO:0051402,GO:0042475,GO:2001235,GO:0048146,GO:1902895,GO:0042488,GO:1900182,GO:0099171,GO:0007266,GO:0009986,GO:0005911,GO:0005829,GO:0043197,GO:0005768,GO:0005576,GO:0030426,GO:0016020,GO:0031594,GO:…	activation of cysteine-type endopeptidase activity involved in apoptotic process|axon guidance|cellular response to amyloid-beta|central nervous system development|circadian regulation of gene expression|detection of temperature stimulus|dorsal aorta development|fibroblast growth factor receptor signaling pathway|fibroblast proliferation|glucose homeostasis|hair follicle morphogenesis|intracellul…	hsa03265,hsa04010,hsa04014,hsa04015,hsa04151,hsa04060,hsa04215,hsa04722,hsa05202	Virion - Ebolavirus and Lyssavirus|MAPK signaling pathway|Ras signaling pathway|Rap1 signaling pathway|PI3K-Akt signaling pathway|Cytokine-cytokine receptor interaction|Apoptosis - multiple species|Neurotrophin signaling pathway|Transcriptional misregulation in cancer	K02583	ENOG502QWPN	S	nerve growth factor binding	Function unknown	PF00531,PF18422,PF00020	domain|domain|domain	Death domain|Tumor necrosis factor receptor member 16 trans-membrane domain|TNFR/NGFR cysteine-rich region	IPR011029,IPR000488,IPR001368,IPR041448,IPR022325,IPR034046	Homologous_superfamily|Domain|Domain|Domain|Family|Domain	Death-like domain superfamily|Death domain|TNFR/NGFR cysteine-rich region|Tumor necrosis factor receptor member 16, transmembrane domain|Tumour necrosis factor receptor 16|Tumor necrosis factor receptor 16, N-terminal	WP2380,WP2431,WP3594,WP3932,WP4172,WP4223,WP4540,WP4541,WP4561,WP4561,WP4564,WP4564,WP4565,WP4565,WP4565,WP4565,WP4829,WP5087,WP5322,WP5366,WP5417	Brain derived neurotrophic factor BDNF signaling pathway|Spinal cord injury|Circadian rhythm genes|Focal adhesion PI3K Akt mTOR signaling pathway|PI3K Akt signaling pathway|Ras signaling|Hippo signaling regulation pathways|Hippo Merlin signaling dysregulation|Cell migration and invasion through p75NTR|Cell migration and invasion through p75NTR|Neural crest cell migration during development|Neural…	R-HSA-193634,R-HSA-193648,R-HSA-193670,R-HSA-193681,R-HSA-193692,R-HSA-205017,R-HSA-205025,R-HSA-205043,R-HSA-209543,R-HSA-209560,R-HSA-209563	Axonal growth inhibition (RHOA activation)|NRAGE signals death through JNK|p75NTR negatively regulates cell cycle via SC1|Ceramide signalling|Regulated proteolysis of p75NTR|NFG and proNGF binds to p75NTR|NADE modulates death signalling|NRIF signals cell death from the nucleus|p75NTR recruits signalling complexes|NF-kB is activated and signals survival|Axonal growth stimulation	Cell membrane	NGFR	Tumor necrosis factor receptor superfamily member 16	1	14.3437
Q29983	MICA	MHC class I polypeptide-related sequence A	1	14.8937	15.7227	-0.828932	0.562946	Down	0.00829811	0.0477157	15.3788	15.6401	14.3996	14.3999	15.1308	14.4131	16.1596	15.5281	15.8205	15.5247	15.827	15.476	MHC class I polypeptide-related sequence A	100507436	MICA	GO:0002486,GO:0002476,GO:0042742,GO:0051607,GO:0006974,GO:0046629,GO:0006955,GO:0002418,GO:0031640,GO:0042267,GO:0032815,GO:0045953,GO:0001916,GO:0009408,GO:0001913,GO:0009986,GO:0005737,GO:0009897,GO:0005615,GO:0005886,GO:0046703,GO:0042605,GO:0005102	antigen processing and presentation of endogenous peptide antigen via MHC class I via ER pathway, TAP-independent|antigen processing and presentation of endogenous peptide antigen via MHC class Ib|defense response to bacterium|defense response to virus|DNA damage response|gamma-delta T cell activation|immune response|immune response to tumor cell|killing of cells of another organism|natural kille…	hsa04650,hsa05167	Natural killer cell mediated cytotoxicity|Kaposi sarcoma-associated herpesvirus infection	K07985	ENOG502RU00	S	natural killer cell lectin-like receptor binding	Function unknown	PF07654,PF00129	domain|domain	Immunoglobulin C1-set domain|Class I Histocompatibility antigen, domains alpha 1 and 2	IPR007110,IPR036179,IPR013783,IPR003597,IPR011161,IPR037055,IPR011162	Domain|Homologous_superfamily|Homologous_superfamily|Domain|Domain|Homologous_superfamily|Homologous_superfamily	Immunoglobulin-like domain|Immunoglobulin-like domain superfamily|Immunoglobulin-like fold|Immunoglobulin C1-set|MHC class I-like antigen recognition-like|MHC class I-like antigen recognition-like superfamily|MHC classes I/II-like antigen recognition protein	WP2328,WP4298,WP5092,WP5092	Allograft rejection|Acute viral myocarditis|Interactions of natural killer cells in pancreatic cancer|Interactions of natural killer cells in pancreatic cancer	R-HSA-198933	Immunoregulatory interactions between a Lymphoid and a non-Lymphoid cell	Cytoplasm;Cell membrane	MICA	MHC class I polypeptide-related sequence A	1	15.5348
Q05BV3	EML5	Echinoderm microtubule-associated protein-like 5	1	11.5115	19.0183	-7.50688	0.005498	Down	0.000471619	0.0075439	18.8471	10.0287	10.0436	10.0439	10.0483	10.0571	18.6217	19.1594	19.1134	19.6318	18.9374	18.6463	Echinoderm microtubule-associated protein-like 5	161436	EML5	GO:0005737,GO:0070062,GO:0005874,GO:0008017	cytoplasm|extracellular exosome|microtubule|microtubule binding				KOG2106	O	microtubule binding	Posttranslational modification, protein turnover, chaperones	PF12894,PF03451,PF00400	repeat|repeat|repeat	Anaphase-promoting complex subunit 4 WD40 domain|HELP motif|WD domain, G-beta repeat	IPR024977,IPR005108,IPR011041,IPR011047,IPR015943,IPR019775,IPR036322,IPR001680	Domain|Domain|Homologous_superfamily|Homologous_superfamily|Homologous_superfamily|Conserved_site|Homologous_superfamily|Repeat	Anaphase-promoting complex subunit 4-like, WD40 domain|HELP|Soluble quinoprotein glucose/sorbosone dehydrogenase|Quinoprotein alcohol dehydrogenase-like superfamily|WD40/YVTN repeat-like-containing domain superfamily|WD40 repeat, conserved site|WD40-repeat-containing domain superfamily|WD40 repeat					Cytoplasm	EML5	Echinoderm microtubule-associated protein-like 5	1	18.3624
Q5HYA8	TMEM67	Meckelin	1	11.0716	15.0368	-3.96521	0.0640253	Down	0.00381812	0.0290886	10.0534	10.0287	10.0436	10.0439	10.0483	16.2118	14.5527	15.0405	14.5906	16.1322	14.5741	15.331	Meckelin	91147	TMEM67	GO:0060271,GO:0010826,GO:0035567,GO:0030433,GO:0005813,GO:0060170,GO:0035869,GO:0030659,GO:0005789,GO:0036038,GO:0031005,GO:0051082	cilium assembly|negative regulation of centrosome duplication|non-canonical Wnt signaling pathway|ubiquitin-dependent ERAD pathway|centrosome|ciliary membrane|ciliary transition zone|cytoplasmic vesicle membrane|endoplasmic reticulum membrane|MKS complex|filamin binding|unfolded protein binding				KOG4611	O	negative regulation of centrosome duplication	Posttranslational modification, protein turnover, chaperones	PF09773	family	Meckelin (Transmembrane protein 67)	IPR009030,IPR019170	Homologous_superfamily|Family	Growth factor receptor cysteine-rich domain superfamily|Meckelin	WP4536,WP4656,WP4803,WP5234	Genes related to primary cilium development based on CRISPR |Joubert syndrome|Ciliopathies|Bardet Biedl syndrome	R-HSA-5620912	Anchoring of the basal body to the plasma membrane	Cytoplasm;Cell membrane	TMEM67	Meckelin	1	15.8157
Q16584	MAP3K11	Mitogen-activated protein kinase kinase kinase 11	1	10.7523	14.9609	-4.20857	0.0540872	Down	0.000152192	0.00369468	10.0534	10.0287	14.2823	10.0439	10.0483	10.0571	15.1597	14.9508	15.1772	14.6277	15.1891	14.6606	Mitogen-activated protein kinase kinase kinase 11	4296	MAP3K11	GO:0044843,GO:0007254,GO:0000165,GO:0007017,GO:0043065,GO:0046330,GO:0043507,GO:0043525,GO:0046777,GO:0006468,GO:0005813,GO:0005829,GO:0016020,GO:0005874,GO:0005524,GO:0042802,GO:0004706,GO:0004709,GO:0031434,GO:0031435,GO:0042803,GO:0004672,GO:0106310,GO:0004674,GO:0031267	cell cycle G1/S phase transition|JNK cascade|MAPK cascade|microtubule-based process|positive regulation of apoptotic process|positive regulation of JNK cascade|positive regulation of JUN kinase activity|positive regulation of neuron apoptotic process|protein autophosphorylation|protein phosphorylation|centrosome|cytosol|membrane|microtubule|ATP binding|identical protein binding|JUN kinase kinase …	hsa04010,hsa04932	MAPK signaling pathway|Non-alcoholic fatty liver disease	K04419	KOG0192	KLT	protein kinase activity	Transcription|Replication, recombination and repair|Signal transduction mechanisms	PF07714,PF14604	domain|domain	Protein tyrosine and serine/threonine kinase|Variant SH3 domain	IPR011009,IPR035779,IPR016231,IPR000719,IPR017441,IPR001245,IPR008271,IPR036028,IPR001452	Homologous_superfamily|Domain|Family|Domain|Binding_site|Domain|Active_site|Homologous_superfamily|Domain	Protein kinase-like domain superfamily|MLK1-3, SH3 domain|Mitogen-activated protein (MAP) kinase kinase kinase, MLK1-4|Protein kinase domain|Protein kinase, ATP binding site|Serine-threonine/tyrosine-protein kinase, catalytic domain|Serine/threonine-protein kinase, active site|SH3-like domain superfamily|SH3 domain	WP382,WP3879,WP3915,WP4396,WP4659,WP481,WP4877,WP5087	MAPK signaling pathway|4 hydroxytamoxifen dexamethasone and retinoic acids regulation of p27 expression|Angiopoietin like protein 8 regulatory pathway|Nonalcoholic fatty liver disease|Gastrin signaling pathway|Insulin signaling|Host pathogen interaction of human coronaviruses MAPK signaling|Pleural mesothelioma	R-HSA-5673000,R-HSA-6802946,R-HSA-6802955,R-HSA-9013148,R-HSA-9013408,R-HSA-9013424,R-HSA-9649948	RAF activation|Signaling by moderate kinase activity BRAF mutants|Paradoxical activation of RAF signaling by kinase inactive BRAF|CDC42 GTPase cycle|RHOG GTPase cycle|RHOV GTPase cycle|Signaling downstream of RAS mutants	Cytoplasm	MAP3K11	Mitogen-activated protein kinase kinase kinase 11	1	14.6509
Q9Y5G6	PCDHGA7	Protocadherin gamma-A7	2	11.9871	15.4203	-3.43322	0.0925761	Down	0.0194529	0.0821416	15.737	15.9926	10.0436	10.0439	10.0483	10.0571	15.2089	15.399	15.9316	15.6078	14.9013	15.4732	Protocadherin gamma-A7	56108	PCDHGA7	GO:0007155,GO:0007156,GO:0007399,GO:0005886,GO:0005509	cell adhesion|homophilic cell adhesion via plasma membrane adhesion molecules|nervous system development|plasma membrane|calcium ion binding				KOG3594	G	homophilic cell adhesion via plasma membrane adhesion molecules	Carbohydrate transport and metabolism	PF00028,PF08266,PF16492,PF15974	domain|domain|family|family	Cadherin domain|Cadherin-like|Cadherin cytoplasmic C-terminal|Cadherin C-terminal cytoplasmic tail, catenin-binding region	IPR002126,IPR015919,IPR032455,IPR031904,IPR020894,IPR013164	Domain|Homologous_superfamily|Domain|Domain|Conserved_site|Domain	Cadherin-like|Cadherin-like superfamily|Cadherin, cytoplasmic C-terminal domain|Cadherin, C-terminal catenin-binding domain|Cadherin conserved site|Cadherin, N-terminal					Cell membrane	PCDHGA7	Protocadherin gamma-A7	2	15.6517
Q86XN7	PROSER1	Proline and serine-rich protein 1	1	13.3951	14.3211	-0.926055	0.526296	Down	0.00336884	0.0267734	14.0715	13.9354	13.6511	12.8982	12.9027	12.9114	14.5176	14.6441	14.2401	14.1556	14.2548	14.1145	Proline and serine-rich protein 1	80209	PROSER1						ENOG502QSVH	S	Domain of unknown function (DUF4476)	Function unknown	PF14771	family	Domain of unknown function (DUF4476)	IPR028011,IPR042616	Domain|Family	Domain of unknown function DUF4476|Proline and serine-rich protein 1						PROSER1	Proline and serine-rich protein 1	1	14.2014
Q7L1I2	SV2B	Synaptic vesicle glycoprotein 2B	1	10.0458	14.695	-4.64917	0.0398529	Down	4.53909e-10	6.85403e-07	10.0534	10.0287	10.0436	10.0439	10.0483	10.0571	14.8965	15.0826	14.8343	15.037	13.7854	14.5343	Synaptic vesicle glycoprotein 2B	9899	SV2B	GO:0007268,GO:0006836,GO:0099509,GO:2000300,GO:0001669,GO:0016020,GO:0005886,GO:0008021,GO:0030672,GO:0022857	chemical synaptic transmission|neurotransmitter transport|regulation of presynaptic cytosolic calcium ion concentration|regulation of synaptic vesicle exocytosis|acrosomal vesicle|membrane|plasma membrane|synaptic vesicle|synaptic vesicle membrane|transmembrane transporter activity	hsa04512	ECM-receptor interaction	K06258	KOG0255	GM	solute carrier family 22	Carbohydrate transport and metabolism|Cell wall/membrane/envelope biogenesis	PF07690,PF13599,PF00083	family|repeat|family	Major Facilitator Superfamily|Pentapeptide repeats (9 copies)|Sugar (and other) transporter	IPR001646,IPR011701,IPR020846,IPR005828,IPR036259,IPR005829,IPR022308	Repeat|Family|Domain|Family|Homologous_superfamily|Conserved_site|Family	Pentapeptide repeat|Major facilitator superfamily|Major facilitator superfamily domain|Major facilitator, sugar transporter-like|MFS transporter superfamily|Sugar transporter, conserved site|Synaptic vesicle protein SV2			R-HSA-5250955,R-HSA-5250968,R-HSA-5250981,R-HSA-5250992	Toxicity of botulinum toxin type D (botD)|Toxicity of botulinum toxin type A (botA)|Toxicity of botulinum toxin type F (botF)|Toxicity of botulinum toxin type E (botE)	Cytoplasm	SV2B	Synaptic vesicle glycoprotein 2B	1	13.988
Q9NQL2	RRAGD	Ras-related GTP-binding protein D	1	11.5184	14.4705	-2.95215	0.129215	Down	0.0107054	0.0564034	10.0534	10.0287	14.2626	10.0439	14.6645	10.0571	14.2621	14.2132	14.1696	15.0721	14.4475	14.6585	Ras-related GTP-binding protein D	58528	RRAGD	GO:0071230,GO:0071233,GO:1990253,GO:0009267,GO:0010507,GO:0032008,GO:1904263,GO:0008104,GO:0005813,GO:0005737,GO:0005829,GO:1990131,GO:0043231,GO:0005765,GO:0005764,GO:0005654,GO:0005634,GO:0019003,GO:0005525,GO:0003924,GO:0051020,GO:0060090,GO:0046982	cellular response to amino acid stimulus|cellular response to leucine|cellular response to leucine starvation|cellular response to starvation|negative regulation of autophagy|positive regulation of TOR signaling|positive regulation of TORC1 signaling|protein localization|centrosome|cytoplasm|cytosol|Gtr1-Gtr2 GTPase complex|intracellular membrane-bounded organelle|lysosomal membrane|lysosome|nucl…	hsa04150,hsa04140,hsa05131	mTOR signaling pathway|Autophagy - animal|Shigellosis	K16186	KOG3887	C	ras-related GTP-binding protein	Energy production and conversion	PF04670	domain	Gtr1/RagA G protein conserved region	IPR006762,IPR027417,IPR039400	Family|Homologous_superfamily|Family	Gtr1/RagA G protein|P-loop containing nucleoside triphosphate hydrolase|RagC/D	WP1471,WP5224	Target of rapamycin signaling|2q37 copy number variation syndrome	R-HSA-1632852,R-HSA-165159,R-HSA-166208,R-HSA-380972,R-HSA-5628897,R-HSA-8943724,R-HSA-9639288	Macroautophagy|MTOR signalling|mTORC1-mediated signalling|Energy dependent regulation of mTOR by LKB1-AMPK|TP53 Regulates Metabolic Genes|Regulation of PTEN gene transcription|Amino acids regulate mTORC1	Lysosome;Cytoplasm;Nucleus	RRAGD	Ras-related GTP-binding protein D	1	14.2468
Q8WYA0	IFT81	Intraflagellar transport protein 81 homolog	1	11.1527	13.4725	-2.31979	0.200297	Down	0.0101927	0.0547331	10.0534	10.0287	14.0142	12.7147	10.0483	10.0571	13.8844	13.5296	13.1133	13.2975	13.0969	13.9133	Intraflagellar transport protein 81 homolog	28981	IFT81	GO:0060271,GO:0035720,GO:0042073,GO:0035735,GO:0008589,GO:0120316,GO:0007283,GO:0005814,GO:0005813,GO:0036064,GO:0097542,GO:0005929,GO:0005737,GO:0030992,GO:0031514,GO:0097225,GO:0097228,GO:0015631	cilium assembly|intraciliary anterograde transport|intraciliary transport|intraciliary transport involved in cilium assembly|regulation of smoothened signaling pathway|sperm flagellum assembly|spermatogenesis|centriole|centrosome|ciliary basal body|ciliary tip|cilium|cytoplasm|intraciliary transport particle B|motile cilium|sperm midpiece|sperm principal piece|tubulin binding				ENOG502QSBR	S	intraciliary transport involved in cilium assembly	Function unknown	PF18383	domain	Intraflagellar transport 81 calponin homology domain	IPR029600,IPR041146,IPR043016	Family|Domain|Homologous_superfamily	Intraflagellar transport protein 81|IFT81, calponin homology domain|IFT81, N-terminal domain superfamily	WP4352,WP4532,WP4536,WP4803,WP4803,WP5202,WP5234,WP5381,WP5381	Ciliary landscape|Intraflagellar transport proteins binding to dynein|Genes related to primary cilium development based on CRISPR |Ciliopathies|Ciliopathies|Alstrom syndrome|Bardet Biedl syndrome|Smith Magenis and Potocki Lupski syndrome copy number variation|Smith Magenis and Potocki Lupski syndrome copy number variation	R-HSA-5620924	Intraflagellar transport	Cytoplasm	IFT81	Intraflagellar transport protein 81 homolog	1	13.513
P51810	GPR143	G-protein coupled receptor 143	1	11.5368	14.2996	-2.76286	0.147332	Down	0.0160345	0.0726653	10.0534	14.1801	10.0436	14.838	10.0483	10.0571	14.0957	14.0549	14.3413	14.0918	14.2115	15.0026	G-protein coupled receptor 143	4935	GPR143	GO:0035584,GO:0006726,GO:0007186,GO:0032400,GO:0032438,GO:0032402,GO:0007200,GO:0050848,GO:1903056,GO:1902908,GO:0007165,GO:0007601,GO:0016324,GO:0005737,GO:0005794,GO:0005765,GO:0042470,GO:0033162,GO:0016020,GO:0005886,GO:0035240,GO:0004930,GO:0072544,GO:0035643,GO:0072545	calcium-mediated signaling using intracellular calcium source|eye pigment biosynthetic process|G protein-coupled receptor signaling pathway|melanosome localization|melanosome organization|melanosome transport|phospholipase C-activating G protein-coupled receptor signaling pathway|regulation of calcium-mediated signaling|regulation of melanosome organization|regulation of melanosome transport|sign…				ENOG502QQII	S	L-DOPA binding	Function unknown	PF02101	family	Ocular albinism type 1 protein	IPR001414	Family	G-protein coupled receptor 143	WP117,WP4941,WP4941	GPCRs other|GPR143 in melanocytes and retinal pigment epithelium cells|GPR143 in melanocytes and retinal pigment epithelium cells	R-HSA-375280,R-HSA-416476	Amine ligand-binding receptors|G alpha (q) signalling events	Lysosome	GPR143	G-protein coupled receptor 143	1	14.0794
O75164	KDM4A	Lysine-specific demethylase 4A	2	13.2876	14.6753	-1.38775	0.38216	Down	0.000416976	0.00702716	13.3865	12.7867	14.131	12.8019	13.8044	12.8151	14.7986	15.077	14.7734	14.3704	14.772	14.2607	Lysine-specific demethylase 4A	9682	KDM4A	GO:0030263,GO:0014898,GO:0006338,GO:0048712,GO:0010507,GO:0045892,GO:0010629,GO:0010628,GO:0045666,GO:0010468,GO:0031667,GO:0000785,GO:0005829,GO:0001650,GO:0005654,GO:0005634,GO:0005721,GO:0032452,GO:0051864,GO:0140681,GO:0032454,GO:0140684,GO:0035064,GO:0031625,GO:0008270	apoptotic chromosome condensation|cardiac muscle hypertrophy in response to stress|chromatin remodeling|negative regulation of astrocyte differentiation|negative regulation of autophagy|negative regulation of DNA-templated transcription|negative regulation of gene expression|positive regulation of gene expression|positive regulation of neuron differentiation|regulation of gene expression|response…				KOG0958	C	histone demethylase activity (H3-K9 specific)	Energy production and conversion	PF02373,PF02375,PF13831,PF18104,PF13832	domain|family|family|domain|domain	JmjC domain, hydroxylase|jmjN domain|PHD-finger|Jumonji domain-containing protein 2A Tudor domain|PHD-zinc-finger like domain	IPR034732,IPR003347,IPR047482,IPR003349,IPR040477,IPR002999,IPR047479,IPR047481,IPR011011,IPR001965,IPR013083	Domain|Domain|Domain|Domain|Domain|Domain|Domain|Domain|Homologous_superfamily|Domain|Homologous_superfamily	Extended PHD (ePHD) domain|JmjC domain|Lysine-specific demethylase 4A, extended PHD finger|JmjN domain|Lysine-specific demethylase 4-like, Tudor domain|Tudor domain|Lysine-specific demethylase 4A, first Tudor domain|Lysine-specific demethylase 4A, second Tudor domain|Zinc finger, FYVE/PHD-type|Zinc finger, PHD-type|Zinc finger, RING/FYVE/PHD-type	WP2853	Endoderm differentiation	R-HSA-3214842,R-HSA-5693565,R-HSA-9029569	HDMs demethylate histones|Recruitment and ATM-mediated phosphorylation of repair and signaling proteins at DNA double strand breaks|NR1H3 & NR1H2 regulate gene expression linked to cholesterol transport and efflux	Nucleus	KDM4A	Lysine-specific demethylase 4A	2	14.239
O00533	CHL1	Neural cell adhesion molecule L1-like protein	3	10.0458	13.5373	-3.49151	0.08891	Down	1.62507e-06	0.000261049	10.0534	10.0287	10.0436	10.0439	10.0483	10.0571	14.2682	14.818	13.3599	13.3469	12.5136	12.9175	Neural cell adhesion molecule L1-like protein	10752	CHL1	GO:0008344,GO:0007411,GO:0007155,GO:0050890,GO:0035640,GO:0043524,GO:0001764,GO:0007165,GO:0045177,GO:0030425,GO:0070062,GO:0016020,GO:0005886,GO:0002020	adult locomotory behavior|axon guidance|cell adhesion|cognition|exploration behavior|negative regulation of neuron apoptotic process|neuron migration|signal transduction|apical part of cell|dendrite|extracellular exosome|membrane|plasma membrane|protease binding				KOG3513	Z	Cell adhesion molecule	Cytoskeleton	PF13882,PF00041,PF07679,PF00047,PF13927	domain|domain|domain|domain|domain	Bravo-like intracellular region|Fibronectin type III domain|Immunoglobulin I-set domain|Immunoglobulin domain|Immunoglobulin domain	IPR003961,IPR036116,IPR007110,IPR036179,IPR013783,IPR013098,IPR003599,IPR003598,IPR013151,IPR026966	Domain|Homologous_superfamily|Domain|Homologous_superfamily|Homologous_superfamily|Domain|Domain|Domain|Domain|Domain	Fibronectin type III|Fibronectin type III superfamily|Immunoglobulin-like domain|Immunoglobulin-like domain superfamily|Immunoglobulin-like fold|Immunoglobulin I-set|Immunoglobulin subtype|Immunoglobulin subtype 2|Immunoglobulin|Neurofascin/L1/NrCAM, C-terminal domain	WP4148,WP4148	Splicing factor NOVA regulated synaptic proteins|Splicing factor NOVA regulated synaptic proteins	R-HSA-447041	CHL1 interactions	Cell membrane	CHL1	Neural cell adhesion molecule L1-like protein	3	13.658
Q9NWQ9	C14orf119	Uncharacterized protein C14orf119	1	11.582	14.3671	-2.78511	0.145077	Down	0.0190432	0.0812155	14.4605	14.8384	10.0436	10.0439	10.0483	10.0571	13.8456	13.8728	14.8779	14.7697	14.9664	13.8702	Uncharacterized protein C14orf119	55017	C14orf119	GO:0005829,GO:0005739	cytosol|mitochondrion				ENOG502S13Y	S	Domain of unknown function (DUF4508)	Function unknown	PF14969	family	Domain of unknown function (DUF4508)	IPR028019	Family	Protein of unknown function DUF4508					Mitochondrion	C14orf119	Uncharacterized protein C14orf119	1	13.9143
Q15910	EZH2	Histone-lysine N-methyltransferase EZH2	2	10.7458	14.5357	-3.78992	0.0722969	Down	0.000354618	0.00629969	10.0534	10.0287	10.0436	10.0439	14.248	10.0571	14.9884	14.168	14.5172	14.3926	14.1623	14.9857	Histone-lysine N-methyltransferase EZH2	2146	EZH2	GO:0030183,GO:0014898,GO:0070301,GO:0035984,GO:0021695,GO:0006325,GO:0006306,GO:0140718,GO:0070314,GO:0000082,GO:0036333,GO:0031507,GO:0021766,GO:0030216,GO:0097421,GO:1900016,GO:0045892,GO:2000134,GO:0045814,GO:0045617,GO:0048387,GO:2000737,GO:0051154,GO:0000122,GO:0034244,GO:1902808,GO:0008284,GO:1900006,GO:0010718,GO:0043547,GO:0043406,GO:0071902,GO:0071168,GO:0036211,GO:0042752,GO:0006355,GO:…	B cell differentiation|cardiac muscle hypertrophy in response to stress|cellular response to hydrogen peroxide|cellular response to trichostatin A|cerebellar cortex development|chromatin organization|DNA methylation|facultative heterochromatin formation|G1 to G0 transition|G1/S transition of mitotic cell cycle|hepatocyte homeostasis|heterochromatin formation|hippocampus development|keratinocyte d…	hsa00310,hsa03083,hsa05206	Lysine degradation|Polycomb repressive complex|MicroRNAs in cancer	K11430	KOG1079	G	histone-lysine N-methyltransferase activity	Carbohydrate transport and metabolism	PF21358,PF11616,PF18118,PF18264,PF00856	domain|family|domain|domain|family	Ezh2, MCSS domain|WD repeat binding protein EZH2|Polycomb repressive complex 2 tri-helical domain|CXC domain|SET domain	IPR026489,IPR045318,IPR048358,IPR021654,IPR044439,IPR041343,IPR041355,IPR001005,IPR001214,IPR046341,IPR033467	Domain|Family|Domain|Family|Domain|Domain|Domain|Domain|Domain|Homologous_superfamily|Domain	CXC domain|Histone-lysine N-methyltransferase EZH1/2-like|EZH1/2, MCSS domain|Histone-lysine N-methyltransferase EZH1/EZH2|EZH2, SET domain|Polycomb repressive complex 2 subunit EZH1/EZH2, tri-helical domain|Pre-SET CXC domain|SANT/Myb domain|SET domain|SET domain superfamily|Tesmin/TSO1-like CXC domain	WP2023,WP2369,WP2369,WP2853,WP2916,WP3584,WP3594,WP4204,WP4239,WP4258,WP4336,WP4553,WP5087	Cell differentiation expanded index|Histone modifications|Histone modifications|Endoderm differentiation|Interactome of polycomb repressive complex 2 PRC2 |MECP2 and associated Rett syndrome|Circadian rhythm genes|Tumor suppressor activity of SMARCB1|Epithelial to mesenchymal transition in colorectal cancer|lncRNA in canonical Wnt signaling and colorectal cancer|ncRNAs involved in Wnt signaling i…	R-HSA-212300,R-HSA-2559580,R-HSA-3214841,R-HSA-5617472,R-HSA-8943724,R-HSA-8953750,R-HSA-9609690,R-HSA-9710421	PRC2 methylates histones and DNA|Oxidative Stress Induced Senescence|PKMTs methylate histone lysines|Activation of anterior HOX genes in hindbrain development during early embryogenesis|Regulation of PTEN gene transcription|Transcriptional Regulation by E2F6|HCMV Early Events|Defective pyroptosis	Nucleus	EZH2	Histone-lysine N-methyltransferase EZH2	2	14.2293
P0DP91	ERCC6	Chimeric ERCC6-PGBD3 protein	1	15.6524	16.332	-0.679555	0.624358	Down	0.0280968	0.105172	15.1833	16.2873	15.1735	15.1738	16.4809	15.616	16.6813	16.106	16.5259	16.3668	16.3311	15.9809	Chimeric ERCC6-PGBD3 protein	2074	ERCC6	GO:0002230,GO:0045739,GO:0010628,GO:0033141,GO:0016604,GO:0005654,GO:0043565	positive regulation of defense response to virus by host|positive regulation of DNA repair|positive regulation of gene expression|positive regulation of peptidyl-serine phosphorylation of STAT protein|nuclear body|nucleoplasm|sequence-specific DNA binding	hsa03420	Nucleotide excision repair	K10841	KOG0387	L	histone H2A-H2B dimer displacement	Replication, recombination and repair	PF13843	domain	Transposase IS4	IPR029526	Domain	PiggyBac transposable element-derived protein	WP4753,WP4932,WP4946,WP5114,WP5316,WP5352,WP5352	Nucleotide excision repair|7q11 23 copy number variation syndrome|DNA repair pathways full network|Nucleotide excision repair in xeroderma pigmentosum |Primary ovarian insufficiency|10q11 21q11 23 copy number variation syndrome|10q11 21q11 23 copy number variation syndrome			Nucleus	ERCC6	Chimeric ERCC6-PGBD3 protein	1	16.3698
Q9Y2U2	KCNK7	Potassium channel subfamily K member 7	1	10.8531	14.8343	-3.98124	0.0633182	Down	0.000679178	0.00958747	10.0534	14.8721	10.0436	10.0439	10.0483	10.0571	14.4411	14.8249	15.4457	14.3004	14.8753	15.1185	Potassium channel subfamily K member 7	10089	KCNK7	GO:0071805,GO:0006813,GO:0030322,GO:0034702,GO:0005886,GO:0015271,GO:0005267,GO:0022841	potassium ion transmembrane transport|potassium ion transport|stabilization of membrane potential|monoatomic ion channel complex|plasma membrane|outward rectifier potassium channel activity|potassium channel activity|potassium ion leak channel activity				KOG1418	U	potassium channel activity	Intracellular trafficking, secretion, and vesicular transport	PF07885	family	Ion channel	IPR003280,IPR003092,IPR005408,IPR013099	Family|Family|Family|Domain	Two pore domain potassium channel|Two pore domain potassium channel, TASK family|Two pore domain potassium channel, TWIK family|Potassium channel domain			R-HSA-1299308,R-HSA-5576886	Tandem of pore domain in a weak inwardly rectifying K+ channels (TWIK)|Phase 4 - resting membrane potential	Membrane	KCNK7	Potassium channel subfamily K member 7	1	14.125
Q17RH7	TPRXL	Tetra-peptide repeat homeobox-like protein	1	14.9028	15.6449	-0.742062	0.597884	Down	1.27186e-05	0.000881072	14.7521	15.096	14.9156	14.7344	14.7743	15.1445	15.8434	15.7849	15.6204	15.4928	15.5227	15.605	Tetra-peptide repeat homeobox-like protein	503627	TPRXL	GO:0160021,GO:0005634,GO:0003677,GO:0000981	maternal-to-zygotic transition of gene expression|nucleus|DNA binding|DNA-binding transcription factor activity, RNA polymerase II-specific								PF00046	domain	Homeodomain	IPR009057,IPR001356	Homologous_superfamily|Domain	Homeobox-like domain superfamily|Homeobox domain			R-HSA-9819196	Zygotic genome activation (ZGA)	Nucleus	TPRXL	Tetra-peptide repeat homeobox-like protein	1	15.5534
Q9BX74	TM2D1	TM2 domain-containing protein 1	1	10.0458	13.1324	-3.08654	0.117723	Down	1.56787e-07	4.38422e-05	10.0534	10.0287	10.0436	10.0439	10.0483	10.0571	14.1068	13.261	13.4496	12.6602	12.6568	12.6599	TM2 domain-containing protein 1	83941	TM2D1	GO:0097190,GO:0005886,GO:0001540,GO:0004930	apoptotic signaling pathway|plasma membrane|amyloid-beta binding|G protein-coupled receptor activity				KOG4272	O	amyloid-beta binding	Posttranslational modification, protein turnover, chaperones	PF05154	domain	TM2 domain	IPR007829	Domain	TM2 domain					Membrane	TM2D1	TM2 domain-containing protein 1	1	12.981
P61371	ISL1	Insulin gene enhancer protein ISL-1	1	11.0558	15.8696	-4.81382	0.0355545	Down	0.000836002	0.0110346	10.0534	10.0287	10.0436	10.0439	16.1079	10.0571	15.4792	15.9213	15.7588	16.0041	16.5504	15.5038	Insulin gene enhancer protein ISL-1	3670	ISL1	GO:0060413,GO:0007409,GO:0060070,GO:0060913,GO:0060379,GO:0003215,GO:0071385,GO:0003203,GO:0007507,GO:0060384,GO:0048762,GO:0090090,GO:0050728,GO:0033147,GO:0043524,GO:0045665,GO:0031333,GO:0000122,GO:0001755,GO:0048665,GO:0003151,GO:0003148,GO:0031016,GO:0048936,GO:0060037,GO:0021983,GO:0045766,GO:0045597,GO:0008284,GO:0071657,GO:0032725,GO:0032024,GO:0032730,GO:0032731,GO:0032735,GO:0032755,GO:…	atrial septum morphogenesis|axonogenesis|canonical Wnt signaling pathway|cardiac cell fate determination|cardiac muscle cell myoblast differentiation|cardiac right ventricle morphogenesis|cellular response to glucocorticoid stimulus|endocardial cushion morphogenesis|heart development|innervation|mesenchymal cell differentiation|negative regulation of canonical Wnt signaling pathway|negative regul…	hsa04550	Signaling pathways regulating pluripotency of stem cells	K09370	KOG0490	K	DNA binding	Transcription	PF00046,PF00412	domain|domain	Homeodomain|LIM domain	IPR009057,IPR017970,IPR001356,IPR047169,IPR047244,IPR001781	Homologous_superfamily|Conserved_site|Domain|Family|Domain|Domain	Homeobox-like domain superfamily|Homeobox, conserved site|Homeobox domain|Insulin gene enhancer protein ISL-1/2-like|Insulin gene enhancer protein ISL-1/2-like, LIM domain1|Zinc finger, LIM-type	WP1591,WP2064,WP2406	Heart development|Neural crest differentiation|Cardiac progenitor differentiation	R-HSA-400511,R-HSA-9010553,R-HSA-9733709	Synthesis, secretion, and inactivation of Glucose-dependent Insulinotropic Polypeptide (GIP)|Regulation of expression of SLITs and ROBOs|Cardiogenesis	Nucleus	ISL1	Insulin gene enhancer protein ISL-1	1	15.5718
P55082	MFAP3	Microfibril-associated glycoprotein 3	2	11.6536	14.9513	-3.29773	0.101692	Down	0.0100906	0.0542619	10.0534	10.0287	15.044	14.6901	10.0483	10.0571	15.6913	15.3415	15.2987	14.4601	14.4567	14.4598	Microfibril-associated glycoprotein 3	4238	MFAP3	GO:0035723,GO:0070374,GO:0042110,GO:0009897,GO:0005576,GO:0045121,GO:0042289,GO:1990782	interleukin-15-mediated signaling pathway|positive regulation of ERK1 and ERK2 cascade|T cell activation|external side of plasma membrane|extracellular region|membrane raft|MHC class II protein binding|protein tyrosine kinase binding				ENOG502QW9J	S	Immunoglobulin C-2 Type	Function unknown	PF00047	domain	Immunoglobulin domain	IPR007110,IPR036179,IPR013783,IPR003599,IPR003598,IPR013151	Domain|Homologous_superfamily|Homologous_superfamily|Domain|Domain|Domain	Immunoglobulin-like domain|Immunoglobulin-like domain superfamily|Immunoglobulin-like fold|Immunoglobulin subtype|Immunoglobulin subtype 2|Immunoglobulin			R-HSA-2129379	Molecules associated with elastic fibres	Cell membrane	MFAP3	Microfibril-associated glycoprotein 3	2	14.9234
Q9H6X2	ANTXR1	Anthrax toxin receptor 1	2	11.4277	14.792	-3.3643	0.0971056	Down	0.00345302	0.0272987	10.0534	14.3922	10.0436	13.9717	10.0483	10.0571	14.591	14.9188	14.9701	14.5843	15.3243	14.3636	Anthrax toxin receptor 1	84168	ANTXR1	GO:0030036,GO:0001568,GO:1901202,GO:0022414,GO:0034446,GO:0009986,GO:0010008,GO:0009897,GO:0031527,GO:0031258,GO:0005886,GO:0051015,GO:0005518,GO:0046872,GO:0004888	actin cytoskeleton organization|blood vessel development|negative regulation of extracellular matrix assembly|reproductive process|substrate adhesion-dependent cell spreading|cell surface|endosome membrane|external side of plasma membrane|filopodium membrane|lamellipodium membrane|plasma membrane|actin filament binding|collagen binding|metal ion binding|transmembrane signaling receptor activity	hsa04621	NOD-like receptor signaling pathway	K20909	ENOG502QSKR	S	negative regulation of extracellular matrix assembly	Function unknown	PF05586,PF05587,PF00092	family|domain|domain	Anthrax receptor C-terminus region|Anthrax receptor extracellular domain|von Willebrand factor type A domain	IPR008399,IPR008400,IPR002035,IPR036465	Domain|Domain|Domain|Homologous_superfamily	Anthrax toxin receptor, C-terminal|Anthrax toxin receptor, extracellular domain|von Willebrand factor, type A|von Willebrand factor A-like domain superfamily	WP5316	Primary ovarian insufficiency	R-HSA-5210891	Uptake and function of anthrax toxins	Cell membrane	ANTXR1	Anthrax toxin receptor 1	2	14.3427
Q8TDW5	SYTL5	Synaptotagmin-like protein 5	2	12.1244	16.1923	-4.06792	0.0596258	Down	0.0117676	0.0595618	10.0534	10.0287	10.0436	10.0439	16.2743	16.3025	16.1401	16.4938	16.4506	15.6635	16.4159	15.99	Synaptotagmin-like protein 5	94122	SYTL5	GO:0006887,GO:0006886,GO:0070382,GO:0005886,GO:0046872,GO:0042043,GO:0005543,GO:0031267	exocytosis|intracellular protein transport|exocytic vesicle|plasma membrane|metal ion binding|neurexin family protein binding|phospholipid binding|small GTPase binding				KOG1028	B	calcium ion-regulated exocytosis of neurotransmitter	Chromatin structure and dynamics	PF00168,PF02318	domain|family	C2 domain|FYVE-type zinc finger	IPR000008,IPR035892,IPR041282,IPR010911,IPR037303,IPR043567,IPR042783,IPR011011,IPR013083	Domain|Homologous_superfamily|Domain|Domain|Domain|Domain|Domain|Homologous_superfamily|Homologous_superfamily	C2 domain|C2 domain superfamily|FYVE-type zinc finger|Rab-binding domain|Synaptotagmin-like protein 4/5, C2A domain|Synaptotagmin-like 1-5, C2B domain|Synaptotagmin-l, FYVE-related domain|Zinc finger, FYVE/PHD-type|Zinc finger, RING/FYVE/PHD-type	WP2291	Deregulation of Rab and Rab effector genes in bladder cancer			Membrane	SYTL5	Synaptotagmin-like protein 5	2	16.2427
Q9P0V3	SH3BP4	SH3 domain-binding protein 4	2	14.0518	14.9867	-0.934882	0.523085	Down	0.00541599	0.036315	13.584	13.5592	14.2185	14.3139	15.0474	13.5877	14.7733	14.9153	15.1676	15.1746	14.6181	15.2712	SH3 domain-binding protein 4	23677	SH3BP4	GO:0071230,GO:0006897,GO:0030308,GO:0008285,GO:0034260,GO:0032007,GO:0010508,GO:0061462,GO:0050790,GO:0005905,GO:0030136,GO:0005737,GO:0070062,GO:0005634,GO:0005092,GO:0042802,GO:0031267	cellular response to amino acid stimulus|endocytosis|negative regulation of cell growth|negative regulation of cell population proliferation|negative regulation of GTPase activity|negative regulation of TOR signaling|positive regulation of autophagy|protein localization to lysosome|regulation of catalytic activity|clathrin-coated pit|clathrin-coated vesicle|cytoplasm|extracellular exosome|nucleus…				ENOG502QTUW	S	GDP-dissociation inhibitor activity	Function unknown	PF00018,PF07653,PF00791	domain|domain|family	SH3 domain|Variant SH3 domain|ZU5 domain	IPR036028,IPR001452,IPR035456,IPR000906	Homologous_superfamily|Domain|Domain|Domain	SH3-like domain superfamily|SH3 domain|SH3BP4, SH3 domain|ZU5 domain	WP5224,WP5224	2q37 copy number variation syndrome|2q37 copy number variation syndrome	R-HSA-9639288	Amino acids regulate mTORC1	Cytoplasm;Membrane;Nucleus	SH3BP4	SH3 domain-binding protein 4	2	15.1016
Q9NS73	MBIP	MAP3K12-binding inhibitory protein 1	2	11.6301	15.0407	-3.41052	0.0940439	Down	0.00724471	0.0436882	10.0534	15.0409	14.5372	10.0439	10.0483	10.0571	14.7024	15.6618	14.6213	14.9732	15.4145	14.8708	MAP3K12-binding inhibitory protein 1	51562	MBIP	GO:0000122,GO:0010628,GO:0046330,GO:0051726,GO:0051302,GO:0006355,GO:0045995,GO:0006357,GO:0090043,GO:0140672,GO:0005829,GO:0072686,GO:0005730,GO:0005654,GO:0042802,GO:0004860	negative regulation of transcription by RNA polymerase II|positive regulation of gene expression|positive regulation of JNK cascade|regulation of cell cycle|regulation of cell division|regulation of DNA-templated transcription|regulation of embryonic development|regulation of transcription by RNA polymerase II|regulation of tubulin deacetylation|ATAC complex|cytosol|mitotic spindle|nucleolus|nucl…				ENOG502R8QG	S	molybdopterin synthase activity	Function unknown									R-HSA-3214847,R-HSA-9772755	HATs acetylate histones|Formation of WDR5-containing histone-modifying complexes	Cytoplasm;Nucleus	MBIP	MAP3K12-binding inhibitory protein 1	2	15.0014
Q9HBW0	LPAR2	Lysophosphatidic acid receptor 2	1	12.4844	13.6988	-1.21438	0.430958	Down	0.00107142	0.0127995	12.9067	13.2522	11.9903	11.9907	11.9951	12.7716	13.5648	13.5159	13.7705	13.6899	14.3148	13.337	Lysophosphatidic acid receptor 2	9170	LPAR2	GO:0007202,GO:0007189,GO:0007186,GO:0007204,GO:0043410,GO:0035025,GO:0019222,GO:0009986,GO:0005737,GO:0098978,GO:0005886,GO:0048787,GO:0004930,GO:0008289,GO:0070915,GO:0030165	activation of phospholipase C activity|adenylate cyclase-activating G protein-coupled receptor signaling pathway|G protein-coupled receptor signaling pathway|positive regulation of cytosolic calcium ion concentration|positive regulation of MAPK cascade|positive regulation of Rho protein signal transduction|regulation of metabolic process|cell surface|cytoplasm|glutamatergic synapse|plasma membran…	hsa04015,hsa04072,hsa04151,hsa04080,hsa04810,hsa05200,hsa05130	Rap1 signaling pathway|Phospholipase D signaling pathway|PI3K-Akt signaling pathway|Neuroactive ligand-receptor interaction|Regulation of actin cytoskeleton|Pathways in cancer|Pathogenic Escherichia coli infection	K04291	KOG3656	O	G-protein coupled receptor activity	Posttranslational modification, protein turnover, chaperones	PF00001	family	7 transmembrane receptor (rhodopsin family)	IPR000276,IPR017452,IPR004065,IPR004066	Family|Domain|Family|Family	G protein-coupled receptor, rhodopsin-like|GPCR, rhodopsin-like, 7TM|Lysophosphatidic acid receptor|Lysophosphatidic acid receptor EDG-4	WP3932,WP4172	Focal adhesion PI3K Akt mTOR signaling pathway|PI3K Akt signaling pathway	R-HSA-416476,R-HSA-418594,R-HSA-419408	G alpha (q) signalling events|G alpha (i) signalling events|Lysosphingolipid and LPA receptors	Cell membrane	LPAR2	Lysophosphatidic acid receptor 2	1	14.1088
Q9UI08	EVL	Ena/VASP-like protein	1	10.5682	12.8347	-2.2665	0.207833	Down	0.00283342	0.0238753	10.0534	10.0287	10.0436	13.1779	10.0483	10.0571	12.3367	12.7679	12.3746	13.5186	13.649	12.3613	Ena/VASP-like protein	51466	EVL	GO:0007015,GO:0008154,GO:0009887,GO:0007166,GO:0010633,GO:1900028,GO:0007399,GO:0030838,GO:0051496,GO:0051289,GO:0005737,GO:0005829,GO:0005925,GO:0030027,GO:0016020,GO:0001725,GO:0003779,GO:0005522,GO:0017124	actin filament organization|actin polymerization or depolymerization|animal organ morphogenesis|cell surface receptor signaling pathway|negative regulation of epithelial cell migration|negative regulation of ruffle assembly|nervous system development|positive regulation of actin filament polymerization|positive regulation of stress fiber assembly|protein homotetramerization|cytoplasm|cytosol|foca…	hsa04015	Rap1 signaling pathway	K23487	KOG4590	K	profilin binding	Transcription	PF08776,PF00568	coiled_coil|domain	VASP tetramerisation domain|WH1 domain	IPR011993,IPR017354,IPR038023,IPR014885,IPR000697	Homologous_superfamily|Family|Homologous_superfamily|Domain|Domain	PH-like domain superfamily|Vasodilator-stimulated phosphoprotein/ENA/VASP-like|VASP tetramerisation domain superfamily|VASP tetramerisation|WH1/EVH1 domain	WP5366,WP5366	NF1 copy number variation syndrome |NF1 copy number variation syndrome	R-HSA-202433,R-HSA-376176,R-HSA-5663220	Generation of second messenger molecules|Signaling by ROBO receptors|RHO GTPases Activate Formins	Cytoplasm	EVL	Ena/VASP-like protein	1	13.2954
Q9HCU8	POLD4	DNA polymerase delta subunit 4	2	10.0458	14.6132	-4.56741	0.0421767	Down	9.17387e-11	1.73157e-07	10.0534	10.0287	10.0436	10.0439	10.0483	10.0571	14.221	14.865	15.078	14.9916	14.2785	14.2455	DNA polymerase delta subunit 4	57804	POLD4	GO:0000731,GO:0006261,GO:0001938,GO:0043625,GO:0005654	DNA synthesis involved in DNA repair|DNA-templated DNA replication|positive regulation of endothelial cell proliferation|delta DNA polymerase complex|nucleoplasm	hsa03030,hsa03410,hsa03420,hsa03430,hsa03440	DNA replication|Base excision repair|Nucleotide excision repair|Mismatch repair|Homologous recombination	K03505	ENOG502SC9I	S	DNA synthesis involved in DNA repair	Function unknown	PF04081	family	DNA polymerase delta, subunit 4	IPR007218	Family	DNA polymerase delta, subunit 4	WP186,WP466,WP4752,WP4753,WP4946,WP4946,WP4946,WP4946,WP5114,WP531,WP531,WP531,WP531	Homologous recombination|DNA replication|Base excision repair|Nucleotide excision repair|DNA repair pathways full network|DNA repair pathways full network|DNA repair pathways full network|DNA repair pathways full network|Nucleotide excision repair in xeroderma pigmentosum |DNA mismatch repair|DNA mismatch repair|DNA mismatch repair|DNA mismatch repair	R-HSA-110314,R-HSA-174411,R-HSA-174414,R-HSA-174417,R-HSA-174437,R-HSA-5358565,R-HSA-5358606,R-HSA-5651801,R-HSA-5656169,R-HSA-5685942,R-HSA-5696397,R-HSA-5696400,R-HSA-6782135,R-HSA-6782210,R-HSA-69091,R-HSA-69166,R-HSA-69183	Recognition of DNA damage by PCNA-containing replication complex|Polymerase switching on the C-strand of the telomere|Processive synthesis on the C-strand of the telomere|Telomere C-strand (Lagging Strand) Synthesis|Removal of the Flap Intermediate from the C-strand|Mismatch repair (MMR) directed by MSH2:MSH6 (MutSalpha)|Mismatch repair (MMR) directed by MSH2:MSH3 (MutSbeta)|PCNA-Dependent Long P…	Nucleus	POLD4	DNA polymerase delta subunit 4	2	14.0732
Q96EX3	DYNC2I2	Cytoplasmic dynein 2 intermediate chain 2	2	15.025	15.6536	-0.62857	0.646817	Down	0.00443959	0.0319837	15.4472	15.3154	15.2598	14.8198	14.6497	14.6585	15.7079	15.7899	15.9777	15.5519	15.5716	15.3226	Cytoplasmic dynein 2 intermediate chain 2	89891	DYNC2I2	GO:0060271,GO:0035721,GO:0042073,GO:0005930,GO:0005814,GO:0005813,GO:0036064,GO:0097014,GO:0097542,GO:0005929,GO:0005737,GO:0005868,GO:0005829,GO:0030175,GO:0045504,GO:0045503	cilium assembly|intraciliary retrograde transport|intraciliary transport|axoneme|centriole|centrosome|ciliary basal body|ciliary plasm|ciliary tip|cilium|cytoplasm|cytoplasmic dynein complex|cytosol|filopodium|dynein heavy chain binding|dynein light chain binding				KOG1587	U	dynein heavy chain binding	Intracellular trafficking, secretion, and vesicular transport	PF00400	repeat	WD domain, G-beta repeat	IPR015943,IPR036322,IPR001680	Homologous_superfamily|Homologous_superfamily|Repeat	WD40/YVTN repeat-like-containing domain superfamily|WD40-repeat-containing domain superfamily|WD40 repeat	WP4352,WP4532,WP4536,WP4803,WP4803,WP4906,WP5234	Ciliary landscape|Intraflagellar transport proteins binding to dynein|Genes related to primary cilium development based on CRISPR |Ciliopathies|Ciliopathies|3q29 copy number variation syndrome|Bardet Biedl syndrome	R-HSA-5620924	Intraflagellar transport	Cytoplasm	DYNC2I2	Cytoplasmic dynein 2 intermediate chain 2	2	15.8658
Q9Y2E8	SLC9A8	Sodium/hydrogen exchanger 8	1	11.7283	14.9609	-3.23258	0.106389	Down	0.0131337	0.063809	10.0534	10.0287	15.0806	15.1017	10.0483	10.0571	15.5272	15.1433	15.1305	14.5903	14.5869	14.7871	Sodium/hydrogen exchanger 8	23315	SLC9A8	GO:0001675,GO:0006811,GO:0071805,GO:1902600,GO:1905526,GO:0051453,GO:0035725,GO:0001669,GO:0016324,GO:0000139,GO:0032585,GO:0032588,GO:0015386,GO:0015385	acrosome assembly|monoatomic ion transport|potassium ion transmembrane transport|proton transmembrane transport|regulation of Golgi lumen acidification|regulation of intracellular pH|sodium ion transmembrane transport|acrosomal vesicle|apical plasma membrane|Golgi membrane|multivesicular body membrane|trans-Golgi network membrane|potassium:proton antiporter activity|sodium:proton antiporter activ…				KOG1965	P	potassium:proton antiporter activity	Inorganic ion transport and metabolism	PF00999	family	Sodium/hydrogen exchanger family	IPR006153,IPR018422,IPR004709	Domain|Family|Family	Cation/H+ exchanger|Cation/H+ exchanger, CPA1 family|Na+/H+ exchanger			R-HSA-425986	Sodium/Proton exchangers	Cytoplasm;Golgi apparatus;Endosome	SLC9A8	Sodium/hydrogen exchanger 8	1	14.7177
Q9P299	COPZ2	Coatomer subunit zeta-2	1	11.7489	15.1768	-3.42789	0.0929187	Down	0.0108295	0.0568981	10.0534	10.0287	10.0436	10.0439	14.9967	15.327	14.9942	15.2287	15.8311	15.4619	15.1494	14.3952	Coatomer subunit zeta-2	51226	COPZ2	GO:0006891,GO:0006886,GO:0006890,GO:0005801,GO:0030126,GO:0005829,GO:0005789,GO:0033116,GO:0000139,GO:0030133	intra-Golgi vesicle-mediated transport|intracellular protein transport|retrograde vesicle-mediated transport, Golgi to endoplasmic reticulum|cis-Golgi network|COPI vesicle coat|cytosol|endoplasmic reticulum membrane|endoplasmic reticulum-Golgi intermediate compartment membrane|Golgi membrane|transport vesicle				KOG3343	O	vesicle-mediated transport	Posttranslational modification, protein turnover, chaperones	PF01217	domain	Clathrin adaptor complex small chain	IPR022775,IPR039652,IPR011012	Domain|Family|Homologous_superfamily	AP complex, mu/sigma subunit|Coatomer subunit zeta|Longin-like domain superfamily			R-HSA-6807878,R-HSA-6811434	COPI-mediated anterograde transport|COPI-dependent Golgi-to-ER retrograde traffic	Cytoplasm;Golgi apparatus	COPZ2	Coatomer subunit zeta-2	1	14.7499
P11217	PYGM	Glycogen phosphorylase, muscle form	1	17.1123	17.7025	-0.590247	0.664229	Down	0.0358422	0.123848	16.6238	16.599	17.4138	16.6143	17.7889	17.6338	17.6506	17.7811	17.5076	17.4553	17.8251	17.9953	Glycogen phosphorylase, muscle form	5837	PYGM	GO:0005980,GO:0005977,GO:0005737,GO:0005829,GO:0070062,GO:0008184,GO:0102250,GO:0000166,GO:0030170,GO:0102499	glycogen catabolic process|glycogen metabolic process|cytoplasm|cytosol|extracellular exosome|glycogen phosphorylase activity|linear malto-oligosaccharide phosphorylase activity|nucleotide binding|pyridoxal phosphate binding|SHG alpha-glucan phosphorylase activity	hsa00500,hsa04217,hsa04910,hsa04922,hsa04931	Starch and sucrose metabolism|Necroptosis|Insulin signaling pathway|Glucagon signaling pathway|Insulin resistance	K00688	KOG2099	G	glycogen phosphorylase activity	Carbohydrate transport and metabolism	PF00343	family	Carbohydrate phosphorylase	IPR011833,IPR000811,IPR035090	Family|Family|Conserved_site	Glycogen/starch/alpha-glucan phosphorylase|Glycosyl transferase, family 35|Phosphorylase pyridoxal-phosphate attachment site	WP500,WP500	Glycogen synthesis and degradation|Glycogen synthesis and degradation	R-HSA-70221	Glycogen breakdown (glycogenolysis)		PYGM	Glycogen phosphorylase, muscle form	1	17.8508
O43822	CFAP410	Cilia- and flagella-associated protein 410	1	13.1871	14.2453	-1.05813	0.480254	Down	0.00472962	0.0332173	13.1411	14.2475	12.7235	13.5455	12.7282	12.737	13.8472	14.8212	14.2224	13.8721	14.484	14.2248	Cilia- and flagella-associated protein 410	755	CFAP410	GO:0060271,GO:0007010,GO:0006974,GO:0008360,GO:0007224,GO:0036064,GO:0005737,GO:0005829,GO:0043231,GO:0005739,GO:0032391,GO:0001750,GO:0005886	cilium assembly|cytoskeleton organization|DNA damage response|regulation of cell shape|smoothened signaling pathway|ciliary basal body|cytoplasm|cytosol|intracellular membrane-bounded organelle|mitochondrion|photoreceptor connecting cilium|photoreceptor outer segment|plasma membrane				KOG2123	S	DNA damage response, detection of DNA damage	Function unknown				IPR001611,IPR032675,IPR003603	Repeat|Homologous_superfamily|Domain	Leucine-rich repeat|Leucine-rich repeat domain superfamily|U2A'/phosphoprotein 32 family A, C-terminal	WP4803,WP4803,WP5234	Ciliopathies|Ciliopathies|Bardet Biedl syndrome			Cytoplasm;Mitochondrion	CFAP410	Cilia- and flagella-associated protein 410	1	13.8681
Q15052	ARHGEF6	Rho guanine nucleotide exchange factor 6	1	11.8342	15.3425	-3.50825	0.0878846	Down	0.0121373	0.060767	15.7684	10.0287	15.0589	10.0439	10.0483	10.0571	15.8204	14.7548	15.4322	14.9923	15.7358	15.3193	Rho guanine nucleotide exchange factor 6	9459	ARHGEF6	GO:0006915,GO:0007254,GO:0030032,GO:0005911,GO:0005737,GO:0005829,GO:0030027,GO:0005096,GO:0005085	apoptotic process|JNK cascade|lamellipodium assembly|cell-cell junction|cytoplasm|cytosol|lamellipodium|GTPase activator activity|guanyl-nucleotide exchange factor activity	hsa04810,hsa05212	Regulation of actin cytoskeleton|Pancreatic cancer	K05729	KOG2070	Z	Rho guanyl-nucleotide exchange factor activity	Cytoskeleton	PF16523,PF00307,PF00169,PF00621,PF16615,PF16614,PF07653	coiled_coil|domain|domain|domain|disordered|disordered|domain	betaPIX coiled coil|Calponin homology (CH) domain|PH domain|RhoGEF domain|Unstructured region one on RhoGEF 6 and 7|Unstructured region two on RhoGEF 6 and 7|Variant SH3 domain	IPR035788,IPR001715,IPR036872,IPR035899,IPR000219,IPR032409,IPR011993,IPR046376,IPR001849,IPR036028,IPR001452,IPR003096	Domain|Domain|Homologous_superfamily|Homologous_superfamily|Domain|Domain|Homologous_superfamily|Domain|Domain|Homologous_superfamily|Domain|Family	Rho guanine nucleotide exchange factor 6, SH3 domain|Calponin homology domain|CH domain superfamily|Dbl homology (DH) domain superfamily|Dbl homology (DH) domain|Rho guanine nucleotide exchange factor 6/7, coiled-coil domain|PH-like domain superfamily|RhoGEF 6/7, PH domain|Pleckstrin homology domain|SH3-like domain superfamily|SH3 domain|Smooth muscle protein/calponin	WP4263,WP51,WP51	Pancreatic adenocarcinoma pathway|Regulation of actin cytoskeleton|Regulation of actin cytoskeleton	R-HSA-193648,R-HSA-416482,R-HSA-446388,R-HSA-8964616,R-HSA-9013148,R-HSA-9013149,R-HSA-9013420	NRAGE signals death through JNK|G alpha (12/13) signalling events|Regulation of cytoskeletal remodeling and cell spreading by IPP complex components|G beta:gamma signalling through CDC42|CDC42 GTPase cycle|RAC1 GTPase cycle|RHOU GTPase cycle		ARHGEF6	Rho guanine nucleotide exchange factor 6	1	15.4731
Q14686	NCOA6	Nuclear receptor coactivator 6	2	11.4289	13.9791	-2.55016	0.170736	Down	0.0197123	0.082728	10.0534	10.0287	13.6113	10.0439	14.7793	10.0571	13.956	14.815	13.5147	13.5017	13.4983	14.5889	Nuclear receptor coactivator 6	23054	NCOA6	GO:0007420,GO:0006974,GO:0006352,GO:0007507,GO:0030099,GO:0045893,GO:0045944,GO:0009725,GO:0005829,GO:0035097,GO:0043231,GO:0044666,GO:0005654,GO:0005634,GO:0005667,GO:0003682,GO:0019899,GO:0030331,GO:0030374,GO:0046965,GO:0046966,GO:0003713	brain development|DNA damage response|DNA-templated transcription initiation|heart development|myeloid cell differentiation|positive regulation of DNA-templated transcription|positive regulation of transcription by RNA polymerase II|response to hormone|cytosol|histone methyltransferase complex|intracellular membrane-bounded organelle|MLL3/4 complex|nucleoplasm|nucleus|transcription regulator comp…				ENOG502QQMS	S	thyroid hormone receptor binding	Function unknown	PF13820	domain	Nuclear receptor coactivator 6, TRADD-N domain	IPR026638,IPR032715	Family|Domain	Nuclear receptor coactivator 6|Nuclear receptor coactivator 6, TRADD-N domain	WP2875,WP2882,WP5351	Constitutive androstane receptor pathway|Nuclear receptors meta pathway|Kleefstra syndrome	R-HSA-1368082,R-HSA-1368108,R-HSA-1989781,R-HSA-2151201,R-HSA-2426168,R-HSA-381340,R-HSA-400206,R-HSA-400253,R-HSA-5617472,R-HSA-9707564,R-HSA-9707616,R-HSA-9772755	RORA activates gene expression|BMAL1:CLOCK,NPAS2 activates circadian gene expression|PPARA activates gene expression|Transcriptional activation of mitochondrial biogenesis|Activation of gene expression by SREBF (SREBP)|Transcriptional regulation of white adipocyte differentiation|Regulation of lipid metabolism by PPARalpha|Circadian Clock|Activation of anterior HOX genes in hindbrain development …	Nucleus	NCOA6	Nuclear receptor coactivator 6	2	14.0164
Q8WTU0	DDI1	Protein DDI1 homolog 1	2	12.8098	17.7916	-4.98183	0.0316461	Down	0.0180767	0.0788498	10.0534	10.0287	10.0436	10.0439	18.3435	18.3457	17.2715	18.1866	17.3094	18.2318	17.293	18.4576	Protein DDI1 homolog 1	414301	DDI1	GO:0072711,GO:0010498,GO:0097752,GO:0031647,GO:0004190	cellular response to hydroxyurea|proteasomal protein catabolic process|regulation of DNA stability|regulation of protein stability|aspartic-type endopeptidase activity				KOG0012	O	aspartic-type endopeptidase activity	Posttranslational modification, protein turnover, chaperones	PF09668,PF00240	family|domain	Aspartyl protease|Ubiquitin family	IPR033882,IPR019103,IPR021109,IPR000626,IPR029071	Domain|Domain|Homologous_superfamily|Domain|Homologous_superfamily	DNA damage inducible protein 1 ubiquitin-like domain|Aspartic peptidase, DDI1-type|Aspartic peptidase domain superfamily|Ubiquitin-like domain|Ubiquitin-like domain superfamily						DDI1	Protein DDI1 homolog 1	2	18.216
Q5JS37	NHLRC3	NHL repeat-containing protein 3	1	10.8076	14.3195	-3.51192	0.0876613	Down	0.00111389	0.0131404	10.0534	10.0287	10.0436	10.0439	10.0483	14.6276	13.917	14.4123	14.2358	14.7658	14.6445	13.9415	NHL repeat-containing protein 3	387921	NHLRC3	GO:0017148,GO:0043161,GO:0000209,GO:0035578,GO:0005576,GO:0030371,GO:0061630	negative regulation of translation|proteasome-mediated ubiquitin-dependent protein catabolic process|protein polyubiquitination|azurophil granule lumen|extracellular region|translation repressor activity|ubiquitin protein ligase activity				KOG2177	O	zinc ion binding	Posttranslational modification, protein turnover, chaperones	PF01436	repeat	NHL repeat	IPR011042,IPR001258	Homologous_superfamily|Repeat	Six-bladed beta-propeller, TolB-like|NHL repeat			R-HSA-6798695	Neutrophil degranulation	Secreted	NHLRC3	NHL repeat-containing protein 3	1	14.2075
Q6DCA0	AMMECR1L	AMMECR1-like protein	1	12.0667	16.41	-4.34327	0.0492657	Down	0.00735532	0.0441086	15.8909	10.0287	16.3312	10.0439	10.0483	10.0571	15.7245	16.1145	16.8614	17.081	16.2553	16.4231	AMMECR1-like protein	83607	AMMECR1L	GO:0005634	nucleus				KOG3274	G	AMMECR1	Carbohydrate transport and metabolism	PF01871	family	AMMECR1	IPR023473,IPR036071,IPR002733,IPR027485	Family|Homologous_superfamily|Domain|Homologous_superfamily	AMMECR1|AMMECR1 domain superfamily|AMMECR1 domain|AMMECR1, N-terminal						AMMECR1L	AMMECR1-like protein	1	15.7299
E0CX11	STMP1	Short transmembrane mitochondrial protein 1	1	10.0458	14.7226	-4.67677	0.0390977	Down	1.84924e-08	7.75652e-06	10.0534	10.0287	10.0436	10.0439	10.0483	10.0571	14.2972	16.1501	14.3351	14.322	14.5808	14.6505	Short transmembrane mitochondrial protein 1	647087	STMP1	GO:0045087,GO:0033617,GO:0097250,GO:0034551,GO:0032731,GO:1900227,GO:0005743,GO:0005758,GO:0005741,GO:0005746	innate immune response|mitochondrial cytochrome c oxidase assembly|mitochondrial respirasome assembly|mitochondrial respiratory chain complex III assembly|positive regulation of interleukin-1 beta production|positive regulation of NLRP3 inflammasome complex assembly|mitochondrial inner membrane|mitochondrial intermembrane space|mitochondrial outer membrane|mitochondrial respirasome				ENOG502S7PN	S	Domain of unknown function (DUF4535)	Function unknown	PF15054	family	Domain of unknown function (DUF4535)	IPR027854	Family	Short transmembrane mitochondrial protein 1					Mitochondrion	STMP1	Short transmembrane mitochondrial protein 1	1	14.4786
O75586	MED6	Mediator of RNA polymerase II transcription subunit 6	1	11.4103	14.0086	-2.59831	0.165132	Down	0.0149157	0.0694316	14.4443	10.0287	10.0436	10.0439	10.0483	13.8528	13.9965	13.839	14.2351	14.6297	13.3957	13.9553	Mediator of RNA polymerase II transcription subunit 6	10001	MED6	GO:0045944,GO:0032968,GO:0060261,GO:0016567,GO:0006357,GO:0051123,GO:0035019,GO:0070847,GO:0016592,GO:0016020,GO:0005654,GO:0005634,GO:0000151,GO:0003677,GO:0003713,GO:0001223,GO:0061630	positive regulation of transcription by RNA polymerase II|positive regulation of transcription elongation by RNA polymerase II|positive regulation of transcription initiation by RNA polymerase II|protein ubiquitination|regulation of transcription by RNA polymerase II|RNA polymerase II preinitiation complex assembly|somatic stem cell population maintenance|core mediator complex|mediator complex|me…				KOG3169	K	RNA polymerase II transcription coactivator activity involved in preinitiation complex assembly	Transcription	PF04934	family	MED6 mediator sub complex component	IPR007018,IPR016820,IPR038566	Family|Family|Homologous_superfamily	Mediator complex, subunit Med6|Mediator complex, subunit Med6, metazoa/plant|Mediator complex, subunit Med6 superfamily			R-HSA-1989781,R-HSA-212436,R-HSA-381340	PPARA activates gene expression|Generic Transcription Pathway|Transcriptional regulation of white adipocyte differentiation	Nucleus	MED6	Mediator of RNA polymerase II transcription subunit 6	1	13.7777
O95760	IL33	Interleukin-33	2	10.0458	15.3786	-5.33278	0.0248126	Down	3.78943e-14	9.53672e-11	10.0534	10.0287	10.0436	10.0439	10.0483	10.0571	15.5351	15.7157	15.1606	15.3128	15.1694	15.378	Interleukin-33	90865	IL33	GO:0071260,GO:0051607,GO:0097191,GO:0010467,GO:0038172,GO:0030225,GO:0002282,GO:0061518,GO:0002638,GO:0106015,GO:0002686,GO:0120042,GO:0002826,GO:0000122,GO:0032689,GO:0150145,GO:0150142,GO:0010186,GO:0032722,GO:0001819,GO:0010628,GO:0002639,GO:0050729,GO:0032736,GO:0032753,GO:0032754,GO:0032755,GO:0043032,GO:0045345,GO:0045348,GO:0150078,GO:0051770,GO:0048714,GO:0032436,GO:0045944,GO:0032760,GO:…	cellular response to mechanical stimulus|defense response to virus|extrinsic apoptotic signaling pathway|gene expression|interleukin-33-mediated signaling pathway|macrophage differentiation|microglial cell activation involved in immune response|microglial cell proliferation|negative regulation of immunoglobulin production|negative regulation of inflammatory response to wounding|negative regulatio…	hsa04060,hsa04217,hsa04623,hsa05164	Cytokine-cytokine receptor interaction|Necroptosis|Cytosolic DNA-sensing pathway|Influenza A	K12967	ENOG502RW83	S	macrophage proliferation	Function unknown	PF15095	family	Interleukin 33	IPR026145	Family	Interleukin-33	WP3893,WP4655,WP5095,WP5115,WP5347	Development and heterogeneity of the ILC family|Cytosolic DNA sensing pathway|Overview of proinflammatory and profibrotic mediators|Network map of SARS CoV 2 signaling pathway|IL 26 signaling pathways	R-HSA-1257604,R-HSA-5689880,R-HSA-6811558,R-HSA-9014843	PIP3 activates AKT signaling|Ub-specific processing proteases|PI5P, PP2A and IER3 Regulate PI3K/AKT Signaling|Interleukin-33 signaling	Cytoplasm;Nucleus;Secreted	IL33	Interleukin-33	2	13.9136
Q8WVP7	LMBR1	Limb region 1 protein homolog	1	14.0972	14.8339	-0.736683	0.600117	Down	0.00780167	0.0460076	13.757	14.8352	13.956	13.7475	14.4948	13.7928	15.1211	14.5613	14.3949	15.0455	14.8681	15.0126	Limb region 1 protein homolog	64327	LMBR1	GO:0042733,GO:0007165,GO:0016020,GO:0004888	embryonic digit morphogenesis|signal transduction|membrane|transmembrane signaling receptor activity				KOG3722	Z	Limb development membrane protein	Cytoskeleton	PF04791	family	LMBR1-like membrane protein	IPR008075,IPR006876	Family|Family	Lipocalin-interacting membrane receptor|LMBR1-like membrane protein					Membrane	LMBR1	Limb region 1 protein homolog	1	14.9791
Q6L9W6	B4GALNT3	Beta-1,4-N-acetylgalactosaminyltransferase 3	1	11.5806	14.0646	-2.48405	0.178743	Down	0.0318106	0.114451	10.0534	15.3632	10.0436	10.0439	13.9223	10.0571	14.0207	13.6886	14.4287	14.498	13.6829	14.0687	Beta-1,4-N-acetylgalactosaminyltransferase 3	283358	B4GALNT3	GO:0005794,GO:0032580,GO:0043231,GO:0008376,GO:0033842	Golgi apparatus|Golgi cisterna membrane|intracellular membrane-bounded organelle|acetylgalactosaminyltransferase activity|N-acetyl-beta-glucosaminyl-glycoprotein 4-beta-N-acetylgalactosaminyltransferase activity	hsa00513	Various types of N-glycan biosynthesis	K09656	KOG3588	M	glucuronosyl-N-acetylgalactosaminyl-proteoglycan 4-beta-N-acetylgalactosaminyltransferase activity	Cell wall/membrane/envelope biogenesis	PF05679,PF07691	family|domain	Chondroitin N-acetylgalactosaminyltransferase|PA14 domain	IPR008428,IPR029044,IPR037524,IPR011658	Family|Homologous_superfamily|Domain|Domain	Chondroitin N-acetylgalactosaminyltransferase|Nucleotide-diphospho-sugar transferases|PA14/GLEYA domain|PA14 domain					Golgi apparatus	B4GALNT3	Beta-1,4-N-acetylgalactosaminyltransferase 3	1	14.1636
Q494X3	ZNF404	Zinc finger protein 404	1	13.0606	15.2954	-2.23479	0.212452	Down	6.5935e-05	0.00239331	12.7217	12.697	12.7119	12.5424	14.6761	13.0146	15.0652	15.2202	15.1769	15.5663	15.147	15.5968	Zinc finger protein 404	342908	ZNF404	GO:0000122,GO:0005634,GO:0001227,GO:0046872,GO:0000977	negative regulation of transcription by RNA polymerase II|nucleus|DNA-binding transcription repressor activity, RNA polymerase II-specific|metal ion binding|RNA polymerase II transcription regulatory region sequence-specific DNA binding	hsa05168	Herpes simplex virus 1 infection	K09228	KOG1721	B	DNA binding	Chromatin structure and dynamics	PF01352,PF00096,PF13912	family|domain|domain	KRAB box|Zinc finger, C2H2 type|C2H2-type zinc finger	IPR001909,IPR036051,IPR036236,IPR013087	Domain|Homologous_superfamily|Homologous_superfamily|Domain	Krueppel-associated box|KRAB domain superfamily|Zinc finger C2H2 superfamily|Zinc finger C2H2-type					Nucleus	ZNF404	Zinc finger protein 404	1	14.6503
O60671	RAD1	Cell cycle checkpoint protein RAD1	1	11.1264	13.5023	-2.37593	0.192652	Down	0.00849497	0.0484053	10.0534	10.0287	13.1189	10.0439	13.4563	10.0571	13.778	13.0376	13.5888	13.0352	14.5393	13.035	Cell cycle checkpoint protein RAD1	5810	RAD1	GO:0071479,GO:0000077,GO:0006974,GO:0006281,GO:0051598,GO:0021762,GO:0030896,GO:0005694,GO:0043231,GO:0005654,GO:0005634,GO:0008408,GO:0003684,GO:0008311	cellular response to ionizing radiation|DNA damage checkpoint signaling|DNA damage response|DNA repair|meiotic recombination checkpoint signaling|substantia nigra development|checkpoint clamp complex|chromosome|intracellular membrane-bounded organelle|nucleoplasm|nucleus|3'-5' exonuclease activity|damaged DNA binding|double-stranded DNA 3'-5' DNA exonuclease activity	hsa04218	Cellular senescence	K02830	KOG3194	V	exodeoxyribonuclease III activity	Defense mechanisms	PF02144	family	Repair protein Rad1/Rec1/Rad17	IPR003011,IPR046938,IPR003021	Family|Homologous_superfamily|Family	Cell cycle checkpoint protein, Rad1|DNA clamp superfamily|Rad1/Rec1/Rad17	WP1530,WP3875,WP3875,WP4016,WP4016,WP707	miRNA regulation of DNA damage response|ATR signaling|ATR signaling|DNA IR damage and cellular response via ATR|DNA IR damage and cellular response via ATR|DNA damage response	R-HSA-176187,R-HSA-5685938,R-HSA-5693607,R-HSA-5693616,R-HSA-6804756,R-HSA-69473,R-HSA-9709570	Activation of ATR in response to replication stress|HDR through Single Strand Annealing (SSA)|Processing of DNA double-strand break ends|Presynaptic phase of homologous DNA pairing and strand exchange|Regulation of TP53 Activity through Phosphorylation|G2/M DNA damage checkpoint|Impaired BRCA2 binding to RAD51	Nucleus	RAD1	Cell cycle checkpoint protein RAD1	1	12.8426
Q13554	CAMK2B	Calcium/calmodulin-dependent protein kinase type II subunit beta	1	10.925	14.849	-3.92408	0.065877	Down	0.00160966	0.0165572	10.0534	10.0287	15.3183	10.0439	10.0483	10.0571	15.9819	14.6752	14.6144	15.0135	14.0462	14.763	Calcium/calmodulin-dependent protein kinase type II subunit beta	816	CAMK2B	GO:0030154,GO:0007399,GO:0018105,GO:0061003,GO:0010976,GO:0090129,GO:0046777,GO:0006468,GO:0051924,GO:0060998,GO:0048169,GO:2001222,GO:0014733,GO:0051823,GO:0007165,GO:0005954,GO:0005813,GO:0005737,GO:0005829,GO:0030666,GO:0043005,GO:0005654,GO:0033017,GO:0045202,GO:0003779,GO:0005524,GO:0009931,GO:0005516,GO:0004683,GO:0042802,GO:0042803,GO:0106310	cell differentiation|nervous system development|peptidyl-serine phosphorylation|positive regulation of dendritic spine morphogenesis|positive regulation of neuron projection development|positive regulation of synapse maturation|protein autophosphorylation|protein phosphorylation|regulation of calcium ion transport|regulation of dendritic spine development|regulation of long-term neuronal synaptic…	hsa04012,hsa04310,hsa04066,hsa04020,hsa04024,hsa04148,hsa04114,hsa04217,hsa04911,hsa04922,hsa04912,hsa04921,hsa04916,hsa04925,hsa04261,hsa04971,hsa04725,hsa04728,hsa04720,hsa04722,hsa04740,hsa04750,hsa04360,hsa04713,hsa05200,hsa05205,hsa05214,hsa05152,hsa05012,hsa05022,hsa05031,hsa05417,hsa05415,hsa04934	ErbB signaling pathway|Wnt signaling pathway|HIF-1 signaling pathway|Calcium signaling pathway|cAMP signaling pathway|Efferocytosis|Oocyte meiosis|Necroptosis|Insulin secretion|Glucagon signaling pathway|GnRH signaling pathway|Oxytocin signaling pathway|Melanogenesis|Aldosterone synthesis and secretion|Adrenergic signaling in cardiomyocytes|Gastric acid secretion|Cholinergic synapse|Dopaminergic …	K04515	KOG0033	J	calmodulin-dependent protein kinase activity	Translation, ribosomal structure and biogenesis	PF08332,PF00069	domain|domain	Calcium/calmodulin dependent protein kinase II association domain|Protein kinase domain	IPR013543,IPR011009,IPR032710,IPR000719,IPR017441,IPR008271	Domain|Homologous_superfamily|Homologous_superfamily|Domain|Binding_site|Active_site	Calcium/calmodulin-dependent protein kinase II, association-domain|Protein kinase-like domain superfamily|NTF2-like domain superfamily|Protein kinase domain|Protein kinase, ATP binding site|Serine/threonine-protein kinase, active site	WP2572,WP289,WP3947,WP4008,WP428,WP4341,WP4539,WP4549,WP4756,WP4875,WP4875,WP4875,WP4875,WP5083,WP5231,WP536,WP673	Primary focal segmental glomerulosclerosis FSGS |Myometrial relaxation and contraction pathways|Serotonin and anxiety|NO cGMP PKG mediated neuroprotection|Wnt signaling|Non genomic actions of 1 25 dihydroxyvitamin D3|Synaptic signaling pathways associated with autism spectrum disorder|Fragile X syndrome|Renin angiotensin aldosterone system RAAS |Disruption of postsynaptic signaling by CNV|Disrupt…	R-HSA-111932,R-HSA-3371571,R-HSA-399719,R-HSA-438066,R-HSA-442729,R-HSA-442982,R-HSA-5576892,R-HSA-5578775,R-HSA-5673000,R-HSA-5673001,R-HSA-6802946,R-HSA-6802952,R-HSA-6802955,R-HSA-877300,R-HSA-9022692,R-HSA-936837,R-HSA-9609736,R-HSA-9617324,R-HSA-9620244,R-HSA-9649948,R-HSA-9656223	CaMK IV-mediated phosphorylation of CREB|HSF1-dependent transactivation|Trafficking of AMPA receptors|Unblocking of NMDA receptors, glutamate binding and activation|CREB1 phosphorylation through the activation of CaMKII/CaMKK/CaMKIV cascasde|Ras activation upon Ca2+ influx through NMDA receptor|Phase 0 - rapid depolarisation|Ion homeostasis|RAF activation|RAF/MAP kinase cascade|Signaling by moder…	Cytoplasm	CAMK2B	Calcium/calmodulin-dependent protein kinase type II subunit beta	1	14.132
Q9P0W2	HMG20B	SWI/SNF-related matrix-associated actin-dependent regulator of chromatin subfamily E member 1-related	2	13.49	14.2202	-0.730167	0.602834	Down	0.0256611	0.0986966	13.9441	13.6636	14.3198	13.1779	12.6433	13.1912	14.3548	13.8608	14.0438	14.3108	14.0083	14.7424	SWI/SNF-related matrix-associated actin-dependent regulator of chromatin subfamily E member 1-related	10362	HMG20B	GO:0007049,GO:0006325,GO:0033234,GO:0045666,GO:0016925,GO:0010468,GO:0035914,GO:0005694,GO:0016604,GO:0005654,GO:0005634,GO:0003677	cell cycle|chromatin organization|negative regulation of protein sumoylation|positive regulation of neuron differentiation|protein sumoylation|regulation of gene expression|skeletal muscle cell differentiation|chromosome|nuclear body|nucleoplasm|nucleus|DNA binding				KOG0381	B	DNA binding	Chromatin structure and dynamics	PF00505	domain	HMG (high mobility group) box	IPR009071,IPR036910	Domain|Homologous_superfamily	High mobility group box domain|High mobility group box domain superfamily			R-HSA-3214815,R-HSA-9679191,R-HSA-983231	HDACs deacetylate histones|Potential therapeutics for SARS|Factors involved in megakaryocyte development and platelet production	Nucleus	HMG20B	SWI/SNF-related matrix-associated actin-dependent regulator of chromatin subfamily E member 1-related	2	14.3164
[truncated: 41 more columns]
