# Supplementary material for: Total Panax notoginseng Saponins Repair the Epidermal Barrier by Regulating a Multi-Pathway Network: Insights from an Integrative RHE Model and Multi-Omics Study
Source: Int J Mol Sci. 2025 Dec 5;26(24):11775. doi: 10.3390/ijms262411775 (PMC12733117; doi:10.3390/ijms262411775)
Supplement: Supplementary file 1 [file ijms-26-11775-s001.zip › Supplementary material S7.xlsx]

## Sheet: 152 M.VS.C-UP
ID	m/z	Retention time (min)	Ion mode	Metabolites	Metabolites_cn	cid	cidlink	CAS	HMDB	METLIN	Lipidmaps	PubChem	KEGG	ID Annotation	Annotation	smiles	ChEBI	Reactome_id	Reactome_Description	InChIKey	Class	Sub Class	Total Carbon	Total Unsaturation	Connection Method	VIP	Average(M)	Average(C)	FoldChange	log2FoldChange	Regulation	p-value	q-value	M1	M2	M3	M4	M5	M6	M7	M8	M9	C1	C2	C3	C4	C5	C6	C7
4	424.3	5.1595	pos	Acar(18:2)																	FA	Acar	18	2		0.0970295	6.85007	0.480139	14.2668	3.83459	Up	5.21275e-06	0.000345282	5.76694	10.6713	7.00623	3.75099	9.85548	9.31137	3.4579	4.5203	7.31014	0.15362	0.15362	0.15362	0.15362	3.09229	0.15362	0.15362
659	926.8	16.4458	pos	TAG56:5(20:4)																	GL	TAG	56	5		0.423646	152.015	21.4379	7.09094	2.82598	Up	8.13972e-05	0.00350748	182.021	205.507	200.627	64.0003	143.183	241.785	41.7908	98.0803	191.144	36.6855	0.15362	38.6107	0.15362	76.2189	0.15362	40.6583
231	402.4	6.63147	pos	MAG(20:1)	甘油一酯(0:0/20:1/0:0)	51363	http://funmeta.oebiotech.com/network/51363		HMDB0011543	62327		53480963				[H]C(CO)(CO)OC(=O)CCCCCCCCC\C=C/CCCCCCCC				YRAZXZXQMMJRRV-KTKRTIGZSA-N	GL	MAG	20	1		0.843843	681.653	176.798	3.85554	1.94693	Up	0.000124343	0.00368365	868.373	999.579	1006.3	328.853	566.055	905.745	344.639	400.781	714.555	141.332	152.948	149.367	0.15362	289.426	402.961	152.211
232	398.3	6.47381	pos	MAG(20:3)	甘油单酯(0:0/20:3/0:0)	51366	http://funmeta.oebiotech.com/network/51366		HMDB0011546	62330		53480966				[H]C(CO)(CO)OC(=O)CCC\C=C/C\C=C/C\C=C/CCCCCCCC				CRSKSGIHJXUIHD-YOILPLPUSA-N	GL	MAG	20	3		0.332761	176.572	77.0239	2.29244	1.19688	Up	0.000221751	0.00618294	230.114	244.654	203.317	142.605	139.354	180.416	129.243	138.697	180.752	60.879	0.15362	93.2723	38.8803	146.508	136.833	77.2424
655	928.8	16.5278	pos	TAG56:4(18:0)																	GL	TAG	56	4		0.735271	431.057	77.0926	5.59143	2.48322	Up	0.000344379	0.00782915	427.507	771.316	441.533	152.031	431.854	540.854	133.55	238.775	742.097	73.028	61.5563	73.7092	21.3294	113.659	80.1873	78.9781
628	900.8	16.3812	pos	TAG54:4(18:0)																	GL	TAG	54	4		0.4959	304.901	136.247	2.23786	1.16212	Up	0.000357424	0.00782915	331.054	418.745	370.49	167.987	323.51	420.142	138.243	193.138	380.8	133.611	150.992	155.501	88.6069	153.873	123.686	154.968
653	930.8	16.6114	pos	TAG56:3(18:0)																	GL	TAG	56	3		1.46858	1631.38	225.893	7.22193	2.85238	Up	0.000363378	0.00782915	1566.08	3075.14	1973.69	549.843	1440.91	2340.94	471.744	790.891	2473.21	228.843	0.15362	301.791	99.0711	482.782	209.411	0.15362
569	834.8	16.2702	pos	TAG49:2(16:0)																	GL	TAG	49	2		0.477481	308.439	152.621	2.02094	1.01503	Up	0.000390106	0.00803957	388.357	417.963	377.798	192.537	300.476	369.594	177.37	167.72	384.132	122.268	140.838	174.449	131.331	186.209	146.825	171.366
588	864.8	16.5296	pos	TAG51:1(18:0)																	GL	TAG	51	1		0.605052	289.212	54.8248	5.2752	2.39923	Up	0.000544575	0.00921887	273.931	465.184	383.079	150.635	326.4	456.582	0.15362	160.773	386.17	82.9396	79.5053	0.15362	49.9419	110.24	0.15362	81.1847
627	900.8	16.3771	pos	TAG54:4(16:0)																	GL	TAG	54	4		0.593929	309.079	69.5032	4.44697	2.15282	Up	0.000564956	0.00923411	337.716	540.016	372.066	107.211	300.262	474.218	104.385	128.997	416.837	72.0365	57.5062	59.8479	24.1068	141.548	47.291	60.7981
600	872.8	16.2703	pos	TAG52:4(18:0)																	GL	TAG	52	4		0.22392	43.31	8.4597	5.11957	2.35602	Up	0.00059222	0.00935707	52.272	72.7349	39.3894	20.3457	36.8903	55.5397	19.5835	16.9189	76.1158	12.4311	12.5122	0.15362	0.15362	9.96395	10.2916	0.15362
626	902.8	16.4947	pos	TAG54:3(18:0)																	GL	TAG	54	3		1.38027	1800.45	492.339	3.65693	1.87063	Up	0.000686131	0.0104912	1674.78	3371.52	1884.57	830.036	1680.36	2704.98	607.441	1006.67	2443.66	466.751	416.424	460.431	260.743	760.126	410.749	534.422
133	277.2	6.13817	neg	FA(18:3)																	FA	FA	18	3		2.00578	5500	2417.93	2.27468	1.18566	Up	0.000709108	0.0105037	7256.09	8003.42	5369.64	2890.46	5661.7	7432.9	2755.23	3320.9	6809.68	2320.68	1942.92	2595.39	1443.38	2729.46	2607.75	2643.11
577	846.8	16.204	pos	TAG50:3(16:0)																	GL	TAG	50	3		2.36337	5342.17	1512.9	3.53107	1.82011	Up	0.000763256	0.0106483	5340.07	10025.8	6328.21	2154.09	5494.2	6810.51	2126.21	2616.8	7183.58	1409.88	1812.17	2161.02	909.808	2756.28	1688.27	1835.18
542	738.7	15.7721	pos	TAG42:1(16:0)																	GL	TAG	42	1		0.737431	573.012	203.217	2.8197	1.49554	Up	0.000786269	0.0106483	678.329	1036.1	545.823	261.63	662.931	594.47	260.952	300.853	816.025	204.431	257.036	219.079	177.854	198.52	181.092	224.518
91	608.5	11.8784	pos	DAG(16:1/18:2)	甘油二酯(16:1/18:2/0:0)[iso2]	10544	http://funmeta.oebiotech.com/network/10544		HMDB0007132	4319	LMGL02010031	9543699	C00165	hsa01521,hsa04010,hsa04012,hsa04014,hsa04015,hsa04020,hsa04024,hsa04062,hsa04064,hsa04066,hsa04071,hsa04072,hsa04261,hsa04270,hsa04370,hsa04371,hsa04540,hsa04611,hsa04613,hsa04625,hsa04650,hsa04658,hsa04659,hsa04660,hsa04662,hsa04664,hsa04666,hsa04713,hsa04714,hsa04720,hsa04722,hsa04724,hsa04725,hsa04726,hsa04728,hsa04730,hsa04750,hsa04911,hsa04912,hsa04915,hsa04916,hsa04918,hsa04919,hsa04920,hsa…	EGFR tyrosine kinase inhibitor resistance|MAPK signaling pathway|ErbB signaling pathway|Ras signaling pathway|Rap1 signaling pathway|Calcium signaling pathway|cAMP signaling pathway|Chemokine signaling pathway|NF-kappa B signaling pathway|HIF-1 signaling pathway|Sphingolipid signaling pathway|Phospholipase D signaling pathway|Adrenergic signaling in cardiomyocytes|Vascular smooth muscle contracti…	OC[C@]([H])(OC(CCCCCCC/C=C\C/C=C\CCCCC)=O)COC(CCCCCCC/C=C\CCCCCC)=O	84419			BHGPPCIWDXQOMA-IXDOJJAKSA-N	GL	DAG	34	3		1.07936	1447.48	501.341	2.88722	1.52968	Up	0.000837266	0.011024	1145.55	1680.83	1455.81	508.93	1683.36	2605.97	900.827	965.909	2080.13	408.158	446.587	660.542	154.417	865.391	484.394	598.774
575	848.8	16.3286	pos	TAG50:2(16:0)																	GL	TAG	50	2		4.30103	18440.8	5259.29	3.50633	1.80996	Up	0.000992566	0.0125084	21508.7	29392.7	21793.4	6674.14	17193.7	29259.5	5482.84	8752.11	25910.2	4583.81	4135.66	5586.36	2043.73	9650.41	3917.25	5564.6
595	876.8	16.4744	pos	TAG52:2(16:0)																	GL	TAG	52	2		5.34958	27904.4	7941.37	3.5138	1.81303	Up	0.00100278	0.0125084	30308	45968.9	33450.1	9925.54	26293.6	41051	8322.83	14427.4	41391.8	6338.08	6596.63	7392.44	2839.94	14538.2	5898.08	8154.63
624	904.8	16.5958	pos	TAG54:2(18:0)																	GL	TAG	54	2		4.40892	18446.4	4741.33	3.89055	1.95997	Up	0.00113435	0.0135522	20757.7	33150.5	19340.3	5781.05	17937.4	27882.7	5310.45	9118.44	26739	3772.13	3921.94	4753.45	1683.27	8422.65	3443.97	4678.53
606	868.8	15.9662	pos	TAG52:6(20:4)																	GL	TAG	52	6		0.432877	196.545	52.5934	3.73706	1.90191	Up	0.00130946	0.0151387	248.208	386.906	217.89	67.2108	183.475	238.614	57.551	112.713	256.337	74.4115	37.898	81.7185	0.15362	96.6834	49.1666	39.9646
625	902.8	16.4958	pos	TAG54:3(16:0)																	GL	TAG	54	3		1.08711	1171.02	337.214	3.47262	1.79603	Up	0.00138078	0.0152739	1171.29	2142.51	1259.72	412.726	1078.7	1715.09	387.786	615.005	1756.32	252.471	272.62	348.718	131.579	626.865	259.082	371.711
578	846.8	16.2272	pos	TAG50:3(18:0)																	GL	TAG	50	3		0.698912	480.469	133.312	3.60411	1.84964	Up	0.0014151	0.0152739	524.65	890.526	416.813	174.291	555.035	584.679	151.048	233.426	793.757	125.629	92.5821	156.074	60.2786	271.756	120.717	127.039
546	764.7	15.8191	pos	TAG44:2(16:0)																	GL	TAG	44	2		0.589596	396.564	166.382	2.38345	1.25305	Up	0.00141783	0.0152739	441.079	651.786	414.999	224.255	400.734	460.349	153.992	200.672	621.213	136.28	201.708	145.817	129.259	215.763	143.206	195.765
573	850.8	16.4693	pos	TAG50:1(16:0)																	GL	TAG	50	1		5.06716	26885.8	8677.66	3.09828	1.63147	Up	0.00165888	0.0168721	29918.5	44700.1	32602.3	9156.27	25592.5	38435.3	8327.29	13461.3	39779	6610.84	6831.34	8581.2	3294.54	15185.5	7072.34	9617.52
89	582.5	11.4583	pos	DAG(16:1/16:1)	甘油二酯(16:1/16:1/0:0)	10524	http://funmeta.oebiotech.com/network/10524		HMDB0007128	4265	LMGL02010011	9543679				OC[C@]([H])(OC(CCCCCCC/C=C\CCCCCC)=O)COC(CCCCCCC/C=C\CCCCCC)=O	84417			HSQHRRHRYJNSOC-DWCRPSDDSA-N	GL	DAG	32	2		2.58002	8289.42	3226.51	2.56916	1.3613	Up	0.00178023	0.017413	6448.81	12570.3	8883.16	3207.35	10243.2	12814	4000.12	4786.38	11651.5	3067.86	2573.49	3509.21	1313.79	6115.54	3764.27	3056.54
587	864.8	16.5293	pos	TAG51:1(16:0)																	GL	TAG	51	1		0.571983	437.417	136.916	3.19478	1.67572	Up	0.00190293	0.0180398	514.662	0.15362	513.738	295.489	475.174	696.665	219.943	511.001	709.931	131.41	172.158	0.15362	148.511	208.877	217.192	171.424
596	876.8	16.4673	pos	TAG52:2(18:0)																	GL	TAG	52	2		2.49767	6963.43	2382.5	2.92274	1.54732	Up	0.00194163	0.0180458	7983.65	12510.3	8111.67	2375.58	7283.31	9317.83	2326.1	3782.99	8979.42	1983.54	1863.52	2356.29	848.814	4247.17	1872.86	2336.88
571	852.8	16.5958	pos	TAG50:0(16:0)																	GL	TAG	50	0		2.58469	7903.89	2840.11	2.78295	1.47662	Up	0.00218468	0.0196708	9791.76	12888.6	7916.4	3699.09	8619.1	10862.9	2497.2	3269.62	11590.4	1963.97	2261.29	3197.11	863.596	4368.38	2869.23	2979.64
576	848.8	16.3379	pos	TAG50:2(18:0)																	GL	TAG	50	2		1.20356	1685.21	587.515	2.86838	1.52023	Up	0.00219948	0.0196708	2116.79	2848.91	1838.38	572.406	1650.16	2507.39	560.712	825.317	2246.86	508.039	454.364	635.348	277.81	1106.92	399.551	662.24
122	199.1	4.52726	neg	FA(12:0)	十二烷酸	59	http://funmeta.oebiotech.com/network/59	143-07-7	HMDB0000638	357	LMFA01010012	3893	C02679	hsa00061	Fatty acid biosynthesis	C(CC)CCCCCCCCC(=O)O	30805	R-HSA-112310,R-HSA-112315,R-HSA-112316,R-HSA-1430728,R-HSA-162582,R-HSA-163685,R-HSA-1643685,R-HSA-211859,R-HSA-211897,R-HSA-211935,R-HSA-211945,R-HSA-2980736,R-HSA-372790,R-HSA-373076,R-HSA-381753,R-HSA-381771,R-HSA-382551,R-HSA-388396,R-HSA-392499,R-HSA-400451,R-HSA-400508,R-HSA-400511,R-HSA-416476,R-HSA-422356,R-HSA-425397,R-HSA-425407,R-HSA-434316,R-HSA-444209,R-HSA-500792,R-HSA-5619102,R-HSA…	Neurotransmitter release cycle|Transmission across Chemical Synapses|Neuronal System|Metabolism|Signal Transduction|Integration of energy metabolism|Disease|Biological oxidations|Cytochrome P450 - arranged by substrate type|Fatty acids|Phase I - Functionalization of compounds|Peptide hormone metabolism|Signaling by GPCR|Class A/1 (Rhodopsin-like receptors)|Olfactory Signaling Pathway|Synthesis, s…	POULHZVOKOAJMA-UHFFFAOYSA-N	FA	FA	12	0		0.611658	1045.07	565.96	1.84655	0.884832	Up	0.00253496	0.0214566	1122.71	1309.42	1023.09	959.598	1132.3	1218.7	722.108	647.243	1270.48	843.783	676.094	662.914	0.15362	820.139	741.434	650.469
651	932.9	16.7054	pos	TAG56:2(18:0)																	GL	TAG	56	2		1.50287	2301.01	612.665	3.75573	1.9091	Up	0.00264098	0.0219619	2541.22	3550.6	2689.83	651.402	2054.04	3782.94	601.28	970.231	3867.53	520.466	498.067	625.463	198.851	1402.37	0.15362	766.907
623	904.8	16.5989	pos	TAG54:2(16:0)																	GL	TAG	54	2		1.67515	2995.26	898.048	3.33529	1.73781	Up	0.0027094	0.0220253	3141.44	5029.01	3167.77	903.204	3493.62	4413.85	756.897	1466.9	4584.6	0.15362	803.397	1056.61	0.15362	1872.77	717.425	1060.55
637	896.8	16.1432	pos	TAG54:6(20:4)																	GL	TAG	54	6		0.859394	675.483	156.582	4.31392	2.109	Up	0.00274155	0.0220253	762.788	1313.74	748.305	243.48	643.256	1089.84	0.15362	267.845	1009.94	141.029	106.545	180.211	54.6493	279.554	173.957	164.036
572	852.8	16.5988	pos	TAG50:0(18:0)																	GL	TAG	50	0		2.1335	5080.14	1796.42	2.82793	1.49974	Up	0.00322879	0.0255074	4657.27	8453.59	5473.56	1925.58	5874.19	6599.76	1691.14	2380.19	8665.98	1295.68	1564.91	1779.49	569.849	2887.11	1370.57	2101.57
593	878.8	16.5946	pos	TAG52:1(16:0)																	GL	TAG	52	1		3.20098	11021.9	3501.65	3.14764	1.65427	Up	0.0036136	0.0280794	11875.7	20007.5	11547.2	3520.74	10168.3	16725.1	2760.77	5101.04	17490.8	2689.17	2764.68	3466.11	1095.07	6181.69	2651.71	3869.7
85	636.6	13.4324	pos	DAG(16:0/20:3)	甘油二酯(16:0/20:3/0:0)[iso2]	10575	http://funmeta.oebiotech.com/network/10575	257891-89-7	HMDB0007111	4369	LMGL02010062	9543728				OC[C@]([H])(OC(CCCCCC/C=C\C/C=C\C/C=C\CCCCC)=O)COC(CCCCCCCCCCCCCCC)=O	84402			XYIQDUUJTXPBFG-JKUSIIDJSA-N	GL	DAG	36	3		0.299711	135.003	63.9074	2.11248	1.07894	Up	0.00372982	0.0285151	118.609	183.686	155.557	132.513	145.376	204.881	49.1718	59.3641	165.874	48.3792	0.15362	50.075	38.2665	98.3298	57.3518	102.555
552	794.7	16.1692	pos	TAG46:1(18:0)																	GL	TAG	46	1		0.965392	1202.29	489.024	2.45856	1.29781	Up	0.00415668	0.0312741	1092.91	2162.36	1425.62	545.01	1388.09	1711.99	378.325	596.442	1519.88	351.26	343.211	605.141	186.636	900.942	524.318	500.302
562	820.7	16.1872	pos	TAG48:2(18:0)																	GL	TAG	48	2		0.977014	1154.82	450.029	2.5661	1.35957	Up	0.00443498	0.0328466	1218.7	2231.2	1409.97	363.542	1107.22	1513.88	472.415	558.955	1517.46	351.266	353.199	522.512	219.65	733.421	418.207	463.128
662	924.8	16.3047	pos	TAG56:6(20:4)																	GL	TAG	56	6		0.36055	156.717	39.8982	3.92793	1.97377	Up	0.00458756	0.0334539	177.126	284.701	0.15362	69.0779	238.371	256.549	53.918	87.8902	242.668	38.3949	38.0152	40.0785	16.7055	60.0341	32.4526	55.8294
589	862.8	16.6938	pos	TAG51:2(16:0)																	GL	TAG	51	2		0.857856	860.602	291.799	2.9493	1.56037	Up	0.0047987	0.0337087	1095.64	1538.68	942.054	227.767	809.291	1281.51	187.38	414.823	1248.28	240.779	185.922	287.959	96.3641	646.487	212.242	324.376
594	878.8	16.5968	pos	TAG52:1(18:0)																	GL	TAG	52	1		3.52045	13549.3	4225.2	3.20678	1.68112	Up	0.00486816	0.0337087	15464.2	27178.9	13942.6	4131.31	11398.6	20151.9	3345.03	5725.27	20605.5	3040.71	3227.17	4846.71	1238.47	7825.95	3406.87	5198.09
102	662.6	14.0547	pos	DAG(18:0/20:4)	1-硬脂酰-2-花生酰-SN-甘油	10624	http://funmeta.oebiotech.com/network/10624	65914-84-3	HMDB0007170	4421	LMGL02010111	6438587	C00165	hsa01521,hsa04010,hsa04012,hsa04014,hsa04015,hsa04020,hsa04024,hsa04062,hsa04064,hsa04066,hsa04071,hsa04072,hsa04261,hsa04270,hsa04370,hsa04371,hsa04540,hsa04611,hsa04613,hsa04625,hsa04650,hsa04658,hsa04659,hsa04660,hsa04662,hsa04664,hsa04666,hsa04713,hsa04714,hsa04720,hsa04722,hsa04724,hsa04725,hsa04726,hsa04728,hsa04730,hsa04750,hsa04911,hsa04912,hsa04915,hsa04916,hsa04918,hsa04919,hsa04920,hsa…	EGFR tyrosine kinase inhibitor resistance|MAPK signaling pathway|ErbB signaling pathway|Ras signaling pathway|Rap1 signaling pathway|Calcium signaling pathway|cAMP signaling pathway|Chemokine signaling pathway|NF-kappa B signaling pathway|HIF-1 signaling pathway|Sphingolipid signaling pathway|Phospholipase D signaling pathway|Adrenergic signaling in cardiomyocytes|Vascular smooth muscle contracti…	OC[C@]([H])(OC(CCC/C=C\C/C=C\C/C=C\C/C=C\CCCCC)=O)COC(CCCCCCCCCCCCCCCCC)=O	75728			NSXLMTYRMFVYNT-IUJDHQGTSA-N	GL	DAG	38	4		0.310988	127.845	51.6547	2.475	1.30743	Up	0.00498491	0.0337087	88.8327	289.786	138.791	91.273	103.77	151.537	90.4855	60.4885	135.642	40.9643	52.3908	57.3309	26.6463	86.765	45.886	34.9368
601	872.8	16.2997	pos	TAG52:4(20:4)																	GL	TAG	52	4		0.170072	33.8672	11.8737	2.85227	1.51211	Up	0.00504919	0.0337087	51.1793	68.1003	43.1607	15.1143	36.8109	27.516	9.90294	11.2674	41.7525	8.58491	9.09767	16.4184	6.34441	18.9429	7.66191	15.0748
646	920.9	16.7935	pos	TAG55:1(16:0)																	GL	TAG	55	1		0.299119	124.832	60.2666	2.07133	1.05056	Up	0.00567722	0.0368697	177.302	190.161	149.198	62.6482	117.603	120.878	37.3354	69.0674	199.296	50.6633	48.4437	62.9238	33.87	68.6923	75.1364	69.3551
619	908.8	16.8309	pos	TAG54:0(16:0)																	GL	TAG	54	0		0.849459	951.368	404.941	2.3494	1.23229	Up	0.00567825	0.0368697	1276.62	1501.15	1136.48	387.87	960.248	1220.17	259.533	377.885	1442.37	385.092	370.455	427.007	191.224	590.896	300.604	462.35
563	818.7	16.0561	pos	TAG48:3(16:0)																	GL	TAG	48	3		0.862822	921.953	385.346	2.39253	1.25854	Up	0.00591105	0.0378626	891.533	1705.24	953.574	317.85	1078.17	1187.31	281.747	521.739	1360.42	306.783	336.245	401.419	229.994	580.902	287.184	327.463
598	874.8	16.3604	pos	TAG52:3(18:0)																	GL	TAG	52	3		0.721337	501.354	116.145	4.31663	2.1099	Up	0.00610612	0.0385907	0.15362	899.812	714.849	196.089	547.566	1003.5	172.072	256.902	721.245	111.233	108.632	161.611	49.8198	238.014	104.428	0.15362
145	329.2	5.76005	neg	FA(22:5)																	FA	FA	22	5		0.903019	2147.81	1397.59	1.5368	0.619926	Up	0.00637191	0.0397406	2630.44	3418.84	1869.42	1893.48	1971.01	2070.14	1263.42	1608.69	2604.87	1369.48	1509.97	1373.47	659.753	1821.28	1563.03	1321.77
586	866.8	16.6562	pos	TAG51:0(18:0)																	GL	TAG	51	0		0.421867	216.468	85.2848	2.53817	1.34379	Up	0.00650389	0.0397567	283.725	368.701	255.365	118.45	193.059	267.525	0.15362	127.19	334.039	89.0128	104.716	81.7769	56.4732	86.4801	0.15362	123.593
667	922.8	16.1813	pos	TAG56:7(20:4)																	GL	TAG	56	7		0.463365	225.004	64.7662	3.47409	1.79663	Up	0.0069061	0.0414366	285.013	456.699	240.359	67.6755	215.424	263.844	43.9191	117.348	334.752	0.15362	106.024	0.15362	0.15362	0.15362	167.934	114.575
100	666.6	14.8649	pos	DAG(18:0/20:2)	甘油二酯(18:0/20:2/0:0)[iso2]	10604	http://funmeta.oebiotech.com/network/10604		HMDB0007167	4401	LMGL02010091	9543757				OC[C@]([H])(OC(CCCCCCCCC/C=C\C/C=C\CCCCC)=O)COC(CCCCCCCCCCCCCCCCC)=O	88510			KUZPKVPIXRZEFX-WGYNPVHSSA-N	GL	DAG	38	2		2.13505	12045.9	7392.31	1.62952	0.704444	Up	0.00888738	0.0498898	16922.7	15371.1	15469.6	9433.79	14159.4	11278.7	5034.88	7563.72	13179.2	5830.2	5681.42	9342.98	3869.97	9672.3	8767.5	9557.58
622	906.8	16.7133	pos	TAG54:1(18:0)																	GL	TAG	54	1		2.25602	6431.36	2483.09	2.59007	1.37299	Up	0.00897015	0.0498898	7290.88	11244	7420.88	1699.3	6414.77	10114.6	1405.74	2636.72	9655.41	1732.38	2135.01	2874.4	836.62	4510.59	1833.51	2486.56
549	796.7	16.3178	pos	TAG46:0(16:0)																	GL	TAG	46	0		1.32421	3974.15	2046.88	1.94156	0.95722	Up	0.00913677	0.0498898	4632.68	5886	4250.48	2267.25	4073.41	5566.35	1711.96	2376.59	5002.63	2148.32	2316.2	2452.92	0.15362	3271.92	2339.68	2588.4
649	934.9	16.8216	pos	TAG56:1(16:0)																	GL	TAG	56	1		0.972032	1246.63	504.591	2.47057	1.30484	Up	0.00915699	0.0498898	1553.69	2250.02	1344.32	404.054	1167.27	1801.04	306.002	524.147	1869.09	459.366	403.052	473.96	199.269	949.296	300.798	593.425
557	824.7	16.4693	pos	TAG48:0(16:0)																	GL	TAG	48	0		2.35277	8483.16	4184.06	2.0275	1.0197	Up	0.0093642	0.0503503	8628.9	14861.6	8499.69	3879.31	9695.58	11879.9	3294.54	3932.03	11676.9	3170.74	3794.69	3996.81	2049.93	5957.94	3962.71	4892.98
554	790.7	15.8666	pos	TAG46:3(16:0)																	GL	TAG	46	3		0.378925	173.124	64.5631	2.68147	1.42302	Up	0.00945396	0.0503503	126.164	407.289	189.12	53.8573	161.886	219.616	84.5433	93.536	222.102	52.1163	71.5774	97.726	50.8487	117.483	23.8431	45.3718
582	842.6	15.9612	pos	TAG50:5(20:4)																	GL	TAG	50	5		0.286913	89.8937	27.9381	3.2176	1.68598	Up	0.0100201	0.0523286	122.895	184.224	75.5452	0.15362	144.323	62.8299	37.0913	43.9077	138.073	56.351	25.0105	30.6104	18.1019	0.15362	0.15362	50.0212
84	638.6	14.1635	pos	DAG(16:0/20:2)	甘油二酯(16:0/20:2/0:0)[iso2]	10568	http://funmeta.oebiotech.com/network/10568		HMDB0007109	4361	LMGL02010055	9543721				OC[C@]([H])(OC(CCCCCCCCC/C=C\C/C=C\CCCCC)=O)COC(CCCCCCCCCCCCCCC)=O	84401			MVAYIPZWUCBXOE-PKQDJGPXSA-N	GL	DAG	36	2		1.04919	1876.49	838.936	2.23675	1.1614	Up	0.0101474	0.0523286	2322.65	3744.53	1735.02	1061.37	1671.93	2595.62	967.457	706.528	2083.27	619.327	574.544	1250.83	298.043	1729.34	600.336	670.354
227	362.3	6.15706	pos	MAG(17:0)																	GL	MAG	17	0		0.169325	121.383	66.5657	1.8235	0.866711	Up	0.0104678	0.0531696	140.839	127.138	110.913	97.9798	136.56	139.411	118.983	107.396	113.224	67.3997	0.15362	126.759	67.5936	126.324	0.15362	119.946
670	920.8	16.7869	pos	TAG56:8(16:0)																	GL	TAG	56	8		0.22781	87.4734	43.7654	1.99869	0.999054	Up	0.0107436	0.0531696	155.151	147.916	84.1265	39.2439	92.773	106.574	31.2054	44.5289	85.7409	42.9129	51.9537	39.157	28.6249	53.2956	38.4019	52.0817
110	662.6	13.4906	pos	DAG(18:2/20:2)	甘油二酯(18:2/20:2/0:0)[iso2]	10622	http://funmeta.oebiotech.com/network/10622		HMDB0007254	4419	LMGL02010109	9543775				OC[C@]([H])(OC(CCCCCCCCC/C=C\C/C=C\CCCCC)=O)COC(CCCCCCC/C=C\C/C=C\CCCCC)=O	89193			KWDLZBOFKFWNKF-ASQXEFDISA-N	GL	DAG	38	4		0.291577	98.4173	29.08	3.38436	1.75888	Up	0.0112983	0.0552101	89.1705	156.648	116.543	0.15362	150.215	210.833	0.15362	56.5964	105.443	33.3674	21.0556	28.1821	7.96342	41.1305	13.332	47.2932
560	822.7	16.3296	pos	TAG48:1(18:0)																	GL	TAG	48	1		0.711642	847.669	408.57	2.07472	1.05292	Up	0.0119179	0.0576437	1070.45	1397.3	969.183	321.752	821.13	1225.89	286.507	415.658	1121.15	339.943	322.224	415.194	168.96	760.537	272.317	522.36
652	930.8	16.6079	pos	TAG56:3(16:0)																	GL	TAG	56	3		0.455604	271.19	110.646	2.45097	1.29335	Up	0.012597	0.0603128	307.313	538.14	272.025	80.0381	242.464	338.227	73.196	126.857	462.447	96.2004	101.82	125.88	38.8807	178.601	83.4065	104.791
579	844.6	16.0934	pos	TAG50:4(16:0)																	GL	TAG	50	4		0.421184	229.101	102.032	2.24539	1.16697	Up	0.0127559	0.0604631	222.036	467.606	291.749	121.437	226.3	309.868	0.15362	141.128	281.635	99.3912	99.1665	79.0637	87.1939	160.652	116.832	116.958
631	898.8	16.2747	pos	TAG54:5(16:0)																	GL	TAG	54	5		0.173367	44.5303	14.0416	3.17131	1.66508	Up	0.0133195	0.0623846	65.6726	94.9402	66.933	16.5373	48.3224	67.0764	17.2925	23.8451	0.15362	23.091	14.7052	22.4952	0.15362	0.15362	22.7376	17.2524
591	880.8	16.7169	pos	TAG52:0(16:0)																	GL	TAG	52	0		1.71963	3386.44	1211.69	2.79481	1.48275	Up	0.0135561	0.0623846	3597.8	5333.7	4927.52	1263.47	3643.06	4244.72	854.392	0.15362	6613.12	841.236	1108.39	1405.26	346.357	2548.32	833.549	1184.32
160	810.7	14.0039	pos	HexCer(d18:1/24:1)																	SP	HexCer-NS	42	1		0.955614	1309.17	516.31	2.53562	1.34234	Up	0.0147763	0.0660753	1920.1	2116.59	1325.86	225.017	1218.46	2152.39	278.357	471.224	2074.51	494.974	402.545	541.188	166.673	1153.09	385.854	587.228
101	664.6	14.6124	pos	DAG(18:0/20:3)	甘油二酯(18:0/20:3/0:0)[iso2]	10614	http://funmeta.oebiotech.com/network/10614		HMDB0007169	4411	LMGL02010101	9543767				OC[C@]([H])(OC(CCCCCC/C=C\C/C=C\C/C=C\CCCCC)=O)COC(CCCCCCCCCCCCCCCCC)=O	84433			GEORQWYNEZQNBV-FHJOORFTSA-N	GL	DAG	38	3		0.631008	1130.5	699.287	1.61664	0.693	Up	0.0152434	0.0673568	1463.82	1320.83	1289.29	570.962	1484.53	1218.59	718.618	820.702	1287.13	352.537	491.461	695.756	224.583	1285.84	673.893	1004.49
92	638.6	14.0695	pos	DAG(16:1/20:1)	甘油二酯(16:1/20:1/0:0)[iso2]	10567	http://funmeta.oebiotech.com/network/10567		HMDB0007137	4360	LMGL02010054	9543720				OC[C@]([H])(OC(CCCCCCCCC/C=C\CCCCCCCC)=O)COC(CCCCCCC/C=C\CCCCCC)=O	88498			FBCDXXQBGHZSLI-JSTCSLLMSA-N	GL	DAG	36	2		0.847765	1224.46	513.848	2.38292	1.25273	Up	0.0153471	0.0673568	1986.02	2471.27	964.984	555.442	1357.13	1710.38	435.896	359.883	1179.11	423.079	353.528	806.634	221.946	777.946	344.891	489.954
613	892.8	16.6545	pos	TAG53:1(18:0)																	GL	TAG	53	1		0.397914	215.308	74.3748	2.89491	1.53352	Up	0.0158354	0.068378	398.092	417.498	219.023	96.0418	0.15362	282.302	80.3548	98.1774	346.13	57.9974	62.3367	71.8153	36.2338	133.702	72.3199	65.9538
650	932.9	16.717	pos	TAG56:2(16:0)																	GL	TAG	56	2		0.91241	1089.17	422.342	2.57887	1.36674	Up	0.0158683	0.068378	1251.78	2176.17	1059.86	287.465	895.113	1646.51	220.803	459.262	1805.54	316.33	331.748	475.166	153.77	728.503	260.943	431.678
654	928.8	16.5088	pos	TAG56:4(16:0)																	GL	TAG	56	4		0.323921	119.541	37.6293	3.17681	1.66758	Up	0.0164248	0.0689392	129.236	250.765	173.164	46.6199	0.15362	177.42	38.4117	61.0953	199.005	0.15362	45.7135	46.1667	14.522	72.0061	44.4945	0.15362
621	906.8	16.7182	pos	TAG54:1(16:0)																	GL	TAG	54	1		1.22953	2143.18	899.24	2.38332	1.25297	Up	0.0164349	0.0689392	2470.67	3779.65	2119.58	603.661	2032.19	3302.15	493.731	868.991	3617.99	800.27	702.368	915.641	267.567	1605.5	629.857	865.998
559	822.7	16.3213	pos	TAG48:1(16:0)																	GL	TAG	48	1		2.66514	10789.9	4818.08	2.23947	1.16316	Up	0.0170541	0.070472	13428.2	18670.5	12886	0.15362	11242.2	15746.6	3916.35	5751.25	15468.2	4398.06	4565.91	5310.62	0.15362	8123.89	4131.23	5937.3
550	796.7	16.3265	pos	TAG46:0(18:0)																	GL	TAG	46	0		0.32512	237.12	139.505	1.69972	0.765301	Up	0.0172918	0.0706579	310.312	354.948	274.901	137.581	216.276	340.352	98.457	127.011	274.24	131.541	132.61	125.945	59.6178	217.07	119.081	141.304
81	610.5	13.0748	pos	DAG(16:0/18:2)	甘油二酯(16:0/18:2/0:0)[iso2]	10540	http://funmeta.oebiotech.com/network/10540	51621-26-2	HMDB0007103	36782	LMGL02010027	9543695	C00165	hsa01521,hsa04010,hsa04012,hsa04014,hsa04015,hsa04020,hsa04024,hsa04062,hsa04064,hsa04066,hsa04071,hsa04072,hsa04261,hsa04270,hsa04370,hsa04371,hsa04540,hsa04611,hsa04613,hsa04625,hsa04650,hsa04658,hsa04659,hsa04660,hsa04662,hsa04664,hsa04666,hsa04713,hsa04714,hsa04720,hsa04722,hsa04724,hsa04725,hsa04726,hsa04728,hsa04730,hsa04750,hsa04911,hsa04912,hsa04915,hsa04916,hsa04918,hsa04919,hsa04920,hsa…	EGFR tyrosine kinase inhibitor resistance|MAPK signaling pathway|ErbB signaling pathway|Ras signaling pathway|Rap1 signaling pathway|Calcium signaling pathway|cAMP signaling pathway|Chemokine signaling pathway|NF-kappa B signaling pathway|HIF-1 signaling pathway|Sphingolipid signaling pathway|Phospholipase D signaling pathway|Adrenergic signaling in cardiomyocytes|Vascular smooth muscle contracti…	OC[C@]([H])(OC(CCCCCCC/C=C\C/C=C\CCCCC)=O)COC(CCCCCCCCCCCCCCC)=O	82927			SVXWJFFKLMLOHO-YAIZGCQRSA-N	GL	DAG	34	2		1.2379	3293.36	1602.01	2.05577	1.03968	Up	0.0207867	0.0818814	6460.38	3560.58	3570.2	1448.9	3072.67	4817.12	1070.9	1253.21	4386.29	1767.58	1289.49	1974.51	578.634	2648.76	1444.1	1249.83
507	784.5	8.85374	neg	PS(18:1/18:2)	磷脂酰丝氨酸(18:1/18:2)	22219	http://funmeta.oebiotech.com/network/22219		HMDB0012391	78622	LMGP03010958	52926065				C(O)(=O)[C@@]([H])(N)COP(OC[C@]([H])(OC(CCCCCCC/C=C\C/C=C\CCCCC)=O)COC(CCCCCCC/C=C\CCCCCCCC)=O)(=O)O	75096			MWONMGIZXLAUBR-QUBHBNJHSA-N	GP	PS	36	3		0.396116	208.524	69.7924	2.98778	1.57907	Up	0.0209975	0.0818814	218.394	464.768	116.407	63.6959	226.513	356.606	27.1723	75.5294	327.632	126.86	48.5816	149.355	49.5754	159.64	51.3134	0.15362
568	836.8	16.6957	pos	TAG49:1(16:0)																	GL	TAG	49	1		0.899521	1286.9	595.099	2.16249	1.11269	Up	0.0211475	0.0818814	1579.52	2397.73	1326.3	381.398	1160.78	1799.8	387.126	571.738	1977.67	466.259	384.924	575.863	230.431	1130.06	471.913	609.448
541	740.7	15.9805	pos	TAG42:0(16:0)																	GL	TAG	42	0		0.930318	1364.66	725.624	1.88067	0.911247	Up	0.021168	0.0818814	1595.75	2262.7	1644.73	859.027	1714.59	1742.98	0.15362	828.425	1633.59	724.308	904.374	812.869	591.094	0.15362	810.097	776.19
258	745.5	8.53571	neg	PA(18:1/22:6)	磷脂酸(18:1/22:6)	24939	http://funmeta.oebiotech.com/network/24939		HMDB0114943	81206	LMGP10010040	52928634				[C@](COP(=O)(O)O)([H])(OC(CC/C=C\C/C=C\C/C=C\C/C=C\C/C=C\C/C=C\CC)=O)COC(CCCCCCC/C=C\CCCCCCCC)=O	139413			VHSGASDFETVZBV-PYQLHGAXSA-N	GP	PA	40	7		1.04043	2172.18	1087.86	1.99675	0.997651	Up	0.0214664	0.0818814	3002.36	3333.26	2427.02	704.207	2247.41	3147.33	783.422	949.147	2955.43	1454.86	1052.27	1500.8	522.08	2270.86	1125.22	1443.52
40	524.6	10.566	pos	Cer(d17:1/16:0)	神经酰胺(d17:1/16:0)	197293	http://funmeta.oebiotech.com/network/197293	123065-40-7	HMDB0240685			10256256				[H][C@@](CO)(NC(=O)CCCCCCCCCCCCCCC)[C@H](O)\C=C\CCCCCCCCCCCC				KXVLPPCAUYSNGY-STSAHMJASA-N	SP	CER	33	1		0.375452	245.454	114.016	2.1528	1.10621	Up	0.0217566	0.0818814	265.831	376.304	238.987	67.0177	253.277	440.976	83.7742	113.058	369.86	88.1434	73.6053	106.569	29.8857	243.422	113.055	105.122
103	638.6	14.0724	pos	DAG(18:1/18:1)	1,2-二油酰基-SN-甘油	10562	http://funmeta.oebiotech.com/network/10562	24529-88-2	HMDB0007218	4355	LMGL02010049	9543716				OC[C@]([H])(OC(CCCCCCC/C=C\CCCCCCCC)=O)COC(CCCCCCC/C=C\CCCCCCCC)=O	52333			AFSHUZFNMVJNKX-LLWMBOQKSA-N	GL	DAG	36	2		6.33133	87816.9	43592.6	2.01449	1.01042	Up	0.0218754	0.0818814	146168	155807	64977.1	34945.5	87636.7	120415	46212.1	34838.7	99352.1	33591.2	27675.3	60320.3	15603.1	85499.8	37671.1	36610.1
153	728.6	11.4432	pos	HexCer(d16:1/20:0)																	SP	HexCer-NS	36	1		0.147526	46.6776	26.7358	1.74588	0.803956	Up	0.0219387	0.0818814	47.594	72.3402	46.0052	20.4396	48.1374	63.4536	18.1194	29.2564	74.7523	23.4798	27.2819	30.4178	8.07323	41.4126	31.1589	26.7045
107	664.6	14.2475	pos	DAG(18:1/20:2)	甘油二酯(18:1/20:2/0:0)[iso2]	10613	http://funmeta.oebiotech.com/network/10613		HMDB0007225	4410	LMGL02010100	9543766				OC[C@]([H])(OC(CCCCCCCCC/C=C\C/C=C\CCCCC)=O)COC(CCCCCCC/C=C\CCCCCCCC)=O	89222			ADXAWIIUCSQOAS-SMJOZILHSA-N	GL	DAG	38	3		1.3592	3966.46	2071.02	1.91522	0.937509	Up	0.0230931	0.0848539	6833.59	4182.77	5659.36	1494.47	5388.52	4622.43	1039.38	2148.93	4328.72	1357.47	1587.96	1984.2	1144.13	3922.15	1740.53	2279.28
658	926.8	16.4242	pos	TAG56:5(18:0)																	GL	TAG	56	5		0.50093	373.18	74.3468	5.01944	2.32753	Up	0.0238349	0.0869057	867.265	698.313	0.15362	259.316	0.15362	613.167	0.15362	241.036	679.059	0.15362	146.627	79.4066	0.15362	279.382	0.15362	0.15362
558	824.7	16.4693	pos	TAG48:0(18:0)																	GL	TAG	48	0		0.680977	1002.2	572.616	1.75022	0.807533	Up	0.0242268	0.0876605	1206.2	1676.61	1103.85	426.338	1001.18	1417.16	374.292	575.316	1238.88	449.781	478.676	577.995	258.207	965.151	467.086	671.453
614	890.8	16.7887	pos	TAG53:2(16:0)																	GL	TAG	53	2		0.260053	111.165	49.47	2.24712	1.16808	Up	0.0257488	0.0924617	119.451	191.371	112.67	40.3519	104.301	183.456	19.7967	43.3218	185.765	41.5116	41.1959	46.1904	11.0616	94.1597	48.1324	50.1336
262	743.5	7.83625	neg	PA(18:2/22:6)																	GP	PA	40	8		0.128864	35.85	19.7559	1.81465	0.859692	Up	0.0285059	0.100834	48.4815	60.0372	39.6498	11.7354	32.2997	44.4836	12.3419	19.3147	54.306	19.5595	14.8381	26.3421	7.31569	33.9697	18.568	22.9877
94	666.6	14.832	pos	DAG(16:1/22:1)	甘油二酯(16:1/22:1/0:0)[iso2]	10628	http://funmeta.oebiotech.com/network/10628		HMDB0007145	4425	LMGL02010115	9543780				OC[C@]([H])(OC(CCCCCCCCCCC/C=C\CCCCCCCC)=O)COC(CCCCCCC/C=C\CCCCCC)=O	88483			BRTWZKUDSRQGQH-NFIJARSKSA-N	GL	DAG	38	2		0.340583	401.033	266.255	1.5062	0.590914	Up	0.0305754	0.106564	695.488	409.632	520.975	342.428	424.551	395.601	133.762	268.639	418.223	191.549	273.846	251.707	191.415	342.732	333.882	271.187
539	302.2	3.75402	pos	Sphinganine	鞘氨醇	38923	http://funmeta.oebiotech.com/network/38923	764-22-7	HMDB0000269	395	LMSP01020001	91486	C00836	hsa00600,hsa04071	Sphingolipid metabolism|Sphingolipid signaling pathway	OC[C@]([H])(N)[C@]([H])(O)CCCCCCCCCCCCCCC	16566	R-HSA-1430728,R-HSA-1660661,R-HSA-428157,R-HSA-556833	Metabolism|Sphingolipid de novo biosynthesis|Sphingolipid metabolism|Metabolism of lipids	OTKJDMGTUTTYMP-ZWKOTPCHSA-N	SP	SM	18	0		0.185656	73.5905	38.1216	1.93042	0.948912	Up	0.0326253	0.111721	120.273	125.508	79.1505	25.5196	53.4912	109.939	21.0616	33.1605	94.2108	48.9697	32.2499	44.2123	12.74	58.4575	27.2609	37.6555
561	820.7	16.1689	pos	TAG48:2(16:0)																	GL	TAG	48	2		3.59091	21115.7	10246.8	2.06072	1.04315	Up	0.0350018	0.117662	27337.8	45041.8	21636.2	0.15362	19912.1	28775.2	8092.21	10073.5	29172.8	9122.9	8279.99	11115.2	4639.6	17053.8	9230.36	11346.5
567	838.8	16.8022	pos	TAG49:0(18:0)																	GL	TAG	49	0		0.238392	98.3821	45.5922	2.15787	1.10961	Up	0.0359522	0.11917	102.035	215.625	76.2798	39.7941	80.4772	120.724	23.5278	57.4374	169.538	32.7111	49.6533	40.8121	0.15362	85.0709	33.9259	48.0586
633	898.8	16.2983	pos	TAG54:5(20:4)																	GL	TAG	54	5		0.278711	102.939	33.672	3.05712	1.61217	Up	0.037369	0.122158	136.679	240.384	184.587	57.0804	0.15362	0.15362	39.9926	69.4277	197.995	32.5716	25.9954	35.575	11.0741	73.0961	25.9818	30.5307
154	756.7	12.9113	pos	HexCer(d16:1/22:0)																	SP	HexCer-NS	38	1		0.252288	147.383	80.1411	1.83904	0.878952	Up	0.0385402	0.123257	187.424	270.457	121.974	56.1754	147.536	226.595	51.8924	67.624	196.766	72.6202	67.6603	90.0841	26.1532	148.148	73.6182	78.2432
574	850.8	16.466	pos	TAG50:1(18:0)																	GL	TAG	50	1		1.5403	4061.52	1844.56	2.20189	1.13874	Up	0.0387454	0.123257	4232.28	7754.26	5377.25	1779.24	0.15362	6836.2	1451.75	2459.26	6663.3	1404.26	1417.36	1745.4	689.099	3433.39	1504.21	1954.28
679	950.8	17.0012	pos	TAG58:7(16:0)																	GL	TAG	58	7		0.317733	264.927	168.468	1.57257	0.653122	Up	0.0412896	0.127086	345.548	391.6	322.594	125.336	275.961	363.614	79.623	132.199	347.865	167.951	194.547	187.121	87.4231	227.201	134.322	210.098
592	880.8	16.7098	pos	TAG52:0(18:0)																	GL	TAG	52	0		1.56992	3860.12	1001.46	3.85449	1.94654	Up	0.0438135	0.133984	6297.93	10905.4	5541.2	1715.03	6467.78	0.15362	1651.36	2162.1	0.15362	1492.53	0.15362	1930.19	0.15362	0.15362	1583.76	0.15362
442	745.5	9.6554	neg	PG(16:0/18:2)	磷脂酰甘油(16:0/18:2)	23461	http://funmeta.oebiotech.com/network/23461		HMDB0010575	61851	LMGP04010983	52927246				[H][C@](O)(CO)COP(OC[C@]([H])(OC(CCCCCCC/C=C\C/C=C\CCCCC)=O)COC(CCCCCCCCCCCCCCC)=O)(=O)O	73238			ATBOMIWRCZXYSZ-WLGRLVTESA-N	GP	PG	34	2		0.150563	57.643	32.0176	1.80035	0.84828	Up	0.0450187	0.13625	92.8122	112.181	48.7663	18.3556	58.7118	74.5322	22.617	27.2854	63.5256	45.9082	20.1143	39.2754	10.8449	35.5191	24.4587	51.0127
551	794.7	16.1587	pos	TAG46:1(16:0)																	GL	TAG	46	1		2.78885	16676	8542.81	1.95205	0.964994	Up	0.0462863	0.138859	18335.6	33357.2	18604.3	0.15362	17062.1	22639.8	7086.8	9775.87	23222.5	8419.73	8057.92	10918.4	0.15362	15363.4	9453.93	9903.01
[truncated: 2 more columns]

## Sheet: 52 M.VS.C-down
ID	m/z	Retention time (min)	Ion mode	Metabolites	Metabolites_cn	cid	cidlink	CAS	HMDB	METLIN	Lipidmaps	PubChem	KEGG	ID Annotation	Annotation	smiles	ChEBI	Reactome_id	Reactome_Description	InChIKey	Class	Sub Class	Total Carbon	Total Unsaturation	Connection Method	VIP	Average(M)	Average(C)	FoldChange	log2FoldChange	Regulation	p-value	q-value	M1	M2	M3	M4	M5	M6	M7	M8	M9	C1	C2	C3	C4	C5	C6	C7
468	863.6	10.5696	neg	PI(18:0/18:1)	磷脂酰肌醇(18:0/18:1)	24672	http://funmeta.oebiotech.com/network/24672	58116-17-9	HMDB0240667		LMGP06010957	52928410				[C@]([H])(OC(CCCCCCC/C=C\CCCCCCCC)=O)(COP(=O)(O)O[C@H]1[C@H](O)[C@@H](O)[C@H](O)[C@@H](O)[C@H]1O)COC(CCCCCCCCCCCCCCCCC)=O	77346			YOBFISPJJWPPTK-BAAZTTAESA-N	GP	PI	36	1		1.61263	318.282	2193.33	0.145114	-2.78474	Down	1.44166e-09	6.83345e-07	664.527	396.5	261.263	196.718	385.314	407.327	210.681	0.15362	342.053	2468.69	2516.24	2104.11	1928.85	2962.28	1592.31	1983.51
460	837.5	10.3658	neg	PI(16:0/18:0)	磷脂酰肌醇(16:0/18:0)	24593	http://funmeta.oebiotech.com/network/24593	182509-29-1	HMDB0009781		LMGP06010878	52928331				[C@]([H])(OC(CCCCCCCCCCCCCCCCC)=O)(COP(=O)(O)O[C@H]1[C@H](O)[C@@H](O)[C@H](O)[C@@H](O)[C@H]1O)COC(CCCCCCCCCCCCCCC)=O	73223			NEXFZIYXCPIHEF-BHIZUYRXSA-N	GP	PI	34	0		0.385168	17.19	134.553	0.127756	-2.96853	Down	2.42749e-08	3.34368e-06	26.6222	32.4424	20.5088	0.15362	21.362	22.8094	14.8089	0.15362	15.849	146.38	140.321	127.385	152.678	187.641	62.7146	135.765
463	863.6	10.4324	neg	PI(16:0/20:1)																	GP	PI	36	1		0.29331	13.1419	78.7785	0.166821	-2.58363	Down	2.72406e-08	3.34368e-06	23.1388	17.5158	12.693	0.15362	20.6335	13.7917	14.0142	10.6002	5.73642	105.115	77.7064	66.5659	87.14	99.9245	49.2846	68.6198
473	887.6	10.347	neg	PI(18:0/20:3)	磷脂酰肌醇(18:0/20:3)	50460	http://funmeta.oebiotech.com/network/50460		HMDB0009813							[H][C@@](COC(=O)CCCCCCCCCCCCCCCCC)(COP(O)(=O)O[C@H]1C(O)C(O)C(O)[C@@H](O)C1O)OC(=O)CCC\C=C/C\C=C/C\C=C/CCCCCCCC	88581			BSTMJEKBGMABBW-SVOBYVNYSA-N	GP	PI	38	3		0.684012	61.2762	374.879	0.163456	-2.61303	Down	2.82167e-08	3.34368e-06	123.808	61.2703	32.7879	46.3831	65.4732	62.0673	37.335	52.268	70.0921	432.229	371.137	436.876	254.789	534.651	249.187	380.911
472	889.6	10.8206	neg	PI(18:0/20:2)	磷脂酰肌醇(18:0/20:2)	50459	http://funmeta.oebiotech.com/network/50459		HMDB0009812							[H][C@@](COC(=O)CCCCCCCCCCCCCCCCC)(COP(O)(=O)O[C@H]1C(O)C(O)C(O)[C@@H](O)C1O)OC(=O)CCCCCCCCC\C=C/C\C=C/CCCCC	88578			RZFIPFIGUWXYNB-LFAJGPILSA-N	GP	PI	38	2		0.828961	99.9192	618.295	0.161604	-2.62946	Down	3.3964e-07	3.21979e-05	150.549	112.903	74.79	84.3203	101.454	92.1114	51.7771	101.346	130.022	731.577	595.755	566.112	638.409	971.544	284.514	562.235
471	891.6	11.912	neg	PI(18:0/20:1)																	GP	PI	38	1		0.406057	20.5324	134.182	0.153019	-2.70822	Down	1.3421e-06	0.000106026	34.6193	18.8364	0.15362	9.78065	28.9912	25.951	17.5395	29.65	19.2699	162.216	164.689	130.421	104.883	207.909	74.989	112.462
218	571.3	2.18989	neg	LPI(16:0)	磷脂酰肌醇(16:0/0:0)	24869	http://funmeta.oebiotech.com/network/24869	1425501-12-7	HMDB0061695		LMGP06050002	42607493				[C@]([H])(O)(COP(=O)(O)O[C@H]1[C@H](O)[C@@H](O)[C@H](O)[C@@H](O)[C@H]1O)COC(CCCCCCCCCCCCCCC)=O	73218			UOXRPRZMAROFPH-OAOCPRPWSA-N	GP	LPI	16	0		0.161231	4.15593	23.7964	0.174645	-2.5175	Down	5.82755e-06	0.000345282	11.5671	6.69186	2.91022	0.15362	0.15362	5.58773	2.87441	1.81372	5.6511	31.1624	22.546	19.7714	14.3452	30.8058	22.605	18.8832
220	597.3	2.61445	neg	LPI(18:1)	磷脂酰肌醇(18:1/0:0)	24872	http://funmeta.oebiotech.com/network/24872	1114770-15-8	HMDB0061693		LMGP06050005	42607496				[C@]([H])(O)(COP(=O)(O)O[C@H]1[C@H](O)[C@@H](O)[C@H](O)[C@@H](O)[C@H]1O)COC(CCCCCCC/C=C\CCCCCCCC)=O	82753			UGDOFRYHDCDVHD-FRWBGTIISA-N	GP	LPI	18	1		0.179341	5.71031	30.204	0.189058	-2.4031	Down	3.19826e-05	0.00168442	18.2984	7.81467	2.07236	0.15362	5.15577	9.78304	0.15362	3.21699	4.74428	31.77	26.8299	24.8522	18.7044	48.5363	22.7644	29.8381
469	861.5	9.57867	neg	PI(18:0/18:2)	磷脂酰肌醇(18:0/18:2)	50456	http://funmeta.oebiotech.com/network/50456		HMDB0009809				C00626			[H][C@@](COC(=O)CCCCCCCCCCCCCCCCC)(COP(O)(=O)O[C@H]1C(O)C(O)C(O)[C@@H](O)C1O)OC(=O)CCCCCCC\C=C/C\C=C/CCCCC				KZVRAFHIKMDULK-PDPKURFXSA-N	GP	PI	36	2		1.01216	157.506	834.257	0.188797	-2.40509	Down	7.16984e-05	0.00339851	390.288	167.044	108.409	38.7651	121.14	289	44.1082	71.7633	187.033	1004.36	799.024	1065.66	311.624	1331.16	646.791	1021.45
219	599.3	4.00838	neg	LPI(18:0)	磷脂酰肌醇(18:0/0:0)	24871	http://funmeta.oebiotech.com/network/24871	327620-46-2	HMDB0240261		LMGP06050004	42607495				[C@]([H])(O)(COP(=O)(O)O[C@H]1[C@H](O)[C@@H](O)[C@H](O)[C@@H](O)[C@H]1O)COC(CCCCCCCCCCCCCCCCC)=O	83054			MXAFDFDAIFZFET-CZDOQZASSA-N	GP	LPI	18	0		0.33168	19.0897	100.574	0.189808	-2.39739	Down	8.98814e-05	0.00355031	55.4222	25.0759	6.63841	11.0566	14.5185	20.089	8.67294	9.28198	21.0516	97.9316	87.8533	89.0351	56.0925	170.298	72.5217	104.06
462	833.5	8.3346	neg	PI(16:0/18:2)	磷脂酰肌醇(16:0/18:2)	24674	http://funmeta.oebiotech.com/network/24674	219584-66-4	HMDB0009784		LMGP06010959	46891796				[C@]([H])(OC(CCCCCCC/C=C\C/C=C\CCCCC)=O)(COP(=O)(O)O[C@H]1[C@H](O)[C@@H](O)[C@H](O)[C@@H](O)[C@H]1O)COC(CCCCCCCCCCCCCCC)=O	73212			BSNJSZUDOMPYIR-CUKLWHKZSA-N	GP	PI	34	2		0.400136	28.2243	145.088	0.194532	-2.36192	Down	9.76565e-05	0.00356071	70.098	44.8505	17.9323	0.15362	26.2494	32.4389	10.3595	10.0624	41.8741	126.125	106.301	180.617	70.1101	218.522	123.671	170.206
478	887.6	9.54211	neg	PI(18:1/20:2)																	GP	PI	38	3		1.25547	194.748	1272.02	0.153102	-2.70744	Down	0.000111911	0.00368365	489	168.145	188.411	0.15362	218.074	343.89	78.4114	73.8061	192.842	1461.83	1121.31	1425.92	391.729	2374.25	1023.38	1384.57
466	857.5	8.17506	neg	PI(16:0/20:4)	磷脂酰肌醇(16:0/20:4)	24673	http://funmeta.oebiotech.com/network/24673	88587-97-7	HMDB0009789		LMGP06010958	52928411				[C@]([H])(OC(CCC/C=C\C/C=C\C/C=C\C/C=C\CCCCC)=O)(COP(=O)(O)O[C@H]1[C@H](O)[C@@H](O)[C@H](O)[C@@H](O)[C@H]1O)COC(CCCCCCCCCCCCCCC)=O	73209			KIQYUSYSJTUGFZ-LSLODQAYSA-N	GP	PI	36	4		0.159135	3.59519	20.9234	0.171826	-2.54098	Down	0.000120037	0.00368365	7.88618	7.94035	2.99425	0.15362	2.34106	0.15362	2.37165	4.86238	3.65362	24.8803	13.1853	23.29	8.94503	34.1699	18.9204	27.7849
505	836.5	9.23463	neg	PS(18:0/22:5)	磷脂酰丝氨酸(18:0/22:5)	50801	http://funmeta.oebiotech.com/network/50801		HMDB0010166	61543		53480355	C02737	hsa00260,hsa00564,hsa04148,hsa05140,hsa05146,hsa05322	Glycine, serine and threonine metabolism|Glycerophospholipid metabolism|Efferocytosis|Leishmaniasis|Amoebiasis|Systemic lupus erythematosus	[H][C@](N)(COP(O)(=O)OC[C@@]([H])(COC(=O)CCCCCCCCCCCCCCCCC)OC(=O)CCCCC\C=C/C\C=C/C\C=C/C\C=C/C\C=C/CC)C(O)=O	90040			PZEFRSYCROBXSJ-AOWFZNJASA-N	GP	PS	40	5		0.363587	28.6402	119.514	0.23964	-2.06106	Down	0.000277704	0.00731288	70.255	30.8092	20.4813	7.91483	33.245	41.9692	7.00866	14.8238	31.2549	166.417	98.2768	139.794	44.6284	201.12	85.595	171.815
457	821.5	9.43653	neg	PG(18:1/22:5)	磷脂酰甘油(18:1/22:5)	51110	http://funmeta.oebiotech.com/network/51110		HMDB0010627	61898		53480626				[H][C@](O)(CO)COP(O)(=O)OC[C@@]([H])(COC(=O)CCCCCCCCC\C=C/CCCCCC)OC(=O)CC\C=C/C\C=C/C\C=C/C\C=C/C\C=C/CCCCC	89380			LKTZHVGWEMOSGM-SSGVCTBFSA-N	GP	PG	40	6		0.277388	16.7906	75.9774	0.220995	-2.17791	Down	0.000361656	0.00782915	0.15362	43.724	10.1876	8.56658	17.9459	22.339	9.69692	9.43103	29.0711	97.3316	47.7965	80.7046	29.2001	118.28	57.8814	100.669
465	859.5	8.99093	neg	PI(16:0/20:3)	磷脂酰肌醇(16:0/20:3)	50435	http://funmeta.oebiotech.com/network/50435		HMDB0009787							[H][C@@](COC(=O)CCCCCCCCCCCCCCC)(COP(O)(=O)O[C@H]1C(O)C(O)C(O)[C@@H](O)C1O)OC(=O)CCC\C=C/C\C=C/C\C=C/CCCCCCCC	88391			QQCJRPYWJFBHNN-DAXZNSEHSA-N	GP	PI	36	3		0.387021	18.6535	125.276	0.148899	-2.7476	Down	0.000410804	0.00806103	47.2915	27.536	0.15362	8.64254	19.4189	36.223	6.51982	0.15362	21.9421	106.406	72.5311	165.989	32.1943	249.815	85.6749	157.454
479	885.5	9.12548	neg	PI(18:1/20:3)	磷脂酰肌醇(18:1/20:3)	50476	http://funmeta.oebiotech.com/network/50476		HMDB0009830							[H][C@@](COC(=O)CCCCCCCCC\C=C/CCCCCC)(COP(O)(=O)O[C@H]1C(O)C(O)C(O)[C@@H](O)C1O)OC(=O)CCC\C=C/C\C=C/C\C=C/CCCCCCCC	88628			LQOUCIOTQDTGNO-FBILJRGDSA-N	GP	PI	38	4		0.561285	51.1649	276.826	0.184827	-2.43575	Down	0.00042516	0.00806103	124.761	40.7521	28.594	25.4933	50.6434	89.2826	27.2252	32.0473	41.6857	257.185	264.536	278.33	105.836	557.484	161.774	316.498
480	883.5	8.29475	neg	PI(18:1/20:4)	磷脂酰肌醇(18:1/20:4)	24564	http://funmeta.oebiotech.com/network/24564	521942-17-6	HMDB0009844		LMGP06010849	52928302				[C@]([H])(OC(CCC/C=C\C/C=C\C/C=C\C/C=C\CCCCC)=O)(COP(=O)(O)O[C@H]1[C@H](O)[C@@H](O)[C@H](O)[C@@H](O)[C@H]1O)COC(CCCCCCC/C=C\CCCCCCCC)=O	82762			SHIZRFSRTKXRQL-PJBFRWFCSA-N	GP	PI	38	5		0.25637	11.5882	61.9078	0.187184	-2.41747	Down	0.00052599	0.00921887	22.1734	19.1607	16.0722	13.7066	12.5527	0.15362	4.11183	7.37905	8.98346	58.9045	50.5427	64.9016	30.119	120.291	41.2782	50.4741
476	859.5	8.47206	neg	PI(18:1/18:2)	磷脂酰肌醇(18:1/18:2)	50472	http://funmeta.oebiotech.com/network/50472		HMDB0009826							[H][C@@](COC(=O)CCCCCCCCC\C=C/CCCCCC)(COP(O)(=O)O[C@H]1C(O)C(O)C(O)[C@@H](O)C1O)OC(=O)CCCCCCC\C=C/C\C=C/CCCCC	88598			FBGOQPZREDXNKQ-VRNJWAGZSA-N	GP	PI	36	3		0.617973	46.995	328.98	0.14285	-2.80742	Down	0.000528005	0.00921887	114.238	48.09	0.15362	19.9434	43.7074	99.8147	17.7463	26.3295	52.9318	282.019	288.382	329.808	135.182	698.716	228.438	309.796
461	835.5	9.13321	neg	PI(16:0/18:1)	磷脂酰肌醇(16:0/18:1)	50431	http://funmeta.oebiotech.com/network/50431		HMDB0009782							[H][C@@](COC(=O)CCCCCCCCCCCCCCC)(COP(O)(=O)O[C@H]1C(O)C(O)C(O)[C@@H](O)C1O)OC(=O)CCCCCCCCC\C=C/CCCCCC	88392			YVNORLDGMYIHEG-YXPBIPRFSA-N	GP	PI	34	1		1.81836	498.479	2907.3	0.171458	-2.54408	Down	0.000780196	0.0106483	1342.63	481.837	332.05	169.048	456.791	859.018	152.065	238.912	453.963	2727.63	2190.85	3424.36	945.634	5989.26	1847.86	2957.58
493	808.5	8.05334	neg	PS(16:0/22:5)	磷脂酰丝氨酸(16:0/22:5)	132705	http://funmeta.oebiotech.com/network/132705		HMDB0112353			131819725				[H][C@](N)(COP(O)(=O)OC[C@@]([H])(COC(=O)CCCCCCCCCCCCCCC)OC(=O)CC\C=C/C\C=C/C\C=C/C\C=C/C\C=C/CCCCC)C(O)=O				BASQQYMFTDCJKG-NZBSMUDWSA-N	GP	PS	38	5		0.264507	19.1184	75.9455	0.251739	-1.99	Down	0.00114365	0.0135522	40.5561	19.5136	16.4197	8.48323	15.2443	37.9427	6.31149	8.14327	19.4514	93.5965	60.0322	55.6346	27.9732	117.541	47.3185	97.1244
474	885.5	9.3521	neg	PI(18:0/20:4)	磷脂酰肌醇(18:0/20:4)	23725	http://funmeta.oebiotech.com/network/23725	206059-96-3	HMDB0009815		LMGP06010010	42607491				[C@]([H])(OC(CCC/C=C\C/C=C\C/C=C\C/C=C\CCCCC)=O)(COP(=O)(O)O[C@H]1[C@H](O)[C@@H](O)[C@H](O)[C@@H](O)[C@H]1O)COC(CCCCCCCCCCCCCCCCC)=O	84153			KRTOMQDUKGRFDJ-ZAHDIIMDSA-N	GP	PI	38	4		0.38128	49.4435	156.522	0.315889	-1.66251	Down	0.00159996	0.0168529	102.584	50.4985	38.4085	23.7742	54.3468	72.5505	18.4514	30.1577	54.2199	163.084	116.181	159.493	56.2395	274.913	138.995	216.156
459	807.5	8.05768	neg	PI(16:0/16:1)	磷脂酰肌醇(16:0/16:1)	50429	http://funmeta.oebiotech.com/network/50429		HMDB0009779				C00626			[H][C@@](COC(=O)CCCCCCCCCCCCCCC)(COP(O)(=O)O[C@H]1C(O)C(O)C(O)[C@@H](O)C1O)OC(=O)CCCCCCC\C=C/CCCCCC	88396			QAWXBJDYTIBLRK-KHSFEHQMSA-N	GP	PI	32	1		0.810516	138.531	647.919	0.213809	-2.2256	Down	0.00167297	0.0168721	294.214	160.575	104.766	52.3459	139.323	230.882	41.2426	62.1172	161.315	581.559	420.532	714.315	250.049	1330.16	364.914	767.709
207	536.4	7.13307	neg	LPE(22:0)	磷脂酰乙醇胺(22:0/0:0)	21186	http://funmeta.oebiotech.com/network/21186		HMDB0011520	62304	LMGP02050025	52925144				[C@](COP(=O)(O)OCCN)([H])(O)COC(CCCCCCCCCCCCCCCCCCCCC)=O				NYSQCLMCGRAJJQ-AREMUKBSSA-N	GP	LPE	22	0		0.282327	24.179	82.5869	0.292771	-1.77216	Down	0.00180008	0.017413	81.9548	20.9287	9.66633	7.91407	19.0408	40.0744	10.1122	7.86937	20.0506	81.5964	62.232	99.1827	32.9274	150.917	56.3397	105.964
197	466.3	4.77866	neg	LPE(17:0)	磷脂酰乙醇胺(17:0/0:0)	21191	http://funmeta.oebiotech.com/network/21191		HMDB0061691	77696	LMGP02050030	52925149				[C@](COP(=O)(O)OCCN)([H])(O)COC(CCCCCCCCCCCCCCCC)=O	84490			RVNBVQKDPQVSOY-OAQYLSRUSA-N	GP	LPE	17	0		0.106194	3.93458	13.0632	0.301195	-1.73123	Down	0.0022642	0.0198746	10.641	6.46699	2.10246	1.6643	1.75413	4.72405	1.52001	1.65624	4.88203	9.5907	11.0414	13.0219	3.53647	22.6583	14.6777	14.7019
208	534.4	6.31657	neg	LPE(22:1)	磷脂酰乙醇胺(0:0/22:1)	21216	http://funmeta.oebiotech.com/network/21216		HMDB0011491	62279	LMGP02050055	53480940				C(OP(OCCN)(O)=O)[C@]([H])(OC(=O)CCCCCCCCCCC/C=C\CCCCCCCC)CO				LKQYAECRDPDYTP-RASRKNKNSA-N	GP	LPE	22	1		0.315658	36.7164	113.692	0.322946	-1.63064	Down	0.00250539	0.0214566	111.181	37.8764	18.9574	10.4199	27.787	60.692	13.0067	11.1697	39.3571	132.083	74.412	118.171	42.7867	208.452	102.228	131.95
464	861.5	9.42134	neg	PI(16:0/20:2)	磷脂酰肌醇(16:0/20:2)	50434	http://funmeta.oebiotech.com/network/50434		HMDB0009786							[H][C@@](COC(=O)CCCCCCCCCCCCCCC)(COP(O)(=O)O[C@H]1C(O)C(O)C(O)[C@@H](O)C1O)OC(=O)CCCCCCCCC\C=C/C\C=C/CCCCC	88387			UJENRFPZRNBKKL-UWKRNJIGSA-N	GP	PI	36	2		0.640782	113.796	471.885	0.241151	-2.05199	Down	0.00482964	0.0337087	320.163	83.4056	60.9176	29.9397	84.214	244.549	48.9165	29.9489	122.108	248.349	453.76	311.207	213.543	1088.14	275.332	718.946
202	508.3	6.25592	neg	LPE(20:0)	磷脂酰乙醇胺(20:0/0:0)	21173	http://funmeta.oebiotech.com/network/21173	899445-69-3	HMDB0011511	62296	LMGP02050012	52925131				[C@](COP(=O)(O)OCCN)([H])(O)COC(CCCCCCCCCCCCCCCCCCC)=O	131690			HEQMDGOBDIGJOC-XMMPIXPASA-N	GP	LPE	20	0		0.216414	20.1708	57.4466	0.351122	-1.50995	Down	0.00490784	0.0337087	68.8332	18.4525	9.40802	5.70437	14.9566	34.9055	8.0226	6.83708	14.4172	63.4382	40.46	65.2111	22.4293	91.3021	47.2506	62.1048
211	564.4	8.25864	neg	LPE(24:0)	磷脂酰乙醇胺(0:0/24:0)	21222	http://funmeta.oebiotech.com/network/21222		HMDB0011497	62285	LMGP02050061	53480946				C(OP(OCCN)(O)=O)[C@]([H])(OC(=O)CCCCCCCCCCCCCCCCCCCCCCC)CO				BVNCTQAYPBVJJU-MUUNZHRXSA-N	GP	LPE	24	0		0.245327	26.8254	75.4069	0.355742	-1.4911	Down	0.00654224	0.0397567	104.889	25.8737	9.54021	8.52793	15.2634	39.3478	11.7457	6.51886	19.7218	81.2248	52.3007	94.5952	31.4214	117.411	57.0239	81.0262
512	808.5	7.98653	neg	PS(18:1/20:4)	磷脂酰丝氨酸(18:1/20:4)	22140	http://funmeta.oebiotech.com/network/22140		HMDB0012394	78543	LMGP03010879	52925988				C(O)(=O)[C@@]([H])(N)COP(OC[C@]([H])(OC(CCC/C=C\C/C=C\C/C=C\C/C=C\CCCCC)=O)COC(CCCCCCC/C=C\CCCCCCCC)=O)(=O)O	75099			PVENTVZLUAWWEI-OXBTWZGPSA-N	GP	PS	38	5		0.1151	9.27303	21.6899	0.427528	-1.22591	Down	0.00702795	0.0416406	9.71659	14.4083	8.33034	1.50473	12.2472	17.3074	5.38883	3.06116	11.4927	23.9482	19.5134	22.8405	6.32291	37.1326	16.5233	23.433
166	463.3	4.91428	neg	LPA(20:1)	磷脂酸(20:1/0:0)	26090	http://funmeta.oebiotech.com/network/26090		HMDB0062305	82345	LMGP10050026	52929759				[C@](COP(=O)(O)O)([H])(O)COC(CCCCCCCCC/C=C\CCCCCCCC)=O				OAYFHKCHTMNTLM-MZMPXXGTSA-N	GP	LPA	20	1		0.243884	38.4665	91.0403	0.422522	-1.2429	Down	0.0073909	0.0432505	83.8305	43.5378	32.2448	8.75547	24.8474	77.4744	15.5878	16.6607	43.2599	105.136	66.0435	86.8438	32.3809	136.192	82.4731	118.795
163	437.3	4.5332	neg	LPA(18:0)	溶血磷脂酸(0:0/18:0)	49557	http://funmeta.oebiotech.com/network/49557		HMDB0007850			76041074				CCCCCCCCCCCCCCCCCC(=O)OC(CO)COP(O)(O)=O				RPAOEHFOGLEBTJ-UHFFFAOYSA-N	GP	LPA	18	0		0.0831435	3.63895	9.4407	0.385454	-1.37537	Down	0.00820193	0.0474111	6.19783	4.07225	3.84547	1.98082	2.54564	10.6491	1.69006	1.6158	0.15362	10.8103	7.96797	9.77681	2.95219	16.9942	10.5109	6.6585
195	452.3	3.83628	neg	LPE(16:0)	1-棕榈-SN-甘油-3-磷酸乙醇胺	21164	http://funmeta.oebiotech.com/network/21164	53862-35-4	HMDB0011503	40776	LMGP02050002	9547069				[C@](COP(=O)(O)OCCN)([H])(O)COC(CCCCCCCCCCCCCCC)=O	73004			YVYMBNSKXOXSKW-HXUWFJFHSA-N	GP	LPE	16	0		0.614985	159.209	464.928	0.342437	-1.54609	Down	0.00898289	0.0498898	542.351	179.602	0.15362	43.1004	108.421	294.956	59.4464	54.1482	150.702	491.133	301.454	515.734	137.302	848.739	414.797	487.713
517	836.5	9.13708	neg	PS(18:1/22:4)	磷脂酰丝氨酸(18:1/22:4)	21600	http://funmeta.oebiotech.com/network/21600		HMDB0112420	78003	LMGP03010339	52925449				C(O)(=O)[C@@]([H])(N)COP(OC[C@]([H])(OC(CCCCC/C=C\C/C=C\C/C=C\C/C=C\CCCCC)=O)COC(CCCCCCC/C=C\CCCCCCCC)=O)(=O)O				OWSGWCJBVUILEM-RYOSHBBVSA-N	GP	PS	40	5		0.410188	52.8951	223.997	0.236142	-2.08227	Down	0.0101566	0.0523286	129.821	52.3835	47.4789	15.7953	57.8851	79.3746	20.0052	21.6945	51.6172	310.602	236.557	262.755	69.5732	0.15362	183.419	270.312
212	562.4	7.16163	neg	LPE(24:1)	磷脂酰乙醇胺(0:0/24:1)	21223	http://funmeta.oebiotech.com/network/21223		HMDB0011498	62286	LMGP02050062	53480947				C(OP(OCCN)(O)=O)[C@]([H])(OC(=O)CCCCCCCCCCCCC/C=C\CCCCCCCC)CO				URXBHXIAPOQMMQ-YLUWWHAYSA-N	GP	LPE	24	1		0.304742	43.92	120.284	0.365137	-1.45349	Down	0.0106069	0.0531696	140.782	49.3461	21.012	13.3555	32.2399	69.4672	15.5465	15.4943	38.037	115.309	86.346	140.609	40.1482	214.782	88.527	143.4
199	480.3	5.41345	neg	LPE(18:0)	磷脂酰乙醇胺(18:0/0:0)	21163	http://funmeta.oebiotech.com/network/21163	69747-55-3	HMDB0011130	40775	LMGP02050001	9547068				[C@](COP(=O)(O)OCCN)([H])(O)COC(CCCCCCCCCCCCCCCCC)=O	75036			BBYWOYAFBUOUFP-JOCHJYFZSA-N	GP	LPE	18	0		1.26612	932.99	2301.91	0.405311	-1.3029	Down	0.0107685	0.0531696	3101	933.307	438.587	249.223	685.208	1468.88	336.721	319.435	864.554	2530.98	1618.49	2548.75	868.607	3644.16	1898.34	2669.44
209	532.3	5.77894	neg	LPE(22:2)	磷脂酰乙醇胺(22:2/0:0)	21185	http://funmeta.oebiotech.com/network/21185		HMDB0011522	62306	LMGP02050024	52925143				[C@](COP(=O)(O)OCCN)([H])(O)COC(CCCCCCCCCCC/C=C\C/C=C\CCCCC)=O				XXZVISSNQKLBNF-IPQYAGCOSA-N	GP	LPE	22	2		0.225083	22.4452	65.2375	0.344054	-1.53929	Down	0.0137549	0.0626905	76.5141	19.0954	9.23932	7.80519	15.5104	34.0067	9.2113	6.23364	24.391	66.072	39.2767	67.537	17.704	122.001	53.7337	72.5259
186	650.4	5.98377	neg	LPC(24:1)	磷脂酰胆碱(24:1/0:0)	19893	http://funmeta.oebiotech.com/network/19893		HMDB0010406	61715	LMGP01050144	53480477	C04230	hsa00564,hsa04148,hsa05231	Glycerophospholipid metabolism|Efferocytosis|Choline metabolism in cancer	C(OP(OCC[N+](C)(C)C)(=O)[O-])[C@@](O)([H])COC(=O)CCCCCCCCCCCCC/C=C\CCCCCCCC	88948			GDXMCRNTFPQYOQ-RPUPUBLZSA-N	GP	LPC	24	1		0.117554	9.78072	23.0198	0.424883	-1.23486	Down	0.014718	0.0660753	19.1414	13.6837	9.29552	0.15362	0.15362	19.3582	6.80903	6.54192	12.8894	26.7333	25.1278	26.513	8.94374	39.4563	9.2857	21.5092
196	450.3	2.26689	neg	LPE(16:1)	磷脂酰乙醇胺(16:1/0:0)	21171	http://funmeta.oebiotech.com/network/21171		HMDB0011504	62290	LMGP02050010	52925129				[C@](COP(=O)(O)OCCN)([H])(O)COC(CCCCCCC/C=C\CCCCCC)=O				DSOWUEHXZJUNID-WHXUGTBJSA-N	GP	LPE	16	1		0.263088	72.5794	151.671	0.47853	-1.06332	Down	0.0170976	0.070472	0.15362	194.1	83.5617	55.3663	96.3748	0.15362	44.1715	55.8786	123.455	152.389	142.689	186.529	54.4568	254.167	137.618	163.175
213	560.4	6.47101	neg	LPE(24:2)																	GP	LPE	24	2		0.192701	13.9822	45.1542	0.309655	-1.69127	Down	0.0176758	0.0716095	49.272	11.4102	5.35373	3.31988	9.97944	25.8491	3.14562	3.83947	13.6708	47.4926	22.6384	49.4779	7.73446	90.0602	32.6271	52.7813
583	842.6	15.7515	pos	TAG50:5(20:5)																	GL	TAG	50	5		0.322005	253.447	400.794	0.632362	-0.661177	Down	0.0203578	0.0817762	436.29	309.606	202.908	352.764	270.888	0.15362	245.002	193.555	269.856	497.912	640.963	324.27	456.395	280.621	291.803	429.754
388	802.6	14.8224	neg	PE(18:0/22:0)	磷脂酰乙醇胺(18:0/22:0)	19987	http://funmeta.oebiotech.com/network/19987		HMDB0009006	40544	LMGP02010146	9546846				[C@](COP(=O)(O)OCCN)([H])(OC(CCCCCCCCCCCCCCCCCCCCC)=O)COC(CCCCCCCCCCCCCCCCC)=O				SBFXSLRWWDOXBJ-VZUYHUTRSA-N	GP	PE	40	0		0.103635	9.72371	20.5316	0.473597	-1.07827	Down	0.0218949	0.0818814	21.5148	12.439	7.45765	3.53556	9.21584	15.0632	3.0326	4.22054	11.0342	20.0268	15.2213	21.5689	7.84576	35.9333	14.3903	21.1136
191	508.3	5.45299	pos	LPC(P-18:0)	磷脂酰胆碱(P-18:0/0:0)	19922	http://funmeta.oebiotech.com/network/19922		HMDB0013122	40405	LMGP01070009	24779527	C04230	hsa00564,hsa04148,hsa05231	Glycerophospholipid metabolism|Efferocytosis|Choline metabolism in cancer	[C@](COP(=O)([O-])OCC[N+](C)(C)C)([H])(O)CO/C=C\CCCCCCCCCCCCCCCC	133662			WBOMIOWRFSPZMC-AYICAFKVSA-N	GP	LPC(P)	18	0		0.542233	205.929	468.929	0.439149	-1.18722	Down	0.027345	0.097455	692.033	236.956	121.414	71.8568	166.989	382.405	97.7284	83.8282	0.15362	529.637	338.229	476.542	119.239	624.928	497.548	513.445
421	702.5	12.2769	pos	PE(18:1p/16:0)																	GP	PE(P)	34	1	p	0.453155	354.234	567.547	0.624149	-0.680037	Down	0.0296428	0.104079	576.967	539.932	278.923	193.279	350.606	491.915	154.741	214.693	387.052	691.037	468.674	602.535	201.985	790.065	523.776	697.888
237	703.5	13.4476	neg	PA(16:0/20:0)	磷脂酸(16:0/20:0)	25872	http://funmeta.oebiotech.com/network/25872		HMDB0114839	82139	LMGP10010973	52929559				[C@](COP(=O)(O)O)([H])(OC(CCCCCCCCCCCCCCCCCCC)=O)COC(CCCCCCCCCCCCCCC)=O				MNVMSCIWUXXDOR-DIPNUNPCSA-N	GP	PA	36	0		1.20326	1360.69	2745.35	0.495636	-1.01265	Down	0.0312671	0.10818	2614	1917.07	1305.71	428.794	1236.19	3252.57	518.006	973.733	0.15362	3058.24	1573.83	3185.87	1213.99	5237.71	2031.38	2560.85
351	676.5	12.18	pos	PE(16:0p/16:0)																	GP	PE(P)	32	0	p	0.269762	79.9964	159.242	0.502357	-0.993215	Down	0.0327619	0.111721	148.4	124.697	45.3812	38.9348	103.825	91.4673	45.2405	48.0295	73.9922	177.834	173.475	100.005	42.1695	263.573	111.028	158.928
374	770.6	12.8984	neg	PE(16:1/22:1)	磷脂酰乙醇胺(16:1/22:1)	49977	http://funmeta.oebiotech.com/network/49977		HMDB0008974	60403		53479600	C00350	hsa00563,hsa00564,hsa04136,hsa04140,hsa05130,hsa05167	Glycosylphosphatidylinositol (GPI)-anchor biosynthesis|Glycerophospholipid metabolism|Autophagy - other|Autophagy - animal|Pathogenic Escherichia coli infection|Kaposi sarcoma-associated herpesvirus infection	[H][C@@](COC(=O)CCCCCCC\C=C/CCCCCC)(COP(O)(=O)OCCN)OC(=O)CCCCCCCCCCC\C=C/CCCCCCCC				SMHQICHVYVREKX-CCUJVRBKSA-N	GP	PE	38	2		0.396327	181.739	357.026	0.509035	-0.974164	Down	0.0331261	0.112156	344.543	218.639	152.446	53.4897	159.739	296.447	65.7748	82.1354	262.436	352.065	269.47	367.333	137.096	601.781	273.986	350.813
137	305.2	6.35184	neg	FA(20:3)																	FA	FA	20	3		4.70645	36412.4	56454.9	0.644982	-0.63267	Down	0.035249	0.117662	60346.9	41903.1	25462.6	22901.9	40453.5	52631.4	20870	26736.3	36405.7	66627.8	44751	59720.3	23594.7	89118.1	57570.1	60605.9
297	852.6	10.068	neg	PC(16:1/22:4)	磷脂酰胆碱(16:1/22:4)	18756	http://funmeta.oebiotech.com/network/18756		HMDB0008021	59469	LMGP01011497	52922475	C00157	hsa00564,hsa00590,hsa00591,hsa00592,hsa05231	Glycerophospholipid metabolism|Arachidonic acid metabolism|Linoleic acid metabolism|alpha-Linolenic acid metabolism|Choline metabolism in cancer	[C@](COP(=O)([O-])OCC[N+](C)(C)C)([H])(OC(CCCCC/C=C\C/C=C\C/C=C\C/C=C\CCCCC)=O)COC(CCCCCCC/C=C\CCCCCC)=O	89659			XJISBSFDFOVVHI-QIOBQPIHSA-N	GP	PC	38	5		0.188198	15.7997	59.3608	0.266164	-1.90961	Down	0.0362523	0.119331	35.3633	0.15362	26.0913	5.32759	0.15362	0.15362	9.28428	0.15362	65.5165	63.7062	0.15362	30.0145	8.69986	114.647	54.2239	76.1572
234	675.5	12.0779	neg	PA(16:0/18:0)	磷脂酸(16:0/18:0)	25807	http://funmeta.oebiotech.com/network/25807			82074	LMGP10010908	52929498				[C@](COP(=O)(O)O)([H])(OC(CCCCCCCCCCCCCCCCC)=O)COC(CCCCCCCCCCCCCCC)=O	73254			GASPGIDKILJBMM-PGUFJCEWSA-N	GP	PA	34	0		0.348286	169.661	309.717	0.547793	-0.868297	Down	0.0379247	0.122946	294.61	251.34	151.564	56.242	169.291	262.043	58.8466	63.2326	219.778	306.636	233.323	334.886	119.222	490.952	231.594	373.082
200	478.3	4.37012	neg	LPE(18:1)	磷脂酰乙醇胺(18:1/0:0)	21166	http://funmeta.oebiotech.com/network/21166	89576-29-4	HMDB0011506	40778	LMGP02050004	9547071				[C@](COP(=O)(O)OCCN)([H])(O)COC(CCCCCCC/C=C\CCCCCCCC)=O	74971			PYVRVRFVLRNJLY-MZMPXXGTSA-N	GP	LPE	18	1		0.835764	462.869	1083.3	0.427278	-1.22675	Down	0.0381289	0.122946	1335.76	618.95	0.15362	137.068	372.263	848.021	199.741	199.252	454.614	1530.95	1031.9	1471.61	370.61	2294.36	1301.53	1314.86
395	704.6	13.5389	pos	PE(18:0p/16:0)																	GP	PE(P)	34	0	p	0.560498	436.4	762.231	0.572529	-0.804579	Down	0.0403087	0.126263	831.003	490.192	343.958	366.018	376.4	842.415	148.359	161.549	367.703	677.422	523.236	890.989	309.605	1095.26	573.933	913.584
240	693.4	8.25976	neg	PA(16:0/20:5)																	GP	PA	36	5		0.156202	20.6421	46.647	0.442518	-1.17619	Down	0.0451292	0.13625	50.828	0.15362	14.1794	0.15362	34.2126	30.8511	11.0279	14.644	29.7287	47.1718	34.0226	33.4832	11.1091	81.0594	53.198	36.0152
[truncated: 2 more columns]
