# Supplementary material for: Total Panax notoginseng Saponins Repair the Epidermal Barrier by Regulating a Multi-Pathway Network: Insights from an Integrative RHE Model and Multi-Omics Study
Source: Int J Mol Sci. 2025 Dec 5;26(24):11775. doi: 10.3390/ijms262411775 (PMC12733117; doi:10.3390/ijms262411775)
Supplement: Supplementary file 1 [file ijms-26-11775-s001.zip › Supplementary material S8.xlsx]

## Sheet: 216 T.VS.M-down
ID	m/z	Retention time (min)	Ion mode	Metabolites	Metabolites_cn	cid	cidlink	CAS	HMDB	METLIN	Lipidmaps	PubChem	KEGG	ID Annotation	Annotation	smiles	ChEBI	Reactome_id	Reactome_Description	InChIKey	Class	Sub Class	Total Carbon	Total Unsaturation	Connection Method	VIP	Average(T)	Average(M)	FoldChange	log2FoldChange	Regulation	p-value	q-value	T1	T2	T3	T4	T5	T6	T7	T8	T9	M1	M2	M3	M4	M5	M6	M7
137	305.2	6.35184	neg	FA(20:3)																	FA	FA	20	3		3.88271	15228.1	36412.4	0.418211	-1.2577	Down	0.000407428	0.0860343	17706.7	14686.4	15313.3	13656.2	9307.03	20882.2	12770.6	20291.2	12439	60346.9	41903.1	25462.6	22901.9	40453.5	52631.4	20870
144	331.3	6.43607	neg	FA(22:4)																	FA	FA	22	4		0.749034	1265.9	2036.59	0.621576	-0.685998	Down	0.000428515	0.0860343	1178	1028.7	1327.04	1166.95	907.869	1363.71	1210.9	1545.32	1664.59	2540.88	2494.26	1709.81	1979.21	2264.64	2391.87	1284.65
77	586.5	13.8668	pos	DAG(16:0/16:0)	1,2-双棕榈酸甘油酯	10522	http://funmeta.oebiotech.com/network/10522	30334-71-5	HMDB0007098	4255	LMGL02010009	644078	C00165	hsa01521,hsa04010,hsa04012,hsa04014,hsa04015,hsa04020,hsa04024,hsa04062,hsa04064,hsa04066,hsa04071,hsa04072,hsa04261,hsa04270,hsa04370,hsa04371,hsa04540,hsa04611,hsa04613,hsa04625,hsa04650,hsa04658,hsa04659,hsa04660,hsa04662,hsa04664,hsa04666,hsa04713,hsa04714,hsa04720,hsa04722,hsa04724,hsa04725,hsa04726,hsa04728,hsa04730,hsa04750,hsa04911,hsa04912,hsa04915,hsa04916,hsa04918,hsa04919,hsa04920,hsa…	EGFR tyrosine kinase inhibitor resistance|MAPK signaling pathway|ErbB signaling pathway|Ras signaling pathway|Rap1 signaling pathway|Calcium signaling pathway|cAMP signaling pathway|Chemokine signaling pathway|NF-kappa B signaling pathway|HIF-1 signaling pathway|Sphingolipid signaling pathway|Phospholipase D signaling pathway|Adrenergic signaling in cardiomyocytes|Vascular smooth muscle contracti…	OC[C@]([H])(OC(CCCCCCCCCCCCCCC)=O)COC(CCCCCCCCCCCCCCC)=O	82929			JEJLGIQLPYYGEE-XIFFEERXSA-N	GL	DAG	32	0		2.26741	4324.92	12105.7	0.357263	-1.48494	Down	0.000788259	0.0860343	5938.55	4835.62	4103.66	5991.96	2038.78	4156.22	2829.42	5881.77	3148.28	20728.4	14867.5	11433.8	10885.1	10435.7	17999.6	4465.87
138	303.2	5.88343	neg	FA(20:4)																	FA	FA	20	4		1.8934	3637.12	8937.72	0.40694	-1.29711	Down	0.00102002	0.0860343	4229.61	3413.71	4031.39	3392.19	2179.77	4924.67	2891.84	4297.3	3373.56	14808.9	9930.77	5444.24	5426.19	8261.6	15602.5	6002.04
101	664.6	14.6124	pos	DAG(18:0/20:3)	甘油二酯(18:0/20:3/0:0)[iso2]	10614	http://funmeta.oebiotech.com/network/10614		HMDB0007169	4411	LMGL02010101	9543767				OC[C@]([H])(OC(CCCCCC/C=C\C/C=C\C/C=C\CCCCC)=O)COC(CCCCCCCCCCCCCCCCC)=O	84433			GEORQWYNEZQNBV-FHJOORFTSA-N	GL	DAG	38	3		0.593184	606.443	1130.5	0.53644	-0.898513	Down	0.00121436	0.0860343	472.341	811.175	427.913	668.97	543.502	911	240.84	824.85	557.391	1463.82	1320.83	1289.29	570.962	1484.53	1218.59	718.618
131	281.2	6.49055	neg	FA(18:1)																	FA	FA	18	1		7.09237	92986.7	164991	0.563588	-0.827288	Down	0.00135397	0.0860343	80729.3	104247	85945.1	107412	52713.1	139634	66148.4	119925	80127	224330	193646	143765	101070	183489	213363	101990
392	794.6	12.5431	neg	PE(18:0/22:4)	磷脂酰乙醇胺(18:0/22:4)	20889	http://funmeta.oebiotech.com/network/20889		HMDB0009009	60429	LMGP02011200	52924901	C00350	hsa00563,hsa00564,hsa04136,hsa04140,hsa05130,hsa05167	Glycosylphosphatidylinositol (GPI)-anchor biosynthesis|Glycerophospholipid metabolism|Autophagy - other|Autophagy - animal|Pathogenic Escherichia coli infection|Kaposi sarcoma-associated herpesvirus infection	[C@](COP(=O)(O)OCCN)([H])(OC(CCCCC/C=C\C/C=C\C/C=C\C/C=C\CCCCC)=O)COC(CCCCCCCCCCCCCCCCC)=O	74484			HNFSZKRUPTYBOQ-ZDYOIFAYSA-N	GP	PE	40	4		0.0822381	4.36351	14.4787	0.301374	-1.73037	Down	0.00145206	0.0860343	4.71745	0.15362	4.44922	15.5382	0.15362	8.40431	5.54792	0.15362	0.15362	24.898	15.2023	13.8002	7.75614	22.0023	10.5004	7.64501
408	740.5	10.4029	neg	PE(18:1/18:2)	磷脂酰乙醇胺(18:1/18:2)	19946	http://funmeta.oebiotech.com/network/19946	1188-56-3	HMDB0009060	40447	LMGP02010048	9546753				[C@](COP(=O)(O)OCCN)([H])(OC(CCCCCCC/C=C\C/C=C\CCCCC)=O)COC(CCCCCCC/C=C\CCCCCCCC)=O	74977			GKAFCSRKMWFPSJ-RJXNKANHSA-N	GP	PE	36	3		0.826251	147.735	1164.33	0.126884	-2.97842	Down	0.0018931	0.0883331	457.061	0.15362	0.15362	0.15362	339.167	0.15362	532.461	0.15362	0.15362	2309.25	1909.2	946.072	399.45	1217.96	1866.73	407.849
95	642.6	15.2195	pos	DAG(18:0/18:0)	甘油二酯(18:0/18:0/0:0)	10550	http://funmeta.oebiotech.com/network/10550		HMDB0007158	36783	LMGL02010037	9543705				OC[C@]([H])(OC(CCCCCCCCCCCCCCCCC)=O)COC(CCCCCCCCCCCCCCCCC)=O	41847			UHUSDOQQWJGJQS-QNGWXLTQSA-N	GL	DAG	36	0		0.951653	1484.99	2922.43	0.508137	-0.97671	Down	0.00203898	0.0883331	1555.85	1500.06	1353.83	1431.27	1334.65	1828.84	1344.37	1512.21	1503.85	4917.55	2559	4733.83	2223.31	2758.8	2773.42	1537.24
94	666.6	14.832	pos	DAG(16:1/22:1)	甘油二酯(16:1/22:1/0:0)[iso2]	10628	http://funmeta.oebiotech.com/network/10628		HMDB0007145	4425	LMGL02010115	9543780				OC[C@]([H])(OC(CCCCCCCCCCC/C=C\CCCCCCCC)=O)COC(CCCCCCC/C=C\CCCCCC)=O	88483			BRTWZKUDSRQGQH-NFIJARSKSA-N	GL	DAG	38	2		0.35999	202.595	401.033	0.505182	-0.985125	Down	0.00204992	0.0883331	252.595	250.991	182.056	184.808	208.912	228.342	115.495	228.941	171.211	695.488	409.632	520.975	342.428	424.551	395.601	133.762
133	277.2	6.13817	neg	FA(18:3)																	FA	FA	18	3		1.32899	2870.23	5500	0.52186	-0.938265	Down	0.00246125	0.0891714	2153.97	3307.47	3269.55	3088.63	1403.05	3427.66	2291.13	3875.9	3014.71	7256.09	8003.42	5369.64	2890.46	5661.7	7432.9	2755.23
136	307.2	6.69505	neg	FA(20:2)																	FA	FA	20	2		2.65166	13187.6	23903.3	0.551708	-0.858024	Down	0.0025817	0.0891714	12713.8	13280.2	14542.9	12977.4	7019.78	17417.9	9330.08	20222	11184.4	34910.3	30342.6	19760.8	14741.4	25118.4	31057.3	12206.9
83	640.6	14.7324	pos	DAG(16:0/20:1)	甘油二酯(16:0/20:1/0:0)[iso2]	10561	http://funmeta.oebiotech.com/network/10561		HMDB0007108	4354	LMGL02010048	9543715	C00165	hsa01521,hsa04010,hsa04012,hsa04014,hsa04015,hsa04020,hsa04024,hsa04062,hsa04064,hsa04066,hsa04071,hsa04072,hsa04261,hsa04270,hsa04370,hsa04371,hsa04540,hsa04611,hsa04613,hsa04625,hsa04650,hsa04658,hsa04659,hsa04660,hsa04662,hsa04664,hsa04666,hsa04713,hsa04714,hsa04720,hsa04722,hsa04724,hsa04725,hsa04726,hsa04728,hsa04730,hsa04750,hsa04911,hsa04912,hsa04915,hsa04916,hsa04918,hsa04919,hsa04920,hsa…	EGFR tyrosine kinase inhibitor resistance|MAPK signaling pathway|ErbB signaling pathway|Ras signaling pathway|Rap1 signaling pathway|Calcium signaling pathway|cAMP signaling pathway|Chemokine signaling pathway|NF-kappa B signaling pathway|HIF-1 signaling pathway|Sphingolipid signaling pathway|Phospholipase D signaling pathway|Adrenergic signaling in cardiomyocytes|Vascular smooth muscle contracti…	OC[C@]([H])(OC(CCCCCCCCC/C=C\CCCCCCCC)=O)COC(CCCCCCCCCCCCCCC)=O	88447			WLZSVJONADRHKP-OKTLSVAYSA-N	GL	DAG	36	1		1.07546	1181.92	2956.63	0.399751	-1.32283	Down	0.00337301	0.0891714	1116.24	1301.17	1324.5	1182.35	974.865	1727.25	842.714	1393.04	775.129	6328.55	3633.71	2877.64	1875.24	3213.46	3237.15	1067.05
1	400.3	5.14655	pos	Acar(16:0)																	FA	Acar	16	0		0.0627727	3.32617	9.73048	0.34183	-1.54865	Down	0.00349001	0.0891714	3.12762	4.72783	2.14988	3.31729	1.95347	4.81621	3.20589	3.96824	2.66909	18.8713	14.5506	9.32664	3.51934	7.33418	13.6192	2.29807
143	333.1	6.97995	neg	FA(22:3)																	FA	FA	22	3		0.81477	1318.18	2370.95	0.555973	-0.846913	Down	0.00355439	0.0891714	1131.95	1475.46	1280.53	1366.63	620.286	1433.2	1063.97	2094.71	1396.92	3184.48	2716.49	1932.74	1756.74	2601.06	3580.12	1149.16
79	614.6	14.7166	pos	DAG(16:0/18:0)	甘油二酯(16:0/18:0/0:0)[iso2]	10533	http://funmeta.oebiotech.com/network/10533		HMDB0007100	4274	LMGL02010020	9543688	C00165	hsa01521,hsa04010,hsa04012,hsa04014,hsa04015,hsa04020,hsa04024,hsa04062,hsa04064,hsa04066,hsa04071,hsa04072,hsa04261,hsa04270,hsa04370,hsa04371,hsa04540,hsa04611,hsa04613,hsa04625,hsa04650,hsa04658,hsa04659,hsa04660,hsa04662,hsa04664,hsa04666,hsa04713,hsa04714,hsa04720,hsa04722,hsa04724,hsa04725,hsa04726,hsa04728,hsa04730,hsa04750,hsa04911,hsa04912,hsa04915,hsa04916,hsa04918,hsa04919,hsa04920,hsa…	EGFR tyrosine kinase inhibitor resistance|MAPK signaling pathway|ErbB signaling pathway|Ras signaling pathway|Rap1 signaling pathway|Calcium signaling pathway|cAMP signaling pathway|Chemokine signaling pathway|NF-kappa B signaling pathway|HIF-1 signaling pathway|Sphingolipid signaling pathway|Phospholipase D signaling pathway|Adrenergic signaling in cardiomyocytes|Vascular smooth muscle contracti…	OC[C@]([H])(OC(CCCCCCCCCCCCCCCCC)=O)COC(CCCCCCCCCCCCCCC)=O	86975			ONCLVQFEAFTXMN-DHUJRADRSA-N	GL	DAG	34	0		1.72404	3541.81	7921.49	0.447114	-1.16129	Down	0.00358027	0.0891714	4050.41	3923.25	2907.72	3665.53	2429.52	5096.97	2048.74	4371.56	3382.58	15695.7	7524.14	9743.58	6684.74	9658.09	8515.93	2877.73
9	628.6	16.8217	pos	CE(15:0)	胆固醇脂(15:0)	82065	http://funmeta.oebiotech.com/network/82065		HMDB0060057	41722		24779606				[H][C@@]12CCC([C@H](C)CCCC(C)C)[C@@]1(C)CC[C@@]1([H])[C@@]2([H])CC=C2C[C@H](CC[C@]12C)OC(=O)CCCCCCCCCCCCCC				BDBPUUADYAQHAV-LNVIZZJGSA-N	ST	CE	15	0		0.240631	165.268	266.369	0.620447	-0.688619	Down	0.00411046	0.0891714	156.266	175.547	166.412	163.794	98.462	155.696	144.135	284.368	142.733	363.574	288.759	273.843	180.439	344.023	296.323	158.537
235	673.5	9.80983	neg	PA(16:0/18:1)	磷脂酸(16:0/18:1)	24919	http://funmeta.oebiotech.com/network/24919		HMDB0007858	40905	LMGP10010007	9547158	C00416	hsa00561,hsa00564,hsa04024,hsa04070,hsa04072,hsa04666,hsa04912,hsa04975,hsa05200,hsa05212,hsa05231	Glycerolipid metabolism|Glycerophospholipid metabolism|cAMP signaling pathway|Phosphatidylinositol signaling system|Phospholipase D signaling pathway|Fc gamma R-mediated phagocytosis|GnRH signaling pathway|Fat digestion and absorption|Pathways in cancer|Pancreatic cancer|Choline metabolism in cancer	[C@](COP(=O)(O)O)([H])(OC(CCCCCCCCC/C=C\CCCCCC)=O)COC(CCCCCCCCCCCCCCC)=O	89530			YDFKTEAAIYLUQP-JUOLSMOWSA-N	GP	PA	34	1		0.641571	402.78	1130.83	0.35618	-1.48932	Down	0.00414714	0.0891714	359.365	537.175	364.132	349.625	317.867	638.41	270.296	549.383	238.764	2381.39	1211.88	539.262	555.957	898.394	1754.64	493.501
239	699.5	10.1783	neg	PA(16:0/20:2)	磷脂酸(16:0/20:2)	25094	http://funmeta.oebiotech.com/network/25094		HMDB0115510	81361	LMGP10010195	52928788				[C@](COP(=O)(O)O)([H])(OC(CCCCCCCCC/C=C\C/C=C\CCCCC)=O)COC(CCCCCCCCCCCCCCC)=O				KHDXVACVOXQZSJ-NHCUFCNUSA-N	GP	PA	36	2		0.148768	9.12781	45.6907	0.199774	-2.32356	Down	0.00492981	0.0891714	6.63235	19.724	6.94961	0.15362	0.15362	15.7858	8.11418	13.9933	10.6438	99.587	54.3846	22.1728	11.142	35.4769	94.9221	18.6321
166	463.3	4.91428	neg	LPA(20:1)	磷脂酸(20:1/0:0)	26090	http://funmeta.oebiotech.com/network/26090		HMDB0062305	82345	LMGP10050026	52929759				[C@](COP(=O)(O)O)([H])(O)COC(CCCCCCCCC/C=C\CCCCCCCC)=O				OAYFHKCHTMNTLM-MZMPXXGTSA-N	GP	LPA	20	1		0.13021	9.45562	38.4665	0.245814	-2.02436	Down	0.00523587	0.0891714	10.4601	15.247	9.31696	11.4721	5.24855	8.41077	8.47573	10.743	5.72641	83.8305	43.5378	32.2448	8.75547	24.8474	77.4744	15.5878
410	770.6	12.8638	neg	PE(18:1/20:1)	磷脂酰乙醇胺(18:1/20:1)	19975	http://funmeta.oebiotech.com/network/19975		HMDB0009065	40524	LMGP02010126	9546826				[C@](COP(=O)(O)OCCN)([H])(OC(CCCCCCCCC/C=C\CCCCCCCC)=O)COC(CCCCCCC/C=C\CCCCCCCC)=O				UITCASPZWUAJBW-HLHBCVTMSA-N	GP	PE	38	2		0.938615	582.558	1755.81	0.331788	-1.59167	Down	0.00545733	0.0891714	619.704	0.15362	847.604	1009.82	436.143	1057.41	682.73	0.15362	589.293	3511.21	2327.24	1464.07	573	1765.92	2779.14	570.411
106	666.6	14.7866	pos	DAG(18:1/20:1)	甘油二酯(18:1/20:1/0:0)[iso2]	10603	http://funmeta.oebiotech.com/network/10603		HMDB0007224	4400	LMGL02010090	9543756	C00165	hsa01521,hsa04010,hsa04012,hsa04014,hsa04015,hsa04020,hsa04024,hsa04062,hsa04064,hsa04066,hsa04071,hsa04072,hsa04261,hsa04270,hsa04370,hsa04371,hsa04540,hsa04611,hsa04613,hsa04625,hsa04650,hsa04658,hsa04659,hsa04660,hsa04662,hsa04664,hsa04666,hsa04713,hsa04714,hsa04720,hsa04722,hsa04724,hsa04725,hsa04726,hsa04728,hsa04730,hsa04750,hsa04911,hsa04912,hsa04915,hsa04916,hsa04918,hsa04919,hsa04920,hsa…	EGFR tyrosine kinase inhibitor resistance|MAPK signaling pathway|ErbB signaling pathway|Ras signaling pathway|Rap1 signaling pathway|Calcium signaling pathway|cAMP signaling pathway|Chemokine signaling pathway|NF-kappa B signaling pathway|HIF-1 signaling pathway|Sphingolipid signaling pathway|Phospholipase D signaling pathway|Adrenergic signaling in cardiomyocytes|Vascular smooth muscle contracti…	OC[C@]([H])(OC(CCCCCCCCC/C=C\CCCCCCCC)=O)COC(CCCCCCC/C=C\CCCCCCCC)=O	84436			AKCNIDZVBDSVNW-VDHPRTRFSA-N	GL	DAG	38	2		1.4912	2767.53	5958.84	0.464441	-1.10643	Down	0.00579096	0.0891714	2983.95	3504.82	2685.34	2836.74	2371.68	3987.79	1458.06	3157.31	1922.11	11618.9	6503.2	6333.68	2980.04	7997.97	6874.31	2085.79
298	832.6	12.8888	neg	PC(18:0/18:1)	磷脂酰胆碱(18:0/18:1)	18325	http://funmeta.oebiotech.com/network/18325		HMDB0008037	59485	LMGP01010750	24778815	C00157	hsa00564,hsa00590,hsa00591,hsa00592,hsa05231	Glycerophospholipid metabolism|Arachidonic acid metabolism|Linoleic acid metabolism|alpha-Linolenic acid metabolism|Choline metabolism in cancer	[C@](COP(=O)([O-])OCC[N+](C)(C)C)([H])(OC(CCCCCCCCC/C=C\CCCCCC)=O)COC(CCCCCCCCCCCCCCCCC)=O	86109			AEAMHDRXCYEOCU-HTDYWKJCSA-N	GP	PC	36	1		3.81396	5775.43	32316.4	0.178715	-2.48427	Down	0.00582903	0.0891714	0.15362	0.15362	13297	0.15362	4104.65	0.15362	5551.4	29025.1	0.15362	54275.8	39648.4	27269.2	4192.63	35341.6	53623	5103.86
222	522.3	2.45334	neg	LPS(18:1)	磷脂酰丝氨酸(18:1/0:0)	22433	http://funmeta.oebiotech.com/network/22433	89319-60-8	HMDB0240603	40829	LMGP03050001	9547099				C(O)(=O)[C@@]([H])(N)COP(OC[C@]([H])(O)COC(CCCCCCC/C=C\CCCCCCCC)=O)(=O)O	52649			JZWNYZVVZXZRRH-YFKVPUFHSA-N	GP	LPS	18	1		0.089336	8.64118	21.067	0.410176	-1.28568	Down	0.00584047	0.0891714	9.44925	8.44808	9.66818	13.9892	4.58624	9.73968	0.15362	10.9043	10.8321	32.726	28.089	32.9083	6.74145	18.3085	27.7923	6.50103
443	777.6	12.4236	neg	PG(16:0/20:0)	磷脂酰甘油(16:0/20:0)	23449	http://funmeta.oebiotech.com/network/23449			79796	LMGP04010971	52927234				[H][C@](O)(CO)COP(OC[C@]([H])(OC(CCCCCCCCCCCCCCCCCCC)=O)COC(CCCCCCCCCCCCCCC)=O)(=O)O				KSRFHCUKUWGRGC-IOLBBIBUSA-N	GP	PG	36	0		0.0824031	20.5046	35.3213	0.580516	-0.784593	Down	0.00601354	0.0891714	12.7401	14.5338	15.5567	15.1725	17.689	26.7566	29.6559	33.4235	19.0131	54.8688	53.4164	20.4923	30.7594	36.9473	31.4363	26.3388
126	253.1	5.78269	neg	FA(16:1)																	FA	FA	16	1		3.03175	25809.1	39217.5	0.658101	-0.603619	Down	0.00693767	0.0891714	24716.5	25155.4	23814.1	27760.3	14268	35777.7	22034.3	33469.9	25285.4	54075.1	47361.3	31561.8	27786.7	45215.9	48491	22545.9
2	398.3	4.42102	pos	Acar(16:1)																	FA	Acar	16	1		0.0832393	3.83323	14.2303	0.269371	-1.89234	Down	0.0071287	0.0891714	4.60497	3.81485	3.43044	4.16654	2.54341	4.10227	3.32633	4.84636	3.66386	32.8916	18.0551	8.74321	5.16035	19.874	24.2595	4.46419
214	483.3	3.03864	neg	LPG(16:0)	磷脂酰甘油(16:0/0:0)	23670	http://funmeta.oebiotech.com/network/23670	116870-26-9	HMDB0240601	46733	LMGP04050008	42607483				[H][C@](O)(CO)COP(OC[C@]([H])(O)COC(CCCCCCCCCCCCCCC)=O)(=O)O	75376			BVJSKAUUFXBDOB-LEWJYISDSA-N	GP	LPG	16	0		0.0332499	1.37339	3.471	0.395675	-1.33761	Down	0.00770441	0.0891714	1.19878	1.50277	1.29507	2.00944	0.948221	1.6696	1.61919	1.96378	0.15362	7.14861	5.24356	2.72811	1.18885	2.55685	4.93134	1.82719
331	690.5	11.1669	neg	PE(16:0/16:0)	L-磷脂酰乙醇胺	19940	http://funmeta.oebiotech.com/network/19940	923-61-5	HMDB0008923	40436	LMGP02010037	445468				[C@](COP(=O)(O)OCCN)([H])(OC(CCCCCCCCCCCCCCC)=O)COC(CCCCCCCCCCCCCCC)=O	73005			SLKDGVPOSSLUAI-PGUFJCEWSA-N	GP	PE	32	0		0.378335	221.488	489.714	0.45228	-1.14471	Down	0.00773751	0.0891714	177.857	319.521	166.053	255.003	97.46	283.955	188.254	334.99	170.299	830.666	709.137	406.031	180.113	333.304	795.089	282.784
556	808.7	16.2559	pos	TAG47:1(16:0)																	GL	TAG	47	1		0.360465	396.991	631.805	0.628345	-0.670372	Down	0.00780437	0.0891714	424.638	466.063	458.188	353.427	361.788	457.767	438.634	612.262	0.15362	701.039	804.384	721.63	469.188	724.922	746.7	380.508
679	950.8	17.0012	pos	TAG58:7(16:0)																	GL	TAG	58	7		0.276078	135.854	264.927	0.5128	-0.963533	Down	0.00780798	0.0891714	99.9932	133.475	118.711	209.446	94.7188	136.329	104.956	211.07	113.989	345.548	391.6	322.594	125.336	275.961	363.614	79.623
549	796.7	16.3178	pos	TAG46:0(16:0)																	GL	TAG	46	0		1.00459	2330.31	3974.15	0.586366	-0.770126	Down	0.00876334	0.0891714	2199.9	2948.48	2117.46	2298.28	1564.47	2824.09	1598.05	3545.92	1876.13	4632.68	5886	4250.48	2267.25	4073.41	5566.35	1711.96
177	596.4	6.46083	neg	LPC(20:0)	LysoPC(20:0/0:0)	19844	http://funmeta.oebiotech.com/network/19844	108341-80-6	HMDB0010390	40311	LMGP01050045	24779473	C04230	hsa00564,hsa04148,hsa05231	Glycerophospholipid metabolism|Efferocytosis|Choline metabolism in cancer	[C@](COP(=O)([O-])OCC[N+](C)(C)C)([H])(O)COC(CCCCCCCCCCCCCCCCCCC)=O	74968			UATOAILWGVYRQS-HHHXNRCGSA-N	GP	LPC	20	0		0.0889367	3.19685	15.7458	0.203028	-2.30025	Down	0.00907209	0.0891714	0.15362	9.9858	0.15362	8.28469	0.15362	9.57944	0.15362	0.15362	0.15362	38.3631	22.1599	13.3641	5.26809	14.1817	26.6648	0.15362
85	636.6	13.4324	pos	DAG(16:0/20:3)	甘油二酯(16:0/20:3/0:0)[iso2]	10575	http://funmeta.oebiotech.com/network/10575	257891-89-7	HMDB0007111	4369	LMGL02010062	9543728				OC[C@]([H])(OC(CCCCCC/C=C\C/C=C\C/C=C\CCCCC)=O)COC(CCCCCCCCCCCCCCC)=O	84402			XYIQDUUJTXPBFG-JKUSIIDJSA-N	GL	DAG	36	3		0.178945	70.5561	135.003	0.522624	-0.936154	Down	0.00932104	0.0891714	74.2221	60.0682	0.15362	93.9432	45.9471	79.8028	84.6981	143.494	52.6748	118.609	183.686	155.557	132.513	145.376	204.881	49.1718
141	337.1	8.53766	neg	FA(22:1)																	FA	FA	22	1		0.375292	440.498	709.89	0.620516	-0.688459	Down	0.00954593	0.0891714	401.201	457.106	444.406	446.727	419.458	549.131	0.15362	529.31	716.992	715.62	855.245	515.597	1051.2	775.977	672.883	373.473
81	610.5	13.0748	pos	DAG(16:0/18:2)	甘油二酯(16:0/18:2/0:0)[iso2]	10540	http://funmeta.oebiotech.com/network/10540	51621-26-2	HMDB0007103	36782	LMGL02010027	9543695	C00165	hsa01521,hsa04010,hsa04012,hsa04014,hsa04015,hsa04020,hsa04024,hsa04062,hsa04064,hsa04066,hsa04071,hsa04072,hsa04261,hsa04270,hsa04370,hsa04371,hsa04540,hsa04611,hsa04613,hsa04625,hsa04650,hsa04658,hsa04659,hsa04660,hsa04662,hsa04664,hsa04666,hsa04713,hsa04714,hsa04720,hsa04722,hsa04724,hsa04725,hsa04726,hsa04728,hsa04730,hsa04750,hsa04911,hsa04912,hsa04915,hsa04916,hsa04918,hsa04919,hsa04920,hsa…	EGFR tyrosine kinase inhibitor resistance|MAPK signaling pathway|ErbB signaling pathway|Ras signaling pathway|Rap1 signaling pathway|Calcium signaling pathway|cAMP signaling pathway|Chemokine signaling pathway|NF-kappa B signaling pathway|HIF-1 signaling pathway|Sphingolipid signaling pathway|Phospholipase D signaling pathway|Adrenergic signaling in cardiomyocytes|Vascular smooth muscle contracti…	OC[C@]([H])(OC(CCCCCCC/C=C\C/C=C\CCCCC)=O)COC(CCCCCCCCCCCCCCC)=O	82927			SVXWJFFKLMLOHO-YAIZGCQRSA-N	GL	DAG	34	2		1.07651	1425.86	3293.36	0.432951	-1.20773	Down	0.00965237	0.0891714	1534.15	1671.32	1304.08	2048.17	731.726	2167.83	801.022	1962.64	611.832	6460.38	3560.58	3570.2	1448.9	3072.67	4817.12	1070.9
345	772.6	13.9298	neg	PE(16:0/22:1)	磷脂酰乙醇胺(16:0/22:1)	19980	http://funmeta.oebiotech.com/network/19980		HMDB0008941	40534	LMGP02010136	9546836				[C@](COP(=O)(O)OCCN)([H])(OC(CCCCCCCCCCC/C=C\CCCCCCCC)=O)COC(CCCCCCCCCCCCCCC)=O	73875			XMJSNHMFTISTET-AFASEBMKSA-N	GP	PE	38	1		0.0679518	5.71048	13.0789	0.436617	-1.19556	Down	0.00967163	0.0891714	4.26739	5.64051	6.60431	6.95161	2.97098	6.35485	5.63096	7.75098	5.22277	25.3445	18.3315	10.1515	5.13224	13.4432	21.2763	5.24715
216	511.3	4.86327	neg	LPG(18:0)	磷脂酰甘油(18:0/0:0)	23671	http://funmeta.oebiotech.com/network/23671			46734	LMGP04050009	42607484				[H][C@](O)(CO)COP(OC[C@]([H])(O)COC(CCCCCCCCCCCCCCCCC)=O)(=O)O	73091			HFJVKBVEKQHVTO-XZOQPEGZSA-N	GP	LPG	18	0		0.0465381	2.54548	6.45731	0.394202	-1.34299	Down	0.0106118	0.0891714	2.63605	2.79372	2.11604	2.62757	1.42333	2.50323	2.08605	4.28334	2.44001	13.5617	9.95514	4.33745	2.4005	6.06889	8.507	1.77187
193	424.2	2.09713	neg	LPE(14:0)	磷脂酰乙醇胺(14:0/0:0)	21165	http://funmeta.oebiotech.com/network/21165		HMDB0011500	40777	LMGP02050003	9547070				[C@](COP(=O)(O)OCCN)([H])(O)COC(CCCCCCCCCCCCC)=O	84299			RPXHXZNGZBHSMJ-GOSISDBHSA-N	GP	LPE	14	0		0.0693705	1.40763	10.5176	0.133836	-2.90147	Down	0.0106733	0.0891714	0.15362	0.15362	0.15362	5.43143	0.15362	0.15362	3.65791	0.15362	2.65762	29.0117	14.9174	5.70514	4.06655	6.12803	20.497	5.14725
21	698.7	17.1998	pos	CE(20:0)	胆固醇脂(20:0)	48859	http://funmeta.oebiotech.com/network/48859	2573-03-7	HMDB0006740			53477894	C02530	hsa00100,hsa04148,hsa04913,hsa04975,hsa04976,hsa04977,hsa04979,hsa05417	Steroid biosynthesis|Efferocytosis|Ovarian steroidogenesis|Fat digestion and absorption|Bile secretion|Vitamin digestion and absorption|Cholesterol metabolism|Lipid and atherosclerosis	CCCCCCCCCCCCCCCCCCCC(=O)O[C@H]1CC[C@]2(C)C3CC[C@]4(C)C(CCC4C3CC=C2C1)[C@H](C)CCCC(C)C	88763			SUOVMGLZSOAHJY-YEYBIBAWSA-N	ST	CE	20	0		0.80887	564.448	1615.28	0.349444	-1.51687	Down	0.0107486	0.0891714	258.582	830.211	764.277	813.752	167.668	765.98	144.564	1137.72	197.276	2858.94	2490.83	1710.9	312.414	1789.38	2599.21	303.552
351	676.5	12.18	pos	PE(16:0p/16:0)																	GP	PE(P)	32	0	p	0.146579	40.6724	79.9964	0.508428	-0.975885	Down	0.0107749	0.0891714	39.7764	48.4347	49.7947	43.0381	27.2577	23.2029	46.8325	52.7615	34.9529	148.4	124.697	45.3812	38.9348	103.825	91.4673	45.2405
190	480.3	5.07307	pos	LPC(P-16:0)	磷脂酰胆碱(P-16:0/0:0)	19920	http://funmeta.oebiotech.com/network/19920		HMDB0010407	40402	LMGP01070006	10917802				[C@](COP(=O)([O-])OCC[N+](C)(C)C)([H])(O)CO/C=C\CCCCCCCCCCCCCC	73850			HTZINLFNXLXRBC-CQLBIITFSA-N	GP	LPC(P)	16	0		0.180382	34.6328	91.8478	0.377067	-1.40711	Down	0.0112656	0.0891714	25.1401	42.8699	37.7587	37.1612	20.1435	43.8161	0.15362	62.9413	41.7105	183.655	118.171	64.0521	36.3709	70.9121	164.099	29.7153
369	742.5	11.505	neg	PE(16:1/20:1)	磷脂酰乙醇胺(16:1/20:1)	20219	http://funmeta.oebiotech.com/network/20219		HMDB0008966	60395	LMGP02010530	52924233	C00350	hsa00563,hsa00564,hsa04136,hsa04140,hsa05130,hsa05167	Glycosylphosphatidylinositol (GPI)-anchor biosynthesis|Glycerophospholipid metabolism|Autophagy - other|Autophagy - animal|Pathogenic Escherichia coli infection|Kaposi sarcoma-associated herpesvirus infection	[C@](COP(=O)(O)OCCN)([H])(OC(CCCCCCCCC/C=C\CCCCCCCC)=O)COC(CCCCCCC/C=C\CCCCCC)=O				RPYIJSOTHVJLOR-HNNDRFCVSA-N	GP	PE	36	2		0.348545	233.402	451.43	0.517029	-0.951683	Down	0.0114273	0.0891714	169.428	202.074	195.587	290.708	178.963	258.065	216.236	400.26	189.299	716.991	709.309	401.682	177.927	460.36	636.74	165.269
89	582.5	11.4583	pos	DAG(16:1/16:1)	甘油二酯(16:1/16:1/0:0)	10524	http://funmeta.oebiotech.com/network/10524		HMDB0007128	4265	LMGL02010011	9543679				OC[C@]([H])(OC(CCCCCCC/C=C\CCCCCC)=O)COC(CCCCCCC/C=C\CCCCCC)=O	84417			HSQHRRHRYJNSOC-DWCRPSDDSA-N	GL	DAG	32	2		1.53016	4280.5	8289.42	0.516382	-0.95349	Down	0.0115621	0.0891714	2844.72	4376.76	4645.4	7984.82	1759.96	4491.72	4068.04	5884.87	2468.25	6448.81	12570.3	8883.16	3207.35	10243.2	12814	4000.12
197	466.3	4.77866	neg	LPE(17:0)	磷脂酰乙醇胺(17:0/0:0)	21191	http://funmeta.oebiotech.com/network/21191		HMDB0061691	77696	LMGP02050030	52925149				[C@](COP(=O)(O)OCCN)([H])(O)COC(CCCCCCCCCCCCCCCC)=O	84490			RVNBVQKDPQVSOY-OAQYLSRUSA-N	GP	LPE	17	0		0.0355902	0.908314	3.93458	0.230854	-2.11495	Down	0.0117994	0.0891714	0.15362	1.86943	1.1043	1.40152	0.504201	0.15362	0.15362	2.09039	0.74414	10.641	6.46699	2.10246	1.6643	1.75413	4.72405	1.52001
107	664.6	14.2475	pos	DAG(18:1/20:2)	甘油二酯(18:1/20:2/0:0)[iso2]	10613	http://funmeta.oebiotech.com/network/10613		HMDB0007225	4410	LMGL02010100	9543766				OC[C@]([H])(OC(CCCCCCCCC/C=C\C/C=C\CCCCC)=O)COC(CCCCCCC/C=C\CCCCCCCC)=O	89222			ADXAWIIUCSQOAS-SMJOZILHSA-N	GL	DAG	38	3		1.17342	1947.3	3966.46	0.490941	-1.02638	Down	0.0120901	0.0891714	1726.17	3035.16	1762.83	2389.42	1310.58	3020.08	811.334	2271.57	1198.55	6833.59	4182.77	5659.36	1494.47	5388.52	4622.43	1039.38
18	666.6	16.7153	pos	CE(18:2)	胆甾烯基亚油酸酯	47122	http://funmeta.oebiotech.com/network/47122	604-33-1	HMDB0000610	5584		131801653	C15441			CCCCC\C=C/C\C=C/CCCCCCCC(=O)O[C@H]1CC[C@]2(C)C3CC[C@]4(C)C(CCC4C3CC=C2C1)[C@H](C)CCCC(C)C	41509			NAACPBBQTFFYQB-XHDSEGDBSA-N	ST	CE	18	2		0.427374	300.782	613.449	0.490313	-1.02822	Down	0.0122238	0.0891714	225.684	360.066	311.884	455.717	140.201	359.261	140.423	516.185	197.616	936.611	887.752	663.513	208.697	604.177	986.149	241.648
24	692.6	16.7337	pos	CE(20:3)	胆固醇脂(20:3)	48857	http://funmeta.oebiotech.com/network/48857	7274-08-0	HMDB0006736			53477892	C02530	hsa00100,hsa04148,hsa04913,hsa04975,hsa04976,hsa04977,hsa04979,hsa05417	Steroid biosynthesis|Efferocytosis|Ovarian steroidogenesis|Fat digestion and absorption|Bile secretion|Vitamin digestion and absorption|Cholesterol metabolism|Lipid and atherosclerosis	CCCCC\C=C/C\C=C/C\C=C/CCCCCCC(=O)O[C@H]1CC[C@@]2(C)C(=CCC3C4CCC([C@H](C)CCCC(C)C)[C@@]4(C)CCC23)C1				MLPRJPSMAFZPLA-PJSAOELNSA-N	ST	CE	20	3		0.269692	106.531	227.925	0.467394	-1.09729	Down	0.0123138	0.0891714	78.3013	144.215	124.172	133.488	54.4638	125.298	51.8705	183.936	63.0339	344.661	329.167	235.656	68.2636	230.737	376.022	83.1353
421	702.5	12.2769	pos	PE(18:1p/16:0)																	GP	PE(P)	34	1	p	0.287912	193.377	354.234	0.545902	-0.873286	Down	0.0123323	0.0891714	121.829	208.199	187.314	216.943	118.815	199.537	152.232	354.541	180.983	576.967	539.932	278.923	193.279	350.606	491.915	154.741
628	900.8	16.3812	pos	TAG54:4(18:0)																	GL	TAG	54	4		0.262705	188.6	304.901	0.61856	-0.693015	Down	0.0128371	0.0891714	150.509	222.065	190.698	205.677	114.016	234.331	138.021	300.65	141.429	331.054	418.745	370.49	167.987	323.51	420.142	138.243
198	464.3	3.0245	neg	LPE(17:1)	磷脂酰乙醇胺(17:1/0:0)	21169	http://funmeta.oebiotech.com/network/21169			46714	LMGP02050008	42607464				[C@](COP(=O)(O)OCCN)([H])(O)COC(CCCCCCC/C=C\CCCCCCC)=O				LNJNONCNASQZOB-HEDKFQSOSA-N	GP	LPE	17	1		0.0265283	1.18822	2.50704	0.473953	-1.07718	Down	0.0128587	0.0891714	0.307239	1.80982	1.04656	1.55705	0.15362	1.48201	1.57992	1.76556	0.992208	4.08191	4.1371	2.21571	0.610236	2.47945	3.51241	1.25054
670	920.8	16.7869	pos	TAG56:8(16:0)																	GL	TAG	56	8		0.162432	45.5367	87.4734	0.520578	-0.941814	Down	0.0131372	0.0891714	43.5627	42.3636	43.0841	51.2663	43.0954	51.8684	33.7538	53.3221	47.5137	155.151	147.916	84.1265	39.2439	92.773	106.574	31.2054
11	642.6	16.8886	pos	CE(16:0)	胆固醇棕榈酸酯	43818	http://funmeta.oebiotech.com/network/43818	601-34-3	HMDB0000885	5844	LMST01020005	246520	C11251			C1[C@H](OC(=O)CCCCCCCCCCCCCCC)CC2=CC[C@@]3([H])[C@]4([H])CC[C@]([H])([C@]([H])(C)CCCC(C)C)[C@@]4(C)CC[C@]3([H])[C@@]2(C)C1	3663			BBJQPKLGPMQWBU-JADYGXMDSA-N	ST	CE	16	0		1.56284	3592.64	7925.26	0.453315	-1.14142	Down	0.0135132	0.0891714	2312.93	4841.46	4156.35	5241.47	1499.62	4312.85	1470.58	6590.16	1908.32	14173.9	12768.8	7980.24	2483.62	9375.11	8939.91	2365.82
382	774.6	14.0448	neg	PE(18:0/20:0)	磷脂酰乙醇胺(18:0/20:0)	19951	http://funmeta.oebiotech.com/network/19951		HMDB0008998	40468	LMGP02010069	449007				[C@](COP(=O)(O)OCCN)([H])(OC(CCCCCCCCCCCCCCCCCCC)=O)COC(CCCCCCCCCCCCCCCCC)=O				TZINTCMFTOUPSN-VQJSHJPSSA-N	GP	PE	38	0		0.0639719	6.12454	13.045	0.469494	-1.09082	Down	0.0136182	0.0891714	4.72633	8.24244	6.96598	7.28205	3.82226	4.805	5.25754	7.97713	6.04216	25.4133	17.8902	10.6229	5.7855	14.1188	19.1671	3.96906
14	656.6	16.9695	pos	CE(17:0)	胆固醇脂(17:0)	82067	http://funmeta.oebiotech.com/network/82067		HMDB0060059			24779605				[H][C@@]12CCC([C@H](C)CCCC(C)C)[C@@]1(C)CC[C@@]1([H])[C@@]2([H])CC=C2C[C@H](CC[C@]12C)OC(=O)CCCCCCCCCCCCCCCC				PPQNZVDOBYGOLY-QEXSOPRKSA-N	ST	CE	17	0		0.286394	128.393	278.107	0.461667	-1.11508	Down	0.0136607	0.0891714	124.3	185.318	145.314	147.362	58.1738	127.633	69.1783	207.152	91.1035	599.235	348.686	284.937	119.728	288.608	327.013	106.271
27	726.7	17.3503	pos	CE(22:0)	胆固醇山酸酯	48850	http://funmeta.oebiotech.com/network/48850	61510-09-6	HMDB0006727			131150				CCCCCCCCCCCCCCCCCCCCCC(=O)O[C@H]1CC[C@]2(C)C3CC[C@]4(C)C(CCC4C3CC=C2C1)[C@H](C)CCCC(C)C	86090			WBOQXYUYHINMOC-KNEWWSHNSA-N	ST	CE	22	0		0.674754	393.277	1137.43	0.34576	-1.53216	Down	0.0137031	0.0891714	167.711	619.468	506.257	570.769	118.814	528.344	106.02	765.975	156.132	2138.44	1678.4	1154.22	158.456	1249.5	1888.48	171.345
557	824.7	16.4693	pos	TAG48:0(16:0)																	GL	TAG	48	0		1.55465	4582.45	8483.16	0.540181	-0.888485	Down	0.0137715	0.0891714	4007.69	4904.99	4703.72	5168.94	3117.64	5107.99	3067.09	6792.78	4371.16	8628.9	14861.6	8499.69	3879.31	9695.58	11879.9	3294.54
90	610.5	12.9017	pos	DAG(16:1/18:1)	甘油二酯(16:1/18:1/0:0)[iso2]	10539	http://funmeta.oebiotech.com/network/10539		HMDB0007131	4281	LMGL02010026	9543694	C00165	hsa01521,hsa04010,hsa04012,hsa04014,hsa04015,hsa04020,hsa04024,hsa04062,hsa04064,hsa04066,hsa04071,hsa04072,hsa04261,hsa04270,hsa04370,hsa04371,hsa04540,hsa04611,hsa04613,hsa04625,hsa04650,hsa04658,hsa04659,hsa04660,hsa04662,hsa04664,hsa04666,hsa04713,hsa04714,hsa04720,hsa04722,hsa04724,hsa04725,hsa04726,hsa04728,hsa04730,hsa04750,hsa04911,hsa04912,hsa04915,hsa04916,hsa04918,hsa04919,hsa04920,hsa…	EGFR tyrosine kinase inhibitor resistance|MAPK signaling pathway|ErbB signaling pathway|Ras signaling pathway|Rap1 signaling pathway|Calcium signaling pathway|cAMP signaling pathway|Chemokine signaling pathway|NF-kappa B signaling pathway|HIF-1 signaling pathway|Sphingolipid signaling pathway|Phospholipase D signaling pathway|Adrenergic signaling in cardiomyocytes|Vascular smooth muscle contracti…	OC[C@]([H])(OC(CCCCCCC/C=C\CCCCCCCC)=O)COC(CCCCCCC/C=C\CCCCCC)=O	88500			FWWLDEIJAPIBES-DATDAJMQSA-N	GL	DAG	34	2		5.01077	16827	51193.2	0.328697	-1.60517	Down	0.0139313	0.0891714	26511	0.15362	22405.5	29617.3	13466.2	37923.4	9404.49	0.15362	12115	113592	59254.6	55132.7	0.15362	51995.2	78878.3	15126.2
411	768.6	11.8452	neg	PE(18:1/20:2)	磷脂酰乙醇胺(18:1/20:2)	20336	http://funmeta.oebiotech.com/network/20336		HMDB0009066	60477	LMGP02010647	52924348	C00350	hsa00563,hsa00564,hsa04136,hsa04140,hsa05130,hsa05167	Glycosylphosphatidylinositol (GPI)-anchor biosynthesis|Glycerophospholipid metabolism|Autophagy - other|Autophagy - animal|Pathogenic Escherichia coli infection|Kaposi sarcoma-associated herpesvirus infection	[C@](COP(=O)(O)OCCN)([H])(OC(CCCCCCCCC/C=C\C/C=C\CCCCC)=O)COC(CCCCCCC/C=C\CCCCCCCC)=O				CMHAYOZHFZADHZ-SIZKBEQBSA-N	GP	PE	38	3		0.689139	742.488	1535.04	0.483692	-1.04784	Down	0.0140952	0.0891714	537.797	475.092	688.498	917.352	621.815	958.855	683.013	1193.33	606.639	2891.13	2033.36	1206.8	454.643	1766.64	2202.4	492.534
434	738.5	9.39803	neg	PE(18:2/18:2)	磷脂酰乙醇胺(18:2/18:2)	19966	http://funmeta.oebiotech.com/network/19966	20707-71-5	HMDB0009093	40509	LMGP02010111	9546812				[C@](COP(=O)(O)OCCN)([H])(OC(CCCCCCC/C=C\C/C=C\CCCCC)=O)COC(CCCCCCC/C=C\C/C=C\CCCCC)=O	84846			SSCDRSKJTAQNNB-DWEQTYCFSA-N	GP	PE	36	4		0.173957	31.9929	85.383	0.374699	-1.4162	Down	0.0141043	0.0891714	17.5744	26.7209	22.7218	64.2129	12.795	38.3764	23.6148	54.9937	26.9262	167.735	126.953	63.3874	17.5021	83.7268	148.996	25.6203
17	668.6	16.8704	pos	CE(18:1)	胆固醇油酸酯	47298	http://funmeta.oebiotech.com/network/47298	303-43-5	HMDB0000918	5872		50938266	C14641			CCCCCCCC\C=C/CCCCCCCC(=O)O[C@H]1CC[C@]2(C)C3CC[C@]4(C)C(CCC4C3CC=C2C1)[C@H](C)CCCC(C)C	46898			RJECHNNFRHZQKU-DVPYOPPASA-N	ST	CE	18	1		3.21536	16161.1	33912.5	0.476553	-1.06929	Down	0.0141948	0.0891714	13033	25190.5	16995.6	21863.1	6389.84	19738.8	6404	28365.5	7469.53	57569.3	47414.4	31084.8	10962.5	41117.1	46532.8	10507.8
374	770.6	12.8984	neg	PE(16:1/22:1)	磷脂酰乙醇胺(16:1/22:1)	49977	http://funmeta.oebiotech.com/network/49977		HMDB0008974	60403		53479600	C00350	hsa00563,hsa00564,hsa04136,hsa04140,hsa05130,hsa05167	Glycosylphosphatidylinositol (GPI)-anchor biosynthesis|Glycerophospholipid metabolism|Autophagy - other|Autophagy - animal|Pathogenic Escherichia coli infection|Kaposi sarcoma-associated herpesvirus infection	[H][C@@](COC(=O)CCCCCCC\C=C/CCCCCC)(COP(O)(=O)OCCN)OC(=O)CCCCCCCCCCC\C=C/CCCCCCCC				SMHQICHVYVREKX-CCUJVRBKSA-N	GP	PE	38	2		0.232906	81.5454	181.739	0.448696	-1.15619	Down	0.0143135	0.0891714	65.6992	97.1101	76.6372	108.675	33.7656	86.8099	70.1105	135.374	59.727	344.543	218.639	152.446	53.4897	159.739	296.447	65.7748
7	614.6	16.7187	pos	CE(14:0)	胆固醇肉豆蔻酸	43817	http://funmeta.oebiotech.com/network/43817	1989-52-2	HMDB0006725	41700	LMST01020004	99486				C1[C@H](OC(=O)CCCCCCCCCCCCC)CC2=CC[C@@]3([H])[C@]4([H])CC[C@]([H])([C@]([H])(C)CCCC(C)C)[C@@]4(C)CC[C@]3([H])[C@@]2(C)C1	84304			SJDMTGSQPOFVLR-ZPQCIJQQSA-N	ST	CE	14	0		0.545893	343.029	799.835	0.428875	-1.22137	Down	0.0145181	0.0891714	316.846	0.15362	436.211	474.176	192.401	479.385	229.237	649.626	309.229	1414.92	1082.05	1018.58	385.468	872.775	1155.46	315.406
550	796.7	16.3265	pos	TAG46:0(18:0)																	GL	TAG	46	0		0.237754	140.578	237.12	0.592855	-0.754248	Down	0.0145545	0.0891714	108.131	189.705	133.673	133.779	88.2808	172.022	91.5881	213.529	134.492	310.312	354.948	274.901	137.581	216.276	340.352	98.457
552	794.7	16.1692	pos	TAG46:1(18:0)																	GL	TAG	46	1		0.621418	600.591	1202.29	0.499538	-1.00133	Down	0.0145956	0.0891714	370.299	747.399	620.174	721.281	301.005	993.931	243.338	966.586	441.309	1092.91	2162.36	1425.62	545.01	1388.09	1711.99	378.325
558	824.7	16.4693	pos	TAG48:0(18:0)																	GL	TAG	48	0		0.512509	567.126	1002.2	0.56588	-0.821432	Down	0.0148013	0.0891714	425.338	681.668	626.986	669.705	377.229	641.063	363.856	795.449	522.842	1206.2	1676.61	1103.85	426.338	1001.18	1417.16	374.292
388	802.6	14.8224	neg	PE(18:0/22:0)	磷脂酰乙醇胺(18:0/22:0)	19987	http://funmeta.oebiotech.com/network/19987		HMDB0009006	40544	LMGP02010146	9546846				[C@](COP(=O)(O)OCCN)([H])(OC(CCCCCCCCCCCCCCCCCCCCC)=O)COC(CCCCCCCCCCCCCCCCC)=O				SBFXSLRWWDOXBJ-VZUYHUTRSA-N	GP	PE	40	0		0.0563756	3.93746	9.72371	0.404934	-1.30424	Down	0.0149296	0.0891714	3.3431	5.6169	4.25541	4.72642	2.249	4.92741	3.63848	6.52676	0.15362	21.5148	12.439	7.45765	3.53556	9.21584	15.0632	3.0326
80	612.6	13.9731	pos	DAG(16:0/18:1)	甘油二酯(16:0/18:1/0:0)	10519	http://funmeta.oebiotech.com/network/10519	29541-66-0	HMDB0007102	4260	LMGL02010006	5282283	C13861			OC[C@]([H])(OC(CCCCCCC/C=C\CCCCCCCC)=O)COC(CCCCCCCCCCCCCCC)=O	75466			YEJYLHKQOBOSCP-OZKTZCCCSA-N	GL	DAG	34	1		3.75025	22890.4	48221.3	0.474694	-1.07493	Down	0.0151249	0.0891714	22685.2	34973.8	26274.4	29172.1	13303.6	24841.9	11170.6	32561.2	11030.4	85076.6	83724.9	39846.8	21287.4	43082.5	68456.7	23410.7
370	740.5	10.7132	neg	PE(16:1/20:2)	磷脂酰乙醇胺(16:1/20:2)	20220	http://funmeta.oebiotech.com/network/20220		HMDB0008967	60396	LMGP02010531	52924234	C00350	hsa00563,hsa00564,hsa04136,hsa04140,hsa05130,hsa05167	Glycosylphosphatidylinositol (GPI)-anchor biosynthesis|Glycerophospholipid metabolism|Autophagy - other|Autophagy - animal|Pathogenic Escherichia coli infection|Kaposi sarcoma-associated herpesvirus infection	[C@](COP(=O)(O)OCCN)([H])(OC(CCCCCCCCC/C=C\C/C=C\CCCCC)=O)COC(CCCCCCC/C=C\CCCCCC)=O				FRZXKSQGAKPAPK-XKDWLADFSA-N	GP	PE	36	3		0.586201	574.314	1205.18	0.476537	-1.06934	Down	0.0161528	0.0891714	313.063	617.634	507.271	788.271	301.988	750.327	438.178	1000.85	451.249	1818.38	1712.16	939.252	375.006	1038.66	2389.57	653.765
4	424.3	5.1595	pos	Acar(18:2)																	FA	Acar	18	2		0.0429234	3.86122	6.85007	0.563676	-0.827062	Down	0.0161668	0.0891714	1.77531	4.66594	5.11565	4.86371	1.3887	5.76079	2.21655	6.7853	2.17903	5.76694	10.6713	7.00623	3.75099	9.85548	9.31137	3.4579
219	599.3	4.00838	neg	LPI(18:0)	磷脂酰肌醇(18:0/0:0)	24871	http://funmeta.oebiotech.com/network/24871	327620-46-2	HMDB0240261		LMGP06050004	42607495				[C@]([H])(O)(COP(=O)(O)O[C@H]1[C@H](O)[C@@H](O)[C@H](O)[C@@H](O)[C@H]1O)COC(CCCCCCCCCCCCCCCCC)=O	83054			MXAFDFDAIFZFET-CZDOQZASSA-N	GP	LPI	18	0		0.0807928	5.61718	19.0897	0.294252	-1.76488	Down	0.0163136	0.0891714	7.51386	5.63732	5.66941	4.14732	3.95938	6.00358	5.99837	5.7388	5.88658	55.4222	25.0759	6.63841	11.0566	14.5185	20.089	8.67294
367	712.5	9.05078	neg	PE(16:1/18:2)	磷脂酰乙醇胺(16:1/18:2)	20908	http://funmeta.oebiotech.com/network/20908		HMDB0008961	60390	LMGP02011219	52924917	C00350	hsa00563,hsa00564,hsa04136,hsa04140,hsa05130,hsa05167	Glycosylphosphatidylinositol (GPI)-anchor biosynthesis|Glycerophospholipid metabolism|Autophagy - other|Autophagy - animal|Pathogenic Escherichia coli infection|Kaposi sarcoma-associated herpesvirus infection	[C@](COP(=O)(O)OCCN)([H])(OC(CCCCCCC/C=C\C/C=C\CCCCC)=O)COC(CCCCCCC/C=C\CCCCCC)=O				SSRRIJSEUKHYFB-DFCPKGTFSA-N	GP	PE	34	3		0.236872	75.8448	176.997	0.428508	-1.2226	Down	0.0167148	0.0891714	50.4635	121.033	47.5035	95.6503	52.3451	116.2	73.1607	126.094	0.15362	338.805	253.107	178.581	56.8877	160.94	289.243	42.7417
99	668.6	15.2244	pos	DAG(18:0/20:1)	甘油二酯(18:0/20:1/0:0)[iso2]	10595	http://funmeta.oebiotech.com/network/10595		HMDB0007166	4392	LMGL02010082	9543748	C00165	hsa01521,hsa04010,hsa04012,hsa04014,hsa04015,hsa04020,hsa04024,hsa04062,hsa04064,hsa04066,hsa04071,hsa04072,hsa04261,hsa04270,hsa04370,hsa04371,hsa04540,hsa04611,hsa04613,hsa04625,hsa04650,hsa04658,hsa04659,hsa04660,hsa04662,hsa04664,hsa04666,hsa04713,hsa04714,hsa04720,hsa04722,hsa04724,hsa04725,hsa04726,hsa04728,hsa04730,hsa04750,hsa04911,hsa04912,hsa04915,hsa04916,hsa04918,hsa04919,hsa04920,hsa…	EGFR tyrosine kinase inhibitor resistance|MAPK signaling pathway|ErbB signaling pathway|Ras signaling pathway|Rap1 signaling pathway|Calcium signaling pathway|cAMP signaling pathway|Chemokine signaling pathway|NF-kappa B signaling pathway|HIF-1 signaling pathway|Sphingolipid signaling pathway|Phospholipase D signaling pathway|Adrenergic signaling in cardiomyocytes|Vascular smooth muscle contracti…	OC[C@]([H])(OC(CCCCCCCCC/C=C\CCCCCCCC)=O)COC(CCCCCCCCCCCCCCCCC)=O	88516			KMWDOOIYMHAOTF-IYXMMJGVSA-N	GL	DAG	38	1		0.832227	1753.42	3043.21	0.576175	-0.795422	Down	0.0170963	0.0891714	1337.59	1814.65	1748.61	1711.56	1174.37	2589.87	803.018	3114.67	1486.47	5217.37	3320.1	3430.11	2024.97	3623.54	2485.41	1356.24
380	742.5	11.8502	neg	PE(18:0/18:2)	磷脂酰乙醇胺(18:0/18:2)	19944	http://funmeta.oebiotech.com/network/19944	7266-53-7	HMDB0008994	40443	LMGP02010044	9546749				[C@](COP(=O)(O)OCCN)([H])(OC(CCCCCCC/C=C\C/C=C\CCCCC)=O)COC(CCCCCCCCCCCCCCCCC)=O	133599			YDTWOEYVDRKKCR-KNERPIHHSA-N	GP	PE	36	2		0.59805	647.963	1295.33	0.500229	-0.99934	Down	0.0173286	0.0891714	467.797	695.673	537.556	802.643	498.835	712.362	518.073	1077.68	521.048	2364.05	1871.25	1014.66	381.642	1445.97	1847.27	425.956
341	740.5	10.6686	neg	PE(16:0/20:3)	磷脂酰乙醇胺(16:0/20:3)	20911	http://funmeta.oebiotech.com/network/20911		HMDB0008936	60371	LMGP02011222	52924920	C00350	hsa00563,hsa00564,hsa04136,hsa04140,hsa05130,hsa05167	Glycosylphosphatidylinositol (GPI)-anchor biosynthesis|Glycerophospholipid metabolism|Autophagy - other|Autophagy - animal|Pathogenic Escherichia coli infection|Kaposi sarcoma-associated herpesvirus infection	[C@](COP(=O)(O)OCCN)([H])(OC(CCCCCC/C=C\C/C=C\C/C=C\CCCCC)=O)COC(CCCCCCCCCCCCCCC)=O	133655			LMWFNZUKABEGHS-CISNCOODSA-N	GP	PE	36	3		0.128532	25.5074	58.2472	0.437917	-1.19127	Down	0.0175138	0.0891714	25.5512	27.7894	25.7402	26.7087	14.6111	30.4438	24.7347	39.8668	14.1208	105.623	105.498	38.2912	12.34	36.4188	101.574	37.2911
48	580.6	13.551	pos	Cer(d18:1/19:0)	C19神经酰胺(D18:1/19:0)	39052	http://funmeta.oebiotech.com/network/39052			83731	LMSP02010032	52931126				[C@](CO)([H])(NC(CCCCCCCCCCCCCCCCCC)=O)[C@]([H])(O)/C=C/CCCCCCCCCCCCC	142377			SNMLDULQFHAZRC-RQDJVNCUSA-N	SP	CER	37	1		0.155605	33.9195	74.0475	0.458077	-1.12634	Down	0.0176013	0.0891714	21.1214	42.2376	32.5627	52.2854	15.7958	47.0954	13.8479	53.1145	27.2146	130.026	106.536	86.9592	17.6635	74.7159	110.043	14.1678
336	714.5	10.244	neg	PE(16:0/18:2)	磷脂酰乙醇胺(16:0/18:2)	19943	http://funmeta.oebiotech.com/network/19943	26662-95-3	HMDB0008928	40441	LMGP02010042	9546747				[C@](COP(=O)(O)OCCN)([H])(OC(CCCCCCC/C=C\C/C=C\CCCCC)=O)COC(CCCCCCCCCCCCCCC)=O	73008			HBZNVZIRJWODIB-NHCUFCNUSA-N	GP	PE	34	2		0.251811	111.377	217.841	0.511276	-0.967826	Down	0.0178697	0.0891714	82.4161	141.163	93.3872	135.52	64.7651	161.486	77.1685	173.443	73.0419	348.907	320.635	175.66	75.9747	220.033	374.437	77.6437
228	376.3	6.52893	pos	MAG(18:0)	甘油单酯(18:0/0:0/0:0)	51167	http://funmeta.oebiotech.com/network/51167	22610-61-3	HMDB0011131	61993		15560610				[H][C@](O)(CO)COC(=O)CCCCCCCCCCCCCCCCC	75550			VBICKXHEKHSIBG-FQEVSTJZSA-N	GL	MAG	18	0		2.86244	26101.6	41610.4	0.627287	-0.672803	Down	0.0181699	0.0891714	16710.4	21704.7	33763.8	44361.3	8781.72	31251.9	25521.3	37006.2	15813.5	46225.1	67757.4	41418.1	29331.7	41896.6	52010.4	25480.3
484	762.5	10.9772	neg	PS(16:0/18:0)	磷脂酰丝氨酸(16:0/18:0)	22167	http://funmeta.oebiotech.com/network/22167		HMDB0012356	78570	LMGP03010906	52926014				C(O)(=O)[C@@]([H])(N)COP(OC[C@]([H])(OC(CCCCCCCCCCCCCCCCC)=O)COC(CCCCCCCCCCCCCCC)=O)(=O)O	84520			UYGORIHCWHGAJE-AARKOHAPSA-N	GP	PS	34	0		0.177686	13.0405	62.7323	0.207875	-2.26621	Down	0.0182103	0.0891714	0.15362	0.15362	0.15362	0.15362	22.4787	52.9236	0.15362	0.15362	41.0404	104.334	100.173	0.15362	24.6754	50.9839	139.491	29.7439
119	622.6	14.8696	pos	dhCer(d18:1/22:0)																	SP	dhCer	40	1		0.796729	1074.23	2382.5	0.450882	-1.14918	Down	0.0182334	0.0891714	843.344	1387.95	820.704	1473.79	408.591	965.908	749.733	2196.06	821.977	4251.52	4311.91	2391.49	877.36	2045.32	3017.44	526.574
23	694.7	16.8723	pos	CE(20:2)		43825	http://funmeta.oebiotech.com/network/43825		HMDB0062455	41707	LMST01020012	16061338				C(C/C=C\C/C=C\CCCCC)CCCCCCCC(O[C@@H]1CC2=CC[C@@]3([H])[C@]4([H])CC[C@]([H])([C@]([H])(C)CCCC(C)C)[C@@]4(C)CC[C@]3([H])[C@@]2(C)CC1)=O				REFJKOQDWJELKE-AKLGJIFXSA-N	ST	CE	20	2		0.528838	532.013	1043.7	0.509736	-0.972177	Down	0.0182962	0.0891714	379.371	678.197	567.56	717.01	215.289	652.547	253.957	1023.7	300.488	1774.82	1352.05	1019.48	349.137	1217.61	1386.49	383.939
22	696.7	17.022	pos	CE(20:1)	胆固醇脂(20:1)	48482	http://funmeta.oebiotech.com/network/48482	70832-37-0	HMDB0005193	58296		53477794	C02530	hsa00100,hsa04148,hsa04913,hsa04975,hsa04976,hsa04977,hsa04979,hsa05417	Steroid biosynthesis|Efferocytosis|Ovarian steroidogenesis|Fat digestion and absorption|Bile secretion|Vitamin digestion and absorption|Cholesterol metabolism|Lipid and atherosclerosis	CCCCCCCC\C=C/CCCCCCCCCC(=O)O[C@H]1CC[C@]2(C)C3CC[C@]4(C)C(CCC4C3CC=C2C1)[C@H](C)CCCC(C)C	88795			OWTYWMJVQZQWFH-JQTKPCACSA-N	ST	CE	20	1		1.31833	1965.23	5026.75	0.390954	-1.35493	Down	0.0183737	0.0891714	1210.24	3193.59	2794.53	0.15362	678.407	2916.09	667.842	5282.85	943.366	9224.58	8026.29	5609.08	888.061	5435.09	6975.58	1204.31
655	928.8	16.5278	pos	TAG56:4(18:0)																	GL	TAG	56	4		0.31727	191.065	431.057	0.443247	-1.17382	Down	0.0184252	0.0891714	142.26	286.121	284.456	287.254	0.15362	0.15362	93.539	441.012	184.634	427.507	771.316	441.533	152.031	431.854	540.854	133.55
390	798.6	14.1395	neg	PE(18:0/22:2)	磷脂酰乙醇胺(18:0/22:2)	20323	http://funmeta.oebiotech.com/network/20323		HMDB0009008	60428	LMGP02010634	52924335	C00350	hsa00563,hsa00564,hsa04136,hsa04140,hsa05130,hsa05167	Glycosylphosphatidylinositol (GPI)-anchor biosynthesis|Glycerophospholipid metabolism|Autophagy - other|Autophagy - animal|Pathogenic Escherichia coli infection|Kaposi sarcoma-associated herpesvirus infection	[C@](COP(=O)(O)OCCN)([H])(OC(CCCCCCCCCCC/C=C\C/C=C\CCCCC)=O)COC(CCCCCCCCCCCCCCCCC)=O				JQVOEQRCENYJCX-MTFJKWJPSA-N	GP	PE	40	2		0.0614971	7.42966	14.4389	0.514557	-0.958596	Down	0.0184295	0.0891714	4.84347	8.06549	6.42857	8.1342	3.58153	8.90049	6.72226	13.6592	6.53174	26.0244	20.4308	12.6181	5.1884	16.2462	18.0093	4.97666
20	684.7	17.1255	pos	CE(19:0)		43815	http://funmeta.oebiotech.com/network/43815	25605-90-7	HMDB0006738	58537	LMST01020002	14274981	C02530	hsa00100,hsa04148,hsa04913,hsa04975,hsa04976,hsa04977,hsa04979,hsa05417	Steroid biosynthesis|Efferocytosis|Ovarian steroidogenesis|Fat digestion and absorption|Bile secretion|Vitamin digestion and absorption|Cholesterol metabolism|Lipid and atherosclerosis	C1C[C@]2(C)[C@@]3([H])CC[C@@]4([C@@]([H])([C@]([H])(C)CCCC(C)C)CC[C@@]4([H])[C@]3([H])CC=C2C[C@H]1OC(CCCCCCCCCCCCCCCCCC)=O)C	133745			VHYWECIJXTVRSG-TVDLSCFRSA-N	ST	CE	19	0		0.168198	50.9379	99.0943	0.514035	-0.960062	Down	0.0184376	0.0891714	35.5244	71.8166	59.4621	59.7187	21.3961	56.6296	29.0563	93.6764	31.1612	166.968	124.699	106.993	39.448	128.783	131.466	26.9917
270	778.6	11.1151	neg	PC(16:0/16:0)	二棕榈酰磷脂酰胆碱	18240	http://funmeta.oebiotech.com/network/18240	63-89-8	HMDB0000564	39306	LMGP01010564	452110	C00157	hsa00564,hsa00590,hsa00591,hsa00592,hsa05231	Glycerophospholipid metabolism|Arachidonic acid metabolism|Linoleic acid metabolism|alpha-Linolenic acid metabolism|Choline metabolism in cancer	[C@](COP(=O)([O-])OCC[N+](C)(C)C)([H])(OC(CCCCCCCCCCCCCCC)=O)COC(CCCCCCCCCCCCCCC)=O	72999			KILNVBDSWZSGLL-KXQOOQHDSA-N	GP	PC	32	0		5.07831	9656.09	54223.3	0.17808	-2.4894	Down	0.0187027	0.0891714	13188.3	0.15362	22259.4	0.15362	0.15362	39310.9	0.15362	0.15362	12145.4	124908	67837.9	47245.6	9358.25	0.15362	97697.6	12108.1
619	908.8	16.8309	pos	TAG54:0(16:0)																	GL	TAG	54	0		0.505492	491.019	951.368	0.516119	-0.954225	Down	0.0188932	0.0891714	276.928	507.317	550.454	567.664	268.479	585.787	261.422	926.351	474.771	1276.62	1501.15	1136.48	387.87	960.248	1220.17	259.533
413	764.5	10.1076	neg	PE(18:1/20:4)	磷脂酰乙醇胺(18:1/20:4)	20885	http://funmeta.oebiotech.com/network/20885		HMDB0009069	60479	LMGP02011196	52924897	C00350	hsa00563,hsa00564,hsa04136,hsa04140,hsa05130,hsa05167	Glycosylphosphatidylinositol (GPI)-anchor biosynthesis|Glycerophospholipid metabolism|Autophagy - other|Autophagy - animal|Pathogenic Escherichia coli infection|Kaposi sarcoma-associated herpesvirus infection	[C@](COP(=O)(O)OCCN)([H])(OC(CCC/C=C\C/C=C\C/C=C\C/C=C\CCCCC)=O)COC(CCCCCCC/C=C\CCCCCCCC)=O	74975			PECSWFQRRFRZPW-BHPGJWMBSA-N	GP	PE	38	5		0.143733	30.0936	64.4362	0.46703	-1.09841	Down	0.0190043	0.0891714	25.0889	0.15362	23.8801	37.0158	20.3963	46.578	37.1072	47.53	33.0929	123.552	75.5966	65.9397	17.1263	55.2114	114.474	22.7949
220	597.3	2.61445	neg	LPI(18:1)	磷脂酰肌醇(18:1/0:0)	24872	http://funmeta.oebiotech.com/network/24872	1114770-15-8	HMDB0061693		LMGP06050005	42607496				[C@]([H])(O)(COP(=O)(O)O[C@H]1[C@H](O)[C@@H](O)[C@H](O)[C@@H](O)[C@H]1O)COC(CCCCCCC/C=C\CCCCCCCC)=O	82753			UGDOFRYHDCDVHD-FRWBGTIISA-N	GP	LPI	18	1		0.0521317	0.702391	5.71031	0.123004	-3.02322	Down	0.0193496	0.0891714	0.15362	2.52817	1.29036	0.855581	0.15362	0.879306	0.15362	0.15362	0.15362	18.2984	7.81467	2.07236	0.15362	5.15577	9.78304	0.15362
225	348.3	5.82621	pos	MAG(16:0)	2-(1,3-二羟基丙-2-基)十六酸 复合物 1,3-二羟基丙-2-基 棕榈酸酯 (1:1)	10442	http://funmeta.oebiotech.com/network/10442		HMDB0011533	62317	LMGL01010025	123409				OC[C@]([H])(OC(CCCCCCCCCCCCCCC)=O)CO	75455			BBNYCLAREVXOSG-UHFFFAOYSA-N	GL	MAG	16	0		1.55232	10242.2	16176.6	0.633149	-0.659383	Down	0.0205403	0.0891714	6297.93	8089.83	9972.98	18509.1	4189.05	9198.01	11081.2	16656	8185.86	22545.7	24161.1	16285.1	9901.17	15786.9	18869.4	10597.8
187	482.4	5.21842	pos	LPC(O-16:0)	1-O-十六烷基-SN-甘油基-3-胆碱磷酸	19898	http://funmeta.oebiotech.com/network/19898			40384	LMGP01060010	162126				[C@](COP(=O)([O-])OCC[N+](C)(C)C)([H])(O)COCCCCCCCCCCCCCCCC	64496			VLBPIWYTPAXCFJ-XMMPIXPASA-N	GP	LPC(O)	16	0		0.267994	65.2254	188.875	0.345336	-1.53393	Down	0.0209332	0.0891714	57.9598	0.15362	65.4112	89.5336	37.5825	124.714	41.4479	97.6228	72.6035	499.255	218.251	133.3	89.3754	157.599	299.831	72.3306
646	920.9	16.7935	pos	TAG55:1(16:0)																	GL	TAG	55	1		0.165728	74.0105	124.832	0.59288	-0.754189	Down	0.0210911	0.0891714	72.2075	76.0211	75.145	68.5842	63.1583	68.3645	71.3821	93.1369	78.095	177.302	190.161	149.198	62.6482	117.603	120.878	37.3354
438	721.5	9.45115	neg	PG(16:0/16:0)	磷脂酰甘油(16:0/16:0)	23464	http://funmeta.oebiotech.com/network/23464		HMDB0010570	61847	LMGP04010986	446440				[H][C@](O)(CO)COP(OC[C@]([H])(OC(CCCCCCCCCCCCCCC)=O)COC(CCCCCCCCCCCCCCC)=O)(=O)O	73205			BIABMEZBCHDPBV-MPQUPPDSSA-N	GP	PG	32	0		0.121154	21.7654	50.1634	0.43389	-1.2046	Down	0.0213134	0.0891714	13.2791	27.1616	16.302	24.5553	16.2888	20.2537	15.1538	46.5086	16.3854	92.5211	75.9643	46.8775	14.2133	44.6516	93.4977	13.0449
310	828.6	10.4162	neg	PC(18:1/18:2)	磷脂酰胆碱(18:1/18:2)	18405	http://funmeta.oebiotech.com/network/18405	17041-44-0	HMDB0008105	59551	LMGP01010895	24778939	C00157	hsa00564,hsa00590,hsa00591,hsa00592,hsa05231	Glycerophospholipid metabolism|Arachidonic acid metabolism|Linoleic acid metabolism|alpha-Linolenic acid metabolism|Choline metabolism in cancer	[C@](COP(=O)([O-])OCC[N+](C)(C)C)([H])(OC(CCCCCCC/C=C\C/C=C\CCCCC)=O)COC(CCCCCCC/C=C\CCCCCCCC)=O	74670			GDWULUGDXGHJIJ-VJHNMZKJSA-N	GP	PC	36	3		1.88251	3549.42	11920.8	0.29775	-1.74782	Down	0.0214269	0.0891714	2563.14	10241.4	0.15362	7706.58	0.15362	0.15362	0.15362	8622.67	2810.38	25562.8	15152	9164.41	1597.73	10418.1	18626.8	2256.94
42	580.6	13.5847	pos	Cer(d17:1/20:0)																	SP	CER	37	1		0.132761	28.8119	62.4948	0.461029	-1.11707	Down	0.0214563	0.0891714	21.667	40.2418	24.9046	34.7659	9.85469	44.3637	7.871	57.3775	18.2607	110.188	100.688	64.37	13.1303	53.7594	82.7623	18.2825
142	335.1	6.47264	neg	FA(22:2)																	FA	FA	22	2		0.554981	395.534	891.555	0.443645	-1.17252	Down	0.0216953	0.0891714	0.15362	538.487	593.345	527.555	0.15362	635.212	0.15362	0.15362	1264.59	1209.68	1247.71	691.131	1223.03	918.903	853.014	0.15362
234	675.5	12.0779	neg	PA(16:0/18:0)	磷脂酸(16:0/18:0)	25807	http://funmeta.oebiotech.com/network/25807			82074	LMGP10010908	52929498				[C@](COP(=O)(O)O)([H])(OC(CCCCCCCCCCCCCCCCC)=O)COC(CCCCCCCCCCCCCCC)=O	73254			GASPGIDKILJBMM-PGUFJCEWSA-N	GP	PA	34	0		0.214986	85.132	169.661	0.501778	-0.994878	Down	0.0217423	0.0891714	52.5879	110.882	77.3869	103.497	40.9181	102.185	60.5014	150.039	68.19	294.61	251.34	151.564	56.242	169.291	262.043	58.8466
440	749.5	10.9125	neg	PG(16:0/18:0)	磷脂酰甘油(16:0/18:0)	23385	http://funmeta.oebiotech.com/network/23385		HMDB0010572	61849	LMGP04010907	449008				[H][C@](O)(CO)COP(OC[C@]([H])(OC(CCCCCCCCCCCCCCCCC)=O)COC(CCCCCCCCCCCCCCC)=O)(=O)O	73241			KBPVYRBBONZJHF-QPPIDDCLSA-N	GP	PG	34	0		0.104754	16.7847	34.5675	0.485564	-1.04227	Down	0.0217811	0.0891714	11.3862	17.097	18.1183	25.0755	13.1855	19.587	7.81526	23.0519	15.7458	58.6675	53.1865	25.4181	12.8416	42.2741	50.0855	8.10407
384	770.6	13.1348	neg	PE(18:0/20:2)	磷脂酰乙醇胺(18:0/20:2)	19973	http://funmeta.oebiotech.com/network/19973		HMDB0009000	40522	LMGP02010124	9546824				[C@](COP(=O)(O)OCCN)([H])(OC(CCCCCCCCC/C=C\C/C=C\CCCCC)=O)COC(CCCCCCCCCCCCCCCCC)=O				WYDGEVICLIVPEG-JMMITYAOSA-N	GP	PE	38	2		0.377626	245.733	494.262	0.497172	-1.00818	Down	0.022229	0.0891714	178.461	324.491	234.162	299.177	127.039	322.785	187.421	368.929	169.136	973.173	657.392	417.282	166.628	505.176	749.617	155.188
96	640.6	14.7755	pos	DAG(18:0/18:1)	甘油二酯(18:0/18:1/0:0)[iso2]	10556	http://funmeta.oebiotech.com/network/10556		HMDB0007160	4349	LMGL02010043	6443547				OC[C@]([H])(OC(CCCCCCC/C=C\CCCCCCCC)=O)COC(CCCCCCCCCCCCCCCCC)=O	75468			SAEPUUXWQQNLGN-LVVMQYBKSA-N	GL	DAG	36	1		4.5475	29367.5	61597.3	0.476766	-1.06865	Down	0.0222421	0.0891714	0.15362	37738.9	38646.9	35386.5	25102.6	54089.2	13859.9	36428.7	23054.7	117955	71648.3	93687.2	39719.3	79159.2	60280.5	0.15362
328	690.5	11.2194	neg	PE(14:0/18:0)	磷脂酰乙醇胺(14:0/18:0)	20937	http://funmeta.oebiotech.com/network/20937		HMDB0008826	60270	LMGP02011248	49786976	C00350	hsa00563,hsa00564,hsa04136,hsa04140,hsa05130,hsa05167	Glycosylphosphatidylinositol (GPI)-anchor biosynthesis|Glycerophospholipid metabolism|Autophagy - other|Autophagy - animal|Pathogenic Escherichia coli infection|Kaposi sarcoma-associated herpesvirus infection	[C@](COP(=O)(O)OCCN)([H])(OC(CCCCCCCCCCCCCCCCC)=O)COC(CCCCCCCCCCCCC)=O				AUSLLMXXJBCZGL-PGUFJCEWSA-N	GP	PE	32	0		0.207297	86.1628	170.578	0.505123	-0.985293	Down	0.0224697	0.0891714	51.5312	97.7533	85.0898	99.3362	45.7195	107.838	73.6592	152.085	62.4522	300.42	223.722	110.408	69.5359	138.546	313.868	82.4803
189	508.4	5.4442	pos	LPC(O-18:1)	磷脂酰胆碱(O-18:1/0:0)	19908	http://funmeta.oebiotech.com/network/19908			76582	LMGP01060034	21672239				[C@](COP(=O)([O-])OCC[N+](C)(C)C)([H])(O)COCCCCCCCCCC/C=C\CCCCCC	136371			HEEMBWYZIJABCR-ZXAYODBVSA-N	GP	LPC(O)	18	1		0.221238	31.4507	132.658	0.237081	-2.07655	Down	0.0225529	0.0891714	38.6335	41.19	23.8247	35.4661	19.8848	21.559	20.2531	51.044	31.2008	398.087	116.876	91.7764	34.6684	81.7653	262.872	55.5108
601	872.8	16.2997	pos	TAG52:4(20:4)																	GL	TAG	52	4		0.0973985	16.3142	33.8672	0.48171	-1.05376	Down	0.0229515	0.0891714	8.51013	14.3624	17.5229	24.2014	8.50132	21.9196	8.90144	27.4367	15.4716	51.1793	68.1003	43.1607	15.1143	36.8109	27.516	9.90294
407	742.5	11.5288	neg	PE(18:1/18:1)	1,2-二油酰-SN-甘油-3-磷酰乙醇胺	19948	http://funmeta.oebiotech.com/network/19948		HMDB0009059	40451	LMGP02010052	9546757				[C@](COP(=O)(O)OCCN)([H])(OC(CCCCCCC/C=C\CCCCCCCC)=O)COC(CCCCCCC/C=C\CCCCCCCC)=O	74986			MWRBNPKJOOWZPW-NYVOMTAGSA-N	GP	PE	36	2		2.95845	18190.9	36267.2	0.50158	-0.995447	Down	0.0229875	0.0891714	0.15362	19160.2	16152.4	23563.1	15689.2	21314.6	18750.2	32066.3	17022.1	71379.6	50550.4	27256.8	11908.8	38646.3	51499	13171.1
334	718.5	12.6582	neg	PE(16:0/18:0)	磷脂酰乙醇胺(16:0/18:0)	20914	http://funmeta.oebiotech.com/network/20914		HMDB0008925	60366	LMGP02011225	5326793	C00350	hsa00563,hsa00564,hsa04136,hsa04140,hsa05130,hsa05167	Glycosylphosphatidylinositol (GPI)-anchor biosynthesis|Glycerophospholipid metabolism|Autophagy - other|Autophagy - animal|Pathogenic Escherichia coli infection|Kaposi sarcoma-associated herpesvirus infection	[C@](COP(=O)(O)OCCN)([H])(OC(CCCCCCCCCCCCCCCCC)=O)COC(CCCCCCCCCCCCCCC)=O	73006			RPJZYOHZALDGKI-DIPNUNPCSA-N	GP	PE	34	0		0.315053	173.647	354.205	0.490245	-1.02843	Down	0.0232442	0.0891714	108.618	209.196	170.394	215.154	92.141	209.414	146.73	297.659	113.517	663.064	532.335	334.846	116.798	347.231	520.532	104.448
91	608.5	11.8784	pos	DAG(16:1/18:2)	甘油二酯(16:1/18:2/0:0)[iso2]	10544	http://funmeta.oebiotech.com/network/10544		HMDB0007132	4319	LMGL02010031	9543699	C00165	hsa01521,hsa04010,hsa04012,hsa04014,hsa04015,hsa04020,hsa04024,hsa04062,hsa04064,hsa04066,hsa04071,hsa04072,hsa04261,hsa04270,hsa04370,hsa04371,hsa04540,hsa04611,hsa04613,hsa04625,hsa04650,hsa04658,hsa04659,hsa04660,hsa04662,hsa04664,hsa04666,hsa04713,hsa04714,hsa04720,hsa04722,hsa04724,hsa04725,hsa04726,hsa04728,hsa04730,hsa04750,hsa04911,hsa04912,hsa04915,hsa04916,hsa04918,hsa04919,hsa04920,hsa…	EGFR tyrosine kinase inhibitor resistance|MAPK signaling pathway|ErbB signaling pathway|Ras signaling pathway|Rap1 signaling pathway|Calcium signaling pathway|cAMP signaling pathway|Chemokine signaling pathway|NF-kappa B signaling pathway|HIF-1 signaling pathway|Sphingolipid signaling pathway|Phospholipase D signaling pathway|Adrenergic signaling in cardiomyocytes|Vascular smooth muscle contracti…	OC[C@]([H])(OC(CCCCCCC/C=C\C/C=C\CCCCC)=O)COC(CCCCCCC/C=C\CCCCCC)=O	84419			BHGPPCIWDXQOMA-IXDOJJAKSA-N	GL	DAG	34	3		0.534924	753.943	1447.48	0.520866	-0.941016	Down	0.0232702	0.0891714	407.168	544.32	0.15362	1532.99	382.082	889.881	836.253	1549.51	643.125	1145.55	1680.83	1455.81	508.93	1683.36	2605.97	900.827
383	772.6	13.9608	neg	PE(18:0/20:1)	磷脂酰乙醇胺(18:0/20:1)	19985	http://funmeta.oebiotech.com/network/19985		HMDB0008999	40539	LMGP02010141	9546841				[C@](COP(=O)(O)OCCN)([H])(OC(CCCCCCCCC/C=C\CCCCCCCC)=O)COC(CCCCCCCCCCCCCCCCC)=O				DBYSGBYABPVNGO-HVLKLTLRSA-N	GP	PE	38	1		0.150836	33.4528	75.0501	0.44574	-1.16573	Down	0.0234294	0.0891714	0.15362	46.4342	36.6509	45.1853	19.0551	45.3215	27.004	56.8591	24.4116	150.349	100.129	47.8372	25.7511	81.5776	130.014	21.2023
571	852.8	16.5958	pos	TAG50:0(16:0)																	GL	TAG	50	0		1.42686	4346.83	7903.89	0.549961	-0.862598	Down	0.0235059	0.0891714	2289.46	4384.29	5178.48	5915.64	2381.2	5285.5	2212.11	7339.26	4135.55	9791.76	12888.6	7916.4	3699.09	8619.1	10862.9	2497.2
397	732.6	13.6377	pos	PE(18:0p/18:0)																	GP	PE(P)	36	0	p	0.281034	171.362	328.588	0.521509	-0.939236	Down	0.0237428	0.0891714	109.126	220.664	150.645	246.585	72.7805	157.639	145.956	319.169	119.69	562.691	376.745	280.854	240.906	324.707	592.92	127.703
223	320.3	4.98899	pos	MAG(14:0)	甘油一酯(0:0/14:0/0:0)	51353	http://funmeta.oebiotech.com/network/51353		HMDB0011530	62314		137938				[H]C(CO)(CO)OC(=O)CCCCCCCCCCCCC	75454			TVIMZSOUQXNWHO-UHFFFAOYSA-N	GL	MAG	14	0		0.161669	93.1072	153.071	0.608264	-0.717231	Down	0.023856	0.0891714	56.7708	0.15362	110.696	169.313	46.0491	85.5172	169.538	125.07	74.8576	191.52	180.45	173.171	107.978	131.088	211.422	134.515
569	834.8	16.2702	pos	TAG49:2(16:0)																	GL	TAG	49	2		0.214193	190.373	308.439	0.617214	-0.696157	Down	0.0245855	0.0891714	166.624	229.82	0.15362	194.707	124.694	237.327	177.995	376.553	205.481	388.357	417.963	377.798	192.537	300.476	369.594	177.37
536	839.7	12.3251	pos	SM(d18:1/26:2)																	SP	SM	44	3		0.19528	49.2836	128.186	0.38447	-1.37906	Down	0.0246566	0.0891714	39.1927	79.4487	66.7072	0.15362	23.9164	84.5199	0.15362	149.307	0.15362	267.955	192.096	89.4399	41.1843	125.896	150.419	28.0833
347	768.6	12.1563	neg	PE(16:0/22:3)																	GP	PE	38	3		0.159104	65.2262	113.953	0.572397	-0.804911	Down	0.0248036	0.0891714	34.3921	75.3685	67.3078	69.775	36.0612	70.4392	59.8202	119.855	54.0172	171.019	166.404	104.015	49.8941	119.402	171.657	46.4076
217	509.3	3.20052	neg	LPG(18:1)	磷脂酰甘油(18:1/0:0)	23668	http://funmeta.oebiotech.com/network/23668		HMDB0240602	40878	LMGP04050006	9547135				[H][C@](O)(CO)COP(OC[C@]([H])(O)COC(CCCCCCC/C=C\CCCCCCCC)=O)(=O)O	72952			FQQQKGAFQIIGLQ-SNZQZGEVSA-N	GP	LPG	18	1		0.0600709	8.37829	15.3954	0.544208	-0.877769	Down	0.0251782	0.0891714	6.66189	9.92335	8.6024	11.0329	5.05776	8.17269	8.84641	11.9652	5.14199	23.0295	26.4768	13.0843	5.92192	12.671	23.8694	5.47455
208	534.4	6.31657	neg	LPE(22:1)	磷脂酰乙醇胺(0:0/22:1)	21216	http://funmeta.oebiotech.com/network/21216		HMDB0011491	62279	LMGP02050055	53480940				C(OP(OCCN)(O)=O)[C@]([H])(OC(=O)CCCCCCCCCCC/C=C\CCCCCCCC)CO				LKQYAECRDPDYTP-RASRKNKNSA-N	GP	LPE	22	1		0.115945	9.88309	36.7164	0.269174	-1.89339	Down	0.0252283	0.0891714	11.5404	12.6233	8.04927	8.67183	4.86042	12.0299	11.005	14.1459	6.02178	111.181	37.8764	18.9574	10.4199	27.787	60.692	13.0067
78	582.5	12.2919	pos	DAG(16:0/16:2)																	GL	DAG	32	2		0.290627	86.7466	232.689	0.372801	-1.42352	Down	0.0255037	0.0891714	145.049	90.1015	100.534	99.6911	84.896	117.251	0.15362	115.983	27.059	593.001	245.958	194.853	124.443	216.705	318.362	0.15362
58	592.6	13.4856	pos	Cer(d18:2/20:0)	神经酰胺(d18:2/20:0)	39047	http://funmeta.oebiotech.com/network/39047			83725	LMSP02010026	52931120				[C@](CO)([H])(NC(CCCCCCCCCCCCCCCCCCC)=O)[C@]([H])(O)/C=C/CCCCCCCC/C=C\CCC	134549			FNIDWIWVIDQZRV-FDPIOYFLSA-N	SP	CER	38	2		0.0976088	15.0545	31.007	0.485519	-1.0424	Down	0.0255124	0.0891714	9.92819	20.4882	17.2363	23.7754	4.95784	21.5629	0.15362	23.7528	13.6354	57.2998	41.0216	38.2151	7.45177	32.2866	46.105	7.83545
665	922.8	16.9174	pos	TAG56:7(16:0)																	GL	TAG	56	7		0.203683	119.839	196.91	0.608599	-0.716435	Down	0.0256419	0.0891714	91.3749	104.773	110.6	128.791	90.9372	143.147	90.3537	199.439	119.139	241.201	329.269	183.116	124.45	173.725	294.817	63.9324
363	750.5	10.9243	pos	PE(16:0p/22:5)																	GP	PE(P)	38	5	p	0.151121	34.2193	71.4986	0.478602	-1.0631	Down	0.0258313	0.0891714	26.0593	49.7288	35.152	21.3252	27.983	38.5567	26.9904	47.8516	34.3271	102.802	109.291	40.4709	22.633	77.9804	149.127	18.6709
325	634.4	8.35392	neg	PE(14:0/14:0)	1,2-十四酰基磷脂酰乙醇胺	20041	http://funmeta.oebiotech.com/network/20041	998-07-2	HMDB0008821	40747	LMGP02010352	9852308				[C@](COP(=O)(O)OCCN)([H])(OC(CCCCCCCCCCCCC)=O)COC(CCCCCCCCCCCCC)=O				NEZDNQCXEZDCBI-WJOKGBTCSA-N	GP	PE	28	0		0.0734344	9.17219	20.3134	0.451535	-1.14709	Down	0.0259147	0.0891714	6.46161	6.42034	7.99655	13.4043	5.0722	9.59295	6.07641	19.0493	8.47608	36.1769	34.7689	20.3594	4.05714	13.3818	33.0058	6.3007
364	686.5	8.73555	neg	PE(16:1/16:1)	磷脂酰乙醇胺(16:1/16:1)	19964	http://funmeta.oebiotech.com/network/19964		HMDB0008957	40506	LMGP02010108	9546809				[C@](COP(=O)(O)OCCN)([H])(OC(CCCCCCC/C=C\CCCCCC)=O)COC(CCCCCCC/C=C\CCCCCC)=O	138145			PGPMCWZMPPZJML-NAFNZUQFSA-N	GP	PE	32	2		0.416839	291.284	632.545	0.460495	-1.11874	Down	0.0261269	0.0891714	209.538	385.692	210.364	341.419	148.43	364.242	224.418	492.691	244.761	1302.43	875.309	510.549	174.514	477.172	1068.68	204.373
67	664.6	15.5082	pos	Cer(d19:1/24:0)																	SP	CER	43	1		0.314091	228.125	433.284	0.526502	-0.925489	Down	0.0262539	0.0891714	179.459	322.499	157.053	274.278	116.52	242.391	169.534	384.68	206.707	782.791	584.4	669.98	154.138	365.853	493.567	122.949
391	796.6	13.4868	neg	PE(18:0/22:3)																	GP	PE	40	3		0.149846	39.574	82.4359	0.480058	-1.05872	Down	0.0262622	0.0891714	29.1107	51.7907	38.1222	57.3915	24.3715	41.5662	28.4924	59.1306	26.1903	172.732	120	64.8321	27.3202	76.2356	126.785	25.0377
200	478.3	4.37012	neg	LPE(18:1)	磷脂酰乙醇胺(18:1/0:0)	21166	http://funmeta.oebiotech.com/network/21166	89576-29-4	HMDB0011506	40778	LMGP02050004	9547071				[C@](COP(=O)(O)OCCN)([H])(O)COC(CCCCCCC/C=C\CCCCCCCC)=O	74971			PYVRVRFVLRNJLY-MZMPXXGTSA-N	GP	LPE	18	1		0.401338	113.327	462.869	0.244835	-2.03012	Down	0.0262731	0.0891714	174.961	0.15362	122.064	195.465	0.15362	0.15362	160.006	232.807	134.178	1335.76	618.95	0.15362	137.068	372.263	848.021	199.741
204	504.3	4.6888	neg	LPE(20:2)	磷脂酰乙醇胺(20:2/0:0)	21182	http://funmeta.oebiotech.com/network/21182		HMDB0011513	62298	LMGP02050021	52925140				[C@](COP(=O)(O)OCCN)([H])(O)COC(CCCCCCCCC/C=C\C/C=C\CCCCC)=O				QJHRNPQXCMXOOH-XBJNFHHOSA-N	GP	LPE	20	2		0.0933324	11.239	28.4833	0.394584	-1.3416	Down	0.0263463	0.0891714	13.2572	22.0574	7.82773	11.6802	8.35183	14.6506	10.0121	13.1607	0.15362	61.4864	55.5881	30.4586	6.42633	17.0495	39.2514	6.36637
441	747.5	9.56241	neg	PG(16:0/18:1)	磷脂酰甘油(16:0/18:1)	22505	http://funmeta.oebiotech.com/network/22505	1177673-26-5	HMDB0010573		LMGP04010008	5289145				[C@]([H])(OC(CCCCCCCCC/C=C\CCCCCC)=O)(COP(=O)(O)OC[C@@]([H])(O)CO)COC(CCCCCCCCCCCCCCC)=O	44946			ADYWCMPUNIVOEA-GPJPVTGXSA-N	GP	PG	34	1		0.242422	128.064	244.658	0.52344	-0.933905	Down	0.0264081	0.0891714	82.2907	133.948	142.826	168.924	62.4136	129.997	96.9653	254.225	80.9837	441.683	349.383	201.492	87.596	252.661	369.719	75.7025
68	662.6	15.0681	pos	Cer(d19:1/24:1)																	SP	CER	43	2		0.101747	18.8539	40.6757	0.463517	-1.1093	Down	0.0266321	0.0891714	14.8369	17.4252	7.92268	21.9503	11.5063	28.5445	20.6459	26.8906	19.9626	81.0995	85.0704	29.1161	17.049	29.6158	42.2646	12.7034
206	500.3	2.84449	neg	LPE(20:4)	磷脂酰乙醇胺(20:4/0:0)	21170	http://funmeta.oebiotech.com/network/21170	652149-09-2	HMDB0011517	46715	LMGP02050009	42607465				[C@](COP(=O)(O)OCCN)([H])(O)COC(CCC/C=C\C/C=C\C/C=C\C/C=C\CCCCC)=O	64395			ROPRRXYVXLDXQO-XSQXPFHXSA-N	GP	LPE	20	4		0.0254383	1.46722	2.33157	0.629284	-0.668218	Down	0.0266325	0.0891714	1.61928	1.48428	1.34318	1.82143	1.16353	2.00699	2.35469	0.15362	1.25795	2.77437	2.64247	2.98726	1.16978	2.28566	3.44262	1.27012
344	774.6	15.8181	neg	PE(16:0/22:0)	磷脂酰乙醇胺(16:0/22:0)	19978	http://funmeta.oebiotech.com/network/19978		HMDB0008940	40530	LMGP02010132	9546832				[C@](COP(=O)(O)OCCN)([H])(OC(CCCCCCCCCCCCCCCCCCCCC)=O)COC(CCCCCCCCCCCCCCC)=O				WUOUBQYGDGGIKB-VQJSHJPSSA-N	GP	PE	38	0		0.0488264	4.29311	8.43863	0.508745	-0.974986	Down	0.0266641	0.0891714	3.23512	5.04201	5.02342	5.61868	2.23927	5.55827	0.15362	7.8969	3.87068	12.8591	15.2609	8.56172	3.03212	9.50694	10.9347	2.70231
162	409.2	4.0463	neg	LPA(16:0)	1-棕榈酰甘油 3-磷酸酯	26105	http://funmeta.oebiotech.com/network/26105		HMDB0007853	5316	LMGP10050041	89566	C04036			C(=O)(OCC(O)COP(O)(O)=O)CCCCCCCCCCCCCCC	64023			YNDYKPRNFWPPFU-UHFFFAOYSA-N	GP	LPA	16	0		0.020986	1.26276	2.11526	0.596976	-0.744254	Down	0.0267138	0.0891714	1.16365	0.917353	1.44892	0.966631	0.809233	1.25472	3.00288	1.05456	0.746876	2.05167	1.95557	3.83184	1.50654	2.79155	2.11959	1.48443
92	638.6	14.0695	pos	DAG(16:1/20:1)	甘油二酯(16:1/20:1/0:0)[iso2]	10567	http://funmeta.oebiotech.com/network/10567		HMDB0007137	4360	LMGL02010054	9543720				OC[C@]([H])(OC(CCCCCCCCC/C=C\CCCCCCCC)=O)COC(CCCCCCC/C=C\CCCCCC)=O	88498			FBCDXXQBGHZSLI-JSTCSLLMSA-N	GL	DAG	36	2		0.591693	600.086	1224.46	0.490083	-1.0289	Down	0.0275585	0.0913478	680.732	781.798	763.435	653.839	337.28	563.916	305.405	1023.85	290.518	1986.02	2471.27	964.984	555.442	1357.13	1710.38	435.896
541	740.7	15.9805	pos	TAG42:0(16:0)																	GL	TAG	42	0		0.641344	716.297	1364.66	0.52489	-0.929912	Down	0.0279292	0.0919337	984.926	980.895	785.102	833.416	648.737	1075.1	0.15362	1138.18	0.15362	1595.75	2262.7	1644.73	859.027	1714.59	1742.98	0.15362
64	580.6	13.5334	pos	Cer(d19:1/18:0)	神经酰胺(d19:1/18:0)	39239	http://funmeta.oebiotech.com/network/39239				LMSP02010219	134768575				[C@](CO)([H])(NC(CCCCCCCCCCCCCCCCC)=O)[C@]([H])(O)/C=C/CCCCCCCCCCCCCC				SYNRTDHNHQROOQ-RQDJVNCUSA-N	SP	CER	37	1		0.116112	23.021	46.3336	0.496852	-1.00911	Down	0.0283924	0.0920636	19.0199	37.4242	19.3159	33.7401	0.15362	34.8551	12.8496	36.0469	13.7833	76.2621	58.0414	65.5678	10.0842	49.6995	63.283	15.5318
587	864.8	16.5293	pos	TAG51:1(16:0)																	GL	TAG	51	1		0.334481	208.732	437.417	0.477192	-1.06736	Down	0.0284677	0.0920636	256.509	383.39	431.013	0.15362	223.097	0.15362	248.013	0.15362	336.106	514.662	0.15362	513.738	295.489	475.174	696.665	219.943
16	670.7	17.04	pos	CE(18:0)	硬脂酸胆甾醇酯	43820	http://funmeta.oebiotech.com/network/43820	35602-69-8	HMDB0062461	5898	LMST01020007	118246				[C@]12(CC=C3C[C@@H](OC(=O)CCCCCCCCCCCCCCCCC)CC[C@]3(C)[C@@]1([H])CC[C@]1(C)[C@@]([H])([C@@](C)([H])CCCC(C)C)CC[C@@]21[H])[H]	82750			XHRPOTDGOASDJS-XNTGVSEISA-N	ST	CE	18	0		1.6134	3797.75	8414.47	0.451336	-1.14773	Down	0.028595	0.0920636	1900.05	5042.34	5184.52	4820.97	1038.46	5676.77	851.904	8201.36	1463.39	16345.2	11088.5	8438.38	1803.46	9452.22	12831.3	1869.56
29	722.7	17.0127	pos	CE(22:2)	胆固醇脂(22:2)	48858	http://funmeta.oebiotech.com/network/48858		HMDB0006737	58536		53477893	C02530	hsa00100,hsa04148,hsa04913,hsa04975,hsa04976,hsa04977,hsa04979,hsa05417	Steroid biosynthesis|Efferocytosis|Ovarian steroidogenesis|Fat digestion and absorption|Bile secretion|Vitamin digestion and absorption|Cholesterol metabolism|Lipid and atherosclerosis	CCCCC\C=C/C\C=C/CCCCCCCCCCCC(=O)O[C@H]1CC[C@]2(C)C3CC[C@]4(C)C(CCC4C3CC=C2C1)[C@H](C)CCCC(C)C	88774			YSGVSTJGBYXXIM-OVUVNFMNSA-N	ST	CE	22	2		0.352563	200.006	432.111	0.462858	-1.11136	Down	0.0288027	0.0920636	101.958	269.144	249.304	308.901	65.776	264.401	48.8715	416.825	74.8748	712.899	624.658	495.013	87.4354	432.747	666.264	95.4698
160	810.7	14.0039	pos	HexCer(d18:1/24:1)																	SP	HexCer-NS	42	1		0.602899	622.223	1309.17	0.475282	-1.07315	Down	0.0289803	0.0920636	330.142	781.644	559.634	798.338	433.181	731.254	245.61	1164.26	555.952	1920.1	2116.59	1325.86	225.017	1218.46	2152.39	278.357
417	794.6	12.3549	neg	PE(18:1/22:3)																	GP	PE	40	4		0.731002	712.277	1850.04	0.385006	-1.37705	Down	0.0292408	0.0920636	0.15362	1348.75	1244.37	0.15362	758.29	0.15362	0.15362	1944.91	1113.56	3305.37	2820.31	2009.91	0.15362	2108.71	2781.67	0.15362
140	339.3	10.0122	neg	FA(22:0)	二十二酸	68	http://funmeta.oebiotech.com/network/68	112-85-6	HMDB0000944	260	LMFA01010022	8215	C08281	hsa01040	Biosynthesis of unsaturated fatty acids	C(CCCCCCCCCCCCC(=O)O)CCCCCCCC	28941			UKMSUNONTOPOIO-UHFFFAOYSA-N	FA	FA	22	0		0.55636	1176.52	1789.72	0.657376	-0.605209	Down	0.0293492	0.0920636	1474.96	1431.03	1048.26	1044.52	829.936	1465.91	0.15362	2015.67	1278.2	2486.74	2485.78	1977.72	1341.81	1782.9	1918.47	920.78
442	745.5	9.6554	neg	PG(16:0/18:2)	磷脂酰甘油(16:0/18:2)	23461	http://funmeta.oebiotech.com/network/23461		HMDB0010575	61851	LMGP04010983	52927246				[H][C@](O)(CO)COP(OC[C@]([H])(OC(CCCCCCC/C=C\C/C=C\CCCCC)=O)COC(CCCCCCCCCCCCCCC)=O)(=O)O	73238			ATBOMIWRCZXYSZ-WLGRLVTESA-N	GP	PG	34	2		0.11228	29.6901	57.643	0.515069	-0.957162	Down	0.0296722	0.0920636	17.3411	31.2094	17.8044	33.8526	24.8527	31.1713	18.2746	62.868	29.8374	92.8122	112.181	48.7663	18.3556	58.7118	74.5322	22.617
242	721.5	9.43969	neg	PA(16:0/22:5)																	GP	PA	38	5		0.230716	109.436	210.884	0.518939	-0.946364	Down	0.0300623	0.0920636	61.6394	122.793	169.508	97.8266	63.2911	133.363	64.0548	191.294	81.1531	415.252	261.252	163.497	112.244	173.536	320.757	79.7052
659	926.8	16.4458	pos	TAG56:5(20:4)																	GL	TAG	56	5		0.184317	89.7381	152.015	0.590323	-0.760423	Down	0.0300896	0.0920636	61.1102	74.0639	93.5022	129.432	71.3755	115.084	45.3225	155.565	62.1887	182.021	205.507	200.627	64.0003	143.183	241.785	41.7908
314	854.6	9.8345	neg	PC(18:1/20:3)	磷脂酰胆碱(18:1/20:3)	18409	http://funmeta.oebiotech.com/network/18409		HMDB0008112	59558	LMGP01010904	24778947	C00157	hsa00564,hsa00590,hsa00591,hsa00592,hsa05231	Glycerophospholipid metabolism|Arachidonic acid metabolism|Linoleic acid metabolism|alpha-Linolenic acid metabolism|Choline metabolism in cancer	[C@](COP(=O)([O-])OCC[N+](C)(C)C)([H])(OC(CCC/C=C\C/C=C\C/C=C\CCCCCCCC)=O)COC(CCCCCCC/C=C\CCCCCCCC)=O	86178			APIPSPZJMLSCBO-NRTPYZNRSA-N	GP	PC	38	4		0.740465	890.498	1848.72	0.481683	-1.05385	Down	0.0301052	0.0920636	477.067	1515.29	925.988	1245.6	307.553	1204.93	412.133	1402.05	523.867	3237.34	2102.61	1811.97	474.365	2441.87	2520	481.595
70	650.6	15.311	pos	Cer(d20:1/22:0)																	SP	CER	42	1		0.686032	1217.71	2129.31	0.571878	-0.80622	Down	0.0307252	0.0921214	963.713	1430.2	917.258	1517.54	677.142	1318.62	1128.93	1776.17	1229.8	3808.62	3453.1	2074.75	1017.79	1864.26	2931.15	670.334
212	562.4	7.16163	neg	LPE(24:1)	磷脂酰乙醇胺(0:0/24:1)	21223	http://funmeta.oebiotech.com/network/21223		HMDB0011498	62286	LMGP02050062	53480947				C(OP(OCCN)(O)=O)[C@]([H])(OC(=O)CCCCCCCCCCCCC/C=C\CCCCCCCC)CO				URXBHXIAPOQMMQ-YLUWWHAYSA-N	GP	LPE	24	1		0.123705	11.6065	43.92	0.264264	-1.91995	Down	0.0310222	0.0921214	10.5033	15.0001	11.8532	9.9402	5.8838	13.7821	8.99051	19.9049	8.60014	140.782	49.3461	21.012	13.3555	32.2399	69.4672	15.5465
205	502.3	3.62485	neg	LPE(20:3)	磷脂酰乙醇胺(20:3/0:0)	21183	http://funmeta.oebiotech.com/network/21183		HMDB0011516	62301	LMGP02050022	52925141				[C@](COP(=O)(O)OCCN)([H])(O)COC(CCCCCC/C=C\C/C=C\C/C=C\CCCCC)=O				RNWSKZCVPICGIX-XQCPFYKGSA-N	GP	LPE	20	3		0.0549541	5.57227	11.8055	0.472005	-1.08313	Down	0.0312376	0.0921214	5.94326	7.25592	3.88296	0.15362	4.10202	8.17611	4.14939	11.1399	5.34724	25.8839	17.6923	9.7578	4.11893	9.91893	13.1177	4.81166
445	773.5	9.84546	neg	PG(16:0/20:2)																	GP	PG	36	2		0.150395	25.8219	74.501	0.346598	-1.52866	Down	0.0314165	0.0921214	11.0594	31.0484	19.4135	41.4418	7.02625	35.9049	13.0372	52.2948	21.1711	189.962	104.74	36.7619	14.3897	61.3194	98.3909	16.8453
357	730.6	13.5648	pos	PE(16:0p/20:1)																	GP	PE(P)	36	1	p	0.464175	701.909	1194.1	0.587815	-0.766567	Down	0.0314651	0.0921214	630.396	834.155	508.059	919.003	391.352	626.927	725.48	1128.69	553.12	2153.67	1626.06	941.453	923.011	1102.83	1431.36	432.196
19	664.6	16.5863	pos	CE(18:3)	胆固醇脂(18:3)	50927	http://funmeta.oebiotech.com/network/50927		HMDB0010369			53480458				CCCCC\C=C/C\C=C/C\C=C/CCCCC(=O)O[C@H]1CC[C@]2(C)C3CC[C@]4(C)C(CCC4C3CC=C2C1)[C@H](C)CCCC(C)C	88756			GOHHVMNZYOLIPQ-BMVHEVBDSA-N	ST	CE	18	3		0.0909635	21.9567	35.2994	0.622013	-0.684983	Down	0.0314724	0.0921214	16.5849	18.1084	21.4615	27.372	13.341	29.8703	23.6805	27.0277	20.1637	34.9072	53.0962	30.5288	14.7866	35.7483	65.0529	17.5786
165	465.3	5.77916	neg	LPA(20:0)	溶血磷脂酸(i-20:0/0:0)	134870	http://funmeta.oebiotech.com/network/134870		HMDB0114767			17786813				CC(C)CCCCCCCCCCCCCCCCC(=O)OCC(O)COP(O)(O)=O				AUOZPUVRJSFDEQ-UHFFFAOYSA-N	GP	LPA	20	0		0.0526896	2.22136	7.94947	0.279435	-1.83942	Down	0.0314845	0.0921214	2.24549	2.9728	1.93828	3.20516	1.17922	3.05182	1.59572	3.65014	0.15362	24.2168	9.90463	5.15673	1.93928	5.04777	13.3222	1.69051
542	738.7	15.7721	pos	TAG42:1(16:0)																	GL	TAG	42	1		0.341531	339.194	573.012	0.591949	-0.756455	Down	0.0320581	0.0922206	267.805	373.254	328.04	467.147	206.288	394.92	102.946	567.875	344.473	678.329	1036.1	545.823	261.63	662.931	594.47	260.952
5	728.4	13.5343	neg	C1P(24:0)																	SP	CerP	24	0		0.482414	368.102	703.872	0.522966	-0.93521	Down	0.0321298	0.0922206	259.079	453.954	366.529	453.413	241.142	592.335	445.5	26.8128	474.148	1189.17	868.561	624.009	200.449	578.92	1286.07	255.656
416	796.6	13.5516	neg	PE(18:1/22:2)	磷脂酰乙醇胺(18:1/22:2)	20340	http://funmeta.oebiotech.com/network/20340		HMDB0009074	60483	LMGP02010651	52924352	C00350	hsa00563,hsa00564,hsa04136,hsa04140,hsa05130,hsa05167	Glycosylphosphatidylinositol (GPI)-anchor biosynthesis|Glycerophospholipid metabolism|Autophagy - other|Autophagy - animal|Pathogenic Escherichia coli infection|Kaposi sarcoma-associated herpesvirus infection	[C@](COP(=O)(O)OCCN)([H])(OC(CCCCCCCCCCC/C=C\C/C=C\CCCCC)=O)COC(CCCCCCC/C=C\CCCCCCCC)=O				JCOVYOJDJNKLNY-NSEUMGHWSA-N	GP	PE	40	3		0.432688	394.113	727.889	0.541446	-0.885111	Down	0.0321852	0.0922206	254.767	499.436	421.417	468.236	201.77	510.196	292.471	610.481	288.239	1383.6	970.907	661.908	250.451	723.149	1125.33	219.62
236	671.5	9.16944	neg	PA(16:0/18:2)	磷脂酸(16:0/18:2)	24926	http://funmeta.oebiotech.com/network/24926		HMDB0007860	40921	LMGP10010023	9547167	C00416	hsa00561,hsa00564,hsa04024,hsa04070,hsa04072,hsa04666,hsa04912,hsa04975,hsa05200,hsa05212,hsa05231	Glycerolipid metabolism|Glycerophospholipid metabolism|cAMP signaling pathway|Phosphatidylinositol signaling system|Phospholipase D signaling pathway|Fc gamma R-mediated phagocytosis|GnRH signaling pathway|Fat digestion and absorption|Pathways in cancer|Pancreatic cancer|Choline metabolism in cancer	[C@](COP(=O)(O)O)([H])(OC(CCCCCCC/C=C\C/C=C\CCCCC)=O)COC(CCCCCCCCCCCCCCC)=O	73259			YQMUIZXKIKXZHD-UMKNCJEQSA-N	GP	PA	34	2		0.160904	9.72474	49.6126	0.196014	-2.35097	Down	0.0322967	0.0922206	0.15362	14.4602	11.7934	0.15362	8.92118	21.2865	21.7526	0.15362	8.84801	135.599	36.4263	19.9464	0.15362	80.6033	118.942	18.2926
213	560.4	6.47101	neg	LPE(24:2)																	GP	LPE	24	2		0.0755135	2.19693	13.9822	0.157123	-2.67003	Down	0.0330035	0.0936747	1.70865	3.02993	2.37197	2.50536	0.491802	4.19617	0.810192	4.50469	0.15362	49.272	11.4102	5.35373	3.31988	9.97944	25.8491	3.14562
50	608.6	14.5582	pos	Cer(d18:1/21:0)	神经酰胺(d18:1/21:0)	39141	http://funmeta.oebiotech.com/network/39141				LMSP02010121	100942254				[C@](CO)([H])(NC(CCCCCCCCCCCCCCCCCCCC)=O)[C@]([H])(O)/C=C/CCCCCCCCCCCCC				FWXJRGLCUAXNLA-PQPBPFPMSA-N	SP	CER	39	1		0.14401	23.7964	63.6607	0.3738	-1.41966	Down	0.0333792	0.0941771	10.7045	32.3582	14.5746	28.7844	0.15362	35.4104	15.9438	61.8607	14.3771	100.896	147.323	38.7786	12.6682	72.6432	99.0913	10.2759
30	718.7	16.7568	pos	CE(22:4)	胆固醇脂(22:4)	48852	http://funmeta.oebiotech.com/network/48852	14940-92-2	HMDB0006729			16061341	C02530	hsa00100,hsa04148,hsa04913,hsa04975,hsa04976,hsa04977,hsa04979,hsa05417	Steroid biosynthesis|Efferocytosis|Ovarian steroidogenesis|Fat digestion and absorption|Bile secretion|Vitamin digestion and absorption|Cholesterol metabolism|Lipid and atherosclerosis	CCCCC\C=C/C\C=C/C\C=C/C\C=C/CCCCCC(=O)O[C@H]1CC[C@]2(C)C3CC[C@]4(C)C(CCC4C3CC=C2C1)[C@H](C)CCCC(C)C				ITGTXSFLBABXQA-IRNBNDQXSA-N	ST	CE	22	4		0.0659578	8.21969	15.5168	0.529729	-0.916675	Down	0.0342265	0.0959961	11.2433	8.65301	6.29746	10.0408	4.33952	11.1975	3.96847	12.8025	5.43474	21.9149	30.2282	13.9261	3.21083	18.4951	23.0867	9.06135
288	772.5	8.32935	neg	PC(16:1/16:2)																	GP	PC	32	3		0.590017	357.205	997.398	0.358137	-1.48142	Down	0.034689	0.0967211	237.051	745.573	217.495	594.458	83.0653	629.197	115.013	400.015	192.974	1858.77	1011.85	583.896	169.621	922.345	1949.62	195.776
339	744.6	12.7057	neg	PE(16:0/20:1)	磷脂酰乙醇胺(16:0/20:1)	20021	http://funmeta.oebiotech.com/network/20021		HMDB0008933	40709	LMGP02010312	9547010				[C@](COP(=O)(O)OCCN)([H])(OC(CCCCCCCCC/C=C\CCCCCCCC)=O)COC(CCCCCCCCCCCCCCC)=O				CCIRMRKPMPEIFZ-WUOYJZDRSA-N	GP	PE	36	1		0.133067	42.5618	75.552	0.563345	-0.827909	Down	0.0356957	0.0989097	32.3285	50.5735	45.0444	53.8759	19.6637	47.6509	40.4993	57.8859	35.5344	154.971	77.8791	61.4498	35.3229	76.4355	115.771	31.4269
269	774.5	8.86585	neg	PC(14:0/18:2)	磷脂酰胆碱(14:0/18:2)	18212	http://funmeta.oebiotech.com/network/18212	92345-33-0	HMDB0007874	59324	LMGP01010496	24778624	C00157	hsa00564,hsa00590,hsa00591,hsa00592,hsa05231	Glycerophospholipid metabolism|Arachidonic acid metabolism|Linoleic acid metabolism|alpha-Linolenic acid metabolism|Choline metabolism in cancer	[C@](COP(=O)([O-])OCC[N+](C)(C)C)([H])(OC(CCCCCCC/C=C\C/C=C\CCCCC)=O)COC(CCCCCCCCCCCCC)=O	86094			IWXJKHSPEQSQMD-GMGFYYQASA-N	GP	PC	32	2		0.560114	403.375	1019.77	0.395553	-1.33806	Down	0.0358913	0.0989097	193.052	656.753	238.393	526.358	131.639	737.432	198.785	752.741	195.224	1501.28	1622.93	689.401	199.019	1033.4	1478.94	205.831
593	878.8	16.5946	pos	TAG52:1(16:0)																	GL	TAG	52	1		1.48848	5538.18	11021.9	0.50247	-0.992891	Down	0.0362378	0.0992874	3640.44	7552.35	7772.12	7833.02	3094.95	0.15362	2677.91	11466.1	5806.62	11875.7	20007.5	11547.2	3520.74	10168.3	16725.1	2760.77
62	676.6	15.4813	pos	Cer(d18:2/26:0)	神经酰胺(d18:2/26:0)	39193	http://funmeta.oebiotech.com/network/39193				LMSP02010173					[C@](CO)([H])(NC(CCCCCCCCCCCCCCCCCCCCCCCCC)=O)[C@]([H])(O)/C=C/CCCCCCCC/C=C\CCC				BIXMPORZPDFABC-SDGKVETASA-N	SP	CER	44	2		0.489727	703.878	1206.12	0.58359	-0.776974	Down	0.036564	0.0996053	534.169	858.248	542.914	785.575	414.095	883.531	541.007	1208.92	566.442	2159.37	1877.72	1261.3	490.587	1048.71	1503.07	412.228
218	571.3	2.18989	neg	LPI(16:0)	磷脂酰肌醇(16:0/0:0)	24869	http://funmeta.oebiotech.com/network/24869	1425501-12-7	HMDB0061695		LMGP06050002	42607493				[C@]([H])(O)(COP(=O)(O)O[C@H]1[C@H](O)[C@@H](O)[C@H](O)[C@@H](O)[C@H]1O)COC(CCCCCCCCCCCCCCC)=O	73218			UOXRPRZMAROFPH-OAOCPRPWSA-N	GP	LPI	16	0		0.0354724	1.32569	4.15593	0.318988	-1.64842	Down	0.0368212	0.0997328	2.87589	0.898107	0.890848	1.06912	1.02067	1.94897	1.64495	0.15362	1.42904	11.5671	6.69186	2.91022	0.15362	0.15362	5.58773	2.87441
572	852.8	16.5988	pos	TAG50:0(18:0)																	GL	TAG	50	0		1.08455	2872.09	5080.14	0.565357	-0.822766	Down	0.0376324	0.100816	1467.98	2627.38	3536.13	3929.84	1586.31	3600.86	1524	4975.39	2600.94	4657.27	8453.59	5473.56	1925.58	5874.19	6599.76	1691.14
207	536.4	7.13307	neg	LPE(22:0)	磷脂酰乙醇胺(22:0/0:0)	21186	http://funmeta.oebiotech.com/network/21186		HMDB0011520	62304	LMGP02050025	52925144				[C@](COP(=O)(O)OCCN)([H])(O)COC(CCCCCCCCCCCCCCCCCCCCC)=O				NYSQCLMCGRAJJQ-AREMUKBSSA-N	GP	LPE	22	0		0.0901469	6.06499	24.179	0.250837	-1.99518	Down	0.0382272	0.100816	6.58412	9.14942	5.14885	5.88532	2.09305	5.60111	4.69688	10.3077	5.1185	81.9548	20.9287	9.66633	7.91407	19.0408	40.0744	10.1122
40	524.6	10.566	pos	Cer(d17:1/16:0)	神经酰胺(d17:1/16:0)	197293	http://funmeta.oebiotech.com/network/197293	123065-40-7	HMDB0240685			10256256				[H][C@@](CO)(NC(=O)CCCCCCCCCCCCCCC)[C@H](O)\C=C\CCCCCCCCCCCC				KXVLPPCAUYSNGY-STSAHMJASA-N	SP	CER	33	1		0.238671	134.503	245.454	0.547974	-0.86782	Down	0.0383175	0.100816	73.1078	189.097	120.477	150.558	81.1908	161.897	81.1514	246.906	106.137	265.831	376.304	238.987	67.0177	253.277	440.976	83.7742
265	750.5	9.603	neg	PC(14:0/16:0)	磷脂酰胆碱(14:0/16:0)	18206	http://funmeta.oebiotech.com/network/18206		HMDB0007869	59319	LMGP01010481	129657	C00157	hsa00564,hsa00590,hsa00591,hsa00592,hsa05231	Glycerophospholipid metabolism|Arachidonic acid metabolism|Linoleic acid metabolism|alpha-Linolenic acid metabolism|Choline metabolism in cancer	[C@](COP(=O)([O-])OCC[N+](C)(C)C)([H])(OC(CCCCCCCCCCCCCCC)=O)COC(CCCCCCCCCCCCC)=O	75062			RFVFQQWKPSOBED-PSXMRANNSA-N	GP	PC	30	0		2.76175	9872.89	25353.2	0.389414	-1.36062	Down	0.0386698	0.100816	4086.25	17918.3	7717.96	14670	2216.81	15626.4	3650.48	20018.5	2951.23	50427.8	32088.2	19658.8	3373.79	21999.9	42908.7	3633.68
393	792.6	12.4432	neg	PE(18:0/22:5)	磷脂酰乙醇胺(18:0/22:5)	49989	http://funmeta.oebiotech.com/network/49989		HMDB0009010	60430		53479611	C00350	hsa00563,hsa00564,hsa04136,hsa04140,hsa05130,hsa05167	Glycosylphosphatidylinositol (GPI)-anchor biosynthesis|Glycerophospholipid metabolism|Autophagy - other|Autophagy - animal|Pathogenic Escherichia coli infection|Kaposi sarcoma-associated herpesvirus infection	[H][C@@](COC(=O)CCCCCCCCCCCCCCCCC)(COP(O)(=O)OCCN)OC(=O)CC\C=C/C\C=C/C\C=C/C\C=C/C\C=C/CCCCC	131665			DPRXQVIZBLENFV-NPQRSGSQSA-N	GP	PE	40	5		0.0827183	14.6369	28.6977	0.510036	-0.971328	Down	0.0390799	0.100816	3.62348	20.1031	18.6351	16.6764	6.69383	18.8253	7.41881	30.6569	9.09919	52.4263	44.5128	30.236	11.556	31.445	31.588	7.56662
567	838.8	16.8022	pos	TAG49:0(18:0)																	GL	TAG	49	0		0.153604	45.2102	98.3821	0.459537	-1.12175	Down	0.0391636	0.100816	0.15362	66.7993	52.072	0.15362	29.6925	74.8173	29.577	104.837	48.7892	102.035	215.625	76.2798	39.7941	80.4772	120.724	23.5278
560	822.7	16.3296	pos	TAG48:1(18:0)																	GL	TAG	48	1		0.418916	491.96	847.669	0.580369	-0.784959	Down	0.0392296	0.100816	355.878	783.852	517.42	481.091	251.313	562.371	216.925	914.941	343.853	1070.45	1397.3	969.183	321.752	821.13	1225.89	286.507
342	738.5	9.92955	neg	PE(16:0/20:4)	磷脂酰乙醇胺(16:0/20:4)	19956	http://funmeta.oebiotech.com/network/19956	70812-59-8	HMDB0008937	40495	LMGP02010096	9546800				[C@](COP(=O)(O)OCCN)([H])(OC(CCC/C=C\C/C=C\C/C=C\C/C=C\CCCCC)=O)COC(CCCCCCCCCCCCCCC)=O	73009			DRIVXEVMDWCWLI-CAQMIEAISA-N	GP	PE	36	4		0.105415	15.4571	37.816	0.408745	-1.29073	Down	0.039259	0.100816	9.61293	16.5073	13.0409	22.1143	10.8286	21.4937	10.599	30.2166	4.70075	70.0948	53.8406	34.2675	3.73944	20.6334	87.9217	7.49414
586	866.8	16.6562	pos	TAG51:0(18:0)																	GL	TAG	51	0		0.20922	119.154	216.468	0.550448	-0.861321	Down	0.0395389	0.100816	79.2081	158.598	0.15362	179.028	94.4683	124.583	113.201	161.28	161.869	283.725	368.701	255.365	118.45	193.059	267.525	0.15362
147	367.3	11.8602	neg	FA(24:0)	二十四烷酸	70	http://funmeta.oebiotech.com/network/70	557-59-5	HMDB0002003	420	LMFA01010024	11197	C08320	hsa01040	Biosynthesis of unsaturated fatty acids	C(CCCCCCCCCCCCC(=O)O)CCCCCCCCCC	28866	R-HSA-1643685,R-HSA-382551,R-HSA-425397,R-HSA-425407,R-HSA-5619102,R-HSA-5619108,R-HSA-5619115,R-HSA-804914	Disease|Transport of small molecules|Transport of vitamins, nucleosides, and related molecules|SLC-mediated transmembrane transport|SLC transporter disorders|Defective SLC27A4 causes ichthyosis prematurity syndrome (IPS)|Disorders of transmembrane transporters|Transport of fatty acids	QZZGJDVWLFXDLK-UHFFFAOYSA-N	FA	FA	24	0		1.9295	8035.79	13889.6	0.578545	-0.789498	Down	0.040099	0.100816	5520.16	11076	10058.8	8901.88	3880.84	12133.9	5004.11	9047.24	6699.15	21815.3	20832.5	10670.9	6141.77	14604.5	19854.2	3846.16
69	692.6	15.8042	pos	Cer(d19:1/26:0)																	SP	CER	45	1		0.311528	317.043	513.836	0.617011	-0.696631	Down	0.0401847	0.100816	271.101	441.484	281.675	321.367	158.114	344.285	341.045	492.096	202.218	881.854	764.013	489.99	273.599	468.996	749.534	178.596
199	480.3	5.41345	neg	LPE(18:0)	磷脂酰乙醇胺(18:0/0:0)	21163	http://funmeta.oebiotech.com/network/21163	69747-55-3	HMDB0011130	40775	LMGP02050001	9547068				[C@](COP(=O)(O)OCCN)([H])(O)COC(CCCCCCCCCCCCCCCCC)=O	75036			BBYWOYAFBUOUFP-JOCHJYFZSA-N	GP	LPE	18	0		0.554042	259.861	932.99	0.278524	-1.84412	Down	0.0403144	0.100816	242.715	359.256	205.073	265.425	114.033	308.074	217.974	386.149	240.046	3101	933.307	438.587	249.223	685.208	1468.88	336.721
112	568.6	13.3704	pos	dhCer(d18:0/18:0)																	SP	dhCer	36	0		0.285733	161.029	311.568	0.516836	-0.952222	Down	0.0403356	0.100816	114.054	215.095	179.613	190.975	75.9369	238.669	68.662	263.73	102.53	538.303	512.757	320.541	85.4367	235.391	490.897	72.1899
512	808.5	7.98653	neg	PS(18:1/20:4)	磷脂酰丝氨酸(18:1/20:4)	22140	http://funmeta.oebiotech.com/network/22140		HMDB0012394	78543	LMGP03010879	52925988				C(O)(=O)[C@@]([H])(N)COP(OC[C@]([H])(OC(CCC/C=C\C/C=C\C/C=C\C/C=C\CCCCC)=O)COC(CCCCCCC/C=C\CCCCCCCC)=O)(=O)O	75099			PVENTVZLUAWWEI-OXBTWZGPSA-N	GP	PS	38	5		0.0437369	3.82751	9.27303	0.412757	-1.27663	Down	0.040813	0.100816	3.29582	2.99077	0.15362	0.15362	1.62543	0.15362	3.49409	16.469	6.11166	9.71659	14.4083	8.33034	1.50473	12.2472	17.3074	5.38883
201	476.3	2.85976	neg	LPE(18:2)	磷脂酰乙醇胺(18:2/0:0)	21172	http://funmeta.oebiotech.com/network/21172	85046-18-0	HMDB0011507	62292	LMGP02050011	52925130				[C@](COP(=O)(O)OCCN)([H])(O)COC(CCCCCCC/C=C\C/C=C\CCCCC)=O	83058			DBHKHNGBVGWQJE-USWSLJGRSA-N	GP	LPE	18	2		0.107392	29.7677	55.7236	0.534204	-0.904538	Down	0.0408948	0.100816	23.2502	40.8698	22.2041	32.2449	17.2028	33.9478	25.6881	50.9892	21.5128	107.865	96.138	45.625	20.454	42.449	72.9138	19.7595
546	764.7	15.8191	pos	TAG44:2(16:0)																	GL	TAG	44	2		0.223936	227.13	396.564	0.572744	-0.804039	Down	0.0410956	0.100816	177.95	269.513	206.888	354.286	119.55	0.15362	155.161	510.56	250.104	441.079	651.786	414.999	224.255	400.734	460.349	153.992
73	676.6	15.3184	pos	Cer(d20:1/24:1)																	SP	CER	44	2		0.464338	823.264	1352.39	0.608748	-0.716082	Down	0.0412748	0.100816	639.129	870.434	551.375	970.826	490.045	996.018	638.712	1540.45	712.39	2062.81	2370.55	1323.61	715.593	1032.06	1608.28	425.11
39	620.6	14.2004	pos	Cer(d16:1/24:1)																	SP	CER	40	2		0.775952	1185.33	2453.32	0.483154	-1.04945	Down	0.041372	0.100816	606.988	1461	865.648	1839.23	368.151	1552	698.225	2406.14	870.568	3794.02	4910.18	3074.5	649.031	1864.44	3492.97	430.174
653	930.8	16.6114	pos	TAG56:3(18:0)																	GL	TAG	56	3		0.612531	878.318	1631.38	0.538389	-0.89328	Down	0.0414705	0.100816	396.475	1048.25	1111.14	1205.46	446.45	1179.23	291.009	1602.71	624.144	1566.08	3075.14	1973.69	549.843	1440.91	2340.94	471.744
65	608.6	14.5493	pos	Cer(d19:1/20:0)																	SP	CER	39	1		0.084963	11.5243	25.3961	0.453781	-1.13993	Down	0.0424053	0.100816	5.23054	12.4365	9.05408	17.5401	2.31317	19.4178	2.58078	28.9371	6.20857	45.9481	37.3854	25.6587	5.51305	26.0309	41.8668	2.61663
562	820.7	16.1872	pos	TAG48:2(18:0)																	GL	TAG	48	2		0.504449	636.71	1154.82	0.551352	-0.858954	Down	0.0424671	0.100816	420.768	785.239	546.427	743.244	263.584	1044.19	253.422	1294.42	379.1	1218.7	2231.2	1409.97	363.542	1107.22	1513.88	472.415
539	302.2	3.75402	pos	Sphinganine	鞘氨醇	38923	http://funmeta.oebiotech.com/network/38923	764-22-7	HMDB0000269	395	LMSP01020001	91486	C00836	hsa00600,hsa04071	Sphingolipid metabolism|Sphingolipid signaling pathway	OC[C@]([H])(N)[C@]([H])(O)CCCCCCCCCCCCCCC	16566	R-HSA-1430728,R-HSA-1660661,R-HSA-428157,R-HSA-556833	Metabolism|Sphingolipid de novo biosynthesis|Sphingolipid metabolism|Metabolism of lipids	OTKJDMGTUTTYMP-ZWKOTPCHSA-N	SP	SM	18	0		0.121031	38.6387	73.5905	0.52505	-0.929473	Down	0.0428738	0.100816	27.0263	40.8364	33.3438	57.1558	15.2755	43.9125	19.51	90.0529	20.6351	120.273	125.508	79.1505	25.5196	53.4912	109.939	21.0616
312	858.6	12.9455	neg	PC(18:1/20:1)	磷脂酰胆碱(18:1/20:1)	18866	http://funmeta.oebiotech.com/network/18866		HMDB0008110	59556	LMGP01011607	52922693	C00157	hsa00564,hsa00590,hsa00591,hsa00592,hsa05231	Glycerophospholipid metabolism|Arachidonic acid metabolism|Linoleic acid metabolism|alpha-Linolenic acid metabolism|Choline metabolism in cancer	[C@](COP(=O)([O-])OCC[N+](C)(C)C)([H])(OC(CCCCCCCCC/C=C\CCCCCCCC)=O)COC(CCCCCCC/C=C\CCCCCCCC)=O				JLDQDLKBBDQYDE-WWUFLCHTSA-N	GP	PC	38	2		1.69742	4198.54	9885.12	0.424734	-1.23537	Down	0.042922	0.100816	2440.56	8200.5	4151.16	6239.63	0.15362	7239.74	0.15362	7577.79	1937.21	19193.3	13672.6	7652.56	1849.78	9493.65	13827.6	2003.79
256	749.5	9.82865	neg	PA(18:1/22:4)																	GP	PA	40	5		0.122517	13.0417	43.2275	0.301698	-1.72882	Down	0.0429609	0.100816	20.9713	0.15362	0.15362	0.15362	0.15362	64.5771	0.15362	30.9048	0.15362	91.0319	70.2849	55.8019	0.15362	0.15362	58.3619	0.15362
538	300.3	3.23112	pos	Sph(d18:1)																	SP	SM	18	1		0.17476	83.162	149.125	0.557666	-0.842527	Down	0.043743	0.100816	62.6886	80.6305	65.7513	146.147	37.273	91.6643	58.9498	154.265	51.0883	244.91	226.621	168.764	55.7482	120.597	242.912	48.1214
84	638.6	14.1635	pos	DAG(16:0/20:2)	甘油二酯(16:0/20:2/0:0)[iso2]	10568	http://funmeta.oebiotech.com/network/10568		HMDB0007109	4361	LMGL02010055	9543721				OC[C@]([H])(OC(CCCCCCCCC/C=C\C/C=C\CCCCC)=O)COC(CCCCCCCCCCCCCCC)=O	84401			MVAYIPZWUCBXOE-PKQDJGPXSA-N	GL	DAG	36	2		0.614339	1121.09	1876.49	0.597441	-0.743132	Down	0.0438326	0.100816	1005.14	1626.21	1413.85	1397.48	800.119	1233.01	600.269	1539.04	474.689	2322.65	3744.53	1735.02	1061.37	1671.93	2595.62	967.457
591	880.8	16.7169	pos	TAG52:0(16:0)																	GL	TAG	52	0		0.948487	1644.68	3386.44	0.485666	-1.04196	Down	0.0444057	0.100816	771.133	1526.77	1872.48	3083.89	737.372	1909.36	653.493	2776.19	1471.42	3597.8	5333.7	4927.52	1263.47	3643.06	4244.72	854.392
621	906.8	16.7182	pos	TAG54:1(16:0)																	GL	TAG	54	1		0.708531	1133.56	2143.18	0.528917	-0.918886	Down	0.0444359	0.100816	618.649	1387.15	1328.41	1504.63	543.026	1316.66	480.472	2142.29	880.782	2470.67	3779.65	2119.58	603.661	2032.19	3302.15	493.731
54	648.6	14.8509	pos	Cer(d18:1/24:1)																	SP	CER	42	2		1.99215	10180.4	18885.5	0.539057	-0.891491	Down	0.0445456	0.100816	6928.66	13267.3	7355.61	11616.6	4402.21	13518.1	5964.49	20585.5	7984.89	29855.8	33657.7	20855.8	7221.96	13109.9	28144	5044.61
296	822.5	8.73344	neg	PC(16:1/20:5)	磷脂酰胆碱(16:1/20:5)	18751	http://funmeta.oebiotech.com/network/18751		HMDB0008017	59465	LMGP01011492	52922465	C00157	hsa00564,hsa00590,hsa00591,hsa00592,hsa05231	Glycerophospholipid metabolism|Arachidonic acid metabolism|Linoleic acid metabolism|alpha-Linolenic acid metabolism|Choline metabolism in cancer	[C@](COP(=O)([O-])OCC[N+](C)(C)C)([H])(OC(CCC/C=C\C/C=C\C/C=C\C/C=C\C/C=C\CC)=O)COC(CCCCCCC/C=C\CCCCCC)=O	89739			IITWSVMUNFGFQI-MMWBFVNXSA-N	GP	PC	36	6		0.151937	29.5112	76.4237	0.386152	-1.37276	Down	0.0448621	0.100816	27.6234	34.7966	29.3718	36.6975	14.5164	42.591	19.487	34.7629	25.7541	201.168	117.438	71.4619	0.15362	46.944	90.9953	18.3833
326	662.5	9.63431	neg	PE(14:0/16:0)	磷脂酰乙醇胺(14:0/16:0)	20018	http://funmeta.oebiotech.com/network/20018		HMDB0008824	40699	LMGP02010302	9547000				[C@](COP(=O)(O)OCCN)([H])(OC(CCCCCCCCCCCCCCC)=O)COC(CCCCCCCCCCCCC)=O				FXNACVVCWBVCGD-MGBGTMOVSA-N	GP	PE	30	0		0.143032	45.1312	81.1274	0.5563	-0.846064	Down	0.0452034	0.100816	44.171	55.0411	35.2964	64.3221	23.1324	49.7939	36.6832	62.5768	35.1642	70.3325	133.449	68.5685	25.2534	91.0122	166.581	30.3386
36	594.6	14.2136	pos	Cer(d16:1/22:0)	神经酰胺(d16:1/22:0)	39039	http://funmeta.oebiotech.com/network/39039	123065-44-1	HMDB0240682	83715	LMSP02010016	10627306				[C@](CO)([H])(NC(CCCCCCCCCCCCCCCCCCCCC)=O)[C@]([H])(O)/C=C/CCCCCCCCCCC				RIGQYOKCOHPLTC-NUKVNZTCSA-N	SP	CER	38	1		0.936476	1808.84	3747.79	0.482643	-1.05097	Down	0.0452525	0.100816	860.296	2170.59	1277.87	2749.79	539.435	2691.94	869.202	4011.08	1109.39	6733.2	6508.53	3519.26	1023.7	2728.78	5676.87	771.965
577	846.8	16.204	pos	TAG50:3(16:0)																	GL	TAG	50	3		1.08402	3032.62	5342.17	0.567676	-0.81686	Down	0.04575	0.100816	2341.59	3587.37	3079.12	3727.46	1465.01	4778.35	0.15362	6019.84	2294.68	5340.07	10025.8	6328.21	2154.09	5494.2	6810.51	2126.21
60	648.6	15.0518	pos	Cer(d18:2/24:0)	神经酰胺(d18:2/24:0)	39191	http://funmeta.oebiotech.com/network/39191				LMSP02010171					[C@](CO)([H])(NC(CCCCCCCCCCCCCCCCCCCCCCC)=O)[C@]([H])(O)/C=C/CCCCCCCC/C=C\CCC				INGAMJDQOCESIY-UHRXYVDXSA-N	SP	CER	42	2		0.575195	904.913	1632.09	0.55445	-0.850871	Down	0.0462533	0.100816	593.118	1317.66	674.951	1183.93	336.846	1166.05	474.96	1769.87	626.823	2639.28	2742.09	1509.3	683.032	1369.9	2430.12	404.09
474	885.5	9.3521	neg	PI(18:0/20:4)	磷脂酰肌醇(18:0/20:4)	23725	http://funmeta.oebiotech.com/network/23725	206059-96-3	HMDB0009815		LMGP06010010	42607491				[C@]([H])(OC(CCC/C=C\C/C=C\C/C=C\C/C=C\CCCCC)=O)(COP(=O)(O)O[C@H]1[C@H](O)[C@@H](O)[C@H](O)[C@@H](O)[C@H]1O)COC(CCCCCCCCCCCCCCCCC)=O	84153			KRTOMQDUKGRFDJ-ZAHDIIMDSA-N	GP	PI	38	4		0.0928809	28.0212	49.4435	0.566733	-0.819259	Down	0.0463901	0.100816	12.3929	43.4896	20.9475	17.7136	17.2374	14.1758	44.0467	44.5486	37.639	102.584	50.4985	38.4085	23.7742	54.3468	72.5505	18.4514
202	508.3	6.25592	neg	LPE(20:0)	磷脂酰乙醇胺(20:0/0:0)	21173	http://funmeta.oebiotech.com/network/21173	899445-69-3	HMDB0011511	62296	LMGP02050012	52925131				[C@](COP(=O)(O)OCCN)([H])(O)COC(CCCCCCCCCCCCCCCCCCC)=O	131690			HEQMDGOBDIGJOC-XMMPIXPASA-N	GP	LPE	20	0		0.0806469	5.51081	20.1708	0.273208	-1.87193	Down	0.0463997	0.100816	6.19456	8.03185	4.80318	5.47951	2.89052	4.2626	5.05618	7.80944	5.06947	68.8332	18.4525	9.40802	5.70437	14.9566	34.9055	8.0226
43	608.6	14.5842	pos	Cer(d17:1/22:0)																	SP	CER	39	1		0.19347	78.5145	172.596	0.454904	-1.13637	Down	0.0464003	0.100816	22.4621	121.581	54.8217	94.8222	30.6067	69.0278	46.2073	199.484	67.618	371.148	287.421	165.908	46.4288	130.795	250.866	32.9175
667	922.8	16.1813	pos	TAG56:7(20:4)																	GL	TAG	56	7		0.246985	113.47	225.004	0.504303	-0.987638	Down	0.0465088	0.100816	71.0911	88.3709	83.7387	197.73	0.15362	246.837	65.2273	196.871	71.2111	285.013	456.699	240.359	67.6755	215.424	263.844	43.9191
28	724.7	17.1587	pos	CE(22:1)	胆固醇脂(22:1)	50930	http://funmeta.oebiotech.com/network/50930		HMDB0010372	61684		53480460				CCCCCCCC\C=C/CCCCCCCCCCCC(=O)O[C@H]1CC[C@@]2(C)C(=CCC3C4CCC([C@H](C)CCCC(C)C)[C@@]4(C)CCC23)C1	88753			SQHUGNAFKZZXOT-JWTURFAQSA-N	ST	CE	22	1		0.691003	336.761	1129.14	0.298245	-1.74543	Down	0.0468443	0.100816	0.15362	748.552	0.15362	992.195	159.841	793.781	101.92	0.15362	234.098	2678.71	2160.81	1484.63	215.217	1449.89	1928.07	244.642
573	850.8	16.4693	pos	TAG50:1(16:0)																	GL	TAG	50	1		2.34644	16093.8	26885.8	0.598596	-0.740345	Down	0.0471462	0.100816	10282.4	19541.2	18831.1	20378.1	9327.57	18488.6	7715.59	26765.9	13513.3	29918.5	44700.1	32602.3	9156.27	25592.5	38435.3	8327.29
401	760.6	14.9148	pos	PE(18:0p/20:0)																	GP	PE(P)	38	0	p	0.121529	13.1368	52.203	0.251649	-1.99052	Down	0.0471552	0.100816	15.3011	52.8797	0.15362	0.15362	8.19927	0.15362	26.3181	0.15362	14.9187	0.15362	84.7223	18.7356	7.29947	22.7967	145.266	17.0269
72	678.6	15.661	pos	Cer(d20:1/24:0)																	SP	CER	44	1		1.98319	13209.4	20304.8	0.650555	-0.620257	Down	0.0473377	0.100816	10447.6	14060	9402.21	14192.3	8411.12	16925.3	13966.6	17201.9	14277.5	31836.2	32686.6	16524	10288.1	19816.1	30273.2	7316.38
132	279.2	5.99144	neg	FA(18:2)																	FA	FA	18	2		2.18839	17088.6	29859.6	0.572298	-0.805161	Down	0.0474606	0.100816	18964.7	20863.9	20065.3	0.15362	10211.1	25224.5	15323.1	25830.3	17314.4	53142.9	40632	28157.3	23003	0.15362	43059.7	18770
103	638.6	14.0724	pos	DAG(18:1/18:1)	1,2-二油酰基-SN-甘油	10562	http://funmeta.oebiotech.com/network/10562	24529-88-2	HMDB0007218	4355	LMGL02010049	9543716				OC[C@]([H])(OC(CCCCCCC/C=C\CCCCCCCC)=O)COC(CCCCCCC/C=C\CCCCCCCC)=O	52333			AFSHUZFNMVJNKX-LLWMBOQKSA-N	GL	DAG	36	2		4.26056	51184.9	87816.9	0.582859	-0.778781	Down	0.047584	0.100816	40008.9	64168.3	69382	58097.2	30975.3	60454.4	23864.9	87920.2	25793.1	146168	155807	64977.1	34945.5	87636.7	120415	46212.1
579	844.6	16.0934	pos	TAG50:4(16:0)																	GL	TAG	50	4		0.243342	128.061	229.101	0.55897	-0.839158	Down	0.0477482	0.100816	131.027	154.387	105.94	153.255	58.0424	188.412	69.3259	188.239	103.917	222.036	467.606	291.749	121.437	226.3	309.868	0.15362
530	783.6	9.80121	pos	SM(d18:1/22:2)	鞘磷脂(d18:1/22:2)	197284	http://funmeta.oebiotech.com/network/197284	1612873-57-0	HMDB0240670							[H][C@@](COP([O-])(=O)OCC[N+](C)(C)C)(NC(=O)CCCCCCCCCCC\C=C/C\C=C/CCCCC)[C@H](O)\C=C\CCCCCCCCCCCCC				BBJBWENPFZYXKM-DTSWPKCDSA-N	SP	SM	40	3		0.250796	157.348	273.763	0.574758	-0.798972	Down	0.0478121	0.100816	96.9874	219.523	172.543	188.092	92.6081	243.083	0.15362	283.388	119.75	436.412	423.297	317.271	89.7829	275.05	397.144	80.7461
537	272.3	1.82917	pos	Sph(d16:1)																	SP	SM	16	1		0.118798	53.6028	87.5388	0.612332	-0.707615	Down	0.0479587	0.100816	42.6737	43.4908	46.0888	87.7023	26.3094	49.64	42.1577	106.082	38.2805	132.955	141.695	86.6179	43.3553	83.877	123.166	37.7924
191	508.3	5.45299	pos	LPC(P-18:0)	磷脂酰胆碱(P-18:0/0:0)	19922	http://funmeta.oebiotech.com/network/19922		HMDB0013122	40405	LMGP01070009	24779527	C04230	hsa00564,hsa04148,hsa05231	Glycerophospholipid metabolism|Efferocytosis|Choline metabolism in cancer	[C@](COP(=O)([O-])OCC[N+](C)(C)C)([H])(O)CO/C=C\CCCCCCCCCCCCCCCC	133662			WBOMIOWRFSPZMC-AYICAFKVSA-N	GP	LPC(P)	18	0		0.265559	51.8422	205.929	0.251747	-1.98995	Down	0.0480685	0.100816	0.15362	79.7092	50.175	60.2481	33.9949	84.5869	0.15362	85.7975	71.7608	692.033	236.956	121.414	71.8568	166.989	382.405	97.7284
113	596.6	14.4517	pos	dhCer(d18:0/20:0)																	SP	dhCer	38	0		0.186553	66.3265	146.608	0.452408	-1.1443	Down	0.048348	0.100956	28.5991	74.4097	48.2921	129.212	22.5883	79.6862	32.7084	139.625	41.818	266.889	275.638	162.616	31.5453	78.2	242.485	21.3386
332	688.5	9.85084	neg	PE(16:0/16:1)	磷脂酰乙醇胺(16:0/16:1)	20917	http://funmeta.oebiotech.com/network/20917		HMDB0008924	60365	LMGP02011228	52924925	C00350	hsa00563,hsa00564,hsa04136,hsa04140,hsa05130,hsa05167	Glycosylphosphatidylinositol (GPI)-anchor biosynthesis|Glycerophospholipid metabolism|Autophagy - other|Autophagy - animal|Pathogenic Escherichia coli infection|Kaposi sarcoma-associated herpesvirus infection	[C@](COP(=O)(O)OCCN)([H])(OC(CCCCCCC/C=C\CCCCCC)=O)COC(CCCCCCCCCCCCCCC)=O	73999			CZOSTDZGCCEZTJ-WMHOIYFHSA-N	GP	PE	32	1		0.581089	493.116	1137.47	0.433522	-1.20582	Down	0.0487232	0.101293	279.911	585.056	540.602	787.413	158.072	600.679	212.658	1012.04	261.611	2257.69	1535.85	797.077	214.672	1035.93	2539.82	209.507
379	744.6	12.8221	neg	PE(18:0/18:1)	磷脂酰乙醇胺(18:0/18:1)	19939	http://funmeta.oebiotech.com/network/19939	6418-95-7	HMDB0008993	40435	LMGP02010036	9546742				[C@](COP(=O)(O)OCCN)([H])(OC(CCCCCCC/C=C\CCCCCCCC)=O)COC(CCCCCCCCCCCCCCCCC)=O	75038			JQKOHRZNEOQNJE-DJEJVYNPSA-N	GP	PE	36	1		1.26969	3375.36	6435.18	0.524517	-0.930938	Down	0.0491813	0.101799	2476.6	4216.46	3177.53	4131.96	1769.34	4205.27	2633.7	5298.02	2469.39	12800.5	8510.57	5715.4	0.15362	6556.8	10581.5	2218.31
118	594.6	14.1358	pos	dhCer(d18:1/20:0)																	SP	dhCer	38	1		0.436505	424.579	866.596	0.489939	-1.02933	Down	0.0495165	0.102047	230.006	520.565	274.843	602.983	190.603	512.353	195.443	1022.42	271.991	1673.72	1517.71	882.542	194.976	767.111	1184.67	140.116
627	900.8	16.3771	pos	TAG54:4(16:0)																	GL	TAG	54	4		0.256896	174.679	309.079	0.565161	-0.823267	Down	0.049737	0.102058	99.9038	207.931	204.163	206.049	86.0285	233.585	58.4328	370.438	105.581	337.716	540.016	372.066	107.211	300.262	474.218	104.385
[truncated: 2 more columns]
