# Supplementary material for: Total Panax notoginseng Saponins Repair the Epidermal Barrier by Regulating a Multi-Pathway Network: Insights from an Integrative RHE Model and Multi-Omics Study
Source: Int J Mol Sci. 2025 Dec 5;26(24):11775. doi: 10.3390/ijms262411775 (PMC12733117; doi:10.3390/ijms262411775)
Supplement: Supplementary file 1 [file ijms-26-11775-s001.zip › Supplementary material S9.xlsx]

## Sheet: 49 up and down 
file	NC-vs-BC.fc2.up.xlsx
header	m/z	Retention time (min)	Ion mode	Metabolites	Metabolites_cn	cid	cidlink	CAS	HMDB	METLIN	Lipidmaps	PubChem	KEGG	ID Annotation	Annotation	smiles	ChEBI	Reactome_id	Reactome_Description	InChIKey	Class	Sub Class	Total Carbon	Total Unsaturation	VIP	Average(NC)	Average(BC)	FoldChange	log2FoldChange	Regulation	p-value	q-value	M1	M2	M3	M4	M5	M6	M7	M8	M9	C1	C2	C3	C4	C5	C6	C7	C8
4	424.3	5.1595	pos	Acar(18:2)																	FA	Acar	18	2	0.0970295	6.85007	0.480139	14.2668	3.83459	Up	5.21275e-06	0.000345282	5.76694	10.6713	7.00623	3.75099	9.85548	9.31137	3.4579	4.5203	7.31014	0.15362	0.15362	0.15362	0.15362	3.09229	0.15362	0.15362	0.15362
133	277.2	6.13817	neg	FA(18:3)																	FA	FA	18	3	2.00578	5500	2417.93	2.27468	1.18566	Up	0.000709108	0.0105037	7256.09	8003.42	5369.64	2890.46	5661.7	7432.9	2755.23	3320.9	6809.68	2320.68	1942.92	2595.39	1443.38	2729.46	2607.75	2643.11	1393.86
646	920.9	16.7935	pos	TAG55:1(16:0)																	GL	TAG	55	1	0.299119	124.832	60.2666	2.07133	1.05056	Up	0.00567722	0.0368697	177.302	190.161	149.198	62.6482	117.603	120.878	37.3354	69.0674	199.296	50.6633	48.4437	62.9238	33.87	68.6923	75.1364	69.3551	56.3101
653	930.8	16.6114	pos	TAG56:3(18:0)																	GL	TAG	56	3	1.46858	1631.38	225.893	7.22193	2.85238	Up	0.000363378	0.00782915	1566.08	3075.14	1973.69	549.843	1440.91	2340.94	471.744	790.891	2473.21	228.843	0.15362	301.791	99.0711	482.782	209.411	0.15362	106.243
655	928.8	16.5278	pos	TAG56:4(18:0)																	GL	TAG	56	4	0.735271	431.057	77.0926	5.59143	2.48322	Up	0.000344379	0.00782915	427.507	771.316	441.533	152.031	431.854	540.854	133.55	238.775	742.097	73.028	61.5563	73.7092	21.3294	113.659	80.1873	78.9781	37.0522
659	926.8	16.4458	pos	TAG56:5(20:4)																	GL	TAG	56	5	0.423646	152.015	21.4379	7.09094	2.82598	Up	8.13972e-05	0.00350748	182.021	205.507	200.627	64.0003	143.183	241.785	41.7908	98.0803	191.144	36.6855	0.15362	38.6107	0.15362	76.2189	0.15362	40.6583	0.15362
539	302.2	3.75402	pos	Sphinganine	鞘氨醇	38923	http://funmeta.oebiotech.com/network/38923	764-22-7	HMDB0000269	395	LMSP01020001	91486	C00836	hsa00600,hsa04071	Sphingolipid metabolism|Sphingolipid signaling pathway	OC[C@]([H])(N)[C@]([H])(O)CCCCCCCCCCCCCCC	16566	R-HSA-1430728,R-HSA-1660661,R-HSA-428157,R-HSA-556833	Metabolism|Sphingolipid de novo biosynthesis|Sphingolipid metabolism|Metabolism of lipids	OTKJDMGTUTTYMP-ZWKOTPCHSA-N	SP	SM	18	0	0.185656	73.5905	38.1216	1.93042	0.948912	Up	0.0326253	0.111721	120.273	125.508	79.1505	25.5196	53.4912	109.939	21.0616	33.1605	94.2108	48.9697	32.2499	44.2123	12.74	58.4575	27.2609	37.6555	14.1871
667	922.8	16.1813	pos	TAG56:7(20:4)																	GL	TAG	56	7	0.463365	225.004	64.7662	3.47409	1.79663	Up	0.0069061	0.0414366	285.013	456.699	240.359	67.6755	215.424	263.844	43.9191	117.348	334.752	0.15362	106.024	0.15362	0.15362	0.15362	167.934	114.575	0.15362
541	740.7	15.9805	pos	TAG42:0(16:0)																	GL	TAG	42	0	0.930318	1364.66	725.624	1.88067	0.911247	Up	0.021168	0.0818814	1595.75	2262.7	1644.73	859.027	1714.59	1742.98	0.15362	828.425	1633.59	724.308	904.374	812.869	591.094	0.15362	810.097	776.19	709.295
670	920.8	16.7869	pos	TAG56:8(16:0)																	GL	TAG	56	8	0.22781	87.4734	43.7654	1.99869	0.999054	Up	0.0107436	0.0531696	155.151	147.916	84.1265	39.2439	92.773	106.574	31.2054	44.5289	85.7409	42.9129	51.9537	39.157	28.6249	53.2956	38.4019	52.0817	47.4431
542	738.7	15.7721	pos	TAG42:1(16:0)																	GL	TAG	42	1	0.737431	573.012	203.217	2.8197	1.49554	Up	0.000786269	0.0106483	678.329	1036.1	545.823	261.63	662.931	594.47	260.952	300.853	816.025	204.431	257.036	219.079	177.854	198.52	181.092	224.518	114.272
160	810.7	14.0039	pos	HexCer(d18:1/24:1)																	SP	HexCer-NS	42	1	0.955614	1309.17	516.31	2.53562	1.34234	Up	0.0147763	0.0660753	1920.1	2116.59	1325.86	225.017	1218.46	2152.39	278.357	471.224	2074.51	494.974	402.545	541.188	166.673	1153.09	385.854	587.228	123.195
546	764.7	15.8191	pos	TAG44:2(16:0)																	GL	TAG	44	2	0.589596	396.564	166.382	2.38345	1.25305	Up	0.00141783	0.0152739	441.079	651.786	414.999	224.255	400.734	460.349	153.992	200.672	621.213	136.28	201.708	145.817	129.259	215.763	143.206	195.765	145.293
549	796.7	16.3178	pos	TAG46:0(16:0)																	GL	TAG	46	0	1.32421	3974.15	2046.88	1.94156	0.95722	Up	0.00913677	0.0498898	4632.68	5886	4250.48	2267.25	4073.41	5566.35	1711.96	2376.59	5002.63	2148.32	2316.2	2452.92	0.15362	3271.92	2339.68	2588.4	0.15362
550	796.7	16.3265	pos	TAG46:0(18:0)																	GL	TAG	46	0	0.32512	237.12	139.505	1.69972	0.765301	Up	0.0172918	0.0706579	310.312	354.948	274.901	137.581	216.276	340.352	98.457	127.011	274.24	131.541	132.61	125.945	59.6178	217.07	119.081	141.304	98.616
679	950.8	17.0012	pos	TAG58:7(16:0)																	GL	TAG	58	7	0.317733	264.927	168.468	1.57257	0.653122	Up	0.0412896	0.127086	345.548	391.6	322.594	125.336	275.961	363.614	79.623	132.199	347.865	167.951	194.547	187.121	87.4231	227.201	134.322	210.098	92.0602
552	794.7	16.1692	pos	TAG46:1(18:0)																	GL	TAG	46	1	0.965392	1202.29	489.024	2.45856	1.29781	Up	0.00415668	0.0312741	1092.91	2162.36	1425.62	545.01	1388.09	1711.99	378.325	596.442	1519.88	351.26	343.211	605.141	186.636	900.942	524.318	500.302	258.959
40	524.6	10.566	pos	Cer(d17:1/16:0)	神经酰胺(d17:1/16:0)	197293	http://funmeta.oebiotech.com/network/197293	123065-40-7	HMDB0240685			10256256				[H][C@@](CO)(NC(=O)CCCCCCCCCCCCCCC)[C@H](O)\C=C\CCCCCCCCCCCC				KXVLPPCAUYSNGY-STSAHMJASA-N	SP	CER	33	1	0.375452	245.454	114.016	2.1528	1.10621	Up	0.0217566	0.0818814	265.831	376.304	238.987	67.0177	253.277	440.976	83.7742	113.058	369.86	88.1434	73.6053	106.569	29.8857	243.422	113.055	105.122	36.5782
557	824.7	16.4693	pos	TAG48:0(16:0)																	GL	TAG	48	0	2.35277	8483.16	4184.06	2.0275	1.0197	Up	0.0093642	0.0503503	8628.9	14861.6	8499.69	3879.31	9695.58	11879.9	3294.54	3932.03	11676.9	3170.74	3794.69	3996.81	2049.93	5957.94	3962.71	4892.98	2748.82
558	824.7	16.4693	pos	TAG48:0(18:0)																	GL	TAG	48	0	0.680977	1002.2	572.616	1.75022	0.807533	Up	0.0242268	0.0876605	1206.2	1676.61	1103.85	426.338	1001.18	1417.16	374.292	575.316	1238.88	449.781	478.676	577.995	258.207	965.151	467.086	671.453	330.411
560	822.7	16.3296	pos	TAG48:1(18:0)																	GL	TAG	48	1	0.711642	847.669	408.57	2.07472	1.05292	Up	0.0119179	0.0576437	1070.45	1397.3	969.183	321.752	821.13	1225.89	286.507	415.658	1121.15	339.943	322.224	415.194	168.96	760.537	272.317	522.36	177.07
562	820.7	16.1872	pos	TAG48:2(18:0)																	GL	TAG	48	2	0.977014	1154.82	450.029	2.5661	1.35957	Up	0.00443498	0.0328466	1218.7	2231.2	1409.97	363.542	1107.22	1513.88	472.415	558.955	1517.46	351.266	353.199	522.512	219.65	733.421	418.207	463.128	206.179
567	838.8	16.8022	pos	TAG49:0(18:0)																	GL	TAG	49	0	0.238392	98.3821	45.5922	2.15787	1.10961	Up	0.0359522	0.11917	102.035	215.625	76.2798	39.7941	80.4772	120.724	23.5278	57.4374	169.538	32.7111	49.6533	40.8121	0.15362	85.0709	33.9259	48.0586	20.998
569	834.8	16.2702	pos	TAG49:2(16:0)																	GL	TAG	49	2	0.477481	308.439	152.621	2.02094	1.01503	Up	0.000390106	0.00803957	388.357	417.963	377.798	192.537	300.476	369.594	177.37	167.72	384.132	122.268	140.838	174.449	131.331	186.209	146.825	171.366	127.87
442	745.5	9.6554	neg	PG(16:0/18:2)	磷脂酰甘油(16:0/18:2)	23461	http://funmeta.oebiotech.com/network/23461		HMDB0010575	61851	LMGP04010983	52927246				[H][C@](O)(CO)COP(OC[C@]([H])(OC(CCCCCCC/C=C\C/C=C\CCCCC)=O)COC(CCCCCCCCCCCCCCC)=O)(=O)O	73238			ATBOMIWRCZXYSZ-WLGRLVTESA-N	GP	PG	34	2	0.150563	57.643	32.0176	1.80035	0.84828	Up	0.0450187	0.13625	92.8122	112.181	48.7663	18.3556	58.7118	74.5322	22.617	27.2854	63.5256	45.9082	20.1143	39.2754	10.8449	35.5191	24.4587	51.0127	15.9165
571	852.8	16.5958	pos	TAG50:0(16:0)																	GL	TAG	50	0	2.58469	7903.89	2840.11	2.78295	1.47662	Up	0.00218468	0.0196708	9791.76	12888.6	7916.4	3699.09	8619.1	10862.9	2497.2	3269.62	11590.4	1963.97	2261.29	3197.11	863.596	4368.38	2869.23	2979.64	1193.27
572	852.8	16.5988	pos	TAG50:0(18:0)																	GL	TAG	50	0	2.1335	5080.14	1796.42	2.82793	1.49974	Up	0.00322879	0.0255074	4657.27	8453.59	5473.56	1925.58	5874.19	6599.76	1691.14	2380.19	8665.98	1295.68	1564.91	1779.49	569.849	2887.11	1370.57	2101.57	741.156
573	850.8	16.4693	pos	TAG50:1(16:0)																	GL	TAG	50	1	5.06716	26885.8	8677.66	3.09828	1.63147	Up	0.00165888	0.0168721	29918.5	44700.1	32602.3	9156.27	25592.5	38435.3	8327.29	13461.3	39779	6610.84	6831.34	8581.2	3294.54	15185.5	7072.34	9617.52	3856.3
577	846.8	16.204	pos	TAG50:3(16:0)																	GL	TAG	50	3	2.36337	5342.17	1512.9	3.53107	1.82011	Up	0.000763256	0.0106483	5340.07	10025.8	6328.21	2154.09	5494.2	6810.51	2126.21	2616.8	7183.58	1409.88	1812.17	2161.02	909.808	2756.28	1688.27	1835.18	1043.36
579	844.6	16.0934	pos	TAG50:4(16:0)																	GL	TAG	50	4	0.421184	229.101	102.032	2.24539	1.16697	Up	0.0127559	0.0604631	222.036	467.606	291.749	121.437	226.3	309.868	0.15362	141.128	281.635	99.3912	99.1665	79.0637	87.1939	160.652	116.832	116.958	93.4852
586	866.8	16.6562	pos	TAG51:0(18:0)																	GL	TAG	51	0	0.421867	216.468	85.2848	2.53817	1.34379	Up	0.00650389	0.0397567	283.725	368.701	255.365	118.45	193.059	267.525	0.15362	127.19	334.039	89.0128	104.716	81.7769	56.4732	86.4801	0.15362	123.593	64.0971
587	864.8	16.5293	pos	TAG51:1(16:0)																	GL	TAG	51	1	0.571983	437.417	136.916	3.19478	1.67572	Up	0.00190293	0.0180398	514.662	0.15362	513.738	295.489	475.174	696.665	219.943	511.001	709.931	131.41	172.158	0.15362	148.511	208.877	217.192	171.424	182.368
591	880.8	16.7169	pos	TAG52:0(16:0)																	GL	TAG	52	0	1.71963	3386.44	1211.69	2.79481	1.48275	Up	0.0135561	0.0623846	3597.8	5333.7	4927.52	1263.47	3643.06	4244.72	854.392	0.15362	6613.12	841.236	1108.39	1405.26	346.357	2548.32	833.549	1184.32	434.731
81	610.5	13.0748	pos	DAG(16:0/18:2)	甘油二酯(16:0/18:2/0:0)[iso2]	10540	http://funmeta.oebiotech.com/network/10540	51621-26-2	HMDB0007103	36782	LMGL02010027	9543695	C00165	hsa01521,hsa04010,hsa04012,hsa04014,hsa04015,hsa04020,hsa04024,hsa04062,hsa04064,hsa04066,hsa04071,hsa04072,hsa04261,hsa04270,hsa04370,hsa04371,hsa04540,hsa04611,hsa04613,hsa04625,hsa04650,hsa04658,hsa04659,hsa04660,hsa04662,hsa04664,hsa04666,hsa04713,hsa04714,hsa04720,hsa04722,hsa04724,hsa04725,hsa04726,hsa04728,hsa04730,hsa04750,hsa04911,hsa04912,hsa04915,hsa04916,hsa04918,hsa04919,hsa04920,hsa…	EGFR tyrosine kinase inhibitor resistance|MAPK signaling pathway|ErbB signaling pathway|Ras signaling pathway|Rap1 signaling pathway|Calcium signaling pathway|cAMP signaling pathway|Chemokine signaling pathway|NF-kappa B signaling pathway|HIF-1 signaling pathway|Sphingolipid signaling pathway|Phospholipase D signaling pathway|Adrenergic signaling in cardiomyocytes|Vascular smooth muscle contracti…	OC[C@]([H])(OC(CCCCCCC/C=C\C/C=C\CCCCC)=O)COC(CCCCCCCCCCCCCCC)=O	82927			SVXWJFFKLMLOHO-YAIZGCQRSA-N	GL	DAG	34	2	1.2379	3293.36	1602.01	2.05577	1.03968	Up	0.0207867	0.0818814	6460.38	3560.58	3570.2	1448.9	3072.67	4817.12	1070.9	1253.21	4386.29	1767.58	1289.49	1974.51	578.634	2648.76	1444.1	1249.83	618.355
593	878.8	16.5946	pos	TAG52:1(16:0)																	GL	TAG	52	1	3.20098	11021.9	3501.65	3.14764	1.65427	Up	0.0036136	0.0280794	11875.7	20007.5	11547.2	3520.74	10168.3	16725.1	2760.77	5101.04	17490.8	2689.17	2764.68	3466.11	1095.07	6181.69	2651.71	3869.7	1404.66
84	638.6	14.1635	pos	DAG(16:0/20:2)	甘油二酯(16:0/20:2/0:0)[iso2]	10568	http://funmeta.oebiotech.com/network/10568		HMDB0007109	4361	LMGL02010055	9543721				OC[C@]([H])(OC(CCCCCCCCC/C=C\C/C=C\CCCCC)=O)COC(CCCCCCCCCCCCCCC)=O	84401			MVAYIPZWUCBXOE-PKQDJGPXSA-N	GL	DAG	36	2	1.04919	1876.49	838.936	2.23675	1.1614	Up	0.0101474	0.0523286	2322.65	3744.53	1735.02	1061.37	1671.93	2595.62	967.457	706.528	2083.27	619.327	574.544	1250.83	298.043	1729.34	600.336	670.354	407.518
85	636.6	13.4324	pos	DAG(16:0/20:3)	甘油二酯(16:0/20:3/0:0)[iso2]	10575	http://funmeta.oebiotech.com/network/10575	257891-89-7	HMDB0007111	4369	LMGL02010062	9543728				OC[C@]([H])(OC(CCCCCC/C=C\C/C=C\C/C=C\CCCCC)=O)COC(CCCCCCCCCCCCCCC)=O	84402			XYIQDUUJTXPBFG-JKUSIIDJSA-N	GL	DAG	36	3	0.299711	135.003	63.9074	2.11248	1.07894	Up	0.00372982	0.0285151	118.609	183.686	155.557	132.513	145.376	204.881	49.1718	59.3641	165.874	48.3792	0.15362	50.075	38.2665	98.3298	57.3518	102.555	77.6071
89	582.5	11.4583	pos	DAG(16:1/16:1)	甘油二酯(16:1/16:1/0:0)	10524	http://funmeta.oebiotech.com/network/10524		HMDB0007128	4265	LMGL02010011	9543679				OC[C@]([H])(OC(CCCCCCC/C=C\CCCCCC)=O)COC(CCCCCCC/C=C\CCCCCC)=O	84417			HSQHRRHRYJNSOC-DWCRPSDDSA-N	GL	DAG	32	2	2.58002	8289.42	3226.51	2.56916	1.3613	Up	0.00178023	0.017413	6448.81	12570.3	8883.16	3207.35	10243.2	12814	4000.12	4786.38	11651.5	3067.86	2573.49	3509.21	1313.79	6115.54	3764.27	3056.54	1317.01
601	872.8	16.2997	pos	TAG52:4(20:4)																	GL	TAG	52	4	0.170072	33.8672	11.8737	2.85227	1.51211	Up	0.00504919	0.0337087	51.1793	68.1003	43.1607	15.1143	36.8109	27.516	9.90294	11.2674	41.7525	8.58491	9.09767	16.4184	6.34441	18.9429	7.66191	15.0748	7.44098
91	608.5	11.8784	pos	DAG(16:1/18:2)	甘油二酯(16:1/18:2/0:0)[iso2]	10544	http://funmeta.oebiotech.com/network/10544		HMDB0007132	4319	LMGL02010031	9543699	C00165	hsa01521,hsa04010,hsa04012,hsa04014,hsa04015,hsa04020,hsa04024,hsa04062,hsa04064,hsa04066,hsa04071,hsa04072,hsa04261,hsa04270,hsa04370,hsa04371,hsa04540,hsa04611,hsa04613,hsa04625,hsa04650,hsa04658,hsa04659,hsa04660,hsa04662,hsa04664,hsa04666,hsa04713,hsa04714,hsa04720,hsa04722,hsa04724,hsa04725,hsa04726,hsa04728,hsa04730,hsa04750,hsa04911,hsa04912,hsa04915,hsa04916,hsa04918,hsa04919,hsa04920,hsa…	EGFR tyrosine kinase inhibitor resistance|MAPK signaling pathway|ErbB signaling pathway|Ras signaling pathway|Rap1 signaling pathway|Calcium signaling pathway|cAMP signaling pathway|Chemokine signaling pathway|NF-kappa B signaling pathway|HIF-1 signaling pathway|Sphingolipid signaling pathway|Phospholipase D signaling pathway|Adrenergic signaling in cardiomyocytes|Vascular smooth muscle contracti…	OC[C@]([H])(OC(CCCCCCC/C=C\C/C=C\CCCCC)=O)COC(CCCCCCC/C=C\CCCCCC)=O	84419			BHGPPCIWDXQOMA-IXDOJJAKSA-N	GL	DAG	34	3	1.07936	1447.48	501.341	2.88722	1.52968	Up	0.000837266	0.011024	1145.55	1680.83	1455.81	508.93	1683.36	2605.97	900.827	965.909	2080.13	408.158	446.587	660.542	154.417	865.391	484.394	598.774	151.895
92	638.6	14.0695	pos	DAG(16:1/20:1)	甘油二酯(16:1/20:1/0:0)[iso2]	10567	http://funmeta.oebiotech.com/network/10567		HMDB0007137	4360	LMGL02010054	9543720				OC[C@]([H])(OC(CCCCCCCCC/C=C\CCCCCCCC)=O)COC(CCCCCCC/C=C\CCCCCC)=O	88498			FBCDXXQBGHZSLI-JSTCSLLMSA-N	GL	DAG	36	2	0.847765	1224.46	513.848	2.38292	1.25273	Up	0.0153471	0.0673568	1986.02	2471.27	964.984	555.442	1357.13	1710.38	435.896	359.883	1179.11	423.079	353.528	806.634	221.946	777.946	344.891	489.954	188.501
94	666.6	14.832	pos	DAG(16:1/22:1)	甘油二酯(16:1/22:1/0:0)[iso2]	10628	http://funmeta.oebiotech.com/network/10628		HMDB0007145	4425	LMGL02010115	9543780				OC[C@]([H])(OC(CCCCCCCCCCC/C=C\CCCCCCCC)=O)COC(CCCCCCC/C=C\CCCCCC)=O	88483			BRTWZKUDSRQGQH-NFIJARSKSA-N	GL	DAG	38	2	0.340583	401.033	266.255	1.5062	0.590914	Up	0.0305754	0.106564	695.488	409.632	520.975	342.428	424.551	395.601	133.762	268.639	418.223	191.549	273.846	251.707	191.415	342.732	333.882	271.187	180.27
101	664.6	14.6124	pos	DAG(18:0/20:3)	甘油二酯(18:0/20:3/0:0)[iso2]	10614	http://funmeta.oebiotech.com/network/10614		HMDB0007169	4411	LMGL02010101	9543767				OC[C@]([H])(OC(CCCCCC/C=C\C/C=C\C/C=C\CCCCC)=O)COC(CCCCCCCCCCCCCCCCC)=O	84433			GEORQWYNEZQNBV-FHJOORFTSA-N	GL	DAG	38	3	0.631008	1130.5	699.287	1.61664	0.693	Up	0.0152434	0.0673568	1463.82	1320.83	1289.29	570.962	1484.53	1218.59	718.618	820.702	1287.13	352.537	491.461	695.756	224.583	1285.84	673.893	1004.49	602.659
103	638.6	14.0724	pos	DAG(18:1/18:1)	1,2-二油酰基-SN-甘油	10562	http://funmeta.oebiotech.com/network/10562	24529-88-2	HMDB0007218	4355	LMGL02010049	9543716				OC[C@]([H])(OC(CCCCCCC/C=C\CCCCCCCC)=O)COC(CCCCCCC/C=C\CCCCCCCC)=O	52333			AFSHUZFNMVJNKX-LLWMBOQKSA-N	GL	DAG	36	2	6.33133	87816.9	43592.6	2.01449	1.01042	Up	0.0218754	0.0818814	146168	155807	64977.1	34945.5	87636.7	120415	46212.1	34838.7	99352.1	33591.2	27675.3	60320.3	15603.1	85499.8	37671.1	36610.1	20548.7
619	908.8	16.8309	pos	TAG54:0(16:0)																	GL	TAG	54	0	0.849459	951.368	404.941	2.3494	1.23229	Up	0.00567825	0.0368697	1276.62	1501.15	1136.48	387.87	960.248	1220.17	259.533	377.885	1442.37	385.092	370.455	427.007	191.224	590.896	300.604	462.35	205.823
107	664.6	14.2475	pos	DAG(18:1/20:2)	甘油二酯(18:1/20:2/0:0)[iso2]	10613	http://funmeta.oebiotech.com/network/10613		HMDB0007225	4410	LMGL02010100	9543766				OC[C@]([H])(OC(CCCCCCCCC/C=C\C/C=C\CCCCC)=O)COC(CCCCCCC/C=C\CCCCCCCC)=O	89222			ADXAWIIUCSQOAS-SMJOZILHSA-N	GL	DAG	38	3	1.3592	3966.46	2071.02	1.91522	0.937509	Up	0.0230931	0.0848539	6833.59	4182.77	5659.36	1494.47	5388.52	4622.43	1039.38	2148.93	4328.72	1357.47	1587.96	1984.2	1144.13	3922.15	1740.53	2279.28	901.286
621	906.8	16.7182	pos	TAG54:1(16:0)																	GL	TAG	54	1	1.22953	2143.18	899.24	2.38332	1.25297	Up	0.0164349	0.0689392	2470.67	3779.65	2119.58	603.661	2032.19	3302.15	493.731	868.991	3617.99	800.27	702.368	915.641	267.567	1605.5	629.857	865.998	336.518
627	900.8	16.3771	pos	TAG54:4(16:0)																	GL	TAG	54	4	0.593929	309.079	69.5032	4.44697	2.15282	Up	0.000564956	0.00923411	337.716	540.016	372.066	107.211	300.262	474.218	104.385	128.997	416.837	72.0365	57.5062	59.8479	24.1068	141.548	47.291	60.7981	34.8947
628	900.8	16.3812	pos	TAG54:4(18:0)																	GL	TAG	54	4	0.4959	304.901	136.247	2.23786	1.16212	Up	0.000357424	0.00782915	331.054	418.745	370.49	167.987	323.51	420.142	138.243	193.138	380.8	133.611	150.992	155.501	88.6069	153.873	123.686	154.968	113.648
[truncated: 51 more columns]
